# Supplementary material for: Synovial Fluid Extracellular Vesicles from Patients with Severe Osteoarthritis Differentially Promote a Pro-Catabolic, Inflammatory Chondrocyte Phenotype
Source: Biomolecules. 2025 Jun 6;15(6):829. doi: 10.3390/biom15060829 (PMC12190261; doi:10.3390/biom15060829)
Supplement: Supplementary file 1 [file biomolecules-15-00829-s001.zip]

Archive with 14 entries (14 files):
- Supplementary Figure S1 Workflow schematic.pptx
- Supplementary Figure S2.pptx
- Supplementary Table S1 Synovial Fluid treated vs untreated Diff Expression.xlsx
- Supplementary Table S10 Canonical pathways severe SFEV vs untreated.xls
- Supplementary Table S11 USRs mild moderate SFEV vs untreated.xlsx
- Supplementary Table S12 USRs severeSFEV vs untreated.xlsx
- Supplementary Table S2 SFEV treated vs untreated Diff Expression.xlsx
- Supplementary Table S3 USRs synovial fluid vs untreated.xls
- Supplementary Table S4 canonical pathways synovial fluid vs untreated.xlsx
- Supplementary Table S5 USRs SFEV vs untreated.xls
- Supplementary Table S6 canonical pathways SFEV vs untreated.xlsx
- Supplementary Table S7 Mild moderate SFEV vs untreated Diff Expression.xlsx
- Supplementary Table S8 Severe SFEV vs untreated Diff Expression.xlsx
- Supplementary Table S9 Canonical pathways mild moderate SFEV vs untreated.xls
