# Supplementary material for: Synovial Fluid Extracellular Vesicles from Patients with Severe Osteoarthritis Differentially Promote a Pro-Catabolic, Inflammatory Chondrocyte Phenotype
Source: Biomolecules. 2025 Jun 6;15(6):829. doi: 10.3390/biom15060829 (PMC12190261; doi:10.3390/biom15060829)
Supplement: Supplementary file 1 [file biomolecules-15-00829-s001.zip › Supplementary Table S1 Synovial Fluid treated vs untreated Diff Expression.xlsx]

## Sheet: Treatment_SF_vs_Untreated
GeneID	SYMBOL	AvgExp	logFC	StdErr	WALS	P	AdjP
1	A1BG	13.1276	0.325296	0.255854	1.27141	0.203583	0.348363
2	A2M	39.9515	0.251479	0.147193	1.7085	0.0875433	0.183051
3	A2MP1	0	NA	NA	NA	NA	NA
9	NAT1	191.023	-0.0465166	0.0762197	-0.610296	0.541666	0.693858
10	NAT2	13.3697	0.289012	0.254096	1.13742	0.255365	0.413363
1440	CSF3	2.91519	-3.43571	0.741984	-4.63044	3.64895e-06	2.35442e-05
13	AADAC	0.414316	-0.0494905	1.37964	-0.035872	0.971384	NA
14	AAMP	1587.23	-0.0789018	0.0321755	-2.45223	0.0141972	0.0403873
15	AANAT	0.480678	-0.87502	1.16626	-0.750276	0.453088	NA
16	AARS1	3306.13	0.329386	0.0247013	13.3348	1.45288e-40	1.02629e-38
18	ABAT	211.783	0.230528	0.0640942	3.59671	0.00032227	0.00141604
3557	IL1RN	2.31508	-3.26025	0.650974	-5.00826	5.4924e-07	4.08654e-06
20	ABCA2	1283.44	0.166764	0.0383887	4.3441	1.39847e-05	8.18285e-05
21	ABCA3	142.687	-0.228173	0.0800009	-2.85213	0.00434269	0.014412
22	ABCB7	263.221	-0.0822548	0.0574926	-1.4307	0.152516	0.281123
23	ABCF1	234.731	-0.101364	0.0598435	-1.69382	0.0902993	0.18754
24	ABCA4	8.20557	-0.616112	0.304872	-2.02089	0.0432912	0.103472
25	ABL1	2477.01	-0.0452619	0.027757	-1.63064	0.102965	0.207976
26	AOC1	0	NA	NA	NA	NA	NA
27	ABL2	1938.07	-0.134238	0.039762	-3.37605	0.000735356	0.00297133
28	ABO	0.511982	-1.43506	1.15209	-1.24562	0.212904	NA
29	ABR	1245.79	-0.143923	0.0327095	-4.40004	1.08229e-05	6.44643e-05
30	ACAA1	913.413	-0.0338446	0.0389603	-0.868695	0.385014	0.552637
31	ACACA	497.343	0.0449772	0.0501905	0.89613	0.370183	0.537934
32	ACACB	188.379	-0.0122207	0.0655415	-0.186457	0.852087	0.914537
33	ACADL	1.09813	-0.516288	0.76328	-0.676408	0.498782	NA
34	ACADM	635.332	-0.0839308	0.0397429	-2.11185	0.0346997	0.0861565
35	ACADS	224.6	0.139872	0.065247	2.14374	0.0320539	0.0806113
36	ACADSB	439.185	-0.141115	0.047792	-2.95269	0.00315014	0.0109049
37	ACADVL	5808.19	-0.0317764	0.0322716	-0.984656	0.324793	0.491761
38	ACAT1	1431.59	0.0771458	0.0322251	2.39397	0.0166672	0.0462833
39	ACAT2	437.353	-0.126791	0.0511969	-2.47655	0.013266	0.0380708
40	ASIC2	3.20192	0.337973	0.471992	0.716058	0.473955	0.636571
41	ASIC1	123.426	0.314707	0.0825917	3.8104	0.000138743	0.000666764
43	ACHE	3.91134	-0.675859	0.455631	-1.48335	0.137982	0.260684
47	ACLY	5132.2	-0.237839	0.0216766	-10.9721	5.20239e-28	2.19436e-26
48	ACO1	2334.11	0.144298	0.0250305	5.76487	8.17197e-09	7.93688e-08
49	ACR	0.0698054	0.527567	3.32018	0.158897	0.87375	NA
50	ACO2	300.259	-0.159545	0.0615853	-2.59064	0.00957976	0.0287589
51	ACOX1	938.875	0.0431735	0.0339451	1.27186	0.203422	0.348189
52	ACP1	897.652	-0.0359459	0.0406797	-0.883632	0.376895	0.544314
53	ACP2	803.26	0.0344916	0.039104	0.882047	0.377751	0.545238
6374	CXCL5	114.239	-3.23004	0.143318	-22.5375	1.7805e-112	1.0799e-109
55	ACP3	0.103587	-0.0494922	2.62686	-0.0188409	0.984968	NA
56	ACRV1	5.69675	-0.0455189	0.362627	-0.125526	0.900108	0.944123
58	ACTA1	6.44741	-0.618901	0.342271	-1.80822	0.0705721	0.153816
100126791	EGOT	3.40513	-3.17089	0.615806	-5.14917	2.61643e-07	2.05816e-06
60	ACTB	87149.9	-0.104663	0.0323384	-3.23649	0.00121011	0.00462848
70	ACTC1	134.424	-0.537872	0.0741206	-7.25671	3.96612e-13	6.11394e-12
71	ACTG1	79399.5	-0.237268	0.0285695	-8.30496	9.9853e-17	2.07602e-15
72	ACTG2	41.1821	0.557133	0.148478	3.75229	0.000175225	0.000822534
81	ACTN4	12985.7	-0.161152	0.0355123	-4.53792	5.68114e-06	3.54572e-05
86	ACTL6A	1159.27	-0.130282	0.0314646	-4.14059	3.46419e-05	0.000187251
87	ACTN1	10884.9	-0.199499	0.0276231	-7.22219	5.11557e-13	7.77011e-12
88	ACTN2	1.43566	-1.21832	0.764643	-1.59332	0.111088	0.220908
89	ACTN3	0.86409	1.13492	1.23328	0.920244	0.357445	NA
90	ACVR1	1871.73	-0.0783011	0.023885	-3.27825	0.00104452	0.00405385
91	ACVR1B	351.472	0.207775	0.0500165	4.15413	3.26521e-05	0.000177258
92	ACVR2A	86.4501	-0.0120759	0.097425	-0.123951	0.901354	0.94481
93	ACVR2B	61.8441	0.157982	0.116955	1.35079	0.176762	0.314501
5055	SERPINB2	7.46192	-3.09801	0.512586	-6.04389	1.50444e-09	1.60276e-08
95	ACY1	29.9889	-0.0724018	0.157352	-0.460126	0.645425	0.77473
97	ACYP1	110.253	-0.0888027	0.0921675	-0.963492	0.3353	0.503595
98	ACYP2	122.391	0.00981798	0.0856065	0.114687	0.908693	0.949278
100	ADA	116.737	0.278918	0.0839551	3.32223	0.00089301	0.00351863
101	ADAM8	11.6637	0.245097	0.287499	0.852516	0.393928	0.561992
102	ADAM10	3638.18	0.301175	0.0229125	13.1446	1.82828e-39	1.25127e-37
103	ADAR	4230.76	-0.0440225	0.0398304	-1.10525	0.269052	0.429005
104	ADARB1	376.464	0.184933	0.0544991	3.39332	0.000690513	0.0028147
105	ADARB2	6.74372	0.44234	0.356162	1.24196	0.21425	0.362281
107	ADCY1	33.0221	-0.0231983	0.160918	-0.144162	0.885372	0.935866
108	ADCY2	74.1083	0.101248	0.0999573	1.01291	0.311104	0.476822
109	ADCY3	1035.18	-0.0120471	0.0401641	-0.299948	0.764217	0.858682
111	ADCY5	11.1156	0.338922	0.306101	1.10722	0.268197	0.428147
112	ADCY6	1299.35	0.0541643	0.0317901	1.70381	0.0884167	0.184436
113	ADCY7	1908.92	0.0523576	0.0257004	2.03723	0.0416272	0.0999732
114	ADCY8	2.54258	0.285002	0.620622	0.45922	0.646076	0.775025
115	ADCY9	1356.62	0.135506	0.0355862	3.80784	0.000140188	0.00067224
116	ADCYAP1	0.06887	0.287118	3.33399	0.0861185	0.931372	NA
117	ADCYAP1R1	2.86247	0.105192	0.563864	0.186555	0.85201	0.914537
118	ADD1	6106.25	0.0965354	0.0205736	4.69219	2.70297e-06	1.79203e-05
119	ADD2	0.997695	-0.217512	0.846907	-0.256831	0.79731	NA
120	ADD3	2842.8	0.271738	0.0308303	8.81397	1.20788e-18	2.89054e-17
123	PLIN2	2106.59	0.33875	0.0315336	10.7425	6.42738e-27	2.52911e-25
124	ADH1A	0.241158	0.527584	1.55115	0.340125	0.733763	NA
9369	NRXN3	1.87471	-2.80133	0.765176	-3.66103	0.000251205	0.00113516
126	ADH1C	3.63219	-0.716292	0.436441	-1.64121	0.100753	0.204377
127	ADH4	3.12403	0.234925	0.504811	0.465372	0.641665	0.771987
128	ADH5	1542.56	0.10062	0.0360702	2.78956	0.00527803	0.0170904
79981	FRMD1	4.01479	-2.80117	0.60109	-4.66015	3.15978e-06	2.06608e-05
131	ADH7	0.48394	1.07172	1.22711	0.873368	0.382463	NA
132	ADK	934.862	-0.133627	0.0369776	-3.61373	0.000301821	0.00133352
133	ADM	2233.91	0.56483	0.0341268	16.5509	1.57752e-61	2.16774e-59
134	ADORA1	242.028	0.16151	0.0589435	2.74008	0.0061425	0.0195054
135	ADORA2A	0.892886	1.00789	1.03378	0.974954	0.329583	NA
136	ADORA2B	227.39	0.51469	0.0703044	7.32087	2.46365e-13	3.84841e-12
140	ADORA3	0.204564	-0.0494901	1.69671	-0.0291683	0.97673	NA
141	ADPRH	254.329	0.138712	0.0578999	2.39572	0.0165876	0.0460876
142	PARP1	997.282	-0.216321	0.0367266	-5.89004	3.86091e-09	3.90285e-08
143	PARP4	1463.57	0.0386521	0.0269449	1.43448	0.151434	0.279679
146	ADRA1D	1.62129	0.677694	0.689639	0.982679	0.325765	0.492963
147	ADRA1B	20.2611	0.1137	0.236836	0.480079	0.631171	0.764736
148	ADRA1A	0.0335593	0	4.27551	0	1	NA
150	ADRA2A	135.731	-0.422279	0.0745696	-5.66288	1.48852e-08	1.39635e-07
151	ADRA2B	0.0684579	0.287118	3.34016	0.0859595	0.931499	NA
1961	EGR4	13.2356	-2.76943	0.363578	-7.61714	2.59367e-14	4.42484e-13
153	ADRB1	0.0333684	-0.530392	4.27551	-0.124053	0.901273	NA
154	ADRB2	567.101	-0.16091	0.0476802	-3.37478	0.000738755	0.00298369
155	ADRB3	0	NA	NA	NA	NA	NA
156	GRK2	984.43	-0.03363	0.0368665	-0.91221	0.361658	0.530233
157	GRK3	68.5352	-0.227636	0.108398	-2.1	0.0357288	0.0883003
158	ADSL	1257.9	-0.110259	0.0361805	-3.04748	0.00230768	0.00825164
159	ADSS2	848.097	0.0745033	0.0364744	2.04262	0.0410901	0.098991
160	AP2A1	3805.67	0.0708918	0.0310071	2.28631	0.0222364	0.0590007
161	AP2A2	486.306	0.177613	0.0462179	3.84294	0.000121567	0.000590838
162	AP1B1	2228.11	-0.0411775	0.0350523	-1.17474	0.240098	0.395271
163	AP2B1	3888.42	0.141411	0.0255478	5.53518	3.10912e-08	2.79154e-07
164	AP1G1	2033	-0.0348922	0.0261445	-1.33459	0.18201	0.321543
165	AEBP1	13486.7	0.261224	0.0440385	5.93171	2.99795e-09	3.0729e-08
166	TLE5	3967.78	0.167267	0.0363907	4.59643	4.29794e-06	2.74497e-05
167	CRISP1	0	NA	NA	NA	NA	NA
172	AFG3L1P	153.151	-0.27168	0.0814231	-3.33665	0.000847945	0.00336519
173	AFM	0	NA	NA	NA	NA	NA
3576	CXCL8	361.039	-2.61316	0.168001	-15.5544	1.48544e-54	1.67483e-52
175	AGA	552.416	0.194623	0.0427203	4.55574	5.22007e-06	3.27962e-05
176	ACAN	25059.8	0.17326	0.0441069	3.92818	8.55907e-05	0.000429516
177	AGER	7.37473	-0.0210772	0.356799	-0.059073	0.952894	0.975068
178	AGL	466.518	0.0323489	0.0481585	0.671717	0.501764	0.660494
181	AGRP	0.491123	0.557319	1.33961	0.41603	0.677388	NA
182	JAG1	2203.26	0.132693	0.0383557	3.45953	0.000541122	0.00226453
183	AGT	400.218	-0.162268	0.0526651	-3.08112	0.0020622	0.0074588
3561	IL2RG	3.78145	-2.47001	0.535112	-4.61587	3.91457e-06	2.5129e-05
186	AGTR2	0	NA	NA	NA	NA	NA
187	APLNR	0.378457	-0.145667	1.33139	-0.10941	0.912878	NA
189	AGXT	2.80218	-1.31009	0.57964	-2.26018	0.0238102	0.0625071
190	NR0B1	16.4732	0.0239891	0.210045	0.114209	0.909072	0.949392
191	AHCY	1587.68	-0.0628734	0.0297399	-2.11411	0.0345058	0.0857719
196	AHR	2218.06	0.397265	0.0287582	13.814	2.09921e-43	1.5984e-41
197	AHSG	0.412267	-0.63177	1.13873	-0.554803	0.579029	NA
199	AIF1	0	NA	NA	NA	NA	NA
202	CRYBG1	832.052	0.264111	0.0421154	6.27112	3.58458e-10	4.0888e-09
203	AK1	3277.95	-0.149538	0.0305212	-4.89946	9.60994e-07	6.88791e-06
204	AK2	1288.18	-0.0494802	0.0326111	-1.51728	0.129195	0.248188
205	AK4	935.37	0.211026	0.0432545	4.87871	1.06784e-06	7.59495e-06
207	AKT1	4730.08	0.095097	0.0239361	3.97295	7.09882e-05	0.000361183
208	AKT2	2643.47	-0.0081133	0.0273728	-0.2964	0.766924	0.86035
210	ALAD	1507.64	0.144318	0.0266797	5.40929	6.32748e-08	5.42369e-07
211	ALAS1	1695.36	-0.182152	0.024221	-7.52042	5.45985e-14	9.02569e-13
212	ALAS2	0.341672	0.287136	1.37016	0.209564	0.834008	NA
213	ALB	0.34432	-0.386116	1.33453	-0.289328	0.77233	NA
214	ALCAM	5082.28	-0.00759686	0.0324985	-0.233761	0.815171	0.891131
215	ABCD1	576.27	0.0685626	0.0465091	1.47418	0.140434	0.264152
216	ALDH1A1	0.30867	0.190959	1.44417	0.132228	0.894804	NA
217	ALDH2	681.41	0.408162	0.0394526	10.3456	4.38049e-25	1.5227e-23
218	ALDH3A1	249.583	0.0977264	0.0600132	1.62841	0.103437	0.208666
219	ALDH1B1	775.85	-0.143828	0.035171	-4.0894	4.32493e-05	0.000228787
220	ALDH1A3	260.047	0.247264	0.0589766	4.19258	2.75805e-05	0.000152408
221	ALDH3B1	1499.64	0.0988233	0.0388889	2.54117	0.0110484	0.0324912
222	ALDH3B2	0.103624	-0.53039	2.62659	-0.201931	0.839971	NA
223	ALDH9A1	2016.43	0.226358	0.0257245	8.7993	1.3767e-18	3.27669e-17
224	ALDH3A2	2939.22	0.192109	0.0243808	7.87955	3.28562e-15	6.06408e-14
225	ABCD2	0.798566	0.522813	1.08292	0.482783	0.62925	NA
226	ALDOA	14568.3	0.00750644	0.0305865	0.245417	0.806134	0.884645
229	ALDOB	1.0665	2.13441	1.11669	1.91138	0.0559563	NA
230	ALDOC	246.5	0.32726	0.0628828	5.20429	1.94742e-07	1.55414e-06
231	AKR1B1	755.819	-0.149856	0.050511	-2.9668	0.00300914	0.0104683
238	ALK	0.824129	-0.216906	1.12149	-0.193408	0.846639	NA
239	ALOX12	89.0515	0.101374	0.0959776	1.05623	0.290865	0.454072
240	ALOX5	0	NA	NA	NA	NA	NA
241	ALOX5AP	1.37378	0.0467523	0.852873	0.0548174	0.956284	0.976946
242	ALOX12B	0.173492	0.287133	1.89307	0.151676	0.879443	NA
245	ALOX12P2	0.554026	1.13491	1.22647	0.925345	0.354787	NA
246	ALOX15	0.169968	0.287131	2.09873	0.136811	0.89118	NA
6863	TAC1	2.28718	-2.41905	0.636258	-3.802	0.000143533	0.000686034
248	ALPI	0	NA	NA	NA	NA	NA
249	ALPL	43.891	0.44014	0.138447	3.17912	0.00147722	0.00552947
250	ALPP	0	NA	NA	NA	NA	NA
251	ALPG	0	NA	NA	NA	NA	NA
257	ALX3	62.797	0.128414	0.111674	1.1499	0.250186	0.407116
258	AMBN	0.101013	0	2.9913	0	1	NA
259	AMBP	0.750905	-0.217999	1.18962	-0.183251	0.854601	NA
262	AMD1	1379.67	-0.232788	0.0446221	-5.21688	1.81966e-07	1.45946e-06
265	AMELX	0	NA	NA	NA	NA	NA
266	AMELY	0	NA	NA	NA	NA	NA
267	AMFR	2134.06	0.110403	0.0307351	3.59207	0.000328056	0.00143931
268	AMH	8.61808	-0.216614	0.306237	-0.707343	0.479354	0.641851
269	AMHR2	0.546729	-0.386117	1.26327	-0.30565	0.759871	NA
270	AMPD1	1.13387	-0.800084	0.69948	-1.14383	0.252695	NA
271	AMPD2	1425.96	-0.0303992	0.0315789	-0.962644	0.335726	0.503976
272	AMPD3	175.885	0.211317	0.0803811	2.62893	0.00856532	0.0260966
273	AMPH	183.554	0.182398	0.0658053	2.77178	0.005575	0.0179299
274	BIN1	493.088	0.0726833	0.0454584	1.5989	0.109843	0.218852
275	AMT	64.1731	0.00769561	0.130951	0.0587671	0.953138	0.975261
276	AMY1A	0.274179	-1.42118	1.40695	-1.01012	0.31244	NA
277	AMY1B	0.274883	0.431407	1.63872	0.263259	0.792351	NA
278	AMY1C	0.47609	-1.67616	1.16602	-1.43751	0.150574	NA
279	AMY2A	1.09772	-0.113111	0.818721	-0.138155	0.890118	NA
280	AMY2B	33.0316	-0.197888	0.157478	-1.25661	0.208897	0.355622
283	ANG	93.9869	0.33253	0.0919058	3.61816	0.000296702	0.0013142
284	ANGPT1	326.666	0.416353	0.0579776	7.18128	6.90634e-13	1.03384e-11
285	ANGPT2	3.33037	0.0690761	0.48691	0.141866	0.887186	0.936826
286	ANK1	210.424	-0.184541	0.0679855	-2.71442	0.00663927	0.0208868
287	ANK2	735.397	0.0498429	0.0363726	1.37034	0.17058	0.306626
288	ANK3	188.048	0.148215	0.0732544	2.02329	0.043043	0.102948
5582	PRKCG	5.42844	-2.34218	0.410868	-5.70057	1.19405e-08	1.1371e-07
291	SLC25A4	458.279	-0.325024	0.0458601	-7.08729	1.3676e-12	1.9979e-11
292	SLC25A5	1962.29	-0.160378	0.0325758	-4.92322	8.51334e-07	6.15459e-06
293	SLC25A6	4274.71	0.106505	0.0404786	2.63114	0.00850995	0.0259503
301	ANXA1	11455.5	-0.0425223	0.0296812	-1.43263	0.151962	0.28038
302	ANXA2	4861.88	0.0743121	0.04672	1.59059	0.111703	0.221971
303	ANXA2P1	1935.92	0.293379	0.0565436	5.18855	2.11936e-07	1.68447e-06
304	ANXA2P2	45644.8	0.214109	0.026915	7.95501	1.79123e-15	3.38046e-14
305	ANXA2P3	2385.46	0.206656	0.0547089	3.77737	0.000158493	0.000750803
306	ANXA3	11.8143	-0.360109	0.264747	-1.3602	0.173767	0.310861
307	ANXA4	1894.69	0.201274	0.0255109	7.88976	3.02778e-15	5.61176e-14
308	ANXA5	16063.6	0.160923	0.0235384	6.83663	8.10805e-12	1.10381e-10
309	ANXA6	6133.87	0.123105	0.0258961	4.7538	1.99625e-06	1.35411e-05
310	ANXA7	3583.58	-0.0458224	0.023622	-1.93982	0.0524019	0.120815
311	ANXA11	4820.42	0.172451	0.023109	7.46252	8.48812e-14	1.37475e-12
312	ANXA13	0.408128	-0.626566	1.37081	-0.457077	0.647616	NA
313	AOAH	0.0678486	-1.10745	3.83682	-0.288637	0.772859	NA
314	AOC2	1169.52	0.484746	0.075781	6.39666	1.5881e-10	1.88228e-09
316	AOX1	1416.79	0.438136	0.0409698	10.6941	1.08455e-26	4.22038e-25
317	APAF1	397.548	-0.00367481	0.0582084	-0.0631319	0.949661	0.973325
318	NUDT2	441.742	-0.0566172	0.0521088	-1.08652	0.277249	0.438577
319	APOF	0.308168	0.431408	1.52266	0.283326	0.776927	NA
320	APBA1	154.392	-0.021839	0.0783838	-0.278616	0.780539	0.869145
321	APBA2	58.2103	0.036153	0.111938	0.322973	0.746716	0.847199
322	APBB1	970.983	0.141864	0.0347265	4.08519	4.40413e-05	0.000232416
323	APBB2	1172.35	0.0146402	0.0368201	0.397616	0.690914	0.807098
324	APC	970.563	-0.327087	0.0410246	-7.97295	1.54926e-15	2.93325e-14
325	APCS	0	NA	NA	NA	NA	NA
326	AIRE	0.0347724	0.287105	4.27551	0.0671511	0.946461	NA
327	APEH	1511.17	0.0385007	0.0281433	1.36803	0.171304	0.307497
328	APEX1	3463.14	-0.140314	0.0294113	-4.77075	1.83538e-06	1.24932e-05
329	BIRC2	2936.59	-0.41771	0.0348562	-11.9838	4.31946e-33	2.3234e-31
92421	CHMP4C	1.33104	-2.32977	0.846307	-2.75287	0.00590762	0.0188275
331	XIAP	1094.75	-0.147494	0.0369955	-3.98681	6.69682e-05	0.000342513
332	BIRC5	2824.94	0.215836	0.0284639	7.58281	3.38137e-14	5.71875e-13
2921	CXCL3	20.2186	-2.30877	0.257658	-8.9606	3.22904e-19	8.01067e-18
334	APLP2	16388.6	0.185684	0.0173467	10.7043	9.71356e-27	3.79671e-25
335	APOA1	2.26907	-0.164466	0.560015	-0.293681	0.769002	0.861746
336	APOA2	0.0349909	0.287105	4.27551	0.0671511	0.946461	NA
337	APOA4	0	NA	NA	NA	NA	NA
337978	KRTAP21-2	1.1941	-2.28357	0.857848	-2.66198	0.00776827	0.0239713
339	APOBEC1	0	NA	NA	NA	NA	NA
341	APOC1	1.6861	0.25669	0.675133	0.380206	0.703792	0.816718
342	APOC1P1	0	NA	NA	NA	NA	NA
343	AQP8	0.382791	0.558841	1.36964	0.408021	0.683258	NA
344	APOC2	0	NA	NA	NA	NA	NA
345	APOC3	0	NA	NA	NA	NA	NA
346	APOC4	0	NA	NA	NA	NA	NA
81888	HYI	2.35006	-2.27402	0.604609	-3.76115	0.000169134	0.000796921
6364	CCL20	10.1906	-2.27248	0.381056	-5.96363	2.46694e-09	2.56296e-08
350	APOH	0.103769	0.527575	2.62574	0.200925	0.840757	NA
351	APP	9525.58	0.126814	0.0233209	5.43779	5.39459e-08	4.66038e-07
353	APRT	1361.2	-0.0159285	0.0347757	-0.458035	0.646928	0.775225
354	KLK3	0	NA	NA	NA	NA	NA
355	FAS	935.174	-0.145872	0.0404993	-3.60184	0.000315967	0.00139078
356	FASLG	0	NA	NA	NA	NA	NA
357	SHROOM2	30.1847	-0.489249	0.152751	-3.20291	0.00136048	0.00514501
358	AQP1	38.5732	0.00797438	0.160437	0.049704	0.960358	0.979231
359	AQP2	0	NA	NA	NA	NA	NA
360	AQP3	24.6223	0.535566	0.18565	2.88481	0.00391654	0.0131466
361	AQP4	0	NA	NA	NA	NA	NA
362	AQP5	0.1362	-0.28994	2.19841	-0.131886	0.895074	NA
363	AQP6	1.03322	0.368213	0.95018	0.38752	0.698372	NA
364	AQP7	1.20325	0.105423	0.822672	0.128147	0.898033	0.943071
366	AQP9	4.33349	0.667967	0.519474	1.28585	0.198494	0.342185
367	AR	136.257	0.278755	0.0808871	3.44622	0.000568482	0.00236608
368	ABCC6	5.42979	0.0956884	0.369371	0.259058	0.795591	0.877895
369	ARAF	966.049	0.0919928	0.0401739	2.28986	0.0220292	0.0585201
372	ARCN1	6020.05	0.0190109	0.0211862	0.897329	0.369544	0.537537
373	TRIM23	325.168	-0.0614511	0.0501278	-1.22589	0.220241	0.370275
374	AREG	0.309429	-0.04949	1.44399	-0.0342731	0.972659	NA
375	ARF1	8491.54	0.0289357	0.0223918	1.29224	0.196273	0.33932
377	ARF3	3486.01	0.010657	0.0266329	0.400145	0.68905	0.805724
378	ARF4	3310.98	-0.0920781	0.0300063	-3.06863	0.00215046	0.00774775
379	ARL4D	615.352	0.0955999	0.053644	1.78212	0.0747304	0.161181
381	ARF5	1570.85	0.376439	0.0438176	8.59103	8.61901e-18	1.93614e-16
382	ARF6	4310.03	-0.145756	0.0264477	-5.51111	3.56586e-08	3.16767e-07
383	ARG1	0.484038	0.0947812	1.26929	0.0746725	0.940475	NA
384	ARG2	203.252	0.186143	0.0693102	2.68565	0.00723878	0.0225455
387	RHOA	22369.1	0.152549	0.0257918	5.91461	3.32656e-09	3.38408e-08
388	RHOB	2938.74	-0.191678	0.0405911	-4.72218	2.33331e-06	1.56703e-05
389	RHOC	8585.72	-0.0528192	0.0488007	-1.08234	0.279099	0.440711
390	RND3	6891.33	-0.0263824	0.0287514	-0.917603	0.358827	0.527357
391	RHOG	930.399	-0.00915728	0.0419175	-0.21846	0.827071	0.899028
392	ARHGAP1	4989.77	0.272866	0.0310293	8.79384	1.44539e-18	3.4309e-17
393	ARHGAP4	30.4097	-0.0309515	0.165406	-0.187125	0.851563	0.914345
394	ARHGAP5	1081.47	0.0770411	0.0436655	1.76435	0.0776737	0.166245
395	ARHGAP6	15.5932	0.3261	0.230656	1.41379	0.157422	0.288097
396	ARHGDIA	9953.51	0.055287	0.0304643	1.81481	0.0695526	0.152102
397	ARHGDIB	147.146	0.347295	0.0804559	4.31658	1.58462e-05	9.1714e-05
398	ARHGDIG	1.17579	1.51967	0.967543	1.57065	0.116264	0.229026
399	RHOH	0.0350363	0.287105	4.27551	0.0671511	0.946461	NA
400	ARL1	2590.25	-0.0446004	0.0277645	-1.60638	0.10819	0.216491
401	PHOX2A	0.0346805	0.287105	4.27551	0.0671511	0.946461	NA
402	ARL2	785.093	0.405456	0.0535673	7.56909	3.75858e-14	6.32628e-13
403	ARL3	737.424	0.00167614	0.0461029	0.0363566	0.970998	0.984492
405	ARNT	848.124	0.200384	0.0350561	5.71609	1.09002e-08	1.04311e-07
406	BMAL1	278.057	0.298916	0.0714597	4.18301	2.87675e-05	0.000158221
407	ARR3	8.0973	0.00694188	0.335738	0.0206765	0.983504	0.991622
408	ARRB1	214.827	0.21615	0.06474	3.33875	0.00084157	0.00334139
409	ARRB2	134.854	-0.00515226	0.0843054	-0.0611142	0.951268	0.97416
410	ARSA	1471.61	0.276284	0.0358895	7.69819	1.38012e-14	2.40584e-13
411	ARSB	4184.57	0.0393132	0.0267104	1.47183	0.141067	0.265117
412	STS	2524.62	0.13293	0.0274032	4.8509	1.22903e-06	8.65738e-06
414	ARSD	519.01	0.22081	0.0404448	5.45953	4.77388e-08	4.15066e-07
415	ARSL	31.3671	0.0494472	0.153633	0.321852	0.747565	0.847771
416	ARSF	0.0339243	-0.530392	4.27551	-0.124053	0.901273	NA
417	ART1	0	NA	NA	NA	NA	NA
419	ART3	0.446185	0.0947814	1.26957	0.0746561	0.940488	NA
420	ART4	0.0337738	-0.530392	4.27551	-0.124053	0.901273	NA
421	ARVCF	101.277	0.118604	0.0894812	1.32546	0.185018	0.32524
427	ASAH1	1955.69	0.173514	0.031622	5.48712	4.08534e-08	3.59645e-07
429	ASCL1	0.892322	-0.0793279	0.925226	-0.085739	0.931674	NA
430	ASCL2	0.0697213	0.527567	3.32141	0.158838	0.873796	NA
432	ASGR1	5.91759	0.646175	0.399204	1.61866	0.10552	0.212357
433	ASGR2	0	NA	NA	NA	NA	NA
434	ASIP	2.23399	0.953181	0.646194	1.47507	0.140194	0.263792
435	ASL	557.644	-0.113839	0.053205	-2.13964	0.0323839	0.0812439
438	ASMT	0.270357	-1.65832	1.49502	-1.10923	0.267331	NA
439	GET3	1363.73	-0.0518083	0.0379258	-1.36604	0.171925	0.308351
440	ASNS	695.61	0.560062	0.0432967	12.9354	2.84018e-38	1.83662e-36
443	ASPA	7.1895	0.554552	0.346077	1.6024	0.109068	0.217777
444	ASPH	7539.92	-0.238246	0.0170633	-13.9625	2.63857e-44	2.08116e-42
445	ASS1	77.6837	0.491563	0.105891	4.64217	3.44774e-06	2.23937e-05
460	ASTN1	0.203677	-1.58789	1.96186	-0.809379	0.418297	NA
462	SERPINC1	0.821832	-0.368291	0.950466	-0.387485	0.698397	NA
463	ZFHX3	576.571	-0.0145101	0.0911838	-0.15913	0.873566	0.928913
466	ATF1	463.91	0.116568	0.0466701	2.4977	0.0125003	0.0361505
2920	CXCL2	21.0574	-2.25555	0.234663	-9.61185	7.12559e-22	2.08887e-20
468	ATF4	3239.5	0.19882	0.0285861	6.95513	3.52233e-12	4.95635e-11
471	ATIC	1415.77	-0.125811	0.0318522	-3.94985	7.82008e-05	0.000395024
472	ATM	844.299	0.149496	0.0544081	2.74768	0.00600183	0.0191001
473	RERE	1545.38	0.236685	0.0309149	7.65602	1.91779e-14	3.30707e-13
474	ATOH1	0	NA	NA	NA	NA	NA
475	ATOX1	708.743	-0.0555698	0.0908126	-0.611917	0.540593	0.693241
476	ATP1A1	9367.55	0.318282	0.0223225	14.2584	3.97651e-46	3.34655e-44
477	ATP1A2	4.79003	0.681634	0.410554	1.66028	0.0968588	0.198145
478	ATP1A3	48.5468	0.179284	0.129394	1.38557	0.165878	0.299858
479	ATP12A	0	NA	NA	NA	NA	NA
480	ATP1A4	0.378294	-0.219316	1.3395	-0.16373	0.869944	NA
481	ATP1B1	976.943	-0.501621	0.0383194	-13.0905	3.72962e-39	2.49431e-37
482	ATP1B2	1.33326	-0.755298	0.795787	-0.949121	0.342559	0.51118
483	ATP1B3	1887.18	-0.0833285	0.0345836	-2.40948	0.0159751	0.0446931
486	FXYD2	2.1666	-0.445257	0.544953	-0.817055	0.413897	0.580684
487	ATP2A1	15.9069	-0.149871	0.21899	-0.684371	0.493741	0.653839
488	ATP2A2	6252.44	-0.133454	0.0212706	-6.27408	3.517e-10	4.01431e-09
489	ATP2A3	221.085	0.157974	0.0631902	2.49998	0.0124202	0.0359484
490	ATP2B1	1501.27	-0.141563	0.0427326	-3.31276	0.000923812	0.00362456
491	ATP2B2	2.54856	0.0361733	0.559785	0.06462	0.948477	0.972642
492	ATP2B3	1.51445	0.43666	0.71604	0.609827	0.541977	0.694001
493	ATP2B4	12248.1	-0.155553	0.0357998	-4.34507	1.39232e-05	8.1523e-05
495	ATP4A	0.375146	-0.0494907	1.44537	-0.0342407	0.972685	NA
496	ATP4B	1.50721	-0.918477	0.67744	-1.35581	0.175161	0.31273
498	ATP5F1A	2388.13	-0.00324803	0.0315149	-0.103063	0.917913	0.95477
501	ALDH7A1	136.922	-0.0215403	0.0838135	-0.257002	0.797177	0.878818
506	ATP5F1B	10295	-0.0466081	0.0263917	-1.76601	0.077394	0.165747
509	ATP5F1C	307.412	-0.058897	0.061169	-0.962858	0.335619	0.503858
513	ATP5F1D	1186.16	0.130035	0.04641	2.80188	0.00508057	0.0165485
514	ATP5F1E	278.475	0.0128583	0.0683271	0.188188	0.85073	0.914024
515	ATP5PB	1040.93	-0.0619284	0.0345792	-1.79092	0.0733065	0.158694
516	ATP5MC1	118.69	-0.0676481	0.0850366	-0.795518	0.426312	0.591885
517	ATP5MC2	313.726	-0.0164375	0.101199	-0.162427	0.870969	0.926842
518	ATP5MC3	1896.19	-0.0419081	0.0294404	-1.42349	0.154595	0.283899
521	ATP5ME	324.107	-0.0563944	0.0737135	-0.765048	0.444243	0.606802
522	ATP5PF	407.215	-0.0699545	0.055983	-1.24957	0.211458	0.358559
523	ATP6V1A	2409.73	-0.0307471	0.0265598	-1.15765	0.247005	0.402909
525	ATP6V1B1	8.74652	0.432325	0.342267	1.26312	0.206546	0.352165
526	ATP6V1B2	3196.66	0.231884	0.0224269	10.3395	4.66809e-25	1.61628e-23
527	ATP6V0C	2127.39	0.143252	0.0486796	2.94274	0.00325322	0.0111913
528	ATP6V1C1	1260.77	-0.0477671	0.031188	-1.53158	0.125625	0.242976
529	ATP6V1E1	816.76	0.127583	0.0394715	3.23227	0.00122811	0.00468777
533	ATP6V0B	1344.81	0.217558	0.0545539	3.98795	6.66458e-05	0.000341261
534	ATP6V1G2	1.02757	-0.685777	0.786689	-0.871727	0.383358	NA
535	ATP6V0A1	955.094	0.164393	0.0379232	4.33488	1.4584e-05	8.50807e-05
537	ATP6AP1	2948.75	0.267018	0.0254457	10.4936	9.23939e-26	3.37161e-24
538	ATP7A	306.961	0.0203238	0.0600475	0.338463	0.735015	0.838784
539	ATP5PO	726.136	-0.121177	0.0526915	-2.29975	0.0214625	0.0573191
540	ATP7B	97.446	0.143076	0.0934975	1.53027	0.125951	0.243499
545	ATR	684.388	-0.17735	0.0396079	-4.47764	7.5473e-06	4.61256e-05
546	ATRX	924.387	0.120023	0.0500068	2.40013	0.0163894	0.0456417
547	KIF1A	0.409325	-0.386116	1.29658	-0.297796	0.765859	NA
549	AUH	133.067	0.00223825	0.0828695	0.0270093	0.978452	0.988512
550	AUP1	1529.37	0.00664803	0.0296828	0.223969	0.822781	0.895871
551	AVP	0.0347599	0.287105	4.27551	0.0671511	0.946461	NA
552	AVPR1A	0	NA	NA	NA	NA	NA
553	AVPR1B	0	NA	NA	NA	NA	NA
554	AVPR2	0.348412	0.0947821	1.37612	0.0688764	0.945088	NA
558	AXL	7766.68	-0.127058	0.0230465	-5.51309	3.52597e-08	3.13858e-07
563	AZGP1	0	NA	NA	NA	NA	NA
566	AZU1	0.621477	0.920577	1.18016	0.780044	0.435365	NA
567	B2M	9778.45	0.0567523	0.0400238	1.41796	0.156201	0.28616
570	BAAT	0.444748	-0.696416	1.21432	-0.573505	0.566303	NA
571	BACH1	579.48	-0.133752	0.0421275	-3.17494	0.00149866	0.00560374
572	BAD	352.417	-0.112637	0.0608385	-1.85142	0.0641098	0.142467
573	BAG1	595.273	-0.0367798	0.0471763	-0.779625	0.435611	0.599664
575	ADGRB1	3.27117	0.690791	0.520386	1.32746	0.184357	0.324435
576	ADGRB2	135.673	0.267647	0.0772187	3.46609	0.000528081	0.00221786
577	ADGRB3	1.37819	0.71025	0.856421	0.829324	0.406921	0.574932
578	BAK1	432.623	0.15743	0.0481342	3.27064	0.00107305	0.00415448
579	NKX3-2	80.1054	0.305963	0.10545	2.9015	0.00371377	0.0125764
580	BARD1	438.132	-0.372581	0.0499888	-7.45329	9.10428e-14	1.46644e-12
581	BAX	1853.87	0.108905	0.0354332	3.07353	0.00211541	0.00763554
582	BBS1	587.881	0.0543309	0.0433543	1.25318	0.210139	0.356907
583	BBS2	896.522	0.184025	0.0318393	5.7798	7.47911e-09	7.31967e-08
585	BBS4	469.348	-0.0898747	0.0464506	-1.93484	0.0530094	0.12196
586	BCAT1	3789.2	-0.0054012	0.0342833	-0.157546	0.874814	0.92976
587	BCAT2	491.884	0.214062	0.0502256	4.262	2.02606e-05	0.000114513
590	BCHE	0.102545	-0.289941	2.63453	-0.110054	0.912366	NA
593	BCKDHA	494.476	0.0625241	0.0470572	1.32868	0.183953	0.323912
594	BCKDHB	450.792	0.129474	0.0484007	2.67504	0.00747211	0.0231671
595	CCND1	20788.6	-0.254128	0.0218311	-11.6407	2.56002e-31	1.25427e-29
596	BCL2	130.231	0.0944563	0.0807649	1.16952	0.242193	0.397613
597	BCL2A1	11.774	-0.533569	0.249191	-2.1412	0.0322577	0.0809734
598	BCL2L1	2530.19	0.297452	0.0353923	8.40443	4.2996e-17	9.20021e-16
599	BCL2L2	1172.45	-0.0759917	0.0358785	-2.11803	0.0341726	0.0850723
602	BCL3	455.687	0.530232	0.0568407	9.3284	1.07481e-20	2.93098e-19
604	BCL6	795.793	0.317862	0.0413745	7.68257	1.55927e-14	2.70741e-13
605	BCL7A	144.956	0.0991821	0.0770927	1.28653	0.198258	0.341954
606	NBEAP1	2.96223	-0.264945	0.536378	-0.493953	0.621339	0.757677
607	BCL9	303.398	0.0817621	0.0532065	1.53669	0.124368	0.241268
608	TNFRSF17	0.412963	1.71093	1.45258	1.17786	0.238852	NA
610	HCN2	12.8547	0.583033	0.248411	2.34705	0.0189225	0.0516413
611	OPN1SW	1.74007	-1.21429	0.780369	-1.55604	0.119698	0.234243
613	BCR	715.593	0.111611	0.0396005	2.81842	0.00482608	0.0158163
617	BCS1L	662.924	-0.111509	0.0400653	-2.78319	0.00538276	0.0173869
618	BCYRN1	3.51115	-0.0636759	0.509189	-0.125054	0.900481	0.944233
622	BDH1	63.3376	-0.086969	0.115208	-0.754887	0.450317	0.613099
623	BDKRB1	394.272	-0.208982	0.0511758	-4.0836	4.43426e-05	0.000233796
624	BDKRB2	259.232	0.323024	0.0569664	5.67043	1.42441e-08	1.33906e-07
627	BDNF	81.2608	-0.304826	0.0957883	-3.18229	0.00146115	0.00548327
629	CFB	56.2459	0.106431	0.117131	0.908645	0.363538	0.53189
631	BFSP1	96.9775	-0.136471	0.095489	-1.42918	0.152953	0.281558
632	BGLAP	0.593063	1.13452	1.27312	0.891131	0.372859	NA
633	BGN	16613	0.486712	0.0338029	14.3985	5.28586e-47	4.6956e-45
634	CEACAM1	3.82745	0.566084	0.473608	1.19526	0.231986	0.384889
635	BHMT	32.5473	-0.0375881	0.155351	-0.241955	0.808815	0.886702
636	BICD1	324.705	-0.143007	0.0585636	-2.44191	0.0146098	0.041387
637	BID	280.481	-0.0384278	0.0613828	-0.626036	0.531292	0.685422
638	BIK	0.824024	-0.565945	0.898228	-0.630068	0.52865	NA
639	PRDM1	9.68237	-0.508495	0.274847	-1.8501	0.0642985	0.142814
640	BLK	0.0684966	0.287118	3.33957	0.0859744	0.931487	NA
641	BLM	207.745	-0.264972	0.0687075	-3.85653	0.00011501	0.000561453
642	BLMH	1062.4	0.0388074	0.0316547	1.22596	0.220213	0.370264
643	CXCR5	1.02384	-0.854653	0.834489	-1.02416	0.305758	NA
644	BLVRA	925.803	-0.0210505	0.032653	-0.644672	0.51914	0.675531
645	BLVRB	639.728	-0.0674985	0.0539165	-1.25191	0.210603	0.357558
646	BNC1	119.489	-0.232147	0.0895314	-2.59291	0.00951685	0.0286091
648	BMI1	112.307	-0.106571	0.0919613	-1.15886	0.246511	0.402329
649	BMP1	2914.92	0.0329077	0.0323658	1.01674	0.309275	0.474888
100509620	AQP7B	1.57501	-2.21784	0.794431	-2.79173	0.00524277	0.0170044
651	BMP3	0.0688575	0.287118	3.33418	0.0861137	0.931376	NA
652	BMP4	486.382	-0.184444	0.0476789	-3.86846	0.000109523	0.00053795
653	BMP5	0.103428	0.287122	2.97027	0.0966654	0.922992	NA
165904	XIRP1	4.85144	-2.2166	0.494182	-4.48539	7.27812e-06	4.45889e-05
655	BMP7	0.751808	-1.35296	1.05407	-1.28355	0.199298	NA
656	BMP8B	3.81018	-0.185325	0.423937	-0.437153	0.662	0.78638
657	BMPR1A	379.185	0.0228666	0.0548954	0.416548	0.677009	0.797263
658	BMPR1B	65.939	-0.353851	0.115421	-3.06574	0.00217132	0.0078101
659	BMPR2	1562.48	0.0208052	0.047654	0.436588	0.66241	0.786576
660	BMX	0.0349909	0.287105	4.27551	0.0671511	0.946461	NA
661	POLR3D	603.452	0.0400585	0.0428402	0.935067	0.349754	0.518636
662	BNIP1	158.334	-0.260527	0.0751561	-3.46648	0.000527321	0.00221573
663	BNIP2	1703.76	0.0397435	0.032487	1.22337	0.221191	0.371376
664	BNIP3	369.283	0.147766	0.0624906	2.36461	0.0180492	0.0496586
665	BNIP3L	2120.98	0.0435646	0.0280138	1.55511	0.119919	0.234605
666	BOK	539.172	0.079148	0.0438152	1.80641	0.0708547	0.154393
667	DST	4256.79	-0.0766787	0.124886	-0.613988	0.539224	0.692303
668	FOXL2	5.94559	0.192695	0.352362	0.546867	0.58447	0.728011
669	BPGM	1063.52	-0.0450294	0.0411783	-1.09352	0.274164	0.435263
670	BPHL	275.259	0.12497	0.0562894	2.22013	0.02641	0.0682222
671	BPI	1.88356	-0.553717	0.621232	-0.891321	0.372757	0.540201
672	BRCA1	857.25	-0.19378	0.0337464	-5.74224	9.34316e-09	9.03446e-08
673	BRAF	351.501	0.0237712	0.0532805	0.446152	0.655488	0.781229
675	BRCA2	327.671	-0.234773	0.0634762	-3.6986	0.000216789	0.000998981
676	BRDT	0	NA	NA	NA	NA	NA
677	ZFP36L1	3016.42	0.164803	0.0383443	4.29799	1.72354e-05	9.91347e-05
678	ZFP36L2	5017.36	0.518167	0.0280707	18.4594	4.38463e-76	9.1811e-74
680	BRS3	0.138531	0.190958	2.18824	0.0872654	0.930461	NA
682	BSG	10978	0.130169	0.0281152	4.62983	3.65966e-06	2.36046e-05
683	BST1	182.634	0.00261938	0.0674411	0.0388395	0.969018	0.983809
684	BST2	19.9976	-0.959115	0.554174	-1.73071	0.0835032	0.176235
685	BTC	31.891	0.0970634	0.161126	0.602407	0.546904	0.697384
686	BTD	515.694	0.291972	0.0418739	6.97265	3.1102e-12	4.41191e-11
63950	DMRTA2	1.19524	-2.21587	0.80726	-2.74493	0.00605233	0.0192461
688	KLF5	228.861	-0.259554	0.0702968	-3.69225	0.000222275	0.00102025
689	BTF3	694.644	-0.289425	0.0759863	-3.80891	0.000139579	0.00066968
690	BTF3P11	0.207059	1.00848	1.69197	0.596042	0.551147	NA
694	BTG1	2476.81	0.160546	0.0243907	6.58227	4.63304e-11	5.82075e-10
695	BTK	0.58753	-1.67612	1.09347	-1.53285	0.125313	NA
696	BTN1A1	0.992215	-1.21638	0.960566	-1.26632	0.2054	NA
699	BUB1	1715.14	-0.176328	0.0290607	-6.06759	1.29846e-09	1.39345e-08
701	BUB1B	1311.58	-0.0869597	0.0322603	-2.69557	0.0070269	0.0219453
705	BYSL	555.155	-0.0512287	0.0463277	-1.10579	0.268817	0.428747
706	TSPO	4706.04	0.331398	0.0450663	7.35356	1.92992e-13	3.02813e-12
708	C1QBP	1230.88	-0.0606275	0.055687	-1.08872	0.276278	0.43763
710	SERPING1	1817.25	-0.138548	0.0331593	-4.17825	2.93762e-05	0.000161166
711	ERC2-IT1	0	NA	NA	NA	NA	NA
712	C1QA	0	NA	NA	NA	NA	NA
713	C1QB	0	NA	NA	NA	NA	NA
714	C1QC	0	NA	NA	NA	NA	NA
715	C1R	10461.3	0.0744412	0.0242043	3.07554	0.00210119	0.00758577
716	C1S	7490.31	0.108857	0.03659	2.97504	0.0029295	0.0102378
717	C2	94.7306	0.291334	0.0901906	3.2302	0.00123702	0.00471666
117195	MRGPRX3	1.50612	-2.19286	0.827822	-2.64895	0.00807413	0.0247846
101927034	ROR1-AS1	6.13784	-2.16339	0.38251	-5.65577	1.55152e-08	1.45158e-07
720	C4A	11.137	0.282465	0.280997	1.00522	0.314789	0.480508
721	C4B	11.2548	0.263025	0.265253	0.991603	0.321391	0.488123
722	C4BPA	0.137944	-0.0494912	2.19078	-0.0225907	0.981977	NA
725	C4BPB	0	NA	NA	NA	NA	NA
726	CAPN5	1237.5	0.167234	0.0307412	5.44006	5.3262e-08	4.6081e-07
727	C5	178.235	0.301442	0.0693627	4.34588	1.38721e-05	8.12758e-05
51458	RHCG	2.21562	-2.09174	0.799125	-2.61754	0.00885663	0.0268492
729	C6	0.071507	0.287119	3.29569	0.0871195	0.930577	NA
730	C7	0.411941	0.33497	1.29609	0.258446	0.796063	NA
731	C8A	0.0680813	0	3.34583	0	1	NA
732	C8B	0	NA	NA	NA	NA	NA
733	C8G	8.33122	0.0465542	0.299441	0.15547	0.876451	0.930687
734	OSGIN2	599.875	-0.159697	0.0496878	-3.21401	0.00130897	0.00496943
735	C9	1.58866	0.0490336	0.67145	0.0730264	0.941785	0.968944
738	VPS51	1103.97	0.0297259	0.0467866	0.635351	0.525199	0.679995
740	MRPL49	1128.61	0.0761377	0.0389396	1.95528	0.0505504	0.117346
741	ZNHIT2	162.982	-0.107176	0.077837	-1.37693	0.168535	0.303569
744	MPPED2	54.4116	-0.0623864	0.116293	-0.536458	0.591642	0.733567
745	MYRF	7.53524	-0.553228	0.328142	-1.68594	0.0918074	0.189842
746	TMEM258	553.64	0.19481	0.059023	3.30057	0.000964872	0.00377304
747	DAGLA	193.944	0.104497	0.0696739	1.4998	0.133666	0.254623
750	GAS8-AS1	3.50406	-0.342073	0.477724	-0.716046	0.473963	0.636571
752	FMNL1	43.2543	-0.0484629	0.132818	-0.364881	0.7152	0.825383
753	LDLRAD4	65.9856	-0.563107	0.114728	-4.90818	9.19247e-07	6.61836e-06
754	PTTG1IP	15318.1	0.192394	0.0236975	8.11873	4.71086e-16	9.25802e-15
755	CFAP410	343.104	0.0700559	0.0555477	1.26118	0.207242	0.353113
757	TMEM50B	227.495	0.000528238	0.0673693	0.00784093	0.993744	0.996203
758	MPPED1	4.94805	-0.397297	0.37094	-1.07105	0.284145	0.446554
759	CA1	0	NA	NA	NA	NA	NA
760	CA2	39.3087	0.51962	0.163927	3.16983	0.00152531	0.00568644
761	CA3	0.999199	1.28504	1.0004	1.28453	0.198958	NA
762	CA4	0.17441	1.24893	2.0843	0.599206	0.549036	NA
763	CA5A	1.68443	0.132375	0.667943	0.198183	0.842902	0.909112
765	CA6	0.137794	-0.0494912	2.19143	-0.0225839	0.981982	NA
766	CA7	0.894566	-0.0816625	0.92634	-0.0881561	0.929753	NA
767	CA8	0.169659	-1.66138	2.30845	-0.719695	0.471713	NA
115362	GBP5	1.19643	-2.09084	0.821037	-2.54658	0.0108785	0.0320505
770	CA11	26.4985	0.279746	0.171098	1.635	0.102049	0.206486
389692	MAFA	2.07925	-1.99518	0.772621	-2.58235	0.00981291	0.0293786
773	CACNA1A	467.589	0.168851	0.0466374	3.62051	0.000294022	0.00130397
774	CACNA1B	0.522915	1.2088	1.26827	0.953104	0.340537	NA
775	CACNA1C	488.933	0.0930482	0.045444	2.04754	0.0406053	0.0981427
776	CACNA1D	9.78493	0.0954191	0.270367	0.352924	0.724145	0.83143
777	CACNA1E	0.204963	0.768028	2.04366	0.37581	0.707058	NA
778	CACNA1F	0.964124	0.197357	1.14501	0.172363	0.863153	NA
779	CACNA1S	0	NA	NA	NA	NA	NA
780	DDR1	93.9142	0.0809215	0.0899488	0.89964	0.368312	0.536275
781	CACNA2D1	474.829	0.00643313	0.0496702	0.129517	0.896949	0.942326
782	CACNB1	190.39	0.134007	0.0721873	1.85638	0.0633994	0.141193
783	CACNB2	10.6214	0.00230288	0.264976	0.00869091	0.993066	0.995954
784	CACNB3	450.405	0.173876	0.0489091	3.55508	0.000377869	0.00163261
785	CACNB4	387.44	-0.153082	0.0538638	-2.84201	0.00448296	0.0148216
786	CACNG1	0	NA	NA	NA	NA	NA
788	SLC25A20	483.336	-0.0217147	0.0446031	-0.486844	0.626369	0.761382
790	CAD	2326.16	-0.151992	0.0292351	-5.19896	2.00408e-07	1.59791e-06
793	CALB1	0.307084	-0.936767	1.39792	-0.670116	0.502784	NA
90865	IL33	12.2455	-1.99414	0.297953	-6.6928	2.18935e-11	2.86734e-10
795	S100G	0	NA	NA	NA	NA	NA
796	CALCA	0.338784	-1.10746	1.52769	-0.724927	0.468497	NA
797	CALCB	0.0690841	0.287118	3.33081	0.0862008	0.931307	NA
799	CALCR	0	NA	NA	NA	NA	NA
800	CALD1	10182.3	-0.132895	0.0292059	-4.55027	5.35772e-06	3.35961e-05
801	CALM1	6638.17	0.0539467	0.0234233	2.30312	0.0212719	0.0569312
805	CALM2	4877.81	-0.0926039	0.0453674	-2.0412	0.041231	0.0992082
808	CALM3	10089.6	0.404101	0.0299734	13.482	1.99666e-41	1.43344e-39
810	CALML3	0	NA	NA	NA	NA	NA
811	CALR	33070	0.399918	0.0281713	14.196	9.70562e-46	8.01466e-44
813	CALU	33932.4	0.216918	0.0234667	9.24367	2.38185e-20	6.36693e-19
814	CAMK4	1.47588	-0.100064	0.828523	-0.120774	0.90387	0.946207
815	CAMK2A	19.0225	-0.356987	0.188395	-1.89488	0.0581079	0.131658
6580	SLC22A1	28.6557	-1.96917	0.196272	-10.0329	1.09298e-23	3.53391e-22
817	CAMK2D	2765.92	-0.0648873	0.0306887	-2.11437	0.0344835	0.0857407
818	CAMK2G	538.007	-0.0240153	0.044132	-0.54417	0.586325	0.72965
819	CAMLG	679.229	0.222457	0.0429539	5.17899	2.23096e-07	1.76918e-06
820	CAMP	0	NA	NA	NA	NA	NA
821	CANX	20542.1	-0.035583	0.0199054	-1.78761	0.0738392	0.159709
822	CAPG	7644.24	0.302526	0.0269509	11.2251	3.0719e-29	1.35417e-27
823	CAPN1	2999.48	0.2003	0.0304979	6.56768	5.11054e-11	6.39782e-10
824	CAPN2	12288.6	-0.259464	0.0166411	-15.5918	8.27822e-55	9.39391e-53
825	CAPN3	78.924	0.222888	0.1198	1.86051	0.0628138	0.140225
826	CAPNS1	5097.1	0.381182	0.0454459	8.3876	4.96149e-17	1.05651e-15
100505879	KIF25-AS1	7.68215	-1.96504	0.411231	-4.77845	1.76655e-06	1.20621e-05
828	CAPS	784.795	0.296905	0.0418572	7.09328	1.30968e-12	1.92126e-11
829	CAPZA1	2759.38	-0.120171	0.0375447	-3.20074	0.00137073	0.00517711
830	CAPZA2	1865.43	-0.0155486	0.0364392	-0.426699	0.669598	0.791762
831	CAST	3861.28	-0.0130925	0.0239381	-0.546934	0.584424	0.728005
832	CAPZB	6508.63	0.131227	0.0220582	5.94913	2.69577e-09	2.78426e-08
833	CARS1	566.28	0.247916	0.0421443	5.88254	4.04009e-09	4.06994e-08
834	CASP1	106.753	0.140353	0.0870072	1.61311	0.10672	0.214085
835	CASP2	672.721	-0.134102	0.0402358	-3.33291	0.000859436	0.00340388
836	CASP3	645.132	-0.0517022	0.0384644	-1.34416	0.178898	0.317329
837	CASP4	497.07	0.151836	0.0423497	3.5853	0.000336692	0.00147352
838	CASP5	0.309305	0.431408	1.44366	0.298829	0.76507	NA
839	CASP6	349.124	0.0744821	0.0486849	1.52988	0.126046	0.243595
840	CASP7	617.814	0.191666	0.0404597	4.7372	2.16691e-06	1.46254e-05
841	CASP8	329.125	0.0841844	0.0563126	1.49495	0.134928	0.256346
842	CASP9	151.354	0.112981	0.0763867	1.47906	0.139123	0.262471
843	CASP10	8.32143	-0.134854	0.312496	-0.431538	0.666077	0.789304
844	CASQ1	6.70785	0.149976	0.329112	0.455698	0.648607	0.776236
845	CASQ2	0	NA	NA	NA	NA	NA
846	CASR	0	NA	NA	NA	NA	NA
847	CAT	841.432	0.359717	0.0340527	10.5636	4.3965e-26	1.64183e-24
857	CAV1	13170.6	0.0724466	0.0203002	3.56876	0.00035867	0.00155807
858	CAV2	1987.22	-0.179935	0.0277219	-6.49073	8.54218e-11	1.04557e-09
859	CAV3	0.0695049	0.527567	3.32459	0.158686	0.873916	NA
118421	LINC00161	3.4796	-1.95375	0.519375	-3.76173	0.000168739	0.000795674
861	RUNX1	1914.74	-0.00559733	0.0344734	-0.162367	0.871017	0.926842
862	RUNX1T1	229.786	0.210253	0.0597556	3.51855	0.000433916	0.00185607
863	CBFA2T3	0.104395	0.768024	2.62118	0.293007	0.769516	NA
864	RUNX3	35.4862	-0.367909	0.14731	-2.49752	0.0125064	0.0361564
865	CBFB	1696.53	-0.107418	0.031894	-3.36796	0.000757265	0.00305074
866	SERPINA6	1.64992	0.632213	0.794399	0.795837	0.426127	0.5918
867	CBL	637.847	-0.0322479	0.0561846	-0.573964	0.565992	0.713688
868	CBLB	518.507	-0.22247	0.044494	-5	5.73291e-07	4.2529e-06
869	CBLN1	0.343595	0.0947819	1.43703	0.0659569	0.947412	NA
871	SERPINH1	10554.4	0.52607	0.0261566	20.1123	5.75711e-90	1.66003e-87
873	CBR1	1480.21	-0.104422	0.0351268	-2.97272	0.00295173	0.0102998
874	CBR3	466.086	-0.120604	0.0490844	-2.45708	0.0140071	0.0399176
11309	SLCO2B1	2.04525	-1.95214	0.642428	-3.03869	0.00237609	0.00847385
881	CCIN	19.9576	-0.287796	0.187032	-1.53875	0.123866	0.240605
883	KYAT1	123.972	0.016437	0.0790519	0.207927	0.835286	0.90428
885	CCK	0.239508	0.190959	1.5533	0.122938	0.902156	NA
886	CCKAR	10.0226	0.551477	0.269836	2.04375	0.0409785	0.098817
887	CCKBR	0.103544	0.527575	2.62717	0.200815	0.840843	NA
889	KRIT1	780.426	-0.0669158	0.036772	-1.81975	0.0687971	0.150788
890	CCNA2	1969.51	-0.0319632	0.0343193	-0.931345	0.351675	0.520468
891	CCNB1	3550.57	0.144468	0.0383089	3.77113	0.00016251	0.000768176
892	CCNC	771.383	-0.0697966	0.0463645	-1.50539	0.132224	0.252622
894	CCND2	136.799	0.364961	0.08391	4.34944	1.36487e-05	8.00491e-05
896	CCND3	1540.93	-0.0401344	0.0386757	-1.03772	0.299402	0.463616
898	CCNE1	234.65	-0.182381	0.0580805	-3.14014	0.00168865	0.006232
899	CCNF	864.279	-0.0853164	0.0393604	-2.16757	0.0301914	0.0764851
900	CCNG1	1847.16	0.184932	0.0323848	5.71047	1.12667e-08	1.07586e-07
901	CCNG2	1763.49	0.118594	0.0351885	3.37025	0.00075099	0.00302754
902	CCNH	458.317	-0.347717	0.0443631	-7.83796	4.5792e-15	8.34648e-14
904	CCNT1	553.072	0.0559956	0.049548	1.13013	0.258422	0.417046
905	CCNT2	433.098	-0.0872022	0.0447796	-1.94737	0.0514909	0.119042
908	CCT6A	1515.62	-0.32741	0.0350482	-9.3417	9.47962e-21	2.59311e-19
909	CD1A	0	NA	NA	NA	NA	NA
910	CD1B	0	NA	NA	NA	NA	NA
911	CD1C	0	NA	NA	NA	NA	NA
912	CD1D	6.35579	0.210671	0.398428	0.528754	0.596976	0.737302
913	CD1E	0	NA	NA	NA	NA	NA
914	CD2	0	NA	NA	NA	NA	NA
915	CD3D	0	NA	NA	NA	NA	NA
916	CD3E	0.0668747	-0.530391	3.36432	-0.157652	0.874731	NA
917	CD3G	0	NA	NA	NA	NA	NA
919	CD247	0.444966	-0.455051	1.31092	-0.347123	0.728499	NA
920	CD4	168.864	0.26188	0.0688051	3.80611	0.000141169	0.000676202
921	CD5	0.137478	-0.626562	2.19281	-0.285735	0.775081	NA
922	CD5L	0	NA	NA	NA	NA	NA
923	CD6	0.102826	0.527575	2.63245	0.200412	0.841158	NA
924	CD7	0.618032	0.104333	1.06837	0.0976569	0.922205	NA
925	CD8A	1.06286	-0.215087	0.78022	-0.275675	0.782798	NA
926	CD8B	0.415527	1.32838	1.25925	1.0549	0.291471	NA
928	CD9	3716.64	0.137631	0.0321121	4.28597	1.81944e-05	0.000104106
929	CD14	70.9423	0.0652907	0.102642	0.6361	0.524711	0.679543
930	CD19	1.41556	1.591	0.964808	1.64903	0.0991416	0.202039
931	MS4A1	0	NA	NA	NA	NA	NA
932	MS4A3	0	NA	NA	NA	NA	NA
933	CD22	13.7857	-0.107893	0.217359	-0.496379	0.619627	0.756482
939	CD27	6.78353	0.434514	0.358546	1.21188	0.225559	0.37673
940	CD28	1.68676	-0.216798	0.750624	-0.288824	0.772716	0.864037
941	CD80	0.377432	-0.145667	1.33185	-0.109372	0.912907	NA
942	CD86	0.316325	0.671844	2.84873	0.23584	0.813557	NA
943	TNFRSF8	1.09892	0.24348	0.954213	0.255163	0.798597	NA
944	TNFSF8	0.103646	0.527575	2.62642	0.200872	0.840799	NA
945	CD33	0	NA	NA	NA	NA	NA
946	SIGLEC6	0	NA	NA	NA	NA	NA
947	CD34	11.4608	0.0970474	0.24964	0.38875	0.697461	0.811835
948	CD36	3.55191	0.452844	0.495793	0.913372	0.361047	0.529602
949	SCARB1	440.039	-0.0057244	0.0478322	-0.119677	0.904739	0.946723
950	SCARB2	8578.13	0.259166	0.0213095	12.162	4.95547e-34	2.75829e-32
951	CD37	3.272	0.168169	0.458036	0.367152	0.713506	0.824347
952	CD38	0.0684868	0.287118	3.33972	0.0859707	0.93149	NA
953	ENTPD1	363.109	-0.0769369	0.0490184	-1.56955	0.116519	0.229352
954	ENTPD2	1.95506	-0.385848	0.681418	-0.566242	0.571229	0.718335
955	ENTPD6	1872.09	0.22794	0.0348562	6.53944	6.17478e-11	7.67549e-10
101928176	LINC01411	2.63231	-1.92187	0.533655	-3.60133	0.000316592	0.00139283
957	ENTPD5	476.795	0.151629	0.0449683	3.37191	0.000746502	0.00301284
958	CD40	45.3213	-0.00617804	0.133928	-0.0461295	0.963207	0.980936
959	CD40LG	0.0340378	-0.530392	4.27551	-0.124053	0.901273	NA
960	CD44	24178.6	-0.115645	0.0277552	-4.16662	3.09153e-05	0.000168768
961	CD47	2190.83	0.280731	0.0330798	8.48649	2.12974e-17	4.68249e-16
962	CD48	0	NA	NA	NA	NA	NA
963	CD53	0.0347599	0.287105	4.27551	0.0671511	0.946461	NA
965	CD58	192.354	-0.0207239	0.0762305	-0.271858	0.785731	0.872849
966	CD59	38894	0.314609	0.0288171	10.9174	9.5151e-28	3.95653e-26
967	CD63	18812.9	0.137001	0.0363188	3.77217	0.000161834	0.00076519
968	CD68	7304.87	0.505873	0.044321	11.4139	3.56569e-30	1.62901e-28
969	CD69	0.13656	0.28713	2.19682	0.130703	0.896011	NA
970	CD70	97.4585	0.108603	0.0983937	1.10376	0.269696	0.429715
1880	GPR183	19.9071	-1.91229	0.208044	-9.19177	3.86431e-20	1.01903e-18
972	CD74	100.79	0.21474	0.101723	2.11104	0.0347693	0.086305
973	CD79A	2.94793	-0.995056	0.535796	-1.85716	0.063289	0.140999
974	CD79B	56.2735	0.418997	0.119567	3.50429	0.000457835	0.00194607
975	CD81	7917.05	0.258867	0.0257336	10.0595	8.34146e-24	2.717e-22
976	ADGRE5	1475.11	-0.124134	0.0342433	-3.62506	0.000288899	0.00128644
977	CD151	10310.7	0.200626	0.0338471	5.92744	3.07702e-09	3.14661e-08
978	CDA	228.074	-0.0875223	0.0599533	-1.45984	0.144334	0.27016
983	CDK1	2162.84	-0.342808	0.0415672	-8.24708	1.62307e-16	3.30419e-15
984	CDK11B	877.848	-0.169965	0.0361162	-4.70605	2.52569e-06	1.68564e-05
987	LRBA	885.627	-0.0632974	0.0381181	-1.66056	0.0968015	0.198074
988	CDC5L	1185.11	-0.0411368	0.0316495	-1.29976	0.193682	0.336196
989	SEPTIN7	2050.15	-0.00900623	0.039264	-0.229376	0.818576	0.893394
990	CDC6	1108.08	-0.520237	0.032278	-16.1174	1.92665e-58	2.45564e-56
991	CDC20	757.504	0.0196245	0.0416061	0.471675	0.637159	0.768866
993	CDC25A	334.342	-0.230078	0.0511448	-4.49857	6.84125e-06	4.21622e-05
994	CDC25B	3819.3	0.440021	0.024714	17.8045	6.51988e-71	1.18225e-68
995	CDC25C	220.856	0.0235017	0.0744208	0.315794	0.752159	0.851065
996	CDC27	1634.65	-0.0490694	0.0336975	-1.45617	0.145345	0.271502
997	CDC34	812.024	0.165556	0.04324	3.82876	0.000128788	0.000623179
998	CDC42	2804.19	-0.0459493	0.0289047	-1.58968	0.111907	0.22231
999	CDH1	0.518934	1.78575	1.21239	1.47292	0.140773	NA
81872	KRTAP2-1	1.63516	-1.86729	0.622927	-2.99761	0.0027211	0.00957227
1001	CDH3	7.22496	0.298781	0.328684	0.909023	0.363338	0.53174
1002	CDH4	2.96614	0.298904	0.54448	0.548972	0.583025	0.726983
1003	CDH5	0.0699095	0.527567	3.31866	0.15897	0.873693	NA
1004	CDH6	14.0376	0.10946	0.230706	0.474456	0.635175	0.767808
1005	CDH7	0	NA	NA	NA	NA	NA
1006	CDH8	3.05885	-0.21687	0.499098	-0.434525	0.663908	0.787794
1007	CDH9	0	NA	NA	NA	NA	NA
1008	CDH10	0.47928	-0.145668	1.33927	-0.108767	0.913387	NA
1009	CDH11	9242.74	0.0763569	0.0213926	3.56931	0.000357921	0.00155559
1010	CDH12	0.103353	-0.289941	2.62857	-0.110304	0.912169	NA
1012	CDH13	2946.18	0.0172089	0.0278833	0.617174	0.53712	0.690444
1013	CDH15	5.60942	0.484245	0.38132	1.26991	0.204115	0.349035
1014	CDH16	0.272958	-0.626565	1.64128	-0.381755	0.702643	NA
1015	CDH17	1.16364	-1.35497	0.764664	-1.77198	0.0763973	NA
1016	CDH18	10.733	-0.11455	0.253763	-0.451406	0.651697	0.778663
1017	CDK2	1536.1	-0.0323708	0.0361278	-0.896007	0.370249	0.537985
1018	CDK3	0	NA	NA	NA	NA	NA
1019	CDK4	2957.4	0.0456886	0.0263968	1.73084	0.0834807	0.176229
1020	CDK5	54.219	0.164359	0.12097	1.35868	0.174249	0.311533
1021	CDK6	1542.94	-0.331234	0.0415269	-7.97636	1.50708e-15	2.85954e-14
1022	CDK7	25.2024	-0.0693241	0.179848	-0.38546	0.699897	0.813917
1024	CDK8	236.375	0.0115116	0.0588681	0.195549	0.844963	0.910245
1025	CDK9	786.384	0.0413955	0.0440344	0.940071	0.347181	0.515932
1026	CDKN1A	8845.28	0.113738	0.0361451	3.14669	0.00165128	0.00610945
1027	CDKN1B	602.936	0.0455856	0.0419217	1.0874	0.276861	0.438199
1028	CDKN1C	19.8165	0.379614	0.203679	1.86378	0.0623522	0.139424
1029	CDKN2A	284.021	-0.0853392	0.064828	-1.31639	0.188042	0.329528
1030	CDKN2B	339.765	-0.348233	0.0539859	-6.45044	1.11527e-10	1.34821e-09
1031	CDKN2C	2466.28	-0.105955	0.0296023	-3.57928	0.000344537	0.00150337
1032	CDKN2D	441.781	-0.266084	0.0487178	-5.46174	4.7149e-08	4.10749e-07
1033	CDKN3	725.116	0.276138	0.0435937	6.33437	2.38317e-10	2.76319e-09
1036	CDO1	141.461	0.0067863	0.0768473	0.0883089	0.929631	0.962067
1038	CDR1	9.84136	-0.365238	0.29441	-1.24058	0.214762	0.362981
1039	CDR2	1114.9	-0.159202	0.0324023	-4.91328	8.95636e-07	6.45893e-06
1040	CDS1	9.96359	-0.0262123	0.291944	-0.0897855	0.928458	0.961191
1041	CDSN	22.6225	-0.488714	0.187469	-2.60691	0.00913642	0.0275833
1043	CD52	0.275088	0.768033	1.5339	0.500705	0.616579	NA
4321	MMP12	251.252	-1.81522	0.0667446	-27.1965	7.14617e-163	1.14267e-159
1045	CDX2	0.0335063	0	4.27551	0	1	NA
1046	CDX4	0	NA	NA	NA	NA	NA
1047	CLGN	84.4949	-0.0456837	0.0952536	-0.4796	0.631512	0.76499
1048	CEACAM5	0	NA	NA	NA	NA	NA
1050	CEBPA	13.7075	0.44813	0.25073	1.7873	0.0738891	0.159798
1051	CEBPB	1045.09	0.52628	0.0412478	12.759	2.77857e-37	1.72693e-35
119548	PNLIPRP3	3.66176	-1.80097	0.514086	-3.50325	0.000459616	0.00195176
1053	CEBPE	0.720701	0.243073	0.971796	0.250128	0.802489	NA
1054	CEBPG	561.964	0.126002	0.041352	3.04706	0.00231091	0.00826095
1056	CEL	12.6133	0.143914	0.248822	0.578383	0.563005	0.711503
1057	CELP	2.06529	1.46214	0.774774	1.88718	0.0591362	0.133455
1058	CENPA	552.84	0.279493	0.0480019	5.82254	5.79609e-09	5.74514e-08
1059	CENPB	4635.11	-0.0198988	0.0329546	-0.603826	0.545959	0.69682
1060	CENPC	56.2865	-0.238344	0.121737	-1.95786	0.0502465	0.116795
1062	CENPE	1161.26	-0.0225169	0.050556	-0.445385	0.656042	0.781494
1063	CENPF	3025.7	0.00566052	0.0648006	0.0873528	0.930391	0.962683
1066	CES1	12.5329	-0.24733	0.238114	-1.0387	0.298943	0.463066
1068	CETN1	0	NA	NA	NA	NA	NA
1069	CETN2	885.714	0.0434504	0.0465106	0.934205	0.350198	0.519116
1070	CETN3	329.094	-0.151488	0.0607929	-2.49186	0.0127075	0.0366775
1071	CETP	3.78149	-0.0546397	0.45389	-0.120381	0.904181	0.946251
1072	CFL1	8402.21	-0.039562	0.0323804	-1.22179	0.221788	0.372023
1073	CFL2	2636.53	-0.033554	0.041442	-0.809662	0.418135	0.585016
1075	CTSC	146.495	-0.540751	0.0841419	-6.42666	1.30439e-10	1.56607e-09
1080	CFTR	0	NA	NA	NA	NA	NA
1081	CGA	0.414777	0.558115	1.35414	0.412153	0.680227	NA
1082	CGB3	0.448337	1.13459	1.27547	0.889545	0.37371	NA
1084	CEACAM3	0	NA	NA	NA	NA	NA
1087	CEACAM7	0	NA	NA	NA	NA	NA
1088	CEACAM8	0	NA	NA	NA	NA	NA
1089	CEACAM4	0	NA	NA	NA	NA	NA
100996758	NPY4R2	1.80929	-1.8005	0.728474	-2.4716	0.0134508	0.0385571
1102	RCBTB2	205.156	0.524369	0.0652838	8.03215	9.57826e-16	1.83721e-14
1103	CHAT	0	NA	NA	NA	NA	NA
1104	RCC1	1701.01	0.138655	0.0403014	3.44044	0.000580764	0.00241206
1105	CHD1	501.35	-0.254144	0.0464226	-5.47457	4.38575e-08	3.84359e-07
1106	CHD2	1192.54	-0.0662431	0.0356952	-1.8558	0.0634825	0.141324
1107	CHD3	3842.26	0.089011	0.0239543	3.71586	0.00020251	0.00093785
1108	CHD4	4308.15	-0.0883425	0.0235464	-3.75185	0.000175535	0.000823768
1109	AKR1C4	29.706	-0.184656	0.159406	-1.1584	0.246701	0.402562
1111	CHEK1	715.302	-0.0222391	0.0364484	-0.610153	0.541761	0.693929
1112	FOXN3	868.089	0.46803	0.0370933	12.6177	1.68772e-36	1.00628e-34
1113	CHGA	0.519059	1.13341	1.27651	0.887897	0.374596	NA
1114	CHGB	0.411421	-0.456067	1.27776	-0.356926	0.721147	NA
1116	CHI3L1	86930.5	0.353364	0.0499422	7.07548	1.48938e-12	2.16501e-11
2069	EREG	12.1186	-1.79309	0.282002	-6.35844	2.0381e-10	2.38194e-09
1118	CHIT1	1.6113	-0.776797	0.671425	-1.15694	0.247298	0.403312
1119	CHKA	336.14	0.164947	0.0527577	3.12651	0.00176897	0.00649842
1120	CHKB	0.310057	0.190959	1.384	0.137977	0.890259	NA
1121	CHM	792.005	-0.0103503	0.0359448	-0.28795	0.773385	0.86451
1122	CHML	340.291	-0.10756	0.0543162	-1.98025	0.0476753	0.111912
1123	CHN1	147.082	0.471636	0.086992	5.4216	5.90664e-08	5.08523e-07
1124	CHN2	0.895519	0.00417369	1.17004	0.00356715	0.997154	NA
1128	CHRM1	0.891823	-0.217	0.924853	-0.234632	0.814494	NA
1129	CHRM2	0.380001	0.0947817	1.37426	0.0689691	0.945014	NA
1130	LYST	559.352	0.166501	0.0532317	3.12786	0.00176086	0.00647268
1131	CHRM3	1.71865	-0.526649	0.629972	-0.835988	0.403162	0.571503
1132	CHRM4	1.85783	0.48365	0.671417	0.720342	0.471315	0.634322
1133	CHRM5	1.51065	-0.367131	0.692827	-0.529903	0.596179	0.736759
1134	CHRNA1	0.135727	-0.530389	2.2005	-0.241031	0.809531	NA
1135	CHRNA2	0.0347697	0.287105	4.27551	0.0671511	0.946461	NA
1136	CHRNA3	2.5822	-0.00681285	0.504229	-0.0135114	0.98922	0.994575
1137	CHRNA4	0.0346805	0.287105	4.27551	0.0671511	0.946461	NA
1138	CHRNA5	47.8701	-0.445472	0.134261	-3.31796	0.000906773	0.00356567
1139	CHRNA7	9.92783	-0.0904179	0.277432	-0.32591	0.744492	0.845649
1140	CHRNB1	142.84	0.21723	0.0765992	2.83593	0.00456922	0.0150728
1141	CHRNB2	1.48835	0.658426	0.747196	0.881195	0.378212	0.545724
1142	CHRNB3	0.239722	-0.626564	1.80177	-0.34775	0.728028	NA
1143	CHRNB4	0.513397	-0.216646	1.19128	-0.18186	0.855693	NA
1144	CHRND	0.0694964	0.527567	3.32471	0.15868	0.873921	NA
1145	CHRNE	5.74628	0.519718	0.405178	1.28269	0.1996	0.343519
1146	CHRNG	0.483303	1.48901	1.42029	1.04838	0.294463	NA
1147	CHUK	552.932	-0.261658	0.0408043	-6.41251	1.43142e-10	1.70808e-09
1149	CIDEA	1.51857	0.0460241	0.674739	0.0682102	0.945618	0.97107
1152	CKB	1141.42	0.357222	0.045493	7.85225	4.08637e-15	7.487e-14
1153	CIRBP	2753.1	0.0269957	0.0518564	0.520586	0.602655	0.7422
1154	CISH	23.7928	0.41096	0.201208	2.04246	0.0411055	0.0990146
1155	TBCB	1405.19	-0.058499	0.0462202	-1.26566	0.205635	0.351089
1158	CKM	1.06767	1.07152	1.10894	0.966253	0.333917	NA
1159	CKMT1B	0.0690741	-0.289942	3.33095	-0.0870449	0.930636	NA
1160	CKMT2	8.00979	-0.039553	0.297982	-0.132736	0.894402	0.940765
1161	ERCC8	160.638	-0.00988075	0.0814524	-0.121307	0.903448	0.946047
1163	CKS1B	279.089	-0.0909678	0.0624068	-1.45766	0.144935	0.27091
1164	CKS2	768.094	0.209461	0.0637734	3.28446	0.00102178	0.00397701
1173	AP2M1	11006.9	0.00115341	0.0242722	0.04752	0.962099	0.980608
1174	AP1S1	1555.85	0.0400085	0.0420515	0.951415	0.341394	0.509916
1175	AP2S1	2348.05	0.0776029	0.0393584	1.9717	0.0486442	0.113671
1176	AP3S1	952.167	0.120299	0.045383	2.65074	0.0080316	0.0246713
1178	CLC	0	NA	NA	NA	NA	NA
1179	CLCA1	0.207113	-0.145666	1.83879	-0.0792183	0.936859	NA
1180	CLCN1	0.380739	0.753119	1.39688	0.539145	0.589787	NA
1181	CLCN2	85.1996	-0.0827761	0.098187	-0.843046	0.399203	0.567217
1182	CLCN3	1444.62	0.103572	0.0312603	3.3132	0.000922338	0.0036204
1183	CLCN4	314.866	-0.268921	0.0511902	-5.25336	1.49348e-07	1.21784e-06
1184	CLCN5	271.936	0.358607	0.0570506	6.28578	3.26217e-10	3.74043e-09
1185	CLCN6	285.428	0.184163	0.061162	3.01107	0.00260331	0.00919841
1186	CLCN7	2083.79	0.277822	0.0340441	8.16064	3.33242e-16	6.63952e-15
1187	CLCNKA	5.2205	-0.313719	0.38086	-0.823713	0.410103	0.577653
1188	CLCNKB	5.72738	0.65786	0.388109	1.69504	0.090068	0.187214
1191	CLU	28690.7	0.0915277	0.0487873	1.87606	0.0606477	0.136306
1192	CLIC1	648.023	-0.0489381	0.0495723	-0.987208	0.323541	0.490456
1193	CLIC2	69.2944	0.287286	0.108567	2.64616	0.00814119	0.0249556
1195	CLK1	728.176	-0.0391133	0.06136	-0.637439	0.523839	0.679093
1196	CLK2	111.267	0.0355531	0.0970037	0.366513	0.713982	0.824623
1197	CLK2P1	306.238	0.0989211	0.0723551	1.36716	0.171575	0.307848
1198	CLK3	562.108	0.00863438	0.0444285	0.194343	0.845907	0.910766
1200	TPP1	3651.71	0.456627	0.0257538	17.7305	2.44009e-70	4.24937e-68
1201	CLN3	644.316	0.292273	0.0425244	6.87306	6.2838e-12	8.64834e-11
1203	CLN5	714.499	0.162987	0.0372588	4.37446	1.21731e-05	7.19221e-05
1207	CLNS1A	353.68	-0.0771066	0.0497267	-1.55061	0.120996	0.236255
1208	CLPS	0	NA	NA	NA	NA	NA
1209	CLPTM1	3603.83	0.0203315	0.0325085	0.62542	0.531696	0.68558
1211	CLTA	2687.92	0.0396073	0.0320527	1.23569	0.216572	0.365294
1212	CLTB	2166.85	-0.0469963	0.0480396	-0.978281	0.327935	0.495069
1213	CLTC	12700.5	-0.0625961	0.0256705	-2.43845	0.0147505	0.0417251
1215	CMA1	1.20085	0.242026	0.97136	0.249162	0.803236	0.882734
100505718	LINC01592	2.93495	-1.7733	0.530385	-3.34342	0.000827517	0.00329378
1232	CCR3	1.51545	0.307187	0.692641	0.443501	0.657404	0.782611
1233	CCR4	0.58337	1.13538	1.25521	0.904537	0.365711	NA
1234	CCR5	1.00874	1.89909	0.987968	1.92222	0.0545783	NA
1235	CCR6	2.6738	-1.14673	0.537474	-2.13356	0.0328786	0.0822978
1236	CCR7	18.8894	-0.521087	0.217347	-2.39749	0.0165079	0.045928
1237	CCR8	0	NA	NA	NA	NA	NA
1238	ACKR2	1.43715	-0.323878	0.783049	-0.413611	0.679159	0.798885
1240	CMKLR1	1530.75	0.151313	0.0304209	4.974	6.55842e-07	4.82434e-06
1241	LTB4R	115.521	-0.295773	0.107559	-2.74986	0.0059621	0.0189874
1244	ABCC2	59.0624	0.103232	0.123828	0.833678	0.404463	0.572747
1258	CNGB1	1.37785	0.781218	0.841317	0.928566	0.353114	0.521926
1259	CNGA1	0.511933	-1.18982	1.1667	-1.01981	0.307816	NA
1260	CNGA2	0.0350408	0.287105	4.27551	0.0671511	0.946461	NA
4741	NEFM	8.79143	-1.72871	0.27855	-6.2061	5.43149e-10	6.09665e-09
1262	CNGA4	2.54315	-0.3148	0.559037	-0.56311	0.57336	0.720139
1263	PLK3	334.847	-0.0213956	0.0629228	-0.340029	0.733835	0.838021
794	CALB2	18.5614	-1.69275	0.225551	-7.50495	6.145e-14	1.01108e-12
1265	CNN2	2828.83	0.122331	0.0334027	3.66231	0.000249948	0.00113045
1266	CNN3	4443.77	-0.0893559	0.0234904	-3.80393	0.00014242	0.000681084
1267	CNP	1368.73	0.00927418	0.0438431	0.211531	0.832473	0.902292
1268	CNR1	0.651154	-0.409421	1.07322	-0.381488	0.702841	NA
1269	CNR2	0.309802	1.24893	1.44327	0.865351	0.386846	NA
1270	CNTF	0.307062	-0.386116	1.38597	-0.27859	0.78056	NA
1271	CNTFR	0.380278	-0.145667	1.33059	-0.109475	0.912826	NA
1272	CNTN1	2.28897	-0.938881	0.554395	-1.69352	0.0903559	0.187597
1277	COL1A1	149740	0.472966	0.0328833	14.3832	6.59814e-47	5.77387e-45
2919	CXCL1	30.3717	-1.68921	0.194635	-8.67885	3.99789e-18	9.2161e-17
1280	COL2A1	1.89227	0.0393386	0.627013	0.0627396	0.949974	0.97334
387914	SHISA2	64.8072	-1.65965	0.112057	-14.8107	1.24863e-49	1.21338e-47
1282	COL4A1	3966.53	0.159952	0.0260256	6.14594	7.94918e-10	8.78697e-09
1284	COL4A2	7314.1	-0.0538924	0.0239339	-2.25172	0.0243402	0.0636894
1285	COL4A3	2.64037	0.0384395	0.554211	0.0693589	0.944704	0.970868
1286	COL4A4	1.86323	1.42754	0.84514	1.68912	0.0911964	0.188934
1287	COL4A5	2.7467	0.0867735	0.510767	0.169889	0.865098	0.922708
1288	COL4A6	0.30938	-0.145667	1.52149	-0.0957397	0.923727	NA
1289	COL5A1	26627.8	0.399942	0.0264822	15.1023	1.56398e-51	1.59935e-49
1290	COL5A2	13796.3	0.305602	0.0194018	15.7512	6.73745e-56	7.95336e-54
1291	COL6A1	56705.4	0.246027	0.0291695	8.43438	3.32963e-17	7.21243e-16
1292	COL6A2	56570.8	0.200187	0.0356119	5.62136	1.89455e-08	1.75489e-07
7425	VGF	2.53471	-1.65709	0.593692	-2.79116	0.00525188	0.0170246
164312	LRRN4	2.15535	-1.65613	0.597979	-2.76954	0.00561347	0.0180404
6236	RRAD	104.419	-1.638	0.119123	-13.7505	5.05554e-43	3.83284e-41
1296	COL8A2	1249.82	0.0886444	0.0392147	2.26049	0.0237908	0.0624696
1297	COL9A1	0.207552	-0.0494901	1.69104	-0.0292661	0.976652	NA
1298	COL9A2	13.1791	0.109436	0.235562	0.464574	0.642237	0.772344
1299	COL9A3	3.61406	0.423254	0.476538	0.888184	0.374442	0.541929
1300	COL10A1	3.24883	-0.926739	0.453327	-2.0443	0.0409235	0.0987385
1301	COL11A1	493.494	0.382872	0.0471941	8.11271	4.95035e-16	9.67464e-15
1302	COL11A2	3.07728	-0.56459	0.468326	-1.20555	0.227991	0.37982
1303	COL12A1	19050.3	0.218168	0.059302	3.67894	0.000234209	0.00106778
1305	COL13A1	2.19376	-0.718976	0.560811	-1.28203	0.199833	0.343751
1437	CSF2	3.06514	-1.63105	0.574948	-2.83687	0.00455578	0.0150397
7980	TFPI2	2317.84	-1.60755	0.0384621	-41.7957	0	0
1308	COL17A1	26.5808	-0.254469	0.169384	-1.50232	0.133015	0.253804
1310	COL19A1	0	NA	NA	NA	NA	NA
4319	MMP10	492.656	-1.59944	0.051338	-31.1551	4.32724e-213	1.08731e-209
1312	COMT	1775.39	0.0281296	0.0365819	0.768947	0.441925	0.604669
1314	COPA	6600.92	0.0644559	0.0185513	3.47447	0.000511871	0.00215596
1315	COPB1	4190.9	-0.11689	0.0224535	-5.20587	1.93093e-07	1.54237e-06
1316	KLF6	4582.26	-0.0936264	0.0245532	-3.81321	0.000137173	0.000660118
1317	SLC31A1	1331.99	0.0930205	0.0277395	3.35336	0.000798366	0.00319292
1318	SLC31A2	1111.35	-0.0147561	0.0333726	-0.442164	0.658371	0.78355
1325	CORT	3.3089	-0.055844	0.497756	-0.112192	0.910671	0.950498
1326	MAP3K8	186.456	-0.188864	0.0816492	-2.31312	0.0207162	0.0556642
1327	COX4I1	2215.3	-0.011374	0.0416127	-0.273331	0.784599	0.872223
1329	COX5B	1149.01	-0.0299038	0.0482472	-0.619804	0.535387	0.688875
1337	COX6A1	475.082	-0.122768	0.0445926	-2.7531	0.00590337	0.0188208
1339	COX6A2	0	NA	NA	NA	NA	NA
1340	COX6B1	928.312	-0.0994238	0.0726209	-1.36908	0.170974	0.307208
1345	COX6C	589.966	-0.0871833	0.0605015	-1.44101	0.149582	0.277384
1346	COX7A1	213.02	0.452645	0.0724246	6.24987	4.10796e-10	4.6586e-09
1347	COX7A2	232.705	-0.0498199	0.0676945	-0.735952	0.46176	0.625174
1349	COX7B	185.477	-0.0565355	0.0729681	-0.774797	0.438459	0.602129
1350	COX7C	260.523	-0.121745	0.115155	-1.05722	0.290411	0.453605
1351	COX8A	2895.56	0.0611374	0.0376321	1.62461	0.104246	0.209985
1352	COX10	243.527	0.233155	0.0603916	3.86071	0.000113058	0.000552997
1353	COX11	638.052	-0.233646	0.0452181	-5.16709	2.37772e-07	1.88217e-06
1355	COX15	751.545	0.0833492	0.0394769	2.11134	0.0347429	0.0862517
1356	CP	659.686	0.385934	0.0805127	4.79346	1.6393e-06	1.1272e-05
1357	CPA1	1.81453	-0.862699	0.569276	-1.51543	0.129663	0.248923
1358	CPA2	1.6169	0.074423	0.670916	0.110927	0.911674	0.951041
1359	CPA3	1.20078	0.785724	0.977556	0.803764	0.421534	0.588114
3834	KIF25	4.28378	-1.59579	0.47514	-3.35857	0.000783461	0.0031426
1361	CPB2	0.27709	0.431408	1.5317	0.281652	0.77821	NA
1362	CPD	2257.29	0.165985	0.0368727	4.50156	6.7455e-06	4.16012e-05
1363	CPE	945.241	0.148137	0.0395528	3.74529	0.000180182	0.000844901
145264	SERPINA12	3.55966	-1.59549	0.486015	-3.2828	0.00102782	0.00399874
1365	CLDN3	2.29486	-0.394107	0.595921	-0.661341	0.508394	0.666785
1366	CLDN7	18.8088	0.269149	0.205766	1.30803	0.190862	0.333075
92241	RCSD1	20.4307	-1.59011	0.225825	-7.04136	1.90374e-12	2.74692e-11
1369	CPN1	0	NA	NA	NA	NA	NA
1370	CPN2	19.7125	0.451162	0.199462	2.2619	0.0237035	0.0623104
1371	CPOX	856.082	0.0172901	0.0386386	0.447481	0.654528	0.780666
1373	CPS1	202.395	0.201237	0.0678736	2.96488	0.00302805	0.0105258
1374	CPT1A	1968.61	-0.0153912	0.0241965	-0.63609	0.524718	0.679543
1375	CPT1B	2.7834	0.00576067	0.509533	0.0113058	0.990979	0.995554
1376	CPT2	384.329	0.105964	0.0532281	1.99075	0.046508	0.109611
1378	CR1	0	NA	NA	NA	NA	NA
1379	CR1L	0.272492	-0.867014	1.53679	-0.564172	0.572637	NA
1380	CR2	0.0333684	-0.530392	4.27551	-0.124053	0.901273	NA
1381	CRABP1	0	NA	NA	NA	NA	NA
1382	CRABP2	31.7716	-0.341266	0.153133	-2.22856	0.0258429	0.0670232
1384	CRAT	2021.13	0.126456	0.0307523	4.11208	3.92105e-05	0.000209564
1385	CREB1	775.665	-0.0144531	0.0398678	-0.362525	0.71696	0.8266
1386	ATF2	677.349	0.291608	0.0394459	7.39259	1.43993e-13	2.28376e-12
1387	CREBBP	1333.35	0.0959326	0.0445863	2.15162	0.0314276	0.0792176
1388	ATF6B	339.272	0.422148	0.0605434	6.97265	3.11034e-12	4.41191e-11
1389	CREBL2	1167.92	0.150754	0.0321585	4.68784	2.76105e-06	1.8264e-05
1390	CREM	324.391	-0.145093	0.0526575	-2.75542	0.00586176	0.0187119
1392	CRH	0.0339243	-0.530392	4.27551	-0.124053	0.901273	NA
1393	CRHBP	0.889392	-1.41943	1.11523	-1.27277	0.203101	NA
1394	CRHR1	0	NA	NA	NA	NA	NA
1395	CRHR2	1.13095	-0.441802	0.89057	-0.496089	0.619832	NA
1396	CRIP1	31.3063	-0.00850126	0.158228	-0.0537278	0.957152	0.977719
1397	CRIP2	1113.48	0.417916	0.0528653	7.9053	2.6728e-15	4.98008e-14
1398	CRK	1379.71	0.0677607	0.0284517	2.38161	0.0172373	0.0476778
1399	CRKL	1929.47	-0.0572814	0.0268168	-2.13602	0.0326774	0.0818542
1400	CRMP1	258.138	0.237741	0.0566968	4.19321	2.75037e-05	0.000152031
1401	CRP	0	NA	NA	NA	NA	NA
1404	HAPLN1	6597.3	0.263056	0.0379743	6.92721	4.29208e-12	5.99154e-11
1406	CRX	0	NA	NA	NA	NA	NA
1407	CRY1	425.943	-0.339692	0.0469552	-7.2344	4.676e-13	7.14563e-12
1408	CRY2	369.881	-0.0123116	0.0501268	-0.245609	0.805985	0.884645
1409	CRYAA	0.0679649	0	3.3476	0	1	NA
1410	CRYAB	5712.73	0.429079	0.0297543	14.4207	3.83181e-47	3.45629e-45
1411	CRYBA1	0.170533	-0.0494905	1.90137	-0.0260289	0.979234	NA
1412	CRYBA2	4.83219	0.643457	0.420859	1.52891	0.126286	0.243926
1413	CRYBA4	0.204205	-1.42059	1.80937	-0.785131	0.432377	NA
1414	CRYBB1	1.30767	0.852049	0.831848	1.02429	0.305701	0.470879
1415	CRYBB2	4.38854	-0.393013	0.413255	-0.951018	0.341595	0.510174
1416	CRYBB2P1	180.227	0.00432365	0.0730804	0.059163	0.952822	0.975052
1417	CRYBB3	2.61326	0.243979	0.571349	0.427022	0.669363	0.791651
1418	CRYGA	0	NA	NA	NA	NA	NA
1419	CRYGB	0	NA	NA	NA	NA	NA
1420	CRYGC	0	NA	NA	NA	NA	NA
1421	CRYGD	0	NA	NA	NA	NA	NA
1427	CRYGS	77.7528	-0.324894	0.104143	-3.1197	0.00181035	0.00663242
1428	CRYM	36.5898	0.260605	0.14708	1.77186	0.076418	0.164057
1429	CRYZ	774.398	0.0167892	0.0366185	0.45849	0.646601	0.775101
1431	CS	2318.96	0.0597525	0.045923	1.30115	0.193209	0.335772
1432	MAPK14	1594.67	0.100904	0.0273198	3.69346	0.000221226	0.00101649
1434	CSE1L	3156.5	-0.122958	0.0270961	-4.53786	5.68274e-06	3.54572e-05
1435	CSF1	6935.1	0.166816	0.0258678	6.4488	1.12738e-10	1.36191e-09
1436	CSF1R	15.7675	0.513791	0.23127	2.22161	0.0263098	0.0680334
150350	ENTHD1	1.95184	-1.58728	0.578267	-2.74489	0.00605318	0.0192461
1438	CSF2RA	1.54767	0.242691	0.68397	0.354828	0.722719	0.830409
1439	CSF2RB	1.20599	0.59283	0.790492	0.749951	0.453285	0.616281
105373289	LOC105373289	3.04167	-1.5851	0.49228	-3.21992	0.00128227	0.00487546
1441	CSF3R	0.0677427	0	3.83874	0	1	NA
1442	CSH1	0	NA	NA	NA	NA	NA
1443	CSH2	0	NA	NA	NA	NA	NA
1444	CSHL1	0	NA	NA	NA	NA	NA
1445	CSK	1301.4	-0.139181	0.0369222	-3.76957	0.000163532	0.0007728
1446	CSN1S1	0.0689224	0.287118	3.33321	0.0861387	0.931356	NA
1447	CSN2	0	NA	NA	NA	NA	NA
1448	CSN3	0	NA	NA	NA	NA	NA
1452	CSNK1A1	1686.12	-0.0647297	0.0264607	-2.44626	0.0144347	0.0409502
1453	CSNK1D	2786.37	0.017745	0.0237217	0.748049	0.454431	0.617505
1454	CSNK1E	143.385	0.126355	0.0936714	1.34892	0.177364	0.315308
1455	CSNK1G2	1345.75	-0.0304633	0.0367128	-0.829772	0.406668	0.57472
1456	CSNK1G3	674.447	0.0376576	0.037516	1.00377	0.315488	0.481265
1457	CSNK2A1	986.609	0.0218059	0.0363067	0.600602	0.548105	0.698241
1459	CSNK2A2	410.812	-0.00260171	0.0509084	-0.0511057	0.959241	0.978603
1460	CSNK2B	161.497	-0.0123963	0.069826	-0.177531	0.859091	0.919038
1462	VCAN	7453.04	0.0752435	0.0594926	1.26475	0.205959	0.351499
1463	NCAN	0.346416	-1.65839	1.40972	-1.1764	0.239436	NA
1464	CSPG4	17806.1	0.262472	0.0318522	8.24032	1.71751e-16	3.49241e-15
1465	CSRP1	4407.15	-0.380216	0.032011	-11.8776	1.54658e-32	8.0008e-31
1466	CSRP2	25.943	-0.360131	0.172264	-2.09058	0.0365657	0.0899546
1468	SLC25A10	424.732	-0.152513	0.0505521	-3.01694	0.0025534	0.00904749
23209	MLC1	2.52587	-1.57891	0.583362	-2.70656	0.00679837	0.0213377
1470	CST2	31.1267	-0.481242	0.160318	-3.00179	0.00268393	0.00946045
1471	CST3	3909.4	0.381388	0.0350277	10.8882	1.31234e-27	5.39316e-26
1472	CST4	0.552742	-0.145668	1.33151	-0.109401	0.912885	NA
1473	CST5	0	NA	NA	NA	NA	NA
1474	CST6	67.3173	0.394972	0.112494	3.51104	0.000446352	0.00190417
1475	CSTA	0.995228	0.371261	0.918	0.404423	0.685901	NA
1476	CSTB	3498.07	0.0580168	0.0355045	1.63407	0.102245	0.206739
1477	CSTF1	535.643	-0.0531986	0.0432814	-1.22913	0.219022	0.368754
1478	CSTF2	397.079	-0.217035	0.0478726	-4.53359	5.79883e-06	3.61174e-05
1479	CSTF3	611.019	-0.2036	0.0391913	-5.19503	2.04689e-07	1.62982e-06
1482	NKX2-5	18.5581	-0.0651955	0.21423	-0.304325	0.76088	0.856108
1485	CTAG1B	0.0350408	0.287105	4.27551	0.0671511	0.946461	NA
1486	CTBS	793.041	0.124506	0.0387655	3.21176	0.00131924	0.0050063
1487	CTBP1	2435.74	-0.0466723	0.0356493	-1.30921	0.190465	0.332514
1488	CTBP2	793.192	0.0159114	0.0387749	0.410352	0.681548	0.800463
1489	CTF1	94.0379	0.0182074	0.105204	0.173067	0.862598	0.921261
1490	CCN2	12819.1	-0.215064	0.0343003	-6.27002	3.61003e-10	4.11516e-09
55061	SUSD4	27.7076	-1.57809	0.160217	-9.84976	6.87052e-23	2.14265e-21
1493	CTLA4	1.06502	-0.892847	0.855405	-1.04377	0.296591	NA
1495	CTNNA1	5145.07	-0.118745	0.0232128	-5.1155	3.12904e-07	2.42666e-06
1496	CTNNA2	0.515287	0.558406	1.31193	0.425637	0.670372	NA
1497	CTNS	623.521	0.234893	0.0436171	5.38535	7.23049e-08	6.13789e-07
1499	CTNNB1	6205.7	0.133646	0.0224333	5.95748	2.56154e-09	2.65654e-08
1500	CTNND1	148.474	0.15112	0.0828154	1.82478	0.0680347	0.149359
1501	CTNND2	0.963242	-0.216849	0.929767	-0.233229	0.815583	NA
1503	CTPS1	1056.2	-0.312339	0.0321477	-9.71575	2.58343e-22	7.86159e-21
1504	CTRB1	0.895227	1.10437	1.03592	1.06608	0.286388	NA
1506	CTRL	15.6563	-0.356355	0.242448	-1.46982	0.141611	0.265968
1508	CTSB	40158.1	0.00331329	0.0277496	0.119399	0.904959	0.94684
1509	CTSD	34530.2	0.285882	0.0313419	9.12139	7.41647e-20	1.91836e-18
1510	CTSE	0.0345865	0.287105	4.27551	0.0671511	0.946461	NA
1511	CTSG	0	NA	NA	NA	NA	NA
1512	CTSH	54.3067	-0.247587	0.117978	-2.09859	0.0358532	0.0885581
1513	CTSK	16916.1	-0.365569	0.0253747	-14.4068	4.68657e-47	4.18437e-45
1514	CTSL	21834.5	0.316498	0.0250105	12.6546	1.05522e-36	6.33458e-35
1515	CTSV	11.5443	-0.0384668	0.263117	-0.146196	0.883766	0.934843
1517	CTSLP2	0.208605	-0.0494908	1.83551	-0.026963	0.978489	NA
1518	CTSLP8	1.20483	0.104898	0.788161	0.133092	0.894121	0.940673
1519	CTSO	284.344	0.314446	0.0591478	5.31628	1.0591e-07	8.82028e-07
1520	CTSS	209.056	0.249636	0.0670335	3.72405	0.000196053	0.000912269
1521	CTSW	5.59379	-0.338563	0.351536	-0.963096	0.335499	0.503722
1522	CTSZ	3373.33	0.238324	0.0318457	7.48371	7.22527e-14	1.18219e-12
1523	CUX1	1694.53	0.0461919	0.0401293	1.15108	0.2497	0.406438
1524	CX3CR1	1.06636	2.32715	1.07452	2.16576	0.0303294	NA
1525	CXADR	1.44005	-0.538379	0.698898	-0.770326	0.441107	0.604002
1527	TEX28	0.0340936	0	4.27551	0	1	NA
1528	CYB5A	421.612	0.0398447	0.0509328	0.782299	0.434039	0.598389
1534	CYB561	1082.59	0.280473	0.0375754	7.46427	8.37619e-14	1.35912e-12
1535	CYBA	655.243	0.388052	0.052632	7.37292	1.6693e-13	2.63804e-12
1536	CYBB	0.171171	-0.289939	1.89956	-0.152635	0.878686	NA
1537	CYC1	2078.61	-0.155309	0.039974	-3.88525	0.000102223	0.000504629
1538	CYLC1	0	NA	NA	NA	NA	NA
1539	CYLC2	0	NA	NA	NA	NA	NA
1540	CYLD	2028.95	-0.216646	0.0300657	-7.20577	5.77175e-13	8.7216e-12
160419	C12orf50	21.7938	-1.56371	0.224797	-6.95609	3.49835e-12	4.92654e-11
1544	CYP1A2	0.547206	-0.696851	1.19591	-0.582694	0.560099	NA
1545	CYP1B1	26509	-0.0113421	0.019141	-0.592558	0.553477	0.703353
1548	CYP2A6	0.829988	0.518296	1.1163	0.464298	0.642434	NA
1549	CYP2A7	0.0341957	0	4.27551	0	1	NA
1551	CYP3A7	0.659101	2.32685	1.11758	2.08204	0.0373389	NA
1553	CYP2A13	0	NA	NA	NA	NA	NA
1555	CYP2B6	0.522785	0.336204	1.35777	0.247615	0.804432	NA
1556	CYP2B7P	0.855108	-1.04583	0.845223	-1.23734	0.215959	NA
1557	CYP2C19	0.0349909	0.287105	4.27551	0.0671511	0.946461	NA
1558	CYP2C8	0.0363699	0	4.27551	0	1	NA
1559	CYP2C9	0	NA	NA	NA	NA	NA
1562	CYP2C18	0.172792	0.527582	1.89502	0.278405	0.780701	NA
1564	CYP2D7	3.73971	-0.328155	0.465531	-0.704906	0.480869	0.643047
1565	CYP2D6	6.61143	0.437951	0.357882	1.22373	0.221054	0.371288
1571	CYP2E1	49.2515	0.00488409	0.163926	0.0297944	0.976231	0.987159
1572	CYP2F1	0.0682761	0.287118	3.34289	0.0858891	0.931555	NA
1573	CYP2J2	2.51616	0.0378965	0.552105	0.0686401	0.945276	0.970945
1576	CYP3A4	0.619052	0.00760326	1.13698	0.00668723	0.994664	NA
1577	CYP3A5	15.4041	0.158994	0.231075	0.688063	0.491413	0.652242
1579	CYP4A11	0	NA	NA	NA	NA	NA
1580	CYP4B1	0	NA	NA	NA	NA	NA
1581	CYP7A1	0.447068	0.335619	1.32867	0.252597	0.80058	NA
1582	CYP8B1	0.206387	0.768031	1.84039	0.417319	0.676445	NA
1583	CYP11A1	47.3016	-0.117685	0.124892	-0.942292	0.346043	0.514806
1584	CYP11B1	0	NA	NA	NA	NA	NA
1585	CYP11B2	0	NA	NA	NA	NA	NA
1586	CYP17A1	2.94826	-0.396937	0.512115	-0.775093	0.438284	0.602034
1587	ADAM3A	0	NA	NA	NA	NA	NA
100847033	MIR4436B2	2.04661	-1.55711	0.585823	-2.65799	0.00786073	0.0242056
1589	CYP21A2	0.346511	0.0947821	1.33347	0.0710793	0.943335	NA
1590	CYP21A1P	0.827741	2.49037	1.1387	2.18703	0.0287405	NA
1591	CYP24A1	6.54751	0.881485	0.389859	2.26104	0.0237571	0.0624142
1592	CYP26A1	0.654849	1.71132	1.19651	1.43025	0.152644	NA
1593	CYP27A1	660.363	0.495215	0.0416432	11.8919	1.30465e-32	6.78918e-31
1594	CYP27B1	12.4382	-0.0640309	0.248892	-0.257264	0.796975	0.878706
1595	CYP51A1	996.82	-0.0648139	0.0345958	-1.87346	0.0610052	0.136952
1600	DAB1	0.136331	-0.626561	2.45497	-0.255222	0.798552	NA
1601	DAB2	5963.9	0.235991	0.0269263	8.76431	1.87926e-18	4.42494e-17
1602	DACH1	19.2054	-0.236323	0.208622	-1.13278	0.257307	0.415704
1603	DAD1	2820.42	0.364766	0.0680393	5.3611	8.27163e-08	6.95458e-07
1604	CD55	1439.71	-0.270909	0.0312202	-8.67736	4.05048e-18	9.32513e-17
1605	DAG1	5910.88	0.0689901	0.0231813	2.97611	0.00291929	0.0102082
1606	DGKA	1030.05	0.245635	0.0375054	6.54932	5.78016e-11	7.20533e-10
1607	DGKB	0.309237	0.0947823	1.44371	0.0656517	0.947655	NA
8972	MGAM	3.79474	-1.52404	0.487644	-3.12531	0.00177615	0.00652206
1609	DGKQ	636.722	0.0227624	0.0615164	0.370023	0.711366	0.822866
1610	DAO	0	NA	NA	NA	NA	NA
1611	DAP	4830.02	0.201068	0.0224208	8.96792	3.02153e-19	7.52772e-18
1612	DAPK1	950.228	0.0830082	0.0312212	2.65871	0.00784407	0.0241712
1613	DAPK3	1479.65	-0.0435856	0.0422988	-1.03042	0.302811	0.467534
1615	DARS1	1462.31	-0.0233294	0.0322081	-0.724333	0.468861	0.631793
1616	DAXX	217.378	0.00991991	0.0648489	0.15297	0.878422	0.931869
1617	DAZ1	0	NA	NA	NA	NA	NA
1618	DAZL	0.411402	-0.145667	1.33016	-0.109511	0.912797	NA
1620	BRINP1	148.669	0.479814	0.0807542	5.94165	2.82162e-09	2.90741e-08
1621	DBH	2.10285	0.242679	0.566479	0.4284	0.66836	0.791156
1622	DBI	1043.89	0.184225	0.0410502	4.4878	7.19635e-06	4.41649e-05
1627	DBN1	1809.02	0.108178	0.0338744	3.19349	0.00140564	0.00529078
1628	DBP	78.9272	0.244353	0.100049	2.44235	0.0145921	0.0413501
1629	DBT	365.907	0.285281	0.0563778	5.06016	4.18895e-07	3.1827e-06
1630	DCC	0.720126	-0.368354	0.931755	-0.395333	0.692597	NA
1632	ECI1	423.94	0.181287	0.0506341	3.58034	0.000343142	0.00149802
1633	DCK	1002.74	-0.145111	0.0467792	-3.10204	0.00192192	0.00699888
1634	DCN	70340	0.536097	0.0235405	22.7734	8.42335e-115	5.31085e-112
1635	DCTD	2540.95	0.115097	0.0281347	4.09095	4.29617e-05	0.000227538
1636	ACE	19.8703	0.577117	0.240993	2.39474	0.0166321	0.0461934
1638	DCT	2.64706	0.224084	0.549178	0.408036	0.683247	0.801871
1639	DCTN1	5081.85	0.0207213	0.0283514	0.730876	0.464855	0.628127
1641	DCX	0	NA	NA	NA	NA	NA
1642	DDB1	5824.15	0.019231	0.0204541	0.940205	0.347112	0.515917
1643	DDB2	934.633	0.0166206	0.0412301	0.403117	0.686862	0.804386
1644	DDC	0.0346805	0.287105	4.27551	0.0671511	0.946461	NA
1645	AKR1C1	2214.27	-0.155947	0.0464423	-3.35786	0.000785475	0.00314996
1646	AKR1C2	2283.29	-0.000417696	0.0349386	-0.0119552	0.990461	0.99535
1647	GADD45A	860.386	-0.30707	0.0364233	-8.43058	3.43948e-17	7.42295e-16
1649	DDIT3	359.746	0.173198	0.0512302	3.38078	0.000722803	0.00292598
1650	DDOST	6109.27	0.295513	0.032361	9.13178	6.73842e-20	1.74554e-18
1652	DDT	172.932	-0.0809903	0.0731031	-1.10789	0.267909	0.428018
1653	DDX1	2419.44	-0.195463	0.0314159	-6.22178	4.91557e-10	5.54587e-09
1654	DDX3X	6388.9	-0.141205	0.0238765	-5.91399	3.33928e-09	3.39506e-08
1655	DDX5	9123.99	-0.206696	0.0308673	-6.69627	2.13808e-11	2.81066e-10
1656	DDX6	2647.6	0.0989344	0.0317694	3.11415	0.00184479	0.00674733
1657	DMXL1	524.417	-0.038416	0.054559	-0.704119	0.481359	0.643442
1659	DHX8	1215	-0.0148218	0.0282988	-0.52376	0.600446	0.740153
1660	DHX9	1201.81	-0.244855	0.0533364	-4.59077	4.41616e-06	2.81843e-05
1662	DDX10	161.343	-0.0610643	0.0717365	-0.851231	0.394641	0.562705
1663	DDX11	658.488	-0.0623245	0.052192	-1.19414	0.232423	0.385451
1665	DHX15	3297.12	-0.0472158	0.0202792	-2.32829	0.0198967	0.0537579
1666	DECR1	706.458	-0.157222	0.0463684	-3.39071	0.000697121	0.00283638
1667	DEFA1	0	NA	NA	NA	NA	NA
1668	DEFA3	0	NA	NA	NA	NA	NA
1669	DEFA4	0.0350408	0.287105	4.27551	0.0671511	0.946461	NA
1670	DEFA5	0.0340975	0	4.27551	0	1	NA
1671	DEFA6	0	NA	NA	NA	NA	NA
1672	DEFB1	1.60957	1.10343	0.94897	1.16277	0.244924	0.400814
1673	DEFB4A	0	NA	NA	NA	NA	NA
1674	DES	8.62522	0.105649	0.303092	0.348571	0.727411	0.833405
1675	CFD	2.61568	0.212347	0.536423	0.395857	0.692211	0.807916
1676	DFFA	702.047	-0.110169	0.0388665	-2.83454	0.00458911	0.0151356
1677	DFFB	102.368	0.159294	0.0882577	1.80487	0.0710947	0.154763
1678	TIMM8A	136.121	-0.131147	0.0835572	-1.56954	0.116521	0.229352
1687	GSDME	510.335	0.0492102	0.0433308	1.13569	0.256088	0.414192
1690	COCH	1.27411	1.59194	0.979665	1.62498	0.104166	0.209872
1716	DGUOK	528.366	-0.00452505	0.0502533	-0.0900448	0.928252	0.961165
1717	DHCR7	971.396	0.354715	0.0421643	8.41269	4.00729e-17	8.61666e-16
1718	DHCR24	2938.53	0.252504	0.0251894	10.0242	1.19285e-23	3.84972e-22
1719	DHFR	2022.67	-0.153052	0.0273746	-5.59102	2.25746e-08	2.0616e-07
1720	DHFRP3	0.208	1.00848	1.6902	0.596665	0.550731	NA
1723	DHODH	199.797	-0.262329	0.0688623	-3.80948	0.000139261	0.000668337
1725	DHPS	509.33	0.041368	0.0514788	0.803593	0.421632	0.58814
1727	CYB5R3	12609.6	0.367009	0.0329545	11.1368	8.30162e-29	3.62326e-27
1728	NQO1	8161.37	-0.276531	0.0230245	-12.0103	3.13617e-33	1.69729e-31
1729	DIAPH1	3487.4	-0.0609667	0.0271145	-2.24849	0.024545	0.0641775
1730	DIAPH2	152.859	0.111759	0.0838659	1.33259	0.182665	0.32233
1731	SEPTIN1	19.0095	-0.0274081	0.2008	-0.136494	0.89143	0.939327
1733	DIO1	1.74839	0.784752	0.838399	0.936013	0.349267	0.518292
1734	DIO2	80.7309	-0.430291	0.10061	-4.27682	1.89582e-05	0.000107785
1735	DIO3	3.78484	0.338678	0.473041	0.715959	0.474017	0.636594
1736	DKC1	1251.26	-0.159482	0.0375277	-4.24972	2.14039e-05	0.000120279
1737	DLAT	929.015	-0.189853	0.0355625	-5.33858	9.36784e-08	7.8276e-07
1738	DLD	1831.9	-0.131236	0.0270248	-4.85614	1.19699e-06	8.45536e-06
1739	DLG1	3196.94	-0.405113	0.0290628	-13.9392	3.65991e-44	2.87385e-42
1740	DLG2	13.914	0.177381	0.24928	0.711571	0.47673	0.639506
1741	DLG3	282.074	-0.00618807	0.0573943	-0.107817	0.914141	0.952481
1742	DLG4	387.229	0.0186625	0.067137	0.277977	0.78103	0.86952
1743	DLST	703.595	0.00900903	0.0523016	0.172252	0.86324	0.92159
1744	DLSTP1	1668.91	-0.101028	0.0312029	-3.23776	0.00120471	0.00461147
1745	DLX1	5.26026	-0.504045	0.357818	-1.40866	0.158936	0.290172
3084	NRG1	89.8518	-1.51996	0.100996	-15.0497	3.46759e-51	3.48522e-49
1747	DLX3	430.592	0.214726	0.0600664	3.57482	0.000350471	0.00152661
1748	DLX4	92.3375	0.0692	0.0973807	0.710613	0.477324	0.640157
1749	DLX5	132.095	0.266074	0.0903927	2.94354	0.00324481	0.0111689
1750	DLX6	40.9957	-0.0256023	0.159785	-0.16023	0.8727	0.928217
1755	DMBT1	8.79104	0.318957	0.312163	1.02176	0.306892	0.472139
1756	DMD	63.5518	0.067079	0.109277	0.613841	0.53932	0.692366
1757	SARDH	60.6732	-0.0494145	0.107917	-0.457892	0.64703	0.775225
1758	DMP1	0.067894	0	3.836	0	1	NA
1759	DNM1	175.265	-0.0985481	0.0763833	-1.29018	0.196989	0.340323
1760	DMPK	1087.34	-0.0443328	0.048255	-0.918718	0.358243	0.526757
1761	DMRT1	0.986873	-1.35478	1.05662	-1.28218	0.19978	NA
1762	DMWD	874.377	0.0413502	0.0467009	0.885427	0.375926	0.543433
1763	DNA2	185.411	-0.307994	0.0668438	-4.60766	4.07229e-06	2.60938e-05
1767	DNAH5	28.404	-0.519136	0.156624	-3.31454	0.000917946	0.00360638
1768	DNAH6	3.83852	-0.253836	0.479504	-0.529372	0.596548	0.736949
1769	DNAH8	0.0680065	0	3.34697	0	1	NA
1770	DNAH9	4.75282	0.0385693	0.42664	0.0904026	0.927967	0.96108
1773	DNASE1	91.4473	0.273192	0.0967367	2.82408	0.00474163	0.0156006
1774	DNASE1L1	997.249	0.472396	0.0371596	12.7126	5.03271e-37	3.07362e-35
1775	DNASE1L2	11.541	0.0779495	0.270302	0.288379	0.773057	0.864253
1776	DNASE1L3	32.8826	-0.127786	0.15612	-0.81851	0.413066	0.580181
1777	DNASE2	1038.56	0.281037	0.0385782	7.28485	3.22018e-13	4.98151e-12
1778	DYNC1H1	7531.13	-0.0404038	0.0875114	-0.461697	0.644298	0.773924
1780	DYNC1I1	106.729	-0.0430943	0.0868175	-0.496378	0.619628	0.756482
1781	DYNC1I2	429.552	-0.0906916	0.0461903	-1.96343	0.0495957	0.115465
1783	DYNC1LI2	3027.25	0.0244911	0.024364	1.00522	0.314793	0.480508
1785	DNM2	2185.87	0.0247069	0.0296618	0.832955	0.40487	0.573186
1786	DNMT1	3501.24	-0.145064	0.0288966	-5.0201	5.16445e-07	3.86872e-06
1787	TRDMT1	162.45	-0.339719	0.0736925	-4.60995	4.02769e-06	2.58174e-05
1788	DNMT3A	206.074	-0.0163565	0.0643403	-0.254219	0.799326	0.88025
1789	DNMT3B	128.015	0.153917	0.0827045	1.86104	0.0627384	0.140092
1791	DNTT	0	NA	NA	NA	NA	NA
1793	DOCK1	1349.23	-0.0232463	0.0316799	-0.733787	0.463079	0.626497
1794	DOCK2	55.4219	-0.339447	0.123449	-2.7497	0.00596507	0.0189934
1795	DOCK3	38.8689	-0.199837	0.145166	-1.37661	0.168632	0.303683
1796	DOK1	4741.28	-0.277123	0.0283556	-9.77311	1.46873e-22	4.51633e-21
1797	DXO	51.2815	-0.0451644	0.12659	-0.356778	0.721258	0.829489
1798	DPAGT1	870.018	0.223993	0.0385254	5.81416	6.09374e-09	6.01812e-08
1800	DPEP1	0.104465	-0.289941	2.62067	-0.110636	0.911905	NA
1801	DPH1	472.382	0.021574	0.0478393	0.450967	0.652013	0.778825
1802	DPH2	507.438	-0.0997307	0.0468594	-2.12829	0.0333127	0.0832533
1803	DPP4	1386.65	0.172623	0.0415602	4.15355	3.27355e-05	0.000177602
1804	DPP6	0.0347599	0.287105	4.27551	0.0671511	0.946461	NA
1805	DPT	408.891	0.306295	0.0537323	5.7004	1.1953e-08	1.13767e-07
1806	DPYD	664.849	0.236975	0.0373543	6.34398	2.23906e-10	2.61159e-09
1807	DPYS	0.311809	0.431408	1.51917	0.283976	0.776429	NA
1808	DPYSL2	3296.33	0.205326	0.0284612	7.21424	5.42358e-13	8.21666e-12
1809	DPYSL3	5884.88	-0.1767	0.0177718	-9.94271	2.71332e-23	8.64576e-22
1810	DR1	1932.78	-0.111374	0.0277924	-4.00736	6.14025e-05	0.000316533
1811	SLC26A3	0.136472	0.28713	2.19721	0.130679	0.896029	NA
1812	DRD1	0.277727	-0.145666	1.53101	-0.095144	0.9242	NA
1813	DRD2	1.09892	-0.117038	0.782455	-0.149579	0.881097	NA
1814	DRD3	0.0347697	0.287105	4.27551	0.0671511	0.946461	NA
1815	DRD4	1.40689	-0.322681	0.758626	-0.425349	0.670583	0.792478
1816	DRD5	0.0340555	0	4.27551	0	1	NA
1818	DRD5P2	0	NA	NA	NA	NA	NA
1819	DRG2	578.268	-0.0560363	0.040233	-1.39279	0.163682	0.296884
1820	ARID3A	75.4246	-0.105366	0.115203	-0.914611	0.360396	0.528955
1821	DRP2	21.8345	-0.376511	0.192896	-1.95188	0.0509522	0.118076
1822	ATN1	2653.28	0.0614462	0.0409566	1.50028	0.133543	0.254448
1823	DSC1	0.0347599	0.287105	4.27551	0.0671511	0.946461	NA
1824	DSC2	1.6495	-0.411624	0.667298	-0.616852	0.537332	0.69057
1825	DSC3	0.895326	0.66023	1.06185	0.621771	0.534092	NA
1826	DSCAM	1.29921	-0.893329	0.683843	-1.30634	0.191438	0.333849
1827	RCAN1	2195.29	-0.425988	0.0348565	-12.2212	2.39565e-34	1.34623e-32
1828	DSG1	0	NA	NA	NA	NA	NA
1829	DSG2	933.272	0.140712	0.0376767	3.73472	0.000187924	0.000877926
1830	DSG3	2.99294	-0.173418	0.566818	-0.305951	0.759642	0.855509
101929541	LINC02608	4.13279	-1.50985	0.415016	-3.63806	0.000274699	0.001231
1832	DSP	240.817	-0.538433	0.0602039	-8.94349	3.77069e-19	9.30191e-18
1833	EPYC	2.08991	-1.13432	0.564364	-2.00992	0.0444401	0.105672
1834	DSPP	0	NA	NA	NA	NA	NA
1836	SLC26A2	1004.71	-0.12155	0.0355473	-3.41939	0.000627616	0.00258105
1837	DTNA	39.9277	-0.109151	0.136138	-0.801762	0.422691	0.589044
1838	DTNB	123.165	-0.0619029	0.0830106	-0.745722	0.455835	0.618744
5646	PRSS3	11.2454	-1.49914	0.277267	-5.40687	6.41372e-08	5.49226e-07
1840	DTX1	0.174009	-0.0494905	1.89164	-0.0261628	0.979127	NA
1841	DTYMK	1347.15	-0.0459964	0.0403566	-1.13975	0.254391	0.412233
1842	ECM2	296.43	0.33049	0.0670431	4.92952	8.2434e-07	5.97663e-06
1843	DUSP1	1919.34	0.291929	0.0360921	8.08844	6.0435e-16	1.17458e-14
1844	DUSP2	15.8084	-0.49077	0.230216	-2.13178	0.0330253	0.0826172
1845	DUSP3	1960.04	-0.0687557	0.0281674	-2.44097	0.0146478	0.0414881
55607	PPP1R9A	3.7043	-1.48796	0.413948	-3.59455	0.000324958	0.00142749
1847	DUSP5	389.095	0.136404	0.0479793	2.84298	0.00446946	0.0147881
1848	DUSP6	660.216	0.0675057	0.0466554	1.4469	0.147925	0.275241
1849	DUSP7	763.225	0.0264382	0.0418173	0.632231	0.527236	0.681879
1850	DUSP8	1.54626	-0.588067	0.656171	-0.89621	0.370141	0.537917
1852	DUSP9	0.866236	1.20994	1.17363	1.03094	0.302571	NA
1854	DUT	1607.87	0.0764247	0.027586	2.77041	0.00559852	0.017999
1855	DVL1	1645.19	-0.245265	0.0451475	-5.43253	5.55616e-08	4.7929e-07
1856	DVL2	948.365	0.116619	0.0405419	2.87651	0.00402099	0.0134484
1857	DVL3	1516.7	0.161723	0.0309416	5.22673	1.72532e-07	1.39013e-06
1859	DYRK1A	1053.31	-0.132221	0.0322762	-4.09655	4.19353e-05	0.000222437
1861	TOR1A	1305.89	-0.0423168	0.0341777	-1.23814	0.215663	0.364075
1869	E2F1	858.809	-0.373976	0.0406074	-9.20955	3.27486e-20	8.70114e-19
1870	E2F2	330.986	-0.279768	0.0533707	-5.24197	1.58875e-07	1.28955e-06
1871	E2F3	476.6	-0.132369	0.0454015	-2.91551	0.00355105	0.0120881
1874	E2F4	1271.71	0.0303038	0.0377393	0.802977	0.421988	0.588421
9982	FGFBP1	4.41443	-1.48784	0.423843	-3.51036	0.000447494	0.00190811
1876	E2F6	155.135	-0.0541788	0.0715234	-0.757499	0.448751	0.611444
1877	E4F1	467.821	-0.126749	0.0628421	-2.01694	0.0437014	0.104268
1879	EBF1	524.372	0.0527836	0.0442153	1.19379	0.232561	0.385571
5743	PTGS2	188.566	-1.42799	0.0878158	-16.2612	1.85935e-59	2.40471e-57
1889	ECE1	2383.63	0.351141	0.0300807	11.6733	1.74505e-31	8.59767e-30
1890	TYMP	297.615	-0.120306	0.0857655	-1.40273	0.160697	0.292629
1891	ECH1	677.918	0.144793	0.0497774	2.9088	0.00362815	0.012322
1892	ECHS1	1922.88	0.00660996	0.0320252	0.206399	0.836479	0.905013
1893	ECM1	4571.23	0.12644	0.0239625	5.2766	1.31604e-07	1.08268e-06
1894	ECT2	1883.23	-0.126479	0.0331389	-3.81663	0.000135285	0.000651704
1896	EDA	19.0709	0.554699	0.215628	2.57249	0.0100971	0.0301065
124599	CD300LB	7.5856	-1.42567	0.335618	-4.2479	2.1578e-05	0.00012118
1902	LPAR1	2965.84	0.28618	0.024914	11.4867	1.53842e-30	7.23509e-29
1903	S1PR3	531.664	0.42594	0.0474132	8.98358	2.62091e-19	6.54819e-18
1906	EDN1	16.0307	0.0680564	0.244138	0.278762	0.780427	0.869145
1907	EDN2	0.443147	-0.938156	1.21408	-0.772732	0.439681	NA
1908	EDN3	0	NA	NA	NA	NA	NA
5744	PTHLH	15.2588	-1.41818	0.214265	-6.61883	3.62063e-11	4.62143e-10
1910	EDNRB	0.923983	-0.0477196	1.04315	-0.0457457	0.963513	NA
1911	PHC1	142.158	0.0676333	0.0800408	0.844985	0.398119	0.56602
1912	PHC2	1626.22	0.236535	0.0269057	8.79124	1.47917e-18	3.50635e-17
1915	EEF1A1	37210.1	0.13766	0.0283676	4.85273	1.21772e-06	8.59147e-06
1917	EEF1A2	4.44279	0.451282	0.447181	1.00917	0.312893	0.478647
1933	EEF1B2	473.423	-0.0231033	0.0542062	-0.426211	0.669954	0.79203
1936	EEF1D	352.212	-0.267651	0.0604709	-4.42611	9.5947e-06	5.76961e-05
1937	EEF1G	805.643	0.0595598	0.0852686	0.698496	0.484867	0.646526
1938	EEF2	40158.4	0.0897958	0.0271012	3.31335	0.000921841	0.00361925
1939	EIF2D	904.96	0.0210653	0.0348299	0.604806	0.545308	0.696393
1942	EFNA1	8.21194	0.403845	0.303185	1.33201	0.182856	0.322465
1943	EFNA2	1.00186	1.10516	1.02924	1.07376	0.282931	NA
1944	EFNA3	16.7795	0.0882558	0.217761	0.405288	0.685266	0.803275
1945	EFNA4	82.8083	0.247554	0.103681	2.38766	0.0169559	0.0470034
1946	EFNA5	412.054	0.239821	0.0477238	5.02517	5.02975e-07	3.77264e-06
1947	EFNB1	263.529	0.48784	0.0599775	8.1337	4.1637e-16	8.22869e-15
1948	EFNB2	300.829	0.0905905	0.060536	1.49647	0.13453	0.255777
26525	IL36RN	3.96329	-1.4135	0.422883	-3.34253	0.000830185	0.00330215
1950	EGF	22.5876	0.0845357	0.181622	0.465448	0.641611	0.771987
1951	CELSR3	56.3638	0.185963	0.117901	1.57728	0.114731	0.226716
1952	CELSR2	40.7779	0.0434918	0.134908	0.322382	0.747163	0.847479
1953	MEGF6	8652.94	0.019958	0.0357789	0.557816	0.57697	0.72277
1954	MEGF8	1879.24	0.186003	0.0331504	5.61088	2.01301e-08	1.85765e-07
1955	MEGF9	1139.23	0.192876	0.0337791	5.70992	1.13027e-08	1.07869e-07
1956	EGFR	892.941	0.0894534	0.0442268	2.02261	0.0431134	0.103075
1958	EGR1	436.413	-0.0469846	0.0667928	-0.703438	0.481783	0.643682
1959	EGR2	9.30237	-0.335482	0.277382	-1.20946	0.226486	0.377706
1960	EGR3	35.4776	-0.0513403	0.158006	-0.324927	0.745236	0.846166
3857	KRT9	2.70218	-1.40215	0.466659	-3.00465	0.00265883	0.00937763
1962	EHHADH	210.89	0.212977	0.0659021	3.23172	0.00123049	0.0046948
1964	EIF1AX	2330.1	-0.0858339	0.0407609	-2.10579	0.0352226	0.0872209
1965	EIF2S1	2190.3	-0.229872	0.0273461	-8.40602	4.24165e-17	9.09835e-16
1967	EIF2B1	1231.61	-0.11883	0.0293645	-4.04673	5.1938e-05	0.000270919
1968	EIF2S3	1678.01	0.0643562	0.0346418	1.85776	0.0632027	0.140843
1969	EPHA2	931.233	-0.190676	0.0401879	-4.74461	2.08903e-06	1.41269e-05
1973	EIF4A1	0	NA	NA	NA	NA	NA
1974	EIF4A2	1495.94	0.153232	0.0480198	3.19102	0.00141772	0.0053317
1975	EIF4B	3401.6	0.370501	0.0326375	11.352	7.25006e-30	3.25309e-28
1977	EIF4E	518.981	-0.308768	0.0583388	-5.29268	1.20538e-07	9.95841e-07
1978	EIF4EBP1	846.665	0.241949	0.0510072	4.74343	2.10127e-06	1.42042e-05
1979	EIF4EBP2	1532.77	0.0492188	0.0310814	1.58355	0.113297	0.224514
1981	EIF4G1	14625.4	-0.122139	0.0217971	-5.60345	2.10124e-08	1.92694e-07
1982	EIF4G2	20153.3	-0.16033	0.0201593	-7.95315	1.8183e-15	3.42788e-14
1983	EIF5	3739.73	-0.1438	0.0231705	-6.2062	5.42828e-10	6.09665e-09
1984	EIF5A	2680.54	-0.136514	0.0627396	-2.17589	0.0295636	0.0752198
1990	CELA1	0.0341957	0	4.27551	0	1	NA
1991	ELANE	1.78322	1.30654	0.85153	1.53434	0.124946	0.242115
1992	SERPINB1	783.922	0.0312111	0.0351092	0.88897	0.374019	0.541539
1993	ELAVL2	0.374934	-0.386116	1.33268	-0.28973	0.772023	NA
1994	ELAVL1	2146.02	-0.10879	0.025507	-4.26508	1.99828e-05	0.000113088
1995	ELAVL3	0.173253	0	2.08802	0	1	NA
1996	ELAVL4	0	NA	NA	NA	NA	NA
1997	ELF1	974.311	0.152234	0.0337273	4.51368	6.37131e-06	3.94734e-05
1998	ELF2	342.889	0.0604765	0.0500213	1.20902	0.226657	0.377955
1999	ELF3	0.99272	-1.02314	0.85944	-1.19048	0.233859	NA
2000	ELF4	969.121	-0.0966419	0.0344681	-2.80381	0.00505027	0.0164651
2001	ELF5	0.30824	0.431408	1.38519	0.311444	0.755463	NA
2002	ELK1	827.115	0.0335792	0.0360305	0.931966	0.351354	0.520112
2003	ELK2AP	23.2645	-0.121819	0.190339	-0.640012	0.522165	0.677963
2004	ELK3	3166.52	0.246565	0.0284791	8.65775	4.81157e-18	1.10053e-16
2005	ELK4	729.64	0.037068	0.0451304	0.821353	0.411445	0.578629
2006	ELN	16815.3	0.49522	0.0362751	13.6518	1.97033e-42	1.45005e-40
2009	EML1	2402.17	0.00759205	0.0282561	0.268687	0.78817	0.874084
2010	EMD	1236.43	0.0523586	0.0505848	1.03507	0.300638	0.464791
2011	MARK2	561.4	-0.0134033	0.0434168	-0.308713	0.75754	0.854259
2012	EMP1	12659	0.213866	0.0324258	6.59556	4.23668e-11	5.34953e-10
2013	EMP2	2225.88	0.15913	0.0262976	6.05112	1.43846e-09	1.539e-08
2014	EMP3	5057.58	-0.0335575	0.0409446	-0.819582	0.412455	0.579678
2015	ADGRE1	0.103091	0.527575	2.6305	0.200561	0.841042	NA
2016	EMX1	1.47033	-1.80202	0.764339	-2.35762	0.0183923	0.0504333
2017	CTTN	7716.36	-0.0453049	0.0236715	-1.9139	0.0556329	0.126999
2018	EMX2	60.326	0.293965	0.117357	2.50487	0.0122495	0.0354895
2019	EN1	14.7257	0.139545	0.252594	0.552447	0.580642	0.725101
2020	EN2	0.858886	-0.0463941	0.996118	-0.0465749	0.962852	NA
2021	ENDOG	213.378	0.351197	0.074363	4.72274	2.32694e-06	1.56335e-05
2022	ENG	10919.8	0.239386	0.0321239	7.45194	9.19752e-14	1.4801e-12
2023	ENO1	13178.6	0.0422798	0.0298105	1.41828	0.156108	0.286036
2026	ENO2	1325.78	0.0387185	0.0468654	0.826164	0.408711	0.576443
2027	ENO3	44.3981	-0.0283926	0.151099	-0.187907	0.850949	0.914148
2028	ENPEP	2.62363	-0.0283446	0.47742	-0.0593704	0.952657	0.97494
2029	ENSA	1785.79	-0.139963	0.0303577	-4.61047	4.01762e-06	2.57623e-05
2030	SLC29A1	1065.54	-0.0266717	0.0394142	-0.676703	0.498594	0.657848
2033	EP300	1029.53	0.068845	0.0557175	1.23561	0.216604	0.365313
2034	EPAS1	8585.97	0.0859135	0.0212928	4.03487	5.46326e-05	0.000283712
2035	EPB41	395.189	0.0862411	0.0560976	1.53734	0.12421	0.24106
2036	EPB41L1	2480.73	-0.013141	0.0309859	-0.424096	0.671496	0.793106
2037	EPB41L2	3376.11	0.147769	0.0269281	5.48755	4.07537e-08	3.58947e-07
2038	EPB42	0	NA	NA	NA	NA	NA
2039	DMTN	21.565	0.213142	0.189548	1.12447	0.260814	0.419942
2040	STOM	3774.96	0.102626	0.029648	3.46148	0.000537206	0.00225081
2041	EPHA1	1.92816	1.24181	0.86585	1.4342	0.151514	0.279758
2042	EPHA3	39.1119	-0.0258408	0.143239	-0.180403	0.856836	0.917614
2043	EPHA4	193.241	-0.0489036	0.0676534	-0.722854	0.469769	0.632678
2044	EPHA5	1.09743	-1.04691	0.827117	-1.26573	0.205608	NA
2045	EPHA7	0.17237	0.768031	1.89619	0.405038	0.685449	NA
2046	EPHA8	0.0678486	-1.10745	3.83682	-0.288637	0.772859	NA
9173	IL1RL1	31.1823	-1.39776	0.165326	-8.45458	2.80094e-17	6.08971e-16
2048	EPHB2	400.311	-0.239403	0.0480681	-4.98048	6.34253e-07	4.67555e-06
2049	EPHB3	227.682	0.334174	0.066688	5.01102	5.41435e-07	4.03369e-06
2050	EPHB4	902.699	0.22221	0.0389022	5.71202	1.11644e-08	1.06781e-07
2051	EPHB6	2.92261	-0.0448205	0.551522	-0.0812669	0.93523	0.965588
2052	EPHX1	2330.84	0.31468	0.0388136	8.10748	5.16804e-16	1.00889e-14
2053	EPHX2	146.922	0.0848282	0.072142	1.17585	0.239655	0.394949
2054	STX2	1124.13	0.0382988	0.033905	1.12959	0.258647	0.417333
2055	CLN8	314.135	-0.00273091	0.0518273	-0.0526925	0.957977	0.978108
2056	EPO	0.276514	0.768033	1.53234	0.501217	0.616218	NA
2057	EPOR	127.53	0.146795	0.0811011	1.81003	0.0702911	0.153393
2058	EPRS1	4516.9	0.0142765	0.0298447	0.478358	0.632396	0.765745
2059	EPS8	5109.95	-0.052062	0.0247784	-2.1011	0.0356322	0.0880987
2060	EPS15	1042.07	0.0799326	0.0390929	2.04468	0.0408862	0.098662
2063	NR2F6	730.787	0.0474762	0.045525	1.04286	0.297013	0.460643
2064	ERBB2	1806.65	0.179989	0.027856	6.46142	1.03725e-10	1.25648e-09
2065	ERBB3	3.92974	0.131459	0.422119	0.311427	0.755476	0.852711
2066	ERBB4	1.44054	-0.868479	0.707111	-1.22821	0.219369	0.369238
2067	ERCC1	1195.41	-0.19707	0.0343262	-5.7411	9.40609e-09	9.09031e-08
2068	ERCC2	627.899	-0.165349	0.0455747	-3.62808	0.000285533	0.00127404
643677	CCDC168	2.97523	-1.39387	0.49603	-2.81006	0.00495318	0.0161876
2070	EYA4	9.9885	-0.445293	0.261374	-1.70366	0.0884439	0.184471
2071	ERCC3	896.936	-0.115748	0.0395116	-2.92947	0.00339536	0.0116234
2072	ERCC4	327.496	-0.0610784	0.0576264	-1.0599	0.289189	0.452218
2073	ERCC5	98.1027	0.0615348	0.0943867	0.651943	0.514438	0.671956
2074	ERCC6	354.733	0.0320971	0.057257	0.560579	0.575085	0.72131
2077	ERF	1174.32	0.0472866	0.0356214	1.32748	0.184351	0.324435
2078	ERG	2443.89	-0.0742252	0.0282353	-2.62881	0.00856849	0.0261017
2079	ERH	481.903	-0.23558	0.0591927	-3.97988	6.89505e-05	0.000351833
2081	ERN1	65.1641	0.0288638	0.121039	0.238468	0.811518	0.888175
2086	ERV3-1	72.4734	-0.110864	0.113066	-0.980532	0.326823	0.494112
2091	FBL	1176.37	-0.200864	0.0394918	-5.08622	3.65275e-07	2.80805e-06
2098	ESD	1464.79	-0.0303178	0.0299128	-1.01354	0.310804	0.476487
2099	ESR1	128.587	0.45505	0.0830282	5.48067	4.23724e-08	3.72086e-07
2100	ESR2	4.76941	-0.0515903	0.402986	-0.12802	0.898133	0.943092
2101	ESRRA	450.039	-0.0934479	0.0458717	-2.03716	0.0416342	0.0999732
2103	ESRRB	1.12892	-1.47907	0.7582	-1.95076	0.0510853	NA
2104	ESRRG	0.0347267	0.287105	4.27551	0.0671511	0.946461	NA
2107	ETF1	2204.91	-0.114095	0.0314779	-3.62461	0.000289401	0.00128835
2108	ETFA	1110.43	-0.134039	0.0376297	-3.56205	0.000367976	0.00159406
2109	ETFB	1062.49	0.00119193	0.0426923	0.0279192	0.977727	0.987893
2110	ETFDH	558.984	0.164878	0.0443989	3.71356	0.000204362	0.000945181
2113	ETS1	2628.3	-0.000112948	0.0296243	-0.00381268	0.996958	0.998093
2114	ETS2	826.547	-0.05776	0.0338063	-1.70856	0.0875323	0.183051
2115	ETV1	288.662	0.122643	0.0553655	2.21515	0.0267501	0.0690299
2116	ETV2	15.2291	-0.0364488	0.234242	-0.155603	0.876346	0.930678
2117	ETV3	450.587	-0.0151778	0.0461183	-0.329107	0.742075	0.844157
2118	ETV4	64.124	-0.435814	0.120172	-3.62657	0.000287206	0.00127955
2119	ETV5	1374.48	0.0336127	0.0288979	1.16316	0.244766	0.400633
2120	ETV6	373.077	0.231779	0.0480181	4.82692	1.38659e-06	9.63985e-06
2121	EVC	1034.68	0.246772	0.037831	6.52301	6.89085e-11	8.52343e-10
2122	MECOM	267.874	-0.223504	0.0573731	-3.89562	9.79493e-05	0.000486263
2123	EVI2A	471.9	0.492487	0.048074	10.2443	1.25474e-24	4.23602e-23
2124	EVI2B	126.644	0.553395	0.0898127	6.16165	7.1989e-10	7.99378e-09
2125	EVPL	0.890056	-1.8019	0.868326	-2.07514	0.0379732	NA
2128	EVX1	0.17049	-1.42491	2.06599	-0.689698	0.490384	NA
2130	EWSR1	838.957	-0.196734	0.0611104	-3.21933	0.00128492	0.00488235
2131	EXT1	3001.42	-0.170812	0.0217469	-7.85456	4.01173e-15	7.36559e-14
2132	EXT2	3996.81	0.220509	0.0237887	9.26947	1.8707e-20	5.04658e-19
2134	EXTL1	5.00072	0.675309	0.385115	1.75352	0.0795121	0.16952
2135	EXTL2	786.157	0.16185	0.0386897	4.18328	2.87328e-05	0.00015808
2137	EXTL3	1459.35	0.152385	0.0295717	5.15305	2.56278e-07	2.01957e-06
2138	EYA1	18.324	0.553607	0.225932	2.45032	0.0142728	0.0405631
2139	EYA2	53.2084	-0.0268568	0.125141	-0.214612	0.83007	0.900907
2140	EYA3	330.987	0.178823	0.0532368	3.35902	0.000782199	0.00313825
2145	EZH1	547.189	0.1194	0.0449252	2.65775	0.00786637	0.0242187
2146	EZH2	720.253	-0.325499	0.0377893	-8.6135	7.08621e-18	1.60618e-16
2147	F2	0.652439	0.557514	1.18018	0.472396	0.636644	NA
6781	STC1	206.732	-1.39016	0.0746147	-18.6311	1.79701e-77	3.95096e-75
2150	F2RL1	0.272877	0.527583	1.64103	0.321496	0.747835	NA
2151	F2RL2	0.276243	-0.94092	1.40499	-0.6697	0.503049	NA
2152	F3	408.046	-0.308687	0.0539528	-5.72142	1.05639e-08	1.01313e-07
2153	F5	6.10693	-0.292262	0.372465	-0.784671	0.432646	0.597364
2155	F7	2.12803	-0.0924907	0.599954	-0.154163	0.877481	0.931357
2157	F8	266.605	0.25212	0.0609353	4.13749	3.51122e-05	0.000189619
2158	F9	0	NA	NA	NA	NA	NA
2159	F10	9.61019	-0.012213	0.328772	-0.0371474	0.970367	0.984132
2160	F11	0.0681427	0	3.34491	0	1	NA
2161	F12	9.91823	0.602775	0.322405	1.86962	0.0615366	0.137899
2162	F13A1	9.33279	-0.419413	0.292875	-1.43205	0.152128	0.28054
2165	F13B	0.2045	-1.17761	1.80863	-0.651103	0.51498	NA
2166	FAAH	70.6642	0.161598	0.107999	1.4963	0.134577	0.255817
3976	LIF	296.62	-1.38742	0.0679058	-20.4315	8.76808e-93	2.659e-90
2168	FABP1	0	NA	NA	NA	NA	NA
2169	FABP2	0	NA	NA	NA	NA	NA
2170	FABP3	67.0768	0.426607	0.108239	3.94133	8.10299e-05	0.000408143
2171	FABP5	56.1768	-0.00743773	0.142847	-0.0520678	0.958475	0.978233
2172	FABP6	0.307864	-2.07973	1.43121	-1.45312	0.146189	NA
2173	FABP7	0	NA	NA	NA	NA	NA
2175	FANCA	434.473	-0.0875992	0.0466444	-1.87802	0.060378	0.135839
2176	FANCC	296.292	0.145728	0.0571969	2.54783	0.0108394	0.0319537
2177	FANCD2	413.255	-0.167024	0.0522111	-3.19902	0.00137894	0.00520142
2178	FANCE	226.02	0.0821574	0.0594056	1.38299	0.166668	0.300823
2180	ACSL1	785.79	-0.00497133	0.0392105	-0.126786	0.89911	0.94347
2181	ACSL3	1239.02	0.0150116	0.0362609	0.413988	0.678883	0.798842
2182	ACSL4	2136.16	-0.269022	0.0313097	-8.59228	8.52573e-18	1.91763e-16
2184	FAH	620.779	0.0159425	0.0412582	0.386407	0.699195	0.813509
2185	PTK2B	182.716	0.283834	0.0739486	3.83826	0.000123912	0.000601237
2186	BPTF	988.577	0.0484112	0.048035	1.00783	0.313535	0.479295
2187	FANCB	56.8106	-0.128767	0.123262	-1.04466	0.296179	0.459756
2188	FANCF	248.352	-0.0171237	0.0578438	-0.296034	0.767204	0.8605
2189	FANCG	719.779	-0.0882925	0.0385577	-2.28988	0.0220282	0.0585201
2191	FAP	3058.26	0.182722	0.0358157	5.10172	3.36587e-07	2.59773e-06
2192	FBLN1	6969.92	0.321138	0.0332332	9.66319	4.32194e-22	1.29283e-20
2193	FARSA	1209.53	-0.170595	0.0375632	-4.54154	5.58454e-06	3.49064e-05
2194	FASN	2741.74	-0.041991	0.0400525	-1.0484	0.294455	0.457993
2195	FAT1	6863.23	-0.0209304	0.0905803	-0.23107	0.81726	0.892623
2196	FAT2	9.71598	-0.105256	0.272566	-0.386166	0.699374	0.813577
2197	FAU	424.09	-0.26588	0.0616257	-4.31443	1.60012e-05	9.25196e-05
3972	LHB	3.04881	-1.38672	0.490631	-2.8264	0.00470741	0.0154967
2200	FBN1	34466.2	0.0829666	0.0568211	1.46014	0.144252	0.270093
51339	DACT1	286.816	-1.38026	0.0690709	-19.9833	7.70214e-89	2.18505e-86
2202	EFEMP1	19440.3	0.316832	0.0218174	14.522	8.79283e-48	8.09723e-46
2203	FBP1	17.8348	0.231056	0.198982	1.16119	0.245564	0.401452
2204	FCAR	0	NA	NA	NA	NA	NA
2205	FCER1A	0	NA	NA	NA	NA	NA
2206	MS4A2	0.0340936	0	4.27551	0	1	NA
2207	FCER1G	4.98565	-0.164472	0.415329	-0.396004	0.692102	0.807903
2208	FCER2	0.0338713	0	4.27551	0	1	NA
2209	FCGR1A	2.50439	-0.263271	0.542225	-0.485538	0.627295	0.762034
2210	FCGR1BP	0.79357	-0.0463433	0.98555	-0.0470228	0.962495	NA
2212	FCGR2A	14.4428	0.446625	0.232639	1.91982	0.0548811	0.125576
2213	FCGR2B	0.102588	-0.289941	2.63421	-0.110067	0.912356	NA
2214	FCGR3A	0.277896	1.7094	1.61877	1.05599	0.290975	NA
2215	FCGR3B	0.0347267	0.287105	4.27551	0.0671511	0.946461	NA
2217	FCGRT	1463.93	0.14493	0.0389777	3.71829	0.000200578	0.000930135
2218	FKTN	775.591	0.0665284	0.0408387	1.62905	0.103301	0.20848
2219	FCN1	0.0338856	0	4.27551	0	1	NA
2220	FCN2	0.102782	-0.289941	2.63278	-0.110127	0.912308	NA
2222	FDFT1	1709.94	0.0570857	0.0282367	2.02169	0.0432088	0.103289
2224	FDPS	413.615	-0.072113	0.056243	-1.28217	0.199784	0.343734
2230	FDX1	240.341	-0.118744	0.0615167	-1.93028	0.0535724	0.123062
2232	FDXR	390.216	0.170943	0.0513378	3.32977	0.000869162	0.00343775
2235	FECH	810.993	-0.0514499	0.0369164	-1.39369	0.163412	0.29653
2237	FEN1	1715.92	-0.262968	0.02758	-9.53473	1.50279e-21	4.27711e-20
7923	HSD17B8	3.24324	-1.37946	0.469303	-2.93937	0.00328878	0.0112973
2241	FER	115.982	-0.336062	0.0881853	-3.81086	0.000138484	0.000665698
2242	FES	198.26	0.116668	0.0614539	1.89846	0.0576353	0.130772
2243	FGA	0	NA	NA	NA	NA	NA
2244	FGB	0.378157	-0.386116	1.29838	-0.297383	0.766174	NA
2245	FGD1	699.206	0.0978467	0.0405645	2.41213	0.0158598	0.0444372
1364	CLDN4	43.2333	-1.37324	0.136627	-10.051	9.0908e-24	2.95015e-22
2247	FGF2	2732.08	-0.543142	0.0319103	-17.0209	5.75089e-65	8.95154e-63
2248	FGF3	0	NA	NA	NA	NA	NA
2249	FGF4	0	NA	NA	NA	NA	NA
2250	FGF5	542.137	-0.223575	0.0446621	-5.00591	5.55982e-07	4.13146e-06
2251	FGF6	0	NA	NA	NA	NA	NA
2252	FGF7	815.817	0.467716	0.0513703	9.10478	8.64401e-20	2.22932e-18
2253	FGF8	0.308495	-0.696213	1.47761	-0.471174	0.637516	NA
4314	MMP3	14729.3	-1.3719	0.0280269	-48.9495	0	0
2255	FGF10	243.133	0.0629229	0.0576538	1.09139	0.2751	0.436434
2256	FGF11	34.2331	0.0387404	0.158856	0.243871	0.80733	0.885681
2257	FGF12	0.17202	0.768031	1.89717	0.404829	0.685603	NA
2258	FGF13	27.0383	-0.268532	0.164174	-1.63566	0.101912	0.206321
2259	FGF14	72.3008	0.0889096	0.108952	0.816042	0.414476	0.581311
2260	FGFR1	7397.09	-0.0252437	0.0192031	-1.31456	0.188657	0.33014
2261	FGFR3	68.7243	0.00117169	0.10915	0.0107347	0.991435	0.995554
2262	GPC5	0.65216	0.92024	1.18737	0.775024	0.438325	NA
2263	FGFR2	98.6975	0.2301	0.0854622	2.69242	0.00709358	0.0221379
2264	FGFR4	2.71227	-0.0679216	0.560641	-0.12115	0.903572	0.946064
2266	FGG	0.0363699	0	4.27551	0	1	NA
2267	FGL1	0	NA	NA	NA	NA	NA
2268	FGR	2.54498	0.230009	0.584241	0.393689	0.693811	0.8093
2271	FH	984.692	-0.123754	0.0328336	-3.76912	0.000163825	0.000773768
2272	FHIT	25.7064	0.109565	0.172067	0.636761	0.52428	0.679295
2273	FHL1	3892.52	-0.0307252	0.0294335	-1.04388	0.29654	0.460112
2274	FHL2	4595.15	-0.534349	0.0275807	-19.374	1.27846e-83	3.30689e-81
2275	FHL3	344.049	0.159437	0.0589409	2.70502	0.00682995	0.0214212
2277	VEGFD	0.207157	0.190959	1.69178	0.112874	0.91013	NA
2280	FKBP1A	1813.98	0.202461	0.075749	2.67278	0.00752253	0.0232906
2281	FKBP1B	71.2221	0.316446	0.110927	2.85274	0.00433435	0.0143898
2282	FKBP1AP1	24.1415	0.334615	0.18115	1.84717	0.064722	0.143556
2286	FKBP2	612.466	-0.114228	0.0469266	-2.43418	0.0149255	0.0421726
2287	FKBP3	783.26	-0.145495	0.0352225	-4.13073	3.61611e-05	0.000194685
2288	FKBP4	501.38	-0.2311	0.0544164	-4.24688	2.16766e-05	0.000121617
285954	INHBA-AS1	8.83613	-1.37129	0.286927	-4.77924	1.75963e-06	1.20241e-05
2290	FOXG1	1.5559	0.367302	0.859864	0.427163	0.669261	0.791646
2294	FOXF1	5.66045	-0.243175	0.375432	-0.647719	0.517167	0.674225
2295	FOXF2	533.039	0.330396	0.0489893	6.74425	1.53818e-11	2.05118e-10
2296	FOXC1	2198.7	-0.0829285	0.0282134	-2.93933	0.0032892	0.0112973
2297	FOXD1	671.076	0.0718638	0.0452856	1.5869	0.112535	0.223306
2298	FOXD4	6.6647	0.0965125	0.348851	0.276658	0.782043	0.870316
2299	FOXI1	0	NA	NA	NA	NA	NA
2300	FOXL1	126.576	-0.313221	0.0783685	-3.99677	6.42113e-05	0.000329756
2301	FOXE3	0.760005	1.21039	1.13551	1.06595	0.286448	NA
2302	FOXJ1	0.513153	0.0947809	1.29375	0.0732603	0.941599	NA
2303	FOXC2	549.922	-0.0583524	0.055161	-1.05786	0.290121	0.453232
2304	FOXE1	0.204544	-1.42029	1.80859	-0.785304	0.432275	NA
2305	FOXM1	4532.69	0.0927273	0.0253102	3.66363	0.000248663	0.00112609
2306	FOXD2	123.319	0.426057	0.0865013	4.92543	8.41735e-07	6.09062e-06
2307	FOXS1	0.416029	0.920669	1.46682	0.627665	0.530223	NA
2308	FOXO1	674.829	0.405661	0.0421404	9.62641	6.18545e-22	1.8285e-20
2309	FOXO3	1433.4	0.126007	0.0358429	3.51554	0.000438866	0.00187405
2310	FOXO3B	284.54	0.0857248	0.0606201	1.41413	0.157324	0.288006
4312	MMP1	4487.26	-1.35776	0.0389982	-34.8159	1.39809e-265	6.14773e-262
2313	FLI1	316.493	0.0237604	0.0519158	0.457671	0.647189	0.775225
2314	FLII	5396.84	-0.12889	0.0307131	-4.19657	2.70988e-05	0.000149982
2315	MLANA	3.53493	-0.03806	0.478047	-0.0796156	0.936543	0.966136
2316	FLNA	79293.3	-0.241773	0.0326211	-7.41156	1.24818e-13	1.98681e-12
2317	FLNB	3128.94	-0.0352511	0.0336846	-1.0465	0.295328	0.45888
102724849	LOC102724849	2.88129	-1.34732	0.494862	-2.72262	0.00647658	0.0204518
2319	FLOT2	1012.38	-0.0682605	0.0355352	-1.92092	0.0547412	0.125305
2321	FLT1	0.996389	1.91293	1.09366	1.74911	0.0802727	NA
2322	FLT3	0.102693	0.287126	2.63344	0.109031	0.913178	NA
2323	FLT3LG	69.7086	0.145543	0.106968	1.36063	0.173631	0.310713
2324	FLT4	2.58333	0.105568	0.562337	0.187731	0.851088	0.914219
2326	FMO1	0.865329	0.784125	0.852037	0.920295	0.357419	NA
2327	FMO2	4.30411	0.696339	0.482091	1.44441	0.148623	0.276159
2328	FMO3	1.37741	0.369342	0.837135	0.441197	0.65907	0.784117
2329	FMO4	64.0988	0.14366	0.109055	1.31732	0.187732	0.329082
2330	FMO5	654.291	-0.186185	0.0540178	-3.44673	0.000567416	0.00236237
2331	FMOD	3542.64	-0.0466964	0.032229	-1.44889	0.147367	0.27461
2332	FMR1	742.685	-0.0882793	0.0353205	-2.49938	0.0124411	0.036003
2334	AFF2	48.3086	0.0848514	0.138363	0.613253	0.539709	0.692612
2335	FN1	498076	0.344928	0.046779	7.37356	1.66125e-13	2.62767e-12
2339	FNTA	220.047	-0.0383984	0.0658171	-0.58341	0.559617	0.708392
2342	FNTB	74.4319	0.302014	0.11992	2.51847	0.0117866	0.0343237
2346	FOLH1	0.0699095	0.527567	3.31866	0.15897	0.873693	NA
2348	FOLR1	0.686847	-2.17431	1.13052	-1.92329	0.0544441	NA
2350	FOLR2	0.0345001	0	4.27551	0	1	NA
2352	FOLR3	33.8924	0.368555	0.149296	2.46862	0.0135634	0.0388292
6690	SPINK1	4.12539	-1.3314	0.45924	-2.89914	0.00374189	0.0126521
347902	AMIGO2	83.7854	-1.32803	0.0968188	-13.7167	8.06718e-43	6.03802e-41
2355	FOSL2	4970.07	0.0940863	0.0214744	4.38132	1.1796e-05	6.99058e-05
2356	FPGS	1267.66	-0.0274902	0.0368274	-0.746461	0.455389	0.618377
2357	FPR1	0.170466	0.287131	2.09709	0.136918	0.891095	NA
2358	FPR2	0.0340555	0	4.27551	0	1	NA
2359	FPR3	0.206592	0.190957	2.02135	0.0944703	0.924736	NA
2395	FXN	111.363	-0.165028	0.086062	-1.91755	0.0551682	0.126167
2444	FRK	23.8599	0.22606	0.183073	1.23481	0.216902	0.365676
2475	MTOR	1273.67	-0.0904515	0.0341622	-2.6477	0.00810405	0.0248548
2483	FRG1	167.756	-0.263745	0.0762891	-3.45718	0.000545863	0.00228056
2487	FRZB	8.20351	-0.111308	0.301154	-0.369604	0.711677	0.82314
2488	FSHB	0	NA	NA	NA	NA	NA
2491	CENPI	421.508	-0.15616	0.0488221	-3.19856	0.00138117	0.00520869
2492	FSHR	0.619759	0.371012	1.12063	0.331074	0.740589	NA
2494	NR5A2	0.715104	-1.91851	0.981856	-1.95396	0.050706	NA
2495	FTH1	33194.9	0.230547	0.0334875	6.88458	5.79598e-12	7.99573e-11
2498	FTH1P3	260.164	0.435469	0.0762582	5.71046	1.12669e-08	1.07586e-07
2512	FTL	19888.3	0.166757	0.0410632	4.06099	4.88643e-05	0.000255872
2515	ADAM2	0	NA	NA	NA	NA	NA
2516	NR5A1	0	NA	NA	NA	NA	NA
2517	FUCA1	601.788	0.238668	0.0405326	5.88831	3.90154e-09	3.93939e-08
2519	FUCA2	3857.73	0.0342784	0.0199754	1.71603	0.0861571	0.180643
2520	GAST	0.0680756	-1.10745	3.83271	-0.288946	0.772622	NA
2521	FUS	6798.03	-0.378626	0.0304282	-12.4433	1.52143e-35	8.86109e-34
2523	FUT1	1.17131	-0.0214278	0.85517	-0.0250567	0.98001	0.98946
2524	FUT2	8.35548	0.159528	0.318909	0.500229	0.616914	0.754268
2525	FUT3	0.103603	0	2.62674	0	1	NA
2526	FUT4	426.71	0.176012	0.0501868	3.50714	0.000452949	0.00192904
2527	FUT5	0.209269	-0.867012	1.83406	-0.472728	0.636407	NA
2528	FUT6	0.0674537	0	3.84401	0	1	NA
2529	FUT7	0.204468	-0.867012	1.84467	-0.470009	0.638348	NA
2530	FUT8	849.03	0.138043	0.0370022	3.73067	0.000190969	0.000890731
2531	KDSR	1281.94	0.234485	0.0348767	6.72326	1.77706e-11	2.35721e-10
2532	ACKR1	0.0349909	0.287105	4.27551	0.0671511	0.946461	NA
2533	FYB1	10.3547	0.130447	0.305403	0.427129	0.669285	0.791646
2534	FYN	1755.03	0.263898	0.0323013	8.16989	3.0866e-16	6.16934e-15
2535	FZD2	315.846	0.317501	0.0565922	5.61033	2.0194e-08	1.86257e-07
2537	IFI6	1314.53	-0.248794	0.290758	-0.855676	0.392177	0.560226
2538	G6PC1	0.0682335	-0.530391	3.34353	-0.158632	0.873959	NA
2539	G6PD	2244.5	-0.126589	0.0314725	-4.02222	5.76523e-05	0.000298161
2542	SLC37A4	500.308	0.0804378	0.0447231	1.79857	0.0720863	0.156457
2543	GAGE1	0	NA	NA	NA	NA	NA
2547	XRCC6	1240.47	-0.318013	0.0518007	-6.13917	8.2956e-10	9.13087e-09
2548	GAA	2210.55	0.223484	0.0361575	6.18087	6.37501e-10	7.11054e-09
2549	GAB1	223.634	0.22984	0.0690495	3.32862	0.000872766	0.00344813
2550	GABBR1	30.383	0.378998	0.20057	1.88961	0.0588107	0.132822
2551	GABPA	440.609	0.129325	0.0504444	2.56372	0.0103558	0.0307506
2553	GABPB1	385.828	-0.0836896	0.0555376	-1.5069	0.131836	0.252079
2554	GABRA1	0.0335063	0	4.27551	0	1	NA
2555	GABRA2	0	NA	NA	NA	NA	NA
2556	GABRA3	0	NA	NA	NA	NA	NA
2557	GABRA4	0.309635	0.671857	1.38427	0.485351	0.627428	NA
2558	GABRA5	0.789999	-0.045773	1.00762	-0.0454267	0.963767	NA
2559	GABRA6	0	NA	NA	NA	NA	NA
2560	GABRB1	1.44837	-0.217073	0.804172	-0.269934	0.787211	0.873573
2561	GABRB2	0.0677646	-0.530391	3.35064	-0.158295	0.874224	NA
2562	GABRB3	3.23326	0.155494	0.510904	0.30435	0.760861	0.856108
2563	GABRD	0.0711299	0.287119	3.30105	0.086978	0.930689	NA
2564	GABRE	109.358	0.386695	0.171337	2.25693	0.0240125	0.0629536
2565	GABRG1	0	NA	NA	NA	NA	NA
2566	GABRG2	0	NA	NA	NA	NA	NA
2567	GABRG3	0	NA	NA	NA	NA	NA
2568	GABRP	0	NA	NA	NA	NA	NA
2569	GABRR1	0	NA	NA	NA	NA	NA
2570	GABRR2	4.12113	0.150405	0.440651	0.341325	0.732859	0.837301
2571	GAD1	14.1464	-0.257788	0.238219	-1.08215	0.279187	0.440809
2572	GAD2	0.169571	-1.10746	1.90411	-0.581617	0.560824	NA
2580	GAK	1484.06	-0.202744	0.0354969	-5.71158	1.1193e-08	1.06997e-07
2581	GALC	476.056	0.106885	0.0443613	2.40942	0.0159779	0.0446938
2582	GALE	931.478	-0.30653	0.037273	-8.22392	1.96957e-16	3.97735e-15
2583	B4GALNT1	67.8534	0.143215	0.118322	1.21038	0.226131	0.377352
2584	GALK1	476.812	0.178371	0.0568597	3.13705	0.0017066	0.00629218
2585	GALK2	332.48	-0.0175956	0.0514754	-0.341826	0.732482	0.837121
2587	GALR1	0.0337268	0	4.27551	0	1	NA
2588	GALNS	1174.36	0.320765	0.0333481	9.6187	6.66679e-22	1.96091e-20
2589	GALNT1	6904.35	0.0932045	0.0256055	3.64001	0.000272624	0.00122264
2590	GALNT2	10665.1	0.134819	0.0220009	6.12789	8.90507e-10	9.75288e-09
2591	GALNT3	72.4707	-0.47177	0.109422	-4.31149	1.62161e-05	9.36082e-05
2592	GALT	418.132	0.052719	0.0583296	0.903813	0.366095	0.534188
2593	GAMT	576.227	0.176667	0.053693	3.29031	0.00100076	0.00390296
2595	GANC	357.873	-0.0275486	0.0466411	-0.590651	0.554754	0.70457
3589	IL11	20.1402	-1.31852	0.192625	-6.84502	7.64651e-12	1.04584e-10
2597	GAPDH	29858.9	-0.15304	0.0294281	-5.20047	1.98784e-07	1.58567e-06
3604	TNFRSF9	24.6807	-1.31633	0.186262	-7.06706	1.58252e-12	2.29283e-11
2617	GARS1	4857.95	0.194451	0.0230542	8.4345	3.3261e-17	7.21243e-16
2618	GART	1065.02	-0.120783	0.0307166	-3.93218	8.41807e-05	0.000422923
2619	GAS1	545.569	0.326029	0.0602437	5.41183	6.23827e-08	5.35766e-07
2620	GAS2	4.0034	-0.578795	0.421004	-1.3748	0.169194	0.304508
2621	GAS6	7309.67	0.441449	0.0358164	12.3254	6.61541e-35	3.80256e-33
2622	GAS8	211.179	-0.216543	0.0660164	-3.28014	0.00103755	0.00403035
2623	GATA1	0.0690884	0.287118	3.33074	0.0862025	0.931305	NA
2624	GATA2	54.0925	-0.344744	0.122229	-2.82049	0.00479507	0.0157381
2625	GATA3	1.23592	-0.578021	0.742378	-0.778608	0.436211	0.600211
2626	GATA4	0.513475	1.24893	1.2831	0.973374	0.330367	NA
728643	HNRNPA1P33	7.0472	-1.29899	0.322114	-4.0327	5.51394e-05	0.000286259
2628	GATM	1.60851	-0.868521	0.67142	-1.29356	0.195818	0.338929
2629	GBA1	1847.34	0.298692	0.0275907	10.8258	2.59765e-27	1.04315e-25
2630	GBA1LP	503.287	0.171534	0.0427495	4.01254	6.007e-05	0.000310027
2631	NIPSNAP2	610.85	0.0258148	0.0480484	0.537267	0.591083	0.733081
2632	GBE1	4022.18	-0.079247	0.025457	-3.11298	0.0018521	0.00676844
2633	GBP1	538.603	-0.342786	0.0715583	-4.79031	1.66524e-06	1.14369e-05
2634	GBP2	431.919	0.16764	0.0519605	3.2263	0.001254	0.00477417
2635	GBP3	1027.54	0.0304194	0.0353424	0.860704	0.389401	0.557387
2636	GBX1	0.103228	0.287126	2.62949	0.109195	0.913048	NA
2637	GBX2	0.204362	-1.41875	1.80897	-0.784287	0.432872	NA
2638	GC	0	NA	NA	NA	NA	NA
2639	GCDH	337.781	-0.102432	0.0508971	-2.01253	0.044164	0.105158
2641	GCG	0.0688673	0.287118	3.33403	0.0861174	0.931373	NA
2642	GCGR	0.447862	-0.145668	1.38903	-0.10487	0.916479	NA
2643	GCH1	49.7066	-0.428865	0.126507	-3.39005	0.000698811	0.00284089
2644	GCHFR	27.8387	0.237118	0.164532	1.44117	0.149536	0.277384
2645	GCK	3.71293	0.309692	0.478872	0.646711	0.517819	0.674661
2646	GCKR	7.52916	0.420375	0.352739	1.19175	0.233361	0.386601
2647	BLOC1S1	290.535	0.0737256	0.0564056	1.30706	0.191192	0.333486
2648	KAT2A	933.645	-0.0929489	0.0524794	-1.77115	0.0765357	0.164249
2649	NR6A1	6.67637	0.251028	0.356755	0.703643	0.481655	0.643609
2650	GCNT1	2490.19	-0.3279	0.0307012	-10.6803	1.25803e-26	4.84189e-25
2651	GCNT2	56.5684	-0.104127	0.122098	-0.852818	0.39376	0.561889
2652	OPN1MW	0.207724	0.431408	1.69071	0.255163	0.798597	NA
2653	GCSH	121.347	-0.168242	0.0866915	-1.9407	0.0522951	0.120643
2657	GDF1	0	NA	NA	NA	NA	NA
2658	GDF2	0	NA	NA	NA	NA	NA
2660	MSTN	0.444753	0.0947813	1.32961	0.0712851	0.943171	NA
2661	GDF9	9.00519	0.0599723	0.339087	0.176864	0.859615	0.919381
2662	GDF10	2.68951	0.0580531	0.50495	0.114968	0.90847	0.949215
2664	GDI1	2779.03	-0.0951667	0.0275984	-3.44827	0.000564182	0.00235151
2665	GDI2	2404.93	0.0656075	0.0321732	2.0392	0.0414302	0.0996193
164127	CCDC185	2.32904	-1.27626	0.517475	-2.46632	0.0136507	0.0390411
2669	GEM	975.271	0.0467506	0.0377052	1.2399	0.215013	0.363257
2670	GFAP	12.6055	0.591068	0.265266	2.22821	0.0258664	0.0670743
2671	GFER	464.052	-0.140022	0.0554163	-2.52674	0.0115128	0.0336543
2672	GFI1	0.824852	-0.0817162	0.927915	-0.0880644	0.929826	NA
2673	GFPT1	2604.5	-0.102119	0.026115	-3.91037	9.2155e-05	0.000459182
2674	GFRA1	107.068	-0.23156	0.0832009	-2.78315	0.00538344	0.0173869
2675	GFRA2	0.7576	0.749453	1.19099	0.629269	0.529173	NA
2676	GFRA3	0.483531	1.07158	1.33857	0.800536	0.4234	NA
2677	GGCX	1567.4	0.245372	0.0300911	8.15428	3.51273e-16	6.98931e-15
2678	GGT1	23.3298	0.221019	0.191914	1.15165	0.249463	0.406136
2679	GGT3P	0.379175	1.13417	1.35641	0.836152	0.403069	NA
2681	GGTA1	2.27737	1.54814	0.743053	2.08348	0.0372075	0.0912663
2683	B4GALT1	9601.52	0.124207	0.0249624	4.97577	6.49884e-07	4.78277e-06
2686	GGT7	356.231	0.285818	0.0589074	4.85198	1.22234e-06	8.61712e-06
2687	GGT5	52.6344	-0.0482865	0.135954	-0.355169	0.722463	0.830278
2688	GH1	0.103817	0.527575	2.62538	0.200952	0.840736	NA
2689	GH2	0	NA	NA	NA	NA	NA
2690	GHR	128.686	0.322263	0.0817294	3.94304	8.0454e-05	0.000405499
2691	GHRH	0	NA	NA	NA	NA	NA
2692	GHRHR	0	NA	NA	NA	NA	NA
2693	GHSR	0.0337268	0	4.27551	0	1	NA
2694	CBLIF	0	NA	NA	NA	NA	NA
2695	GIP	2.5702	-0.515958	0.558436	-0.923934	0.355521	0.524215
4773	NFATC2	100.489	-1.2737	0.096418	-13.2102	7.66652e-40	5.2881e-38
2697	GJA1	24138	0.195922	0.0294292	6.6574	2.78707e-11	3.59925e-10
2700	GJA3	67.3275	0.326926	0.106936	3.0572	0.00223414	0.00800657
2701	GJA4	0.346263	0.334425	1.37701	0.242862	0.808112	NA
2702	GJA5	0.207186	0.431408	1.69173	0.255011	0.798715	NA
2703	GJA8	0.0688762	0.287118	3.3339	0.0861209	0.93137	NA
2705	GJB1	0	NA	NA	NA	NA	NA
2706	GJB2	14.5826	0.541267	0.242682	2.23035	0.0257241	0.066774
2707	GJB3	1.33577	0.590552	0.893343	0.661058	0.508575	0.666915
2709	GJB5	1.61514	0.137593	0.695565	0.197815	0.84319	0.9092
2710	GK	23.3778	-0.376975	0.17978	-2.09687	0.036005	0.0888706
2712	GK2	0	NA	NA	NA	NA	NA
2713	GK3	5.52056	0.249375	0.410679	0.607226	0.543701	0.695179
2717	GLA	530.24	-0.0922149	0.0418564	-2.20312	0.0275861	0.0708441
2719	GPC3	1.81142	-0.386621	0.674211	-0.573442	0.566345	0.713886
2720	GLB1	1893.71	0.393365	0.0305059	12.8947	4.82089e-38	3.0947e-36
2729	GCLC	1010.9	-0.0279443	0.0360759	-0.774597	0.438578	0.602244
2730	GCLM	1952.81	-0.184708	0.0307818	-6.00055	1.96646e-09	2.06249e-08
2731	GLDC	12.9542	0.227203	0.26631	0.853152	0.393575	0.56174
2733	GLE1	929.78	0.0722004	0.0327001	2.20796	0.0272472	0.0701069
2734	GLG1	5306.71	0.320881	0.0226923	14.1405	2.13737e-45	1.75674e-43
2735	GLI1	20.4337	0.178407	0.198274	0.899803	0.368225	0.536241
2736	GLI2	272.892	0.00777167	0.0707089	0.109911	0.91248	0.951473
2737	GLI3	946.469	0.158122	0.0418906	3.77463	0.000160246	0.000758289
2738	GLI4	160.697	-0.0106871	0.102855	-0.103904	0.917245	0.954189
2739	GLO1	2997.32	-0.00579225	0.0321654	-0.180077	0.857092	0.917697
2740	GLP1R	0	NA	NA	NA	NA	NA
2741	GLRA1	123.278	0.553758	0.0940033	5.89084	3.84237e-09	3.88857e-08
2742	GLRA2	0.244644	1.00848	1.65522	0.609274	0.542343	NA
2743	GLRB	568.776	0.115999	0.0407044	2.8498	0.00437468	0.01451
2744	GLS	3627.1	-0.0489786	0.0367861	-1.33144	0.183043	0.322729
2745	GLRX	892.454	0.327346	0.0412727	7.9313	2.16855e-15	4.07073e-14
2746	GLUD1	1887.67	-0.029951	0.0327462	-0.914641	0.36038	0.528955
2747	GLUD2	2053.47	-0.0684564	0.0272833	-2.5091	0.012104	0.0351441
2749	GLUD1P3	41.2474	0.0947735	0.150552	0.629506	0.529018	0.68333
2752	GLUL	4285.39	0.492986	0.0393795	12.5188	5.88872e-36	3.44108e-34
2760	GM2A	2008.78	0.290679	0.0266693	10.8994	1.16013e-27	4.80131e-26
2762	GMDS	813.828	0.238712	0.0398236	5.99423	2.04458e-09	2.1406e-08
2764	GMFB	2015.4	0.0369006	0.04028	0.916103	0.359613	0.528203
2765	GML	0	NA	NA	NA	NA	NA
2766	GMPR	143.882	-0.126785	0.0755051	-1.67916	0.093121	0.192095
2767	GNA11	3393.15	-0.00911097	0.0277699	-0.328088	0.742845	0.844869
2768	GNA12	3097.96	0.0785416	0.0245702	3.19662	0.00139047	0.00523705
2769	GNA15	0.205766	0.768032	1.69441	0.453274	0.650352	NA
2770	GNAI1	219.655	-0.0511939	0.0622681	-0.822153	0.41099	0.578266
2771	GNAI2	9227.35	0.239497	0.0320143	7.48093	7.37972e-14	1.20634e-12
2773	GNAI3	2906.64	-0.0945499	0.0261343	-3.61785	0.00029706	0.00131545
2774	GNAL	86.5257	-0.146796	0.0920113	-1.59541	0.110621	0.220103
2775	GNAO1	4.63537	0.341901	0.458089	0.746365	0.455447	0.618408
2776	GNAQ	1457.88	-0.00304238	0.0318261	-0.0955938	0.923843	0.958502
2778	GNAS	9620.85	0.172697	0.0284082	6.07911	1.2085e-09	1.30327e-08
2779	GNAT1	0.171545	0.52758	2.09356	0.252001	0.80104	NA
645434	LINC01625	3.35713	-1.26496	0.447691	-2.82552	0.00472042	0.0155337
2781	GNAZ	118.153	-0.211586	0.0876304	-2.41452	0.0157558	0.0441851
2782	GNB1	10390	-0.0040811	0.0186897	-0.21836	0.827148	0.899028
2783	GNB2	4439.77	0.0868115	0.0318686	2.72404	0.00644878	0.0203787
2784	GNB3	83.4979	0.0181171	0.11863	0.15272	0.878619	0.931875
2785	GNG3	4.31481	-0.594574	0.438897	-1.3547	0.175513	0.313132
2786	GNG4	0.854078	-2.04005	0.892504	-2.28576	0.0222681	NA
2787	GNG5	424.406	-0.138699	0.0570946	-2.42929	0.0151284	0.0426843
2788	GNG7	27.7341	0.0344	0.155528	0.221183	0.82495	0.897233
2790	GNG10	6.58333	0.703169	0.378448	1.85803	0.0631641	0.140775
2791	GNG11	888.695	-0.0289537	0.0414284	-0.698886	0.484623	0.646346
2792	GNGT1	0	NA	NA	NA	NA	NA
2793	GNGT2	2.18919	-1.03632	0.582114	-1.78027	0.0750317	0.161613
2794	GNL1	199.016	0.11512	0.063461	1.81403	0.069673	0.152328
2796	GNRH1	33.7231	-0.0436889	0.167611	-0.260657	0.794357	0.877137
2797	GNRH2	4.15979	0.511995	0.458047	1.11778	0.263662	0.42325
2798	GNRHR	1.68856	0.242878	0.67687	0.358825	0.719726	0.828422
2799	GNS	7073.98	0.19064	0.0212437	8.97396	2.86048e-19	7.13659e-18
2800	GOLGA1	614.543	-0.132998	0.039955	-3.3287	0.000872528	0.00344813
2801	GOLGA2	2108.26	-0.103273	0.025967	-3.97708	6.97653e-05	0.000355373
2802	GOLGA3	2608.24	-0.124252	0.0273189	-4.5482	5.41054e-06	3.38669e-05
2803	GOLGA4	2098.5	-0.0434328	0.0481801	-0.901466	0.36734	0.535351
2804	GOLGB1	1286.32	0.0244631	0.0521303	0.469268	0.638878	0.770191
2805	GOT1	853.168	0.0776907	0.0359436	2.16146	0.0306595	0.0775148
2806	GOT2	1325.52	-0.138058	0.0466759	-2.95781	0.00309836	0.0107426
2810	SFN	75.053	0.0347971	0.113667	0.306133	0.759503	0.855509
2811	GP1BA	8.658	-0.187281	0.295908	-0.632902	0.526797	0.681462
2812	GP1BB	0	NA	NA	NA	NA	NA
2813	GP2	0	NA	NA	NA	NA	NA
2814	GP5	0.893676	0.105268	0.973407	0.108144	0.913882	NA
2815	GP9	0	NA	NA	NA	NA	NA
2817	GPC1	5151.9	-0.0107006	0.032852	-0.325722	0.744635	0.845756
2819	GPD1	5.22354	-0.126671	0.374748	-0.338016	0.735351	0.839113
2820	GPD2	906.014	-0.208987	0.0425387	-4.91287	8.97545e-07	6.47005e-06
2821	GPI	3970.89	0.0622455	0.0234065	2.65933	0.00782973	0.0241355
2822	GPLD1	27.3583	0.105668	0.173244	0.609936	0.541904	0.694001
2823	GPM6A	0.0351371	0.287105	4.27551	0.0671511	0.946461	NA
30811	HUNK	9.02447	-1.25713	0.324161	-3.87811	0.000105271	0.000518802
2825	CMKLR2	1140.04	0.00213282	0.0473621	0.0450322	0.964082	0.981208
2826	CCR10	25.1955	0.427743	0.185041	2.31161	0.0207994	0.0558279
2827	GPR3	37.939	-0.393342	0.149587	-2.62952	0.00855046	0.0260558
2828	GPR4	1.02751	-1.67986	0.925958	-1.81419	0.0696492	NA
2829	XCR1	1.31258	0.368153	0.760889	0.483846	0.628495	0.762783
2830	GPR6	0	NA	NA	NA	NA	NA
2831	NPBWR1	0	NA	NA	NA	NA	NA
2832	NPBWR2	0	NA	NA	NA	NA	NA
2833	CXCR3	0.409789	-0.386117	1.33028	-0.290251	0.771624	NA
2834	PRLHR	0	NA	NA	NA	NA	NA
2835	GPR12	0.138082	-0.0494912	2.19018	-0.0225968	0.981972	NA
2837	UTS2R	0.0687822	0.287118	3.3353	0.0860847	0.931399	NA
2838	GPR15	0	NA	NA	NA	NA	NA
2840	GPR17	24.0446	-0.442851	0.176491	-2.50919	0.0121007	0.0351441
2841	GPR18	0.579813	-0.145668	1.24382	-0.117114	0.90677	NA
2842	GPR19	29.4353	-0.423931	0.157232	-2.69621	0.00701337	0.0219109
2843	GPR20	1.89623	0.00697124	0.675963	0.0103131	0.991772	0.995554
2844	GPR21	0.237756	-0.867013	1.5551	-0.55753	0.577166	NA
2845	GPR22	0.720296	0.750598	1.14396	0.65614	0.511734	NA
2846	LPAR4	47.1405	0.205466	0.128706	1.5964	0.1104	0.219738
2847	MCHR1	3.89227	-0.105246	0.41893	-0.251226	0.801639	0.881602
2848	GPR25	0.0348244	0.287105	4.27551	0.0671511	0.946461	NA
2849	GPR26	0.341746	-0.386116	1.37999	-0.279795	0.779635	NA
2850	GPR27	12.4219	0.127099	0.239638	0.530379	0.595849	0.736658
2852	GPER1	772.924	-0.110477	0.0394023	-2.80383	0.00504994	0.0164651
2853	GPR31	0	NA	NA	NA	NA	NA
2854	GPR32	0.0338856	0	4.27551	0	1	NA
2856	GPR33	0.0336805	-0.530392	4.27551	-0.124053	0.901273	NA
2857	GPR34	0.819857	-1.11361	1.07365	-1.03721	0.299637	NA
2859	GPR35	13.6203	-0.469818	0.233691	-2.01043	0.044386	0.105572
2861	GPR37	11.6338	-0.425034	0.241096	-1.76293	0.077913	0.166717
2862	MLNR	1.1008	0.161497	0.985476	0.163877	0.869828	NA
2863	GPR39	69.9901	-0.221739	0.106898	-2.0743	0.0380517	0.0929958
2864	FFAR1	0	NA	NA	NA	NA	NA
2865	FFAR3	0	NA	NA	NA	NA	NA
2867	FFAR2	0	NA	NA	NA	NA	NA
2868	GRK4	69.5447	0.0622878	0.108613	0.573481	0.566319	0.713886
2869	GRK5	456.058	-0.0295978	0.0460379	-0.6429	0.520289	0.676376
2870	GRK6	258.987	0.0109248	0.0619027	0.176483	0.859914	0.919384
2354	FOSB	88.974	-1.25405	0.105043	-11.9384	7.46593e-33	3.93168e-31
2873	GPS1	1792.55	-0.127231	0.0296861	-4.28586	1.8203e-05	0.000104121
2874	GPS2	279.448	-0.170257	0.0575474	-2.95855	0.00309092	0.0107231
2875	GPT	19.3128	-0.142658	0.207377	-0.687917	0.491505	0.652262
2876	GPX1	2858.66	0.0526329	0.0409893	1.28406	0.19912	0.342894
2877	GPX2	2.61361	-0.0231566	0.520469	-0.0444918	0.964512	0.981362
2878	GPX3	4164.9	-0.260045	0.0223685	-11.6255	3.05844e-31	1.49016e-29
2879	GPX4	3050.55	0.209798	0.0347666	6.03447	1.59484e-09	1.69599e-08
2880	GPX5	0	NA	NA	NA	NA	NA
2882	GPX7	485.345	0.419828	0.0495828	8.46722	2.51322e-17	5.49132e-16
2885	GRB2	2628.54	-0.0181303	0.0249496	-0.726676	0.467424	0.630412
2886	GRB7	6.68604	-0.710518	0.33992	-2.09025	0.0365954	0.0899996
2887	GRB10	1109.56	0.0125327	0.0315806	0.39685	0.691478	0.807551
159989	DEUP1	4.9285	-1.25367	0.412626	-3.03827	0.00237943	0.00848405
2889	RAPGEF1	2040.68	0.0201265	0.025343	0.794163	0.4271	0.592621
728264	CARMN	10.7684	-1.2505	0.264391	-4.72973	2.24821e-06	1.51393e-05
2891	GRIA2	0.856979	-0.368677	0.91564	-0.402644	0.68721	NA
2892	GRIA3	217.637	0.11881	0.0639415	1.85811	0.063154	0.14077
2893	GRIA4	0.23881	-0.626564	1.66426	-0.376482	0.706559	NA
2894	GRID1	0.447302	-0.407105	1.11572	-0.364881	0.7152	NA
2895	GRID2	0	NA	NA	NA	NA	NA
2896	GRN	8309.53	0.205014	0.0353628	5.79746	6.73287e-09	6.61959e-08
2897	GRIK1	2.47538	0.495653	0.610823	0.811451	0.417107	0.584023
2898	GRIK2	2.44752	0.0811472	0.603448	0.134473	0.893029	0.940343
2899	GRIK3	0.139757	0.527579	2.18298	0.241679	0.809029	NA
2900	GRIK4	0.792781	-0.0441277	1.01463	-0.0434914	0.96531	NA
2901	GRIK5	10.4395	-0.471549	0.261561	-1.80283	0.0714151	0.155384
2902	GRIN1	2.05572	-0.676049	0.647809	-1.04359	0.296673	0.460198
5021	OXTR	57.9457	-1.24809	0.107034	-11.6607	2.02279e-31	9.93821e-30
2904	GRIN2B	0.16996	-0.289939	1.903	-0.15236	0.878903	NA
2905	GRIN2C	8.68154	-0.370424	0.287928	-1.28652	0.198263	0.341954
2906	GRIN2D	32.2243	0.234249	0.158861	1.47456	0.140332	0.263993
2907	GRINA	2641.89	0.234728	0.035003	6.70594	2.00114e-11	2.64052e-10
2908	NR3C1	2824.65	-0.272154	0.0307682	-8.84531	9.1273e-19	2.20522e-17
2909	ARHGAP35	3580.73	-0.11828	0.0291662	-4.05539	5.00506e-05	0.000261617
2911	GRM1	2.47324	0.784524	0.648365	1.21	0.226278	0.377465
2912	GRM2	1.33545	-0.755981	0.810682	-0.932524	0.351066	0.519772
2913	GRM3	0.273243	-0.867014	1.53595	-0.56448	0.572427	NA
2914	GRM4	2.1699	-0.215056	0.575367	-0.373771	0.708574	0.820914
2915	GRM5	0.620715	0.100775	1.07719	0.0935532	0.925464	NA
2916	GRM6	1.23897	1.03191	0.92862	1.11123	0.266469	0.426432
2917	GRM7	0	NA	NA	NA	NA	NA
2918	GRM8	0.961475	2.48951	1.13384	2.19564	0.0281176	NA
3624	INHBA	471.413	-1.24697	0.0451625	-27.6107	8.27791e-168	1.456e-164
3037	HAS2	826.611	-1.24562	0.0602628	-20.6697	6.48712e-95	2.15287e-92
9636	ISG15	233.659	-1.23526	0.336327	-3.67281	0.000239902	0.00109119
2922	GRP	0.242551	0.671857	1.65843	0.405116	0.685392	NA
2923	PDIA3	1564.17	0.230512	0.0538857	4.27779	1.88758e-05	0.000107445
2925	GRPR	3.6751	0.124415	0.487286	0.255324	0.798473	0.879641
2926	GRSF1	2131.61	-0.0260971	0.0287213	-0.908633	0.363544	0.53189
[truncated: 26,396 more rows]
