# Supplementary material for: Synovial Fluid Extracellular Vesicles from Patients with Severe Osteoarthritis Differentially Promote a Pro-Catabolic, Inflammatory Chondrocyte Phenotype
Source: Biomolecules. 2025 Jun 6;15(6):829. doi: 10.3390/biom15060829 (PMC12190261; doi:10.3390/biom15060829)
Supplement: Supplementary file 1 [file biomolecules-15-00829-s001.zip › Supplementary Table S10 Canonical pathways severe SFEV vs untreated.xls]

## Sheet: Sheet0
Ingenuity Canonical Pathways	-log(p-value)	Ratio	z-score	Molecules
Docosahexaenoic Acid (DHA) Signaling	6.75	0.0598	-1.291	ADCY2,ADCY4,CREB5,FABP3,FABP4,GUCY1A1,HGF,PLA2G4A,PLA2G4C,PLCH2,PTGS2,SYT13,SYT14,SYT7,TNFRSF11B
Agranulocyte Adhesion and Diapedesis	6.57	0.0625	#NUM!	ACKR3,ACKR4,AOC3,CCR1,CLDN4,CXCL1,CXCL12,CXCL3,CXCL5,CXCL6,ITGA5,MMP11,MMP7,PODXL
Eicosanoid Signaling	6.1	0.0532	-1.807	ADCY2,ADCY4,ALOX15B,AP1S3,CREB5,GUCY1A1,LRRC38,LTC4S,PLA2G4A,PLA2G4C,PLCH2,PTGER2,PTGS2,SOX9,TBXAS1
Class A/1 (Rhodopsin-like receptors)	5.91	0.0482	-0.5	ACKR3,ACKR4,ADORA1,ADRA1B,APLN,CCKAR,CCR1,CXCL1,CXCL12,CXCL3,CXCL5,CXCL6,GAL,OXTR,PLPPR4,PTGER2
G alpha (i) signalling events	5.84	0.0543	-1.069	ACKR3,ADCY2,ADCY4,ADORA1,APLN,CCR1,CXCL1,CXCL12,CXCL3,CXCL5,CXCL6,GAL,RGS16,RGS4
Granulocyte Adhesion and Diapedesis	5.44	0.0588	#NUM!	ACKR3,ACKR4,CCR1,CLDN4,CXCL1,CXCL12,CXCL3,CXCL5,CXCL6,MMP11,MMP7,TNFRSF11B
RAR Activation	5.04	0.0393	-1.698	ACVR1C,ADCY2,ADCY4,ADH1B,CAMK2A,CRABP2,CREB5,DUSP1,GRIA1,GUCY1A1,MMP11,PDE4C,RDH5,RHOJ,SOX9,STRA6,ZBTB16
G-Protein Coupled Receptor Signaling	4.69	0.0309	-1.279	ACKR3,ACKR4,ADCY2,ADCY4,ADGRG2,ADORA1,ADRA1B,CAMK2A,CCKAR,CCR1,CREB5,DUSP1,DUSP4,GPRC5A,GPRC5B,GUCY1A1,OXTR,PDE4C,PTGER2,RGS16,RGS4,SIX1
Osteoarthritis Pathway	4.07	0.0462	1	CASP10,CREB5,DDIT4,DLX5,GDF5,GLI1,ITGA5,PTGS2,PTHLH,RUNX2,SOX9
cAMP-mediated signaling	4.03	0.0456	-1.897	ADCY2,ADCY4,ADORA1,CAMK2A,CREB5,DUSP1,DUSP4,GUCY1A1,PDE4C,PTGER2,RGS4
Glycosaminoglycan metabolism	4	0.0625	-0.707	B3GNT7,CEMIP,CHST1,HAS2,HAS3,HS3ST1,HS3ST2,OMD
Gap Junction Signaling	3.94	0.0388	-1.387	ADCY2,ADCY4,CREB5,GJC2,GRIA1,GUCY1A1,OXTR,PLA2G4A,PLA2G4C,PLCH2,PTGER2,RUNX2,TNFRSF11B
S100 Family Signaling Pathway	3.66	0.0269	-1.964	ACKR3,ACKR4,ADGRG2,ADORA1,ADRA1B,CAMK2A,CCKAR,CCR1,CREB5,GPRC5A,GPRC5B,MMP11,MMP7,NCF2,NGF,OXTR,PLA2G4A,PLA2G4C,PLCH2,PTGER2,WNT9B
Role of Chondrocytes in Rheumatoid Arthritis Signaling Pathway	3.64	0.0556	0	CEBPD,CXCL12,ITGA5,MMP11,MMP7,PTGS2,RUNX2,TNFRSF11B
WNT/SHH Axonal Guidance Signaling Pathway	3.5	0.053	-1.414	ADCY2,ADCY4,CAMK2A,GLI1,GUCY1A1,HHIP,SEMA3A,WNT9B
Endothelin-1 Signaling	3.44	0.0464	-1.667	ADCY2,ADCY4,CASP10,GUCY1A1,PLA2G4A,PLA2G4C,PLCH2,PTGER2,PTGS2
Neuroinflammation Signaling Pathway	3.42	0.0364	-0.905	ACVR1C,CREB5,CXCL12,GLUL,GRIA1,GRIN2A,NCF2,NGF,PLA2G4A,PLA2G4C,PTGS2,TLR5
Role of IL-17A in Arthritis	3.32	0.0862	#NUM!	CXCL1,CXCL3,CXCL5,CXCL6,PTGS2
Sheddase Signaling Pathway	3.29	0.0441	1	ACKR4,CCR1,DDIT4,HGF,IGFBP5,ITGA5,MMP11,MMP7,ZBTB16
Assembly of collagen fibrils and other multimeric structures	3.22	0.082	0.447	COL6A3,COL6A6,COL8A2,MMP7,TLL1
Phenylethylamine Degradation I	3.13	0.5	#NUM!	AOC2,AOC3
Collagen degradation	3.12	0.0781	-0.447	COL6A3,COL6A6,COL8A2,MMP11,MMP7
Axonal Guidance Signaling	3.1	0.029	#NUM!	ABLIM3,ADAMTS12,ADAMTS14,CXCL12,EPHB1,GLI1,HHIP,ITGA5,MMP11,MMP7,NGF,PAPPA2,PLCH2,SEMA3A,WNT9B
Lung Ionic Balance Signaling Pathway	3.05	0.0287	-1.807	ACKR3,ACKR4,ADGRG2,ADORA1,ADRA1B,ATP1A3,CCKAR,CCR1,GPRC5A,GPRC5B,LRRC38,OXTR,PLCH2,PTGER2,SCNN1A
Collagen biosynthesis and modifying enzymes	3.03	0.0746	-0.447	ADAMTS14,COL6A3,COL6A6,COL8A2,TLL1
Serotonin Receptor Signaling	3.03	0.0298	-2.496	ADCY2,ADCY4,ADRA1B,CAMK2A,CREB5,GUCY1A1,IL4I1,PLA2G4A,PLA2G4C,PLCH2,PTGS2,RHOJ,TGM3,TGM5
SNARE Signaling Pathway	3.02	0.0507	-1.89	ADCY2,ADCY4,CAMK2A,GUCY1A1,SYT13,SYT14,SYT7
Colorectal Cancer Metastasis Signaling	2.99	0.0369	-1.667	ADCY2,ADCY4,GUCY1A1,MMP11,MMP7,PTGER2,PTGS2,RHOJ,TLR5,WNT9B
Cardiac Hypertrophy Signaling (Enhanced)	2.93	0.0279	-2.673	ACVR1C,ADCY2,ADCY4,ADRA1B,CAMK2A,FGF1,FGF9,GUCY1A1,IL22RA1,ITGA5,PDE4C,PLCH2,PTGS2,TNFRSF11B,WNT9B
Pulmonary Fibrosis Idiopathic Signaling Pathway	2.92	0.0337	-1.508	ACVR1C,COL6A3,COL6A6,COL8A2,CXCL12,FGF9,GLI1,MMP11,MMP7,PMAIP1,WNT9B
Bone Mineralization Signaling Pathway	2.91	0.0486	-0.378	DBP,FGF1,FGF9,PLCH2,RUNX2,TNFRSF11B,WNT9B
Pathogen Induced Cytokine Storm Signaling Pathway	2.87	0.0314	-0.632	CCR1,COL6A3,COL6A6,COL8A2,CXCL1,CXCL12,CXCL3,CXCL5,CXCL6,NLRC3,TLR5,TNFRSF11B
Endocannabinoid Neuronal Synapse Pathway	2.81	0.0467	0	ADCY2,ADCY4,GRIA1,GRIN2A,GUCY1A1,PLCH2,PTGS2
Arachidonic acid metabolism	2.8	0.0889	-1	ALOX15B,LTC4S,PLA2G4A,PTGS2
Role of IL-17F in Allergic Inflammatory Airway Diseases	2.76	0.087	#NUM!	CREB5,CXCL1,CXCL5,CXCL6
Phase I - Functionalization of compounds	2.76	0.0531	2.449	ADH1B,AOC2,AOC3,CYP19A1,CYP26B1,TBXAS1
Protein Kinase A Signaling	2.74	0.0303	-2.714	ADCY2,ADCY4,CAMK2A,CREB5,DUSP1,DUSP4,GUCY1A1,PDE4C,PLCH2,PTGS2,PTPRH,PTPRQ
Sleep NREM Signaling Pathway	2.7	0.0517	0	ADCY2,ADCY4,ADORA1,CAMK2A,CREB5,GUCY1A1
G alpha (z) signalling events	2.69	0.0833	-2	ADCY2,ADCY4,RGS16,RGS4
IL-17A Signaling in Fibroblasts	2.68	0.0625	1.342	CEBPD,CXCL1,CXCL12,CXCL5,NFKBIZ
Sphingosine-1-phosphate Signaling	2.64	0.0504	0.447	ADCY2,ADCY4,CASP10,GUCY1A1,PLCH2,RHOJ
Transcriptional regulation by RUNX2	2.59	0.0784	-1	ITGA5,MAF,RUNX2,SOX9
Integrin cell surface interactions	2.57	0.0588	0.447	COL6A3,COL6A6,COL8A2,ITGA5,TNC
Cachexia Signaling Pathway	2.51	0.0299	-1.508	ACVR1C,ADCY2,ADCY4,CASP10,CEBPD,DDIT4,FBXO32,GDF15,GUCY1A1,PTHLH,TNFRSF11B
Opioid Signalling	2.46	0.0556	-2	ADCY2,ADCY4,CAMK2A,PDE4C,PLA2G4A
Xenobiotic Metabolism PXR Signaling Pathway	2.44	0.0362	0.816	ABCC2,CAMK2A,CHST1,GRIP1,HS3ST1,HS3ST2,IL4I1,WSCD2
Breast Cancer Regulation by Stathmin1	2.43	0.0248	-1.291	ACKR3,ACKR4,ADGRG2,ADORA1,ADRA1B,ARHGEF16,CAMK2A,CCKAR,CCR1,CREB5,GPRC5A,GPRC5B,HGF,OXTR,PTGER2
BBSome Signaling Pathway	2.4	0.0264	-1.941	ACKR3,ACKR4,ADGRG2,ADORA1,ADRA1B,CCKAR,CCR1,CXCL12,GLI1,GPRC5A,GPRC5B,OXTR,PTGER2
Apelin Adipocyte Signaling Pathway	2.38	0.0532	1	ADCY2,ADCY4,APLN,GUCY1A1,NCF2
Atherosclerosis Signaling	2.36	0.0441	0	ALOX15B,APOB,APOD,CXCL12,PLA2G4A,PLA2G4C
Insulin Secretion Signaling Pathway	2.35	0.0323	-1.414	ADCY2,ADCY4,CAMK2A,CCKAR,CREB5,GUCY1A1,KCNA4,PLCH2,SCNN1A
Dermatan Sulfate Biosynthesis (Late Stages)	2.34	0.0667	#NUM!	CHST1,HS3ST1,HS3ST2,WSCD2
Cellular Effects of Sildenafil (Viagra)	2.32	0.0234	1	ACKR3,ACKR4,ACVR1C,ADCY2,ADCY4,ADGRG2,ADORA1,ADRA1B,CCKAR,CCR1,CREB5,GPRC5A,GPRC5B,GUCY1A1,OXTR,PTGER2
Neurovascular Coupling Signaling Pathway	2.32	0.0345	-1.134	ADORA1,GRIA1,GRIN2A,GUCY1A1,LRRC38,PLA2G4A,PLA2G4C,PTGS2
White Adipose Tissue Browning Pathway	2.31	0.0432	-1.633	ADCY2,ADCY4,CREB5,DIO2,FNDC5,GUCY1A1
Chondroitin Sulfate Biosynthesis (Late Stages)	2.26	0.0635	#NUM!	CHST1,HS3ST1,HS3ST2,WSCD2
Role of Osteoblasts in Rheumatoid Arthritis Signaling Pathway	2.23	0.0333	-0.707	CXCL12,DLX5,MMP11,MMP7,PTGS2,RUNX2,TNFRSF11B,WNT9B
Hepatic Fibrosis / Hepatic Stellate Cell Activation	2.22	0.0365	#NUM!	COL6A3,COL6A6,COL8A2,FGF1,HGF,IGFBP5,TNFRSF11B
Phagosome Formation	2.2	0.0227	-2	ACKR3,ACKR4,ADGRG2,ADORA1,ADRA1B,AP1S3,CCKAR,CCR1,GPRC5A,GPRC5B,ITGA5,OXTR,PLA2G4A,PLA2G4C,PTGER2,TLR5
Pancreatic Secretion Signaling Pathway	2.2	0.0329	-2.121	ADCY2,ADCY4,ARHGEF16,CA11,CCKAR,GUCY1A1,PLCH2,SLC4A4
Prostanoid Biosynthesis	2.19	0.182	#NUM!	PTGS2,TBXAS1
LPS/IL-1 Mediated Inhibition of RXR Function	2.17	0.0302	#NUM!	ABCC2,CHST1,FABP3,FABP4,HS3ST1,HS3ST2,IL4I1,TNFRSF11B,WSCD2
Acetylcholine Receptor Signaling Pathway	2.15	0.0354	-1.134	ADCY2,ADCY4,CAMK2A,CASP10,CREB5,GUCY1A1,PLCH2
IL-17A Signaling in Airway Cells	2.14	0.0588	#NUM!	CXCL1,CXCL3,CXCL5,CXCL6
Glutamate Receptor Signaling	2.14	0.0588	#NUM!	GLUL,GRIA1,GRIN2A,GRIP1
Ephrin Receptor Signaling	2.1	0.0347	-0.447	CREB5,CXCL12,EPHB1,FGF1,GRIN2A,ITGA5,SORBS1
Corticotropin Releasing Hormone Signaling	2.09	0.0387	-1.342	ADCY2,ADCY4,CREB5,GLI1,GUCY1A1,PTGS2
Chondroitin Sulfate Biosynthesis	2.08	0.0563	#NUM!	CHST1,HS3ST1,HS3ST2,WSCD2
D-myo-inositol-5-phosphate Metabolism	2.08	0.0343	-1	DUSP1,DUSP4,EYA4,PLCH2,PLPPR4,PTPRH,PTPRQ
Dopamine Receptor Signaling	2.06	0.0556	#NUM!	ADCY2,ADCY4,GUCY1A1,IL4I1
MIF-mediated Glucocorticoid Regulation	2.06	0.0789	#NUM!	PLA2G4A,PLA2G4C,PTGS2
Nephron development	2.05	0.154	#NUM!	LFNG,WNT9B
O-linked glycosylation	2.05	0.0442	-0.447	ADAMTS12,ADAMTS14,B3GNT5,B3GNT7,GALNT15
Dermatan Sulfate Biosynthesis	2.04	0.0548	#NUM!	CHST1,HS3ST1,HS3ST2,WSCD2
Role of Osteoclasts in Rheumatoid Arthritis Signaling Pathway	2.01	0.0284	-0.333	COL6A3,COL6A6,COL8A2,CREB5,ITGA5,MMP11,MMP7,RHOJ,TNFRSF11B
Necroptosis Signaling Pathway	1.99	0.0368	-1.633	CAMK2A,CASP10,GLUL,PLA2G4A,PLA2G4C,TNFRSF11B
Activin Inhibin Signaling Pathway	1.99	0.033	-1.89	FBXO32,FSTL3,MAF,MMP7,PTGS2,TLR5,TNFRSF11B
DAG and IP3 signaling	1.97	0.0732	#NUM!	ADCY2,ADCY4,CAMK2A
Leptin Signaling in Obesity	1.96	0.0519	#NUM!	ADCY2,ADCY4,GUCY1A1,PLCH2
Glutamine Biosynthesis I	1.95	1	#NUM!	GLUL
Keratinization	1.95	0.0324	-2.646	KRT14,KRT16,KRT19,KRT75,KRTAP2-3/KRTAP2-4,PKP3,TGM5
Synthesis of Prostaglandins (PG) and Thromboxanes (TX)	1.92	0.133	#NUM!	PTGS2,TBXAS1
Vasopressin regulates renal water homeostasis via Aquaporins	1.91	0.0698	#NUM!	ADCY2,ADCY4,MYO5B
Xenobiotic Metabolism Signaling	1.89	0.0272	#NUM!	ABCC2,CAMK2A,CHST1,GRIP1,HS3ST1,HS3ST2,IL4I1,MAF,WSCD2
Collagen chain trimerization	1.88	0.0682	#NUM!	COL6A3,COL6A6,COL8A2
Regulation of Insulin-like Growth Factor (IGF) transport and uptake by IGFBPs	1.88	0.0403	0.447	APOB,FSTL3,IGFBP5,PAPPA2,TNC
Thrombin Signaling	1.88	0.0314	-0.816	ADCY2,ADCY4,ARHGEF16,CAMK2A,GUCY1A1,PLCH2,RHOJ
Synaptic Long Term Potentiation	1.88	0.0403	-1.342	CAMK2A,CREB5,GRIA1,GRIN2A,PLCH2
Interleukin-10 signaling	1.86	0.0667	#NUM!	CCR1,CXCL1,PTGS2
Gαs Signaling	1.84	0.0394	-1	ADCY2,ADCY4,CREB5,GUCY1A1,PTGER2
Opioid Signaling Pathway	1.84	0.0285	-1.134	ADCY2,ADCY4,CAMK2A,CREB5,GRIN2A,GUCY1A1,RGS16,RGS4
Signaling by Retinoic Acid	1.83	0.0652	#NUM!	CRABP2,CYP26B1,RDH5
MIF Regulation of Innate Immunity	1.83	0.0652	#NUM!	PLA2G4A,PLA2G4C,PTGS2
Activation of NMDA receptors and postsynaptic events	1.81	0.0471	-1	CAMK2A,GRIA1,GRIN2A,NRG1
Dopamine-DARPP32 Feedback in cAMP Signaling	1.81	0.0337	-1.633	ADCY2,ADCY4,CREB5,GRIN2A,GUCY1A1,PLCH2
FGF Signaling	1.8	0.0465	-1	CREB5,FGF1,FGF9,HGF
P2Y Purinergic Receptor Signaling Pathway	1.75	0.0373	-2	ADCY2,ADCY4,CREB5,GUCY1A1,PLCH2
Estrogen Receptor Signaling	1.74	0.0243	-1.667	ADCY2,ADCY4,CREB5,FBXO32,GUCY1A1,MMP11,MMP7,PGR,PLCH2,RUNX2
Glucocorticoid Receptor Signaling	1.73	0.0217	#NUM!	DUSP1,FKBP5,IL22RA1,KRT14,KRT16,KRT19,KRT75,NR3C2,PGR,PLA2G4A,PLA2G4C,PTGS2,TSC22D3
Tuberculosis Latent Signaling Pathway	1.73	0.0444	1	ADCY2,ADCY4,GUCY1A1,TNFRSF11B
Signaling by Activin	1.72	0.105	#NUM!	ACVR1C,FSTL3
FAT10 Cancer Signaling Pathway	1.71	0.0588	#NUM!	ACKR3,ACVR1C,TNFRSF11B
Superpathway of Inositol Phosphate Compounds	1.71	0.029	-1	DUSP1,DUSP4,EYA4,PLCH2,PLPPR4,PTPRH,PTPRQ
D-myo-inositol (1,4,5,6)-Tetrakisphosphate Biosynthesis	1.7	0.0317	#NUM!	DUSP1,DUSP4,EYA4,PLPPR4,PTPRH,PTPRQ
D-myo-inositol (3,4,5,6)-tetrakisphosphate Biosynthesis	1.7	0.0317	#NUM!	DUSP1,DUSP4,EYA4,PLPPR4,PTPRH,PTPRQ
Adipogenesis pathway	1.7	0.0362	0.447	BMAL1,CEBPD,FABP4,FGF1,SOX9
Signaling by FGFR1	1.69	0.0577	#NUM!	ANOS1,FGF1,FGF9
GABAergic Receptor Signaling Pathway (Enhanced)	1.68	0.0357	1.342	ADCY2,ADCY4,GLUL,GRIN2A,GUCY1A1
Heparan Sulfate Biosynthesis (Late Stages)	1.67	0.0426	#NUM!	CHST1,HS3ST1,HS3ST2,WSCD2
Choline Degradation I	1.65	0.5	#NUM!	CHDH
Synaptic adhesion-like molecules	1.64	0.0952	#NUM!	GRIA1,GRIN2A
G alpha (s) signalling events	1.62	0.0345	-1.342	ADCY2,ADCY4,PDE4C,PTGER2,PTHLH
Adrenergic Receptor Signaling Pathway (Enhanced)	1.61	0.0303	-0.447	ADCY2,ADCY4,ADRA1B,GUCY1A1,IL4I1,PLCH2
Melanocyte Development and Pigmentation Signaling	1.6	0.0404	#NUM!	ADCY2,ADCY4,CREB5,GUCY1A1
Gαi Signaling	1.6	0.034	1	ADCY2,ADCY4,ADORA1,GUCY1A1,RGS4
Endocannabinoid Cancer Inhibition Pathway	1.6	0.034	1	ADCY2,ADCY4,CASP10,CREB5,GUCY1A1
3-phosphoinositide Degradation	1.59	0.03	#NUM!	DUSP1,DUSP4,EYA4,PLPPR4,PTPRH,PTPRQ
HSP90 chaperone cycle for steroid hormone receptors in the presence of ligand	1.58	0.0526	#NUM!	FKBP5,NR3C2,PGR
Neurexins and neuroligins	1.58	0.0526	#NUM!	GRIN2A,LRRTM2,SYT7
Pulmonary Healing Signaling Pathway	1.58	0.0299	-1.633	ACKR3,CXCL12,MMP11,MMP7,TNFRSF11B,WNT9B
Heparan Sulfate Biosynthesis	1.57	0.0396	#NUM!	CHST1,HS3ST1,HS3ST2,WSCD2
RAF-independent MAPK1/3 activation	1.57	0.087	#NUM!	DUSP1,DUSP4
Neuropathic Pain Signaling in Dorsal Horn Neurons	1.57	0.0396	-1	CAMK2A,GRIA1,GRIN2A,PLCH2
Factors Promoting Cardiogenesis in Vertebrates	1.56	0.0331	-2.236	ACVR1C,CAMK2A,CREB5,PLCH2,WNT9B
Signaling by ERBB4	1.54	0.0508	#NUM!	CXCL12,NRG1,PGR
RAF/MAP kinase cascade	1.54	0.0267	-0.378	CAMK2A,DUSP1,DUSP4,FGF1,FGF9,HGF,NRG1
GPER1 signaling	1.54	0.0388	-1	ADCY2,ADCY4,ITGA5,STK32B
Clathrin-mediated Endocytosis Signaling	1.51	0.0287	#NUM!	AP1S3,APOB,APOD,FGF1,FGF9,ITGA5
IL-10 Signaling	1.51	0.0323	-0.447	CCR1,CREB5,DDIT4,DUSP1,MAF
CDK5 Signaling	1.5	0.0377	#NUM!	ADCY2,ADCY4,GUCY1A1,NGF
HIF1α Signaling	1.5	0.0286	0	ADRA1B,CAMK2A,HGF,MMP11,MMP7,NCF2
Extracellular matrix organization	1.49	0.0374	1	COL6A3,COL6A6,ITGA5,TNC
Post-translational protein phosphorylation	1.49	0.0374	1	APOB,FSTL3,IGFBP5,TNC
Thyronamine and Iodothyronamine Metabolism	1.48	0.333	#NUM!	DIO2
Thyroid Hormone Metabolism I (via Deiodination)	1.48	0.333	#NUM!	DIO2
Transport of inorganic cations/anions and amino acids/oligopeptides	1.48	0.037	0	SLC26A4,SLC38A4,SLC4A4,SLC7A2
Transcriptional Regulation by MECP2	1.47	0.0476	#NUM!	CAMK2A,FKBP5,GRIN2A
3-phosphoinositide Biosynthesis	1.46	0.0279	#NUM!	DUSP1,DUSP4,EYA4,PLPPR4,PTPRH,PTPRQ
HEY1 Signaling Pathway	1.45	0.0311	-1.342	ACVR1C,ADORA1,MMP11,MMP7,RUNX2
BMAL1:CLOCK,NPAS2 activates circadian gene expression	1.44	0.0741	#NUM!	BMAL1,DBP
Role of Macrophages, Fibroblasts and Endothelial Cells in Rheumatoid Arthritis	1.43	0.0237	-1.414	CAMK2A,CEBPD,CREB5,CXCL12,PLCH2,TLR5,TNFRSF11B,WNT9B
WNT/Ca+ pathway	1.42	0.0455	#NUM!	CAMK2A,CREB5,PLCH2
ERK/MAPK Signaling	1.42	0.0273	-1.633	CREB5,DUSP1,DUSP4,ITGA5,PLA2G4A,PLA2G4C
Airway Pathology in Chronic Obstructive Pulmonary Disease	1.4	0.0351	#NUM!	APOD,CXCL1,FGF1,FGF9
Phospholipases	1.39	0.0441	#NUM!	PLA2G4A,PLA2G4C,PLCH2
CXCR4 Signaling	1.39	0.0298	0	ADCY2,ADCY4,CXCL12,GUCY1A1,RHOJ
SUMOylation of intracellular receptors	1.38	0.069	#NUM!	NR3C2,PGR
Neutrophil Extracellular Trap Signaling Pathway	1.38	0.022	-1	CASP10,CCR1,COL6A3,COL6A6,COL8A2,NCF2,PLA2G4A,PLA2G4C,PLCH2
Amyotrophic Lateral Sclerosis Signaling	1.37	0.0342	#NUM!	GLUL,GRIA1,GRIN2A,NEFM
Aldosterone Signaling in Epithelial Cells	1.36	0.0292	#NUM!	DUSP1,LRRC38,NR3C2,PLCH2,SCNN1A
Neurotransmitter uptake and metabolism In glial cells	1.36	0.25	#NUM!	GLUL
NGF processing	1.36	0.25	#NUM!	NGF
Rapoport-Luebering Glycolytic Shunt	1.36	0.25	#NUM!	BPGM
FOXO-mediated transcription of oxidative stress, metabolic and neuronal genes	1.35	0.0667	#NUM!	ABCA6,FBXO32
Bladder Cancer Signaling	1.35	0.0336	#NUM!	FGF1,FGF9,MMP11,MMP7
GPCR-Mediated Nutrient Sensing in Enteroendocrine Cells	1.35	0.0336	#NUM!	ADCY2,ADCY4,GUCY1A1,PLCH2
Irritable Bowel Syndrome Signaling Pathway	1.35	0.0242	-0.378	CXCL1,IL22RA1,MMP11,MMP7,RHOJ,TLR5,WNT9B
Basal Cell Carcinoma Signaling	1.34	0.0423	#NUM!	GLI1,HHIP,WNT9B
Hepatic Fibrosis Signaling Pathway	1.34	0.0216	-1	ACVR1C,CREB5,GLI1,ITGA5,KLF9,NCF2,RHOJ,TNFRSF11B,WNT9B
Nicotinate metabolism	1.33	0.0645	#NUM!	PTGS2,QPRT
Sonic Hedgehog Signaling	1.33	0.0645	#NUM!	GLI1,HHIP
Regulation of RUNX2 expression and activity	1.33	0.0417	#NUM!	DLX5,DLX6,RUNX2
G alpha (q) signalling events	1.33	0.0287	-1.342	ADRA1B,CCKAR,OXTR,RGS16,RGS4
Xenobiotic Metabolism CAR Signaling Pathway	1.32	0.0258	0.447	ABCC2,CHST1,GRIP1,HS3ST1,HS3ST2,WSCD2
Renin-Angiotensin Signaling	1.31	0.0328	#NUM!	ADCY2,ADCY4,GUCY1A1,PTGER2
p38 MAPK Signaling	1.29	0.0323	-2	CREB5,DUSP1,PLA2G4A,PLA2G4C
Activation of Matrix Metalloproteinases	1.28	0.0606	#NUM!	MMP11,MMP7
Macropinocytosis Signaling	1.27	0.0395	#NUM!	HGF,ITGA5,NGF
FasL/ CD95L signaling	1.26	0.2	#NUM!	CASP10
NAD Biosynthesis from 2-amino-3-carboxymuconate Semialdehyde	1.26	0.2	#NUM!	QPRT
Melatonin Degradation II	1.26	0.2	#NUM!	IL4I1
Endocannabinoid Developing Neuron Pathway	1.25	0.0312	#NUM!	ADCY2,ADCY4,CREB5,GUCY1A1
Orexin Signaling Pathway	1.25	0.0248	-1.633	ADCY2,ADCY4,GUCY1A1,PLA2G4A,PLA2G4C,PLCH2
Oxytocin in Spinal Neurons Signaling Pathway	1.23	0.0571	#NUM!	GUCY1A1,OXTR
TREM1 Signaling	1.23	0.038	#NUM!	ITGA5,NLRC3,TLR5
Role of MAPK Signaling in Inhibiting the Pathogenesis of Influenza	1.23	0.038	#NUM!	PLA2G4A,PLA2G4C,PTGS2
LXR/RXR Activation	1.23	0.0308	2	APOB,APOD,PTGS2,TNFRSF11B
TR/RXR Activation	1.22	0.0305	1	COL6A3,DIO2,ITGA5,KLF9
IL-17 Signaling	1.21	0.0265	0.447	CXCL1,CXCL5,PTGS2,RGS16,TNFRSF11B
Wound Healing Signaling Pathway	1.21	0.0241	-1.633	ACVR1C,COL6A3,COL6A6,COL8A2,KRT16,TNFRSF11B
Degradation of the extracellular matrix	1.2	0.037	#NUM!	MMP11,MMP7,TLL1
IL-27 Signaling Pathway	1.19	0.0299	0	MAF,PTGS2,TLR5,TNFRSF11B
Synthesis of Lipoxins (LX)	1.18	0.167	#NUM!	LTC4S
Choline catabolism	1.18	0.167	#NUM!	CHDH
Production of Nitric Oxide and Reactive Oxygen Species in Macrophages	1.18	0.026	-0.447	APOB,APOD,NCF2,RHOJ,TNFRSF11B
GNRH Signaling	1.18	0.0259	-2	ADCY2,ADCY4,CAMK2A,CREB5,GUCY1A1
Triglyceride metabolism	1.17	0.0526	#NUM!	FABP3,FABP4
Inhibition of Matrix Metalloproteases	1.17	0.0526	#NUM!	MMP11,MMP7
Regulation of the Epithelial Mesenchymal Transition by Growth Factors Pathway	1.17	0.0258	#NUM!	FGF1,FGF9,HGF,MEST,TNFRSF11B
Leukocyte Extravasation Signaling	1.17	0.0258	-1	CLDN4,CXCL12,MMP11,MMP7,NCF2
Transcriptional regulation of white adipocyte differentiation	1.16	0.0357	#NUM!	ANGPTL4,CEBPD,FABP4
Role of MAPK Signaling in the Pathogenesis of Influenza	1.16	0.0357	#NUM!	PLA2G4A,PLA2G4C,PTGS2
Reelin Signaling in Neurons	1.16	0.029	-1	ARHGEF16,CAMK2A,GRIN2A,ITGA5
Noradrenaline and Adrenaline Degradation	1.15	0.0513	#NUM!	ADH1B,IL4I1
Sperm Motility	1.15	0.0233	-1.342	EPHB1,GUCY1A1,PDE4C,PLA2G4A,PLA2G4C,PLCH2
Platelet homeostasis	1.14	0.0349	#NUM!	APOB,GUCY1A1,PLA2G4A
PPARα/RXRα Activation	1.14	0.0253	#NUM!	ACVR1C,ADCY2,ADCY4,GUCY1A1,PLCH2
Synaptic Long Term Depression	1.14	0.0253	-0.447	GRIA1,GUCY1A1,PLA2G4A,PLA2G4C,PLCH2
Signaling by FGFR3	1.13	0.05	#NUM!	FGF1,FGF9
Cardiac Hypertrophy Signaling	1.13	0.023	-1.342	ADCY2,ADCY4,ADRA1B,GUCY1A1,PLCH2,RHOJ
Oxytocin in Brain Signaling Pathway	1.12	0.0249	-2.236	CREB5,OXTR,PLA2G4A,PLA2G4C,PTGS2
Signaling by FGFR4	1.11	0.0488	#NUM!	FGF1,FGF9
Apelin Endothelial Signaling Pathway	1.09	0.0276	#NUM!	ADCY2,ADCY4,APLN,GUCY1A1
PIP3 activates AKT signaling	1.09	0.0276	-1	FGF1,FGF9,HGF,NRG1
Smooth Muscle Contraction	1.08	0.0465	#NUM!	GUCY1A1,SORBS1
Semaphorin Neuronal Repulsive Signaling Pathway	1.08	0.0272	-1	GUCY1A1,ITGA5,PDE4C,SEMA3A
Cell junction organization	1.07	0.0326	#NUM!	CDH18,CLDN4,KRT14
Role of Tissue Factor in Cancer	1.07	0.024	-0.447	ACVR1C,CXCL1,HGF,PTGS2,TNFRSF11B
TRAIL signaling	1.06	0.125	#NUM!	CASP10
PI3K Cascade	1.06	0.0455	#NUM!	FGF1,FGF9
Elastic fibre formation	1.06	0.0455	#NUM!	GDF5,ITGA5
Netrin-1 signaling	1.06	0.0455	#NUM!	ABLIM3,RGMB
TP53 Regulates Transcription of Cell Death Genes	1.06	0.0455	#NUM!	CASP10,PMAIP1
Assembly and cell surface presentation of NMDA receptors	1.06	0.0455	#NUM!	CAMK2A,GRIN2A
Dilated Cardiomyopathy Signaling Pathway	1.04	0.0265	#NUM!	ADCY2,ADCY4,CAMK2A,GUCY1A1
Atorvastatin ADME	1.02	0.111	#NUM!	ABCC2
Pathogenesis of Multiple Sclerosis	1.02	0.111	#NUM!	CCR1
GDP-glucose Biosynthesis	1.02	0.111	#NUM!	PGM5
Heme signaling	1.01	0.0426	#NUM!	APOB,BMAL1
IL-1 Signaling	1.01	0.0306	#NUM!	ADCY2,ADCY4,GUCY1A1
Relaxin Signaling	1.01	0.0256	#NUM!	ADCY2,ADCY4,GUCY1A1,PDE4C
RHOGDI Signaling	0.991	0.0227	1	ARHGEF16,CDH18,GRIP1,ITGA5,RHOJ
CLEAR Signaling Pathway	0.99	0.0211	0	CREB5,DDIT4,HGF,MIOS,TLR5,TNFRSF11B
Oxytocin Signaling Pathway	0.99	0.0211	-1.633	CREB5,GUCY1A1,OXTR,PLA2G4A,PLA2G4C,PTGS2
Nuclear Cytoskeleton Signaling Pathway	0.985	0.0226	-0.447	CDH18,ITGA5,KIF26B,KIF5C,RUNX2
Ovarian Cancer Signaling	0.983	0.0252	#NUM!	FGF9,MMP7,PTGS2,WNT9B
Glucose and Glucose-1-phosphate Degradation	0.972	0.1	#NUM!	PGM5
Glycogen Degradation II	0.972	0.1	#NUM!	PGM5
MYC Mediated Apoptosis Signaling	0.967	0.04	#NUM!	PMAIP1,TNFRSF11B
nNOS Signaling in Neurons	0.967	0.04	#NUM!	CAMK2A,GRIN2A
Retinoate Biosynthesis I	0.967	0.04	#NUM!	ADH1B,RDH5
Hepatic Cholestasis	0.96	0.0222	-1.342	ABCC2,ADCY2,ADCY4,GUCY1A1,TNFRSF11B
Role of Osteoblasts, Osteoclasts and Chondrocytes in Rheumatoid Arthritis	0.937	0.0218	#NUM!	DLX5,ITGA5,RUNX2,TNFRSF11B,WNT9B
Role of NFAT in Cardiac Hypertrophy	0.937	0.0218	-2	ADCY2,ADCY4,CAMK2A,GUCY1A1,PLCH2
Phenylalanine and tyrosine metabolism	0.933	0.0909	#NUM!	IL4I1
NAD biosynthesis II (from tryptophan)	0.933	0.0909	#NUM!	QPRT
Mitochondrial Division Signaling Pathway	0.933	0.0241	0	ADRA1B,CAMK2A,HGF,TNFRSF11B
Gαq Signaling	0.912	0.0237	1	ADRA1B,RGS16,RGS4,RHOJ
Cardiac β-adrenergic Signaling	0.905	0.0235	#NUM!	ADCY2,ADCY4,GUCY1A1,PDE4C
Sphingolipid metabolism	0.899	0.0273	#NUM!	B3GNT5,SPNS2,ST8SIA5
Intrinsic Pathway for Apoptosis	0.898	0.0364	#NUM!	BMF,PMAIP1
Neurotransmitter receptors and postsynaptic signal transmission	0.898	0.0833	#NUM!	GLRA1
Glycogen Degradation III	0.898	0.0833	#NUM!	PGM5
Interleukin-4 and Interleukin-13 signaling	0.89	0.027	#NUM!	CEBPD,HGF,PTGS2
α-Adrenergic Signaling	0.89	0.027	#NUM!	ADCY2,ADCY4,GUCY1A1
WNT/β-catenin Signaling	0.885	0.0231	1	ACVR1C,MMP7,SOX9,WNT9B
Th1 and Th2 Activation Pathway	0.866	0.0227	#NUM!	ACVR1C,CCR1,IFNG-AS1,MAF
Hedgehog 'off' state	0.865	0.0263	#NUM!	ADCY2,ADCY4,GLI1
Role of MAPK Signaling in Promoting the Pathogenesis of Influenza	0.865	0.0263	#NUM!	PLA2G4A,PLA2G4C,PTGS2
Circadian Clock	0.861	0.0345	#NUM!	BMAL1,PER1
Signaling by PDGF	0.861	0.0345	#NUM!	COL6A3,COL6A6
Cancer Drug Resistance by Drug Efflux	0.861	0.0345	#NUM!	ABCC2,PTGS2
Semaphorin Signaling in Neurons	0.849	0.0339	#NUM!	RHOJ,SEMA3A
Antioxidant Action of Vitamin C	0.841	0.0256	#NUM!	PLA2G4A,PLA2G4C,PLCH2
Sertoli Cell-Sertoli Cell Junction Signaling	0.838	0.0202	-1.342	CDH18,CLDN4,CREB5,SORBS1,TNFRSF11B
GABA receptor activation	0.837	0.0333	#NUM!	ADCY2,ADCY4
GADD45 Signaling	0.837	0.0333	#NUM!	ACVR1C,GADD45B
PCP (Planar Cell Polarity) Pathway	0.837	0.0333	#NUM!	CTHRC1,WNT9B
LGI-ADAM interactions	0.836	0.0714	#NUM!	LGI2
Glutamate and glutamine metabolism	0.836	0.0714	#NUM!	GLUL
Protein Sorting Signaling Pathway	0.835	0.0221	-1	ADCY2,ADCY4,AP1S3,GUCY1A1
ESR-mediated signaling	0.834	0.0254	#NUM!	CXCL12,FKBP5,PGR
Visual phototransduction	0.826	0.0328	#NUM!	RDH5,STRA6
Regulation of lipid metabolism by PPARalpha	0.826	0.0252	#NUM!	ANGPTL4,BMAL1,G0S2
Ion channel transport	0.823	0.0219	0	ATP1A3,CAMK2A,SCNN1A,TSC22D3
MSP-RON Signaling in Macrophages Pathway	0.818	0.025	#NUM!	CREB5,NFKBIZ,PTGS2
Kinesins	0.815	0.0323	#NUM!	KIF26B,KIF5C
Regulation of cholesterol biosynthesis by SREBP (SREBF)	0.808	0.0667	#NUM!	INSIG1
YAP1- and WWTR1 (TAZ)-stimulated gene expression	0.808	0.0667	#NUM!	RUNX2
Mitotic Telophase/Cytokinesis	0.808	0.0667	#NUM!	PTGER2
Phenylalanine Degradation IV (Mammalian, via Side Chain)	0.808	0.0667	#NUM!	IL4I1
NCAM signaling for neurite out-growth	0.804	0.0317	#NUM!	COL6A3,COL6A6
IL-13 Signaling Pathway	0.796	0.0244	#NUM!	ALOX15B,CXCL6,DUSP1
SPINK1 Pancreatic Cancer Pathway	0.783	0.0308	#NUM!	CPA4,CPM
Leukotriene Biosynthesis	0.783	0.0625	#NUM!	LTC4S
Hematoma Resolution Signaling Pathway	0.778	0.0193	1.342	BMAL1,DUSP1,GRIN2A,MMP11,MMP7
Macrophage Alternative Activation Signaling Pathway	0.771	0.0208	0	CREB5,DUSP1,MAF,TSC22D3
GP6 Signaling Pathway	0.76	0.0234	#NUM!	COL6A3,COL6A6,COL8A2
Regulation of the Epithelial-Mesenchymal Transition Pathway	0.76	0.0206	#NUM!	FGF1,FGF9,HGF,WNT9B
Specification of the neural plate border	0.759	0.0588	#NUM!	DLX5
Chondroitin Sulfate Degradation (Metazoa)	0.759	0.0588	#NUM!	CEMIP
Glutaryl-CoA Degradation	0.759	0.0588	#NUM!	TBXAS1
FXR/RXR Activation	0.754	0.0205	0	ABCC2,APOB,CYP19A1,PTGS2
Signaling by Rho Family GTPases	0.741	0.0187	-1.342	ARHGEF16,CDH18,ITGA5,NCF2,RHOJ
HGF Signaling	0.74	0.0229	#NUM!	HGF,ITGA5,PTGS2
Metabolism of amine-derived hormones	0.736	0.0556	#NUM!	DIO2
Differential Regulation of Cytokine Production in Macrophages and T Helper Cells by IL-17A and IL-17F	0.736	0.0556	#NUM!	CXCL1
Dermatan Sulfate Degradation (Metazoa)	0.736	0.0556	#NUM!	CEMIP
PI3K/AKT Signaling	0.728	0.02	#NUM!	GDF15,IL22RA1,ITGA5,PTGS2
GABA Receptor Signaling	0.727	0.0226	#NUM!	ADCY2,ADCY4,GUCY1A1
Adrenomedullin signaling pathway	0.717	0.0198	-1	ADCY2,ADCY4,GUCY1A1,PLCH2
Signaling by FGFR2	0.705	0.0274	#NUM!	FGF1,FGF9
Ephrin B Signaling	0.705	0.0274	#NUM!	CXCL12,EPHB1
Melatonin Signaling	0.696	0.027	#NUM!	CAMK2A,PLCH2
ERK5 Signaling	0.696	0.027	#NUM!	CREB5,NGF
Apelin Liver Signaling Pathway	0.695	0.05	#NUM!	APLN
IL-8 Signaling	0.687	0.0192	-1	CXCL1,NCF2,PTGS2,RHOJ
Ephrin A Signaling	0.683	0.0214	#NUM!	ARHGEF16,CLDN4,HGF
Plasma lipoprotein assembly, remodeling, and clearance	0.679	0.0263	#NUM!	ANGPTL4,APOB
Th2 Pathway	0.677	0.0213	#NUM!	ACVR1C,CCR1,MAF
Formation of the ureteric bud	0.676	0.0476	#NUM!	SIX1
Gustation Pathway	0.673	0.019	#NUM!	ADCY2,ADCY4,GUCY1A1,SCNN1A
Pre-NOTCH Expression and Processing	0.671	0.026	#NUM!	LFNG,MAMLD1
DHCR24 Signaling Pathway	0.665	0.021	#NUM!	APOB,APOD,SOX9
VDR/RXR Activation	0.662	0.0256	#NUM!	IGFBP5,RUNX2
Maturity Onset Diabetes of Young (MODY) Signaling	0.662	0.0256	#NUM!	APOB,APOD
Neurotrophin/TRK Signaling	0.662	0.0256	#NUM!	CREB5,NGF
Hedgehog 'on' state	0.659	0.0208	#NUM!	GLI1,HHIP,STK32B
Cell surface interactions at the vascular wall	0.659	0.0187	1	APOB,GRB14,ITGA5,PSG1
Regulation of TLR by endogenous ligand	0.658	0.0455	#NUM!	APOB
Formation of paraxial mesoderm	0.658	0.0455	#NUM!	MAMLD1
Fatty Acid α-oxidation	0.658	0.0455	#NUM!	PTGS2
G alpha (12/13) signalling events	0.646	0.025	#NUM!	ADRA1B,ARHGEF16
Signaling by NODAL	0.641	0.0435	#NUM!	ACVR1C
Differential Regulation of Cytokine Production in Intestinal Epithelial Cells by IL-17A and IL-17F	0.641	0.0435	#NUM!	CXCL1
Apelin Cardiac Fibroblast Signaling Pathway	0.641	0.0435	#NUM!	APLN
Calcium Signaling	0.64	0.0183	-1	CAMK2A,CREB5,GRIA1,GRIN2A
Signaling by NTRK1 (TRKA)	0.638	0.0247	#NUM!	DUSP4,NGF
Role of JAK family kinases in IL-6-type Cytokine Signaling	0.638	0.0247	#NUM!	CEBPD,SERPINA9
Chemokine Signaling	0.638	0.0247	#NUM!	CAMK2A,CXCL12
Multiple Sclerosis Signaling Pathway	0.636	0.0183	-1	CXCL1,DUSP1,GRIN2A,TLR5
Interleukin-7 signaling	0.625	0.0417	#NUM!	HGF
RHO GTPases Activate NADPH Oxidases	0.625	0.0417	#NUM!	NCF2
IL-22 Signaling	0.625	0.0417	#NUM!	IL22RA1
Tryptophan Degradation III (Eukaryotic)	0.625	0.0417	#NUM!	TBXAS1
Putrescine Degradation III	0.625	0.0417	#NUM!	IL4I1
Estrogen-Dependent Breast Cancer Signaling	0.623	0.0241	#NUM!	CREB5,CYP19A1
NAFLD Signaling Pathway	0.614	0.0179	-2	APOB,PTGS2,TLR5,TNFRSF11B
Insulin processing	0.61	0.04	#NUM!	KIF5C
MyD88 cascade initiated on plasma membrane	0.61	0.04	#NUM!	TLR5
Glucose metabolism	0.601	0.0233	#NUM!	BPGM,NUP210
VEGF Family Ligand-Receptor Interactions	0.601	0.0233	#NUM!	PLA2G4A,PLA2G4C
Regulation of the Epithelial Mesenchymal Transition in Development Pathway	0.601	0.0233	#NUM!	GLI1,WNT9B
Metabolism of porphyrins	0.595	0.0385	#NUM!	ABCC2
WNT ligand biogenesis and trafficking	0.595	0.0385	#NUM!	WNT9B
Interleukin-20 family signaling	0.595	0.0385	#NUM!	IL22RA1
IL-17A Signaling in Gastric Cells	0.595	0.0385	#NUM!	CXCL1
Bupropion Degradation	0.595	0.0385	#NUM!	CYP19A1
The Visual Cycle	0.595	0.0385	#NUM!	RDH5
D-myo-inositol (1,4,5)-Trisphosphate Biosynthesis	0.595	0.0385	#NUM!	PLCH2
Pregnenolone Biosynthesis	0.595	0.0385	#NUM!	CYP26B1
p75 NTR receptor-mediated signalling	0.584	0.019	#NUM!	ARHGEF16,NGF,STK32B
Epithelial Adherens Junction Signaling	0.584	0.019	#NUM!	ACVR1C,FGF1,HGF
Syndecan interactions	0.581	0.037	#NUM!	TNC
Histidine Degradation VI	0.581	0.037	#NUM!	CYP26B1
Microautophagy Signaling Pathway	0.579	0.0189	#NUM!	COL6A3,COL6A6,COL8A2
Autism Signaling Pathway	0.575	0.0162	-0.447	CAMK2A,GLI1,GRIN2A,HGF,WNT9B
Preeclampsia Signaling Pathway	0.569	0.0186	#NUM!	ANGPTL4,LRRC38,PTGS2
eNOS Signaling	0.569	0.0186	#NUM!	ADCY2,ADCY4,GUCY1A1
Actin Nucleation by ARP-WASP Complex	0.566	0.022	#NUM!	ITGA5,RHOJ
Superpathway of Melatonin Degradation	0.566	0.022	#NUM!	CYP19A1,IL4I1
Sertoli Cell-Germ Cell Junction Signaling Pathway (Enhanced)	0.564	0.0169	0	CLDN4,GUCY1A1,SORBS1,TNFRSF11B
FAK Signaling	0.562	0.0135	-1.604	ACKR3,ACKR4,ACVR1C,ADGRG2,ADORA1,ADRA1B,CCKAR,CCR1,GPRC5A,GPRC5B,IL22RA1,ITGA5,OXTR,PTGER2
Unfolded protein response	0.56	0.0217	#NUM!	CEBPD,INSIG1
TNFs bind their physiological receptors	0.555	0.0345	#NUM!	TNFRSF11B
Paracetamol ADME	0.555	0.0345	#NUM!	ABCC2
Glycolysis I	0.555	0.0345	#NUM!	BPGM
Post-translational modification: synthesis of GPI-anchored proteins	0.553	0.0215	#NUM!	CPM,OPCML
Parkinson's Signaling Pathway	0.551	0.0158	-1	CAMK2A,GRIA1,GRIN2A,IL4I1,TLR5
HOTAIR Regulatory Pathway	0.55	0.0182	#NUM!	MMP11,MMP7,WNT9B
Signaling by NTRK3 (TRKC)	0.542	0.0333	#NUM!	CASP10
Regulation of CDH11 Expression and Function	0.542	0.0333	#NUM!	ANGPTL4
Tryptophan Degradation X (Mammalian, via Tryptamine)	0.542	0.0333	#NUM!	IL4I1
Gluconeogenesis I	0.542	0.0333	#NUM!	BPGM
Class B/2 (Secretin family receptors)	0.541	0.0211	#NUM!	PTHLH,WNT9B
Serotonin Degradation	0.541	0.0211	#NUM!	ADH1B,IL4I1
Transcriptional regulation of brown and beige adipocyte differentiation	0.53	0.0323	#NUM!	DIO2
Ubiquinol-10 Biosynthesis (Eukaryotic)	0.53	0.0323	#NUM!	CYP26B1
Tuberculosis Active Signaling Pathway	0.53	0.0163	2	NCF2,NFKBIZ,PTGS2,TNFRSF11B
TGF-β Signaling	0.528	0.0206	#NUM!	ACVR1C,RUNX2
Glioblastoma Multiforme Signaling	0.522	0.0175	#NUM!	PLCH2,RHOJ,WNT9B
p53 Signaling	0.522	0.0204	#NUM!	GADD45B,PMAIP1
Interferon gamma signaling	0.522	0.0204	#NUM!	CAMK2A,IRF6
DNA Methylation and Transcriptional Repression Signaling	0.522	0.0204	#NUM!	GADD45B,GLI1
Toll-like Receptor Cascades	0.519	0.0312	#NUM!	TLR5
Cyclophilin Signaling Pathway	0.515	0.0161	-1	CREB5,CXCL1,CXCL12,WNT9B
Myelination Signaling Pathway	0.513	0.0152	-2.236	CREB5,GLI1,NGF,NRG1,WNT9B
ATM Signaling	0.51	0.02	#NUM!	CREB5,GADD45B
Apelin Cardiomyocyte Signaling Pathway	0.51	0.02	#NUM!	APLN,PLCH2
Signal amplification	0.508	0.0303	#NUM!	PLA2G4A
MAPK targets/ Nuclear events mediated by MAP kinases	0.508	0.0303	#NUM!	DUSP4
Sialic acid metabolism	0.508	0.0303	#NUM!	ST8SIA5
Inhibition of Angiogenesis by TSP1	0.508	0.0303	#NUM!	GUCY1A1
Netrin Signaling	0.505	0.0171	#NUM!	ABLIM3,CAMK2A,GRIA1
Cellular response to heat stress	0.505	0.0198	#NUM!	CAMK2A,NUP210
Pyroptosis Signaling Pathway	0.499	0.0196	#NUM!	TLR5,TNFRSF11B
Signaling by NOTCH2	0.497	0.0294	#NUM!	MAMLD1
Cargo concentration in the ER	0.497	0.0294	#NUM!	GRIA1
ABC-family proteins mediated transport	0.493	0.0194	#NUM!	ABCA6,ABCC2
SUMOylation of SUMOylation proteins	0.487	0.0286	#NUM!	NUP210
Transcriptional Regulation by NPAS4	0.487	0.0286	#NUM!	BMAL1
Cargo recognition for clathrin-mediated endocytosis	0.482	0.019	#NUM!	APOB,COPS8
Sleep REM Signaling Pathway	0.477	0.0189	#NUM!	CREB5,GADD45B
Ethanol Degradation II	0.477	0.0278	#NUM!	ADH1B
WNK Renal Signaling Pathway	0.472	0.0187	#NUM!	NR3C2,SCNN1A
Detoxification of Reactive Oxygen Species	0.467	0.027	#NUM!	NCF2
Integration of energy metabolism	0.467	0.0185	#NUM!	ADCY2,ADCY4
PPAR Signaling	0.467	0.0185	#NUM!	PTGS2,TNFRSF11B
ISGylation Signaling Pathway	0.461	0.0183	#NUM!	IRF6,TLR5
Metabolism of steroid hormones	0.458	0.0263	#NUM!	CYP19A1
Notch Signaling	0.458	0.0263	#NUM!	LFNG
Regulation of Actin-based Motility by Rho	0.451	0.018	#NUM!	ITGA5,RHOJ
SUMOylation of ubiquitinylation proteins	0.449	0.0256	#NUM!	NUP210
Dopamine Degradation	0.44	0.025	#NUM!	IL4I1
Acetone Degradation I (to Methylglyoxal)	0.432	0.0244	#NUM!	CYP19A1
IL-33 Signaling Pathway	0.428	0.0154	#NUM!	CASP10,CREB5,PTGS2
Regulation of beta-cell development	0.423	0.0238	#NUM!	MAMLD1
Cholecystokinin/Gastrin-mediated Signaling	0.423	0.0171	#NUM!	PTGS2,RHOJ
CDX Gastrointestinal Cancer Signaling Pathway	0.421	0.0152	#NUM!	NCF2,PTGS2,WNT9B
ILK Signaling	0.421	0.0152	#NUM!	CREB5,PTGS2,RHOJ
Neuregulin Signaling	0.418	0.0169	#NUM!	ITGA5,NRG1
Transport of vitamins, nucleosides, and related molecules	0.415	0.0233	#NUM!	APOD
Fc Epsilon RI Signaling	0.409	0.0167	#NUM!	PLA2G4A,PLA2G4C
Virus Entry via Endocytic Pathways	0.409	0.0167	#NUM!	AP1S3,ITGA5
Aspirin ADME	0.408	0.0227	#NUM!	ABCC2
Retinoid metabolism and transport	0.408	0.0227	#NUM!	APOB
NGF Signaling	0.405	0.0165	#NUM!	CREB5,NGF
tRNA Splicing	0.4	0.0222	#NUM!	PDE4C
Intra-Golgi and retrograde Golgi-to-ER traffic	0.397	0.0147	#NUM!	KIF26B,KIF5C,PLA2G4A
SUMOylation of DNA replication proteins	0.393	0.0217	#NUM!	NUP210
DNA damage-induced 14-3-3σ Signaling	0.393	0.0217	#NUM!	CASP10
Apelin Pancreas Signaling Pathway	0.393	0.0217	#NUM!	APLN
L1CAM interactions	0.392	0.0161	#NUM!	CD24,ITGA5
SUMOylation of RNA binding proteins	0.386	0.0213	#NUM!	NUP210
Sensory perception of taste	0.386	0.0213	#NUM!	SCNN1A
Role of RIG1-like Receptors in Antiviral Innate Immunity	0.386	0.0213	#NUM!	CASP10
Estrogen Biosynthesis	0.386	0.0213	#NUM!	CYP19A1
Inositol phosphate metabolism	0.379	0.0208	#NUM!	PLCH2
Glycerophospholipid biosynthesis	0.376	0.0156	#NUM!	PLA2G4A,PLA2G4C
MHC class II antigen presentation	0.376	0.0156	#NUM!	AP1S3,KIF5C
Apelin Muscle Signaling Pathway	0.372	0.0204	#NUM!	APLN
PFKFB4 Signaling Pathway	0.372	0.0204	#NUM!	CREB5
IL-6 Signaling	0.372	0.0155	#NUM!	CYP19A1,TNFRSF11B
Sirtuin Signaling Pathway	0.37	0.0135	0	BMAL1,BPGM,GADD45B,SCNN1A
Cardiac conduction	0.368	0.0154	#NUM!	ATP1A3,CAMK2A
Signaling by ERBB2	0.366	0.02	#NUM!	NRG1
Signaling by NOTCH3	0.366	0.02	#NUM!	MAMLD1
Response to elevated platelet cytosolic Ca2+	0.36	0.0152	#NUM!	FERMT3,HGF
Gap junction trafficking and regulation	0.359	0.0196	#NUM!	GJC2
NR1H2 and NR1H3-mediated signaling	0.359	0.0196	#NUM!	APOD
Transcriptional and post-translational regulation of MITF-M expression and activity	0.359	0.0196	#NUM!	SOX9
Autophagy	0.351	0.0137	#NUM!	CREB5,HGF,TNFRSF11B
CCR3 Signaling in Eosinophils	0.345	0.0147	#NUM!	PLA2G4A,PLA2G4C
RAC Signaling	0.342	0.0146	#NUM!	ITGA5,NCF2
Ferroptosis Signaling Pathway	0.342	0.0146	#NUM!	ALOX15B,ANGPTL4
Hereditary Breast Cancer Signaling	0.338	0.0145	#NUM!	GADD45B,HGF
Signaling by PTK6	0.335	0.0182	#NUM!	NRG1
Amino acids regulate mTORC1	0.335	0.0182	#NUM!	MIOS
Somitogenesis	0.335	0.0182	#NUM!	LFNG
Lymphotoxin β Receptor Signaling	0.335	0.0182	#NUM!	CXCL1
STAT3 Pathway	0.335	0.0144	#NUM!	HGF,IL22RA1
CSDE1 Signaling Pathway	0.33	0.0179	#NUM!	TNC
Metabolism of non-coding RNA	0.33	0.0179	#NUM!	NUP210
Phototransduction Pathway	0.33	0.0179	#NUM!	GUCY1A1
HER-2 Signaling in Breast Cancer	0.329	0.0132	#NUM!	NRG1,PGR,PTGS2
Signaling by NOTCH4	0.328	0.0142	#NUM!	MAMLD1,STK32B
Folate Signaling Pathway	0.324	0.0175	#NUM!	FOLR3
Triacylglycerol Biosynthesis	0.319	0.0172	#NUM!	PLPPR4
Iron homeostasis signaling pathway	0.315	0.0138	#NUM!	ERFE,GDF15
DNA Double Strand Break Response	0.313	0.0169	#NUM!	EYA4
Iron uptake and transport	0.308	0.0167	#NUM!	STEAP4
Retinoic acid Mediated Apoptosis Signaling	0.303	0.0164	#NUM!	CRABP2
Thyroid Hormone Metabolism II (via Conjugation and/or Degradation)	0.298	0.0161	#NUM!	DIO2
NAD Signaling Pathway	0.296	0.0132	#NUM!	BMAL1,HGF
Stearate Biosynthesis I (Animals)	0.294	0.0159	#NUM!	TBXAS1
Actin Cytoskeleton Signaling	0.292	0.0124	#NUM!	FGF1,FGF9,ITGA5
IL-12 Signaling and Production in Macrophages	0.292	0.0124	#NUM!	APOB,APOD,MAF
Cytosolic sensors of pathogen-associated DNA	0.289	0.0156	#NUM!	NLRC3
Semaphorin interactions	0.289	0.0156	#NUM!	SEMA3A
ERB2-ERBB3 Signaling	0.289	0.0156	#NUM!	NRG1
Neddylation	0.282	0.0122	#NUM!	COPS8,FBXO32,ZBTB16
Induction of Apoptosis by HIV1	0.28	0.0152	#NUM!	TNFRSF11B
Abacavir ADME	0.275	0.0149	#NUM!	STK32B
Ribavirin ADME	0.275	0.0149	#NUM!	STK32B
PXR/RXR Activation	0.275	0.0149	#NUM!	ABCC2
CD40 Signaling	0.275	0.0149	#NUM!	PTGS2
ERBB4 Signaling	0.275	0.0149	#NUM!	NRG1
Agrin Interactions at Neuromuscular Junction	0.271	0.0147	#NUM!	NRG1
HMGB1 Signaling	0.27	0.0125	#NUM!	RHOJ,TNFRSF11B
Cell Cycle: G1/S Checkpoint Regulation	0.267	0.0145	#NUM!	NRG1
TP53 Regulates Transcription of DNA Repair Genes	0.263	0.0143	#NUM!	AP1S3
GM-CSF Signaling	0.263	0.0143	#NUM!	CAMK2A
Transcriptional Regulatory Network in Embryonic Stem Cells	0.259	0.0122	#NUM!	ACVR1C,WNT9B
SUMOylation of chromatin organization proteins	0.259	0.0141	#NUM!	NUP210
Glioma Invasiveness Signaling	0.259	0.0141	#NUM!	RHOJ
Remodeling of Epithelial Adherens Junctions	0.259	0.0141	#NUM!	HGF
COPII-mediated vesicle transport	0.251	0.0137	#NUM!	GRIA1
ISG15 antiviral mechanism	0.247	0.0135	#NUM!	NUP210
trans-Golgi Network Vesicle Budding	0.243	0.0133	#NUM!	AP1S3
Extra-nuclear estrogen signaling	0.243	0.0133	#NUM!	MMP7
Nicotine Degradation III	0.243	0.0133	#NUM!	CYP19A1
Germ Cell-Sertoli Cell Junction Signaling	0.242	0.0117	#NUM!	RHOJ,SORBS1
Interferon alpha/beta signaling	0.24	0.0132	#NUM!	IRF6
Signaling by NOTCH1	0.236	0.013	#NUM!	MAMLD1
SUMOylation of DNA damage response and repair proteins	0.236	0.013	#NUM!	NUP210
Angiopoietin Signaling	0.236	0.013	#NUM!	GRB14
Antiproliferative Role of Somatostatin Receptor 2	0.236	0.013	#NUM!	GUCY1A1
Toll-like Receptor Signaling	0.236	0.013	#NUM!	TLR5
Ribonucleotide Reductase Signaling Pathway	0.235	0.0115	#NUM!	CREB5,HGF
Renal Cell Carcinoma Signaling	0.233	0.0128	#NUM!	HGF
Thyroid Cancer Signaling	0.233	0.0128	#NUM!	NGF
Role of WNT/GSK-3β Signaling in the Pathogenesis of Influenza	0.233	0.0128	#NUM!	WNT9B
Hypoxia Signaling in the Cardiovascular System	0.233	0.0128	#NUM!	CREB5
Signaling by MET	0.229	0.0127	#NUM!	HGF
Caveolar-mediated Endocytosis Signaling	0.229	0.0127	#NUM!	ITGA5
IL-7 Signaling Pathway	0.229	0.0127	#NUM!	HGF
DDX58/IFIH1-mediated induction of interferon-alpha/beta	0.223	0.0123	#NUM!	CASP10
FLT3 Signaling in Hematopoietic Progenitor Cells	0.219	0.0122	#NUM!	CREB5
BEX2 Signaling Pathway	0.219	0.0122	#NUM!	NGF
PI Metabolism	0.213	0.0119	#NUM!	TNFAIP8L3
Transport of bile salts and organic acids, metal ions and amine compounds	0.213	0.0119	#NUM!	SLC14A1
PEDF Signaling	0.213	0.0119	#NUM!	NGF
TP53 Regulates Metabolic Genes	0.21	0.0118	#NUM!	DDIT4
Melatonin Degradation I	0.21	0.0118	#NUM!	CYP19A1
Nicotine Degradation II	0.21	0.0118	#NUM!	CYP19A1
ABRA Signaling Pathway	0.201	0.0114	#NUM!	ABLIM3
Regulation of mRNA stability by proteins that bind AU-rich elements	0.198	0.0112	#NUM!	GPRC5A
Regulation of Cellular Mechanics by Calpain Protease	0.198	0.0112	#NUM!	ITGA5
ID1 Signaling Pathway	0	0.0099	#NUM!	ACVR1C,TNFRSF11B
Immunogenic Cell Death Signaling Pathway	0	0.0105	#NUM!	TNFRSF11B
Macrophage Classical Activation Signaling Pathway	0	0.0106	#NUM!	MAF,NCF2
MicroRNA Biogenesis Signaling Pathway	0	0.00535	#NUM!	HGF
Huntington's Disease Signaling	0	0.0105	#NUM!	CASP10,CREB5,NGF
Chaperone Mediated Autophagy Signaling Pathway	0	0.00471	#NUM!	BMAL1,MMP11,MMP7
NOD1/2 Signaling Pathway	0	0.00518	#NUM!	TLR5
NFKBIE Signaling Pathway	0	0.00223	#NUM!	TNFRSF11B
NRF2-mediated Oxidative Stress Response	0	0.0111	#NUM!	ABCC2,FKBP5,MAF
Potassium Channels	0	0.00971	#NUM!	KCNA4
Signaling by VEGF	0	0.00935	#NUM!	NCF2
Immunoregulatory interactions between a Lymphoid and a non-Lymphoid cell	0	0.00465	#NUM!	CD22
TCF dependent signaling in response to WNT	0	0.00505	#NUM!	SOX9
Generic Transcription Pathway	0	0.00699	#NUM!	MAMLD1,NR3C2,PGR
Gene Silencing by RNA	0	0.0098	#NUM!	NUP210
Binding and Uptake of Ligands by Scavenger Receptors	0	0.00877	#NUM!	APOB
EPH-Ephrin signaling	0	0.0108	#NUM!	EPHB1
Signaling by ROBO receptors	0	0.00407	#NUM!	CXCL12
Beta-catenin independent WNT signaling	0	0.00976	#NUM!	CAMK2A,STK32B
Costimulation by the CD28 family	0	0.00763	#NUM!	STK32B
Nucleotide Excision Repair	0	0.00917	#NUM!	COPS8
Mitotic Prophase	0	0.00962	#NUM!	NUP210
Processing of Capped Intron-Containing Pre-mRNA	0	0.00347	#NUM!	NUP210
Clathrin-mediated endocytosis	0	0.00775	#NUM!	APOB
RAB GEFs exchange GTP for GDP on RABs	0	0.0111	#NUM!	DENND2A
Transcriptional regulation by RUNX1	0	0.00658	#NUM!	RUNX2
Transcriptional regulation by RUNX3	0	0.0104	#NUM!	MAMLD1
Expression and translocation of olfactory receptors	0	0.00246	#NUM!	REEP1
KEAP1-NFE2L2 pathway	0	0.00658	#NUM!	STK32B
Class I MHC mediated antigen processing and presentation	0	0.00787	#NUM!	FBXO32,NCF2,ZBTB16
Factors involved in megakaryocyte development and platelet production	0	0.0108	#NUM!	ZFPM2
Signaling by the B Cell Receptor (BCR)	0	0.00588	#NUM!	CD22
Acute Phase Response Signaling	0	0.0105	#NUM!	CRABP2,TNFRSF11B
Mitochondrial Dysfunction	0	0.0087	#NUM!	ATP1A3,CAMK2A,CREB5
ROBO SLIT Signaling Pathway	0	0.00781	#NUM!	MMP7
Cohesin Chromatin Regulation Pathway	0	0.0038	#NUM!	PTGER2
Glycation Signaling Pathway	0	0.00889	#NUM!	MAF,NCF2
mRNA 3 Prime End Processing Signaling Pathway	0	0.0098	#NUM!	NGF
Hepatitis B Chronic Liver Pathogenesis Signaling Pathway	0	0.0106	#NUM!	AP1S3,CREB5
Cerebral Malformation Signaling Pathway	0	0.00855	#NUM!	PTGS2
Ceramide Signaling	0	0.011	#NUM!	TNFRSF11B
Tight Junction Signaling	0	0.011	#NUM!	CLDN4,TNFRSF11B
14-3-3-mediated Signaling	0	0.00758	#NUM!	PLCH2
Role of Pattern Recognition Receptors in Recognition of Bacteria and Viruses	0	0.00649	#NUM!	TLR5
fMLP Signaling in Neutrophils	0	0.00752	#NUM!	NCF2
CTLA4 Signaling in Cytotoxic T Lymphocytes	0	0.00164	#NUM!	AP1S3
IL-15 Production	0	0.0082	#NUM!	EPHB1
T Helper Cell Differentiation	0	0.00211	#NUM!	TNFRSF11B
Dendritic Cell Maturation	0	0.00494	#NUM!	CREB5,PLCH2,TNFRSF11B
ICOS-ICOSL Signaling in T Helper Cells	0	0.00195	#NUM!	CAMK2A
Human Embryonic Stem Cell Pluripotency	0	0.01	#NUM!	NGF,WNT9B
Role of NANOG in Mammalian Embryonic Stem Cell Pluripotency	0	0.00813	#NUM!	WNT9B
Prolactin Signaling	0	0.0104	#NUM!	LRRC38
Prostate Cancer Signaling	0	0.00862	#NUM!	CREB5
Type I Diabetes Mellitus Signaling	0	0.00195	#NUM!	TNFRSF11B
Small Cell Lung Cancer Signaling	0	0.0102	#NUM!	PTGS2
Glioma Signaling	0	0.00781	#NUM!	CAMK2A
Type II Diabetes Mellitus Signaling	0	0.00658	#NUM!	TNFRSF11B
Chronic Myeloid Leukemia Signaling	0	0.0107	#NUM!	GLI1,PLCH2,WNT9B
Gα12/13 Signaling	0	0.00746	#NUM!	CDH18
p70S6K Signaling	0	0.00172	#NUM!	PLCH2
mTOR Signaling	0	0.00935	#NUM!	DDIT4,RHOJ
Pancreatic Adenocarcinoma Signaling	0	0.008	#NUM!	PTGS2
G Beta Gamma Signaling	0	0.00769	#NUM!	ADCY2
Communication between Innate and Adaptive Immune Cells	0	0.00106	#NUM!	TLR5
Crosstalk between Dendritic Cells and Natural Killer Cells	0	0.0102	#NUM!	CAMK2A
Systemic Lupus Erythematosus Signaling	0	0.000936	#NUM!	CD22
CDC42 Signaling	0	0.00173	#NUM!	ITGA5
AMPK Signaling	0	0.0082	#NUM!	ADRA1B,CREB5
PAK Signaling	0	0.00847	#NUM!	ITGA5
Altered T Cell and B Cell Signaling in Rheumatoid Arthritis	0	0.00106	#NUM!	TLR5
Regulation of eIF4 and p70S6K Signaling	0	0.00532	#NUM!	ITGA5
PKCθ Signaling in T Lymphocytes	0	0.00179	#NUM!	CAMK2A
PI3K Signaling in B Lymphocytes	0	0.00338	#NUM!	CAMK2A,PLCH2
Paxillin Signaling	0	0.00943	#NUM!	ITGA5
ERBB Signaling	0	0.0108	#NUM!	NRG1
TEC Kinase Signaling	0	0.00346	#NUM!	ITGA5,RHOJ
UVA-Induced MAPK Signaling	0	0.0102	#NUM!	PLCH2
SAPK/JNK Signaling	0	0.00199	#NUM!	DUSP4
PTEN Signaling	0	0.00662	#NUM!	ITGA5
Nitric Oxide Signaling in the Cardiovascular System	0	0.00833	#NUM!	GUCY1A1
B Cell Receptor Signaling	0	0.0047	#NUM!	CAMK2A,CD22,CREB5
Insulin Receptor Signaling	0	0.00775	#NUM!	SCNN1A
Integrin Signaling	0	0.00952	#NUM!	ITGA5,RHOJ
Death Receptor Signaling	0	0.0103	#NUM!	CASP10
IGF-1 Signaling	0	0.00952	#NUM!	IGFBP5
Apoptosis Signaling	0	0.00943	#NUM!	CASP10
NF-κB Signaling	0	0.00525	#NUM!	NGF,TLR5,TNFRSF11B
T Cell Receptor Signaling	0	0.00161	#NUM!	PTPRH
BMP signaling pathway	0	0.0111	#NUM!	RUNX2
Phagosome Maturation	0	0.00585	#NUM!	NCF2
PD-1, PD-L1 cancer immunotherapy pathway	0	0.00877	#NUM!	TNFRSF11B
Sumoylation Pathway	0	0.0099	#NUM!	RHOJ
Th1 Pathway	0	0.008	#NUM!	IFNG-AS1
Th17 Activation Pathway	0	0.00204	#NUM!	PTGER2
NER (Nucleotide Excision Repair, Enhanced Pathway)	0	0.011	#NUM!	COPS8
T Cell Exhaustion Signaling Pathway	0	0.00176	#NUM!	ACVR1C
Systemic Lupus Erythematosus in T Cell Signaling Pathway	0	0.00465	#NUM!	CASP10,CREB5,RHOJ
Systemic Lupus Erythematosus in B Cell Signaling Pathway	0	0.00137	#NUM!	CD22
Senescence Pathway	0	0.00664	#NUM!	ACVR1C,GADD45B
Inhibition of ARE-Mediated mRNA Degradation Pathway	0	0.00617	#NUM!	TNFRSF11B
Xenobiotic Metabolism General Signaling Pathway	0	0.00613	#NUM!	MAF
Coronavirus Pathogenesis Pathway	0	0.00474	#NUM!	PTGS2
MSP-RON Signaling in Cancer Cells Pathway	0	0.00699	#NUM!	CREB5
Neutrophil degranulation	0	0.00839	1	CXCL1,FOLR3,TMC6,TMT1A
RHO GTPase cycle	0	0.0111	-0.447	ARHGEF16,CHN1,NCF2,RHOJ,SH3BP1
IL-4 Signaling	0	0.0104	-0.816	ALOX15B,COL6A3,COL6A6,COL8A2,CREB5,MAF
ID3 Signaling Pathway	0	0.00414	-1	BMAL1,CXCL1,NCF2,RUNX2
Phospholipase C Signaling	0	0.00801	-1.633	ADCY2,ADCY4,ARHGEF16,CREB5,GUCY1A1,ITGA5,PLA2G4A,PLA2G4C,RHOJ
