# Supplementary material for: Synovial Fluid Extracellular Vesicles from Patients with Severe Osteoarthritis Differentially Promote a Pro-Catabolic, Inflammatory Chondrocyte Phenotype
Source: Biomolecules. 2025 Jun 6;15(6):829. doi: 10.3390/biom15060829 (PMC12190261; doi:10.3390/biom15060829)
Supplement: Supplementary file 1 [file biomolecules-15-00829-s001.zip › Supplementary Table S11 USRs mild moderate SFEV vs untreated.xlsx]

## Sheet: Sheet0
Upstream Regulator	Expr Log Ratio	Molecule Type	Predicted Activation State	Activation z-score	Flags	p-value of overlap	Target Molecules in Dataset	Mechanistic Network
dexamethasone		chemical drug	Activated	3.914		7.46e-24	ABCB4,ABCC2,ACKR4,ADRA2A,ANGPTL4,ANGPTL7,ANOS1,ANXA3,AOC3,APOD,B3GNT5,BMAL1,CCL20,CCL7,CCR1,CD22,CD24,CEBPD,CXCL1,CXCL12,CXCL3,CYP19A1,DDIT4,DUSP1,DUSP4,EPHB1,FBP1,FBXO32,FGF1,FKBP5,FSTL3,G0S2,GDF15,GLUL,HAVCR2,HGF,HHIP,IFIH1,IFIT1,IGFBP5,INHBA,ISG20,ITGA5,KLF15,KLF9,KRT14,LIF,MAF,MMP13,NEBL,NGF,OAS1,OMD,OSBP2,OXTR,PER1,PER3,PMAIP1,PODXL,PTGER2,PTGS2,RDH5,RGMB,RGS16,RGS4,RIPOR2,SCNN1A,SEMA5B,SH2D…	146 (17)
GLI1	-0.511	transcription regulator	Inhibited	-3.189		3.23e-05	CD24,DBP,DUSP4,FAM43A,FGF1,HHIP,INSIG1,KLF9,KRT16,KRT19,LIF,MEST,PLXDC1,PTGS2,TMT1A,TNFRSF9,ZFP36
stallimycin		biologic drug	Inhibited	-2	bias	0.000936	IFIH1,IFIT1,INHBA,OAS1	99 (12)
pembrolizumab		biologic drug	Inhibited	-2		0.00102	HAVCR2,IFIT1,OAS1,PTGS2	45 (6)
IL2		cytokine	Inhibited	-2.776		6.56e-06	CCR1,CXCL12,DDIT4,DUSP1,DUSP4,FGF9,GDF15,HAVCR2,INSIG1,ISG20,LIF,LRRC32,MAF,PMAIP1,PTGER2,PTGS2,RGS16,SLC40A1,STAT4,TNFRSF11B,TNFRSF9,ZDHHC23	124 (16)
CHUK	0.072	kinase	Inhibited	-2.671		5.01e-12	CCL7,CCR1,CEBPD,CXCL1,CXCL12,CXCL3,DRAM1,GRIN2A,IFIH1,IL4I1,KLF9,LIF,MMP13,NGF,OAS1,PLA2G4A,PTGS2,RGS16,TNFRSF11B,TNFRSF9	113 (18)
tetradecanoylphorbol acetate		chemical drug		-0.782		7.28e-14	ADAMTS12,ANGPTL4,B3GNT5,C10orf90,CA11,CCL20,CEMIP,CXCL1,CXCL12,CXCL3,CYP19A1,DBP,DDIT4,DUSP1,FKBP5,FSTL3,GALNT15,GDF15,GLIS1,GRIN2A,HAS2,HGF,IGFBP5,IL4I1,INHBA,ITGA5,KRTAP2-3/KRTAP2-4,LIF,MAF,MMP13,NR3C2,OAS1,PER1,PTGER2,PTGS2,RGS16,RHOJ,SCNN1A,SLC28A3,SORL1,SUSD4,TLR5,TNFRSF11B,TSC22D3,ZFP36	131 (21)
MECP2	-0.07	transcription regulator	Inhibited	-2.414		0.000946	DLX5,FKBP5,GALNT15,GRIA1,GRIN2A,NEFM,PTGS2,SLC26A4
OLFM4-RET		fusion gene/product	Inhibited	-2	bias	0.0102	CCL7,KRT14,KRT16,MMP13
RB1	-0.039	transcription regulator	Inhibited	-2		0.247	CCL20,DUSP1,MAF,NEFM,PEG10,PER1,ZFP36
IL13	0	cytokine	Inhibited	-2.399		3.62e-05	CCL20,CCL7,CXCL1,G0S2,HS3ST1,IFIH1,KRT16,MAF,MAP3K7CL,MMP13,PLA2G4A,PTGS2,RAB33A,SLC26A4,SLC7A2,TNFRSF11B	113 (17)
U0126		chemical drug		1.973		7.66e-12	ANGPTL4,CEBPD,CLDN4,CXCL1,CXCL12,CYP19A1,DBNDD1,DBP,DLX5,DUSP1,DUSP4,FKBP5,G0S2,GDF15,GRIA1,INHBA,ITGA5,LIF,MMP13,NR3C2,PER1,PLA2G4A,PTGS2,SCNN1A,SPNS2,TNFRSF11B,TSC22D3,ZFP36	141 (20)
IRF1	-0.172	transcription regulator	Inhibited	-2.385		0.0191	CCL20,IFIH1,IFIT1,NCF2,OAS1,PTGS2
SP600125		chemical drug		-0.034		1.26e-11	CCL20,CCL7,CD24,CLDN4,CPM,CTHRC1,CXCL1,CXCL3,DDIT4,DDIT4L,DUSP1,FBXO32,FGF1,HRK,INHBA,MMP13,NR3C2,PER1,PLA2G4A,PTGS2,RGS4,ZFP36	105 (21)
HRAS	0.168	enzyme	Inhibited	-2.383		2.34e-10	ADRA2A,ANXA3,B3GNT5,CCL20,CD24,CEBPD,CXCL1,CXCL12,CXCL3,DIXDC1,DUSP1,DUSP4,FSTL3,HAS2,HGF,IGFBP5,ITGA5,KRT16,KRT19,MMP13,OSBP2,PGF,PLA2G4A,PRXL2A,PTGS2,SCNN1A,SORBS1,TNFRSF11B	107 (17)
NFAT (family)		group	Inhibited	-2.186	bias	0.00327	ESM1,GRIA1,HAVCR2,PTGS2,RHOJ
BHLHE40	-0.255	transcription regulator	Inhibited	-2.382		0.000106	CCR1,CD24,HAVCR2,IFIH1,INHBA,LIF,PER1,PLA2G4A,PTGS2,RGS16,SLC7A2,TNFRSF9	127 (20)
glucocorticoid		chemical drug	Activated	3.33		3.6e-11	CCL7,CEBPD,CXCL1,CYP19A1,DBP,DUSP1,GLUL,HAS2,KRT14,MMP13,NCF2,NGF,OAS1,PER1,PER3,PTGS2,SCNN1A,TNFRSF11B,TSC22D3,ZBTB16	118 (21)
CD40	0.14	transmembrane receptor	Inhibited	-2.377		0.000301	CD22,CXCL12,DUSP1,IL4I1,KLF9,NEFM,PTGER2,PTGS2,TNFRSF11B,TNFRSF9,ZBTB16	136 (19)
lipopolysaccharide		chemical drug		-1.327		4.24e-11	ABCC2,ADRA2A,ANGPTL4,ANXA3,APOB,BLNK,CCL20,CCL7,CCR1,CD22,CD24,CEBPD,CEMIP,CXCL1,CXCL12,CXCL3,DDIT4,DRAM1,DUSP1,DUSP4,FBXO32,FGF1,FKBP5,G0S2,GALNT15,GDF15,HGF,HHIP,HRK,IFIH1,IFIT1,IGFBP5,IL4I1,INHBA,INSIG1,ISG20,ITGA5,KIF5C,LDB2,LIF,LTC4S,MAF,MMP13,NCF2,NEFM,NGF,NPTX1,OAS1,PLA2G4A,PMAIP1,PODXL,PTGER2,PTGS2,RGS16,SCNN1A,SEMA3A,SLC40A1,SLC7A2,STAT4,STEAP4,TENT5C,TLR5,TNFRSF9,TSC22D3,ZBTB16,ZFP36	136 (16)
tretinoin		chemical drug		-0.763		1.14e-10	ANGPTL4,APCDD1,APOD,CASZ1,CCL20,CCL7,CCR1,CXCL1,CYP26B1,DACT2,DUSP1,DUSP4,G0S2,GDF15,GRIA1,HAS2,HS3ST1,IFIH1,IFIT1,IGFBP5,IL4I1,INHBA,KLF15,KLF9,KRT14,KRT16,KRT19,LRRC32,LTC4S,MMP13,NCF2,NEFM,OAS1,PAPPA2,PEG10,PMAIP1,PODXL,PTGS2,SEMA5B,SIX1,SLC5A3,SLC7A2,STAT4,STRA6,TLR5,TMT1A,TNFRSF11B,TSC22D3,ZBTB16	130 (18)
SLC15A4	-0.005	transporter	Inhibited	-2.236	bias	0.00936	ANXA3,IFIT1,ISG20,KRT19,PTGS2	76 (8)
PD98059		chemical - kinase inhibitor		0.904		1.81e-10	ABCC2,CCL20,CCR1,CEBPD,CXCL1,CYP19A1,DUSP1,DUSP4,FKBP5,GRIA1,HAS2,HGF,INSIG1,KLF15,KRT19,MMP13,NGF,OPCML,PER1,PLA2G4A,PODXL,PTGS2,SCNN1A,SEC14L2,TNFRSF11B,TSC22D3	114 (21)
triamcinolone acetonide		chemical drug	Activated	3.348		1.92e-10	ACKR4,ANGPTL4,ANGPTL7,ANOS1,CD22,DUSP1,FKBP5,INSIG1,KLF15,KLF9,MMP13,PER1,PER3,RGS16,TSC22D3,ZBTB16	101 (10)
CEBPD	1.155	transcription regulator	Inhibited	-2.216		5.56e-08	CCL20,CEBPD,CXCL1,CYP19A1,FBXO32,FGF1,HGF,IGFBP5,MMP13,NGF,PTGS2	117 (23)
TERT		enzyme	Inhibited	-2.191		0.00081	CD24,CXCL1,IFIH1,IFIT1,ISG20,KRT19,PRXL2A,PTGS2	101 (20)
resiquimod		chemical drug		-1		4.12e-10	AOC3,BLNK,CCL20,CCR1,CD22,CMTM8,CXCL1,CXCL12,CXCL3,FBXO32,GDF15,HAVCR2,IFIT1,INHBA,ISG20,LIF,OAS1,PLA2G4C,PMAIP1,PTGS2,TNFRSF9,WFDC21P	127 (17)
LY294002		chemical drug		0.56		6.15e-10	CCL20,CCL7,CCR1,CLDN4,CXCL1,CXCL3,CYP19A1,DLX5,DUSP1,DUSP4,GDF15,HAS2,HAVCR2,HGF,IGFBP5,ISG20,LIF,MAF,MMP13,NPTX1,PMAIP1,PTGER2,PTGS2,ZBTB16,ZFP36	112 (18)
IKBKE	-0.059	kinase	Inhibited	-2.18		0.00193	CXCL12,IFIH1,IFIT1,MMP13,PTGS2	107 (20)
bucladesine		chemical toxicant	Inhibited	-2.104		6.8e-10	CASZ1,CD24,CYP19A1,DUSP1,ESM1,FSTL3,GDF15,GLUL,HAS2,HHIP,HS3ST1,HS3ST2,IGFBP5,LIF,MMP13,NGF,PDE5A,PTGS2,RGS16,ST8SIA5	134 (26)
PRKCD	-0.013	kinase	Inhibited	-2.143		2.64e-06	CCL20,CCL7,CEMIP,CXCL12,GDF15,LIF,MMP13,OAS1,PTGS2,TNFRSF11B,ZFP36	131 (21)
cycloheximide		chemical reagent		-0.126		2.23e-09	ADRA1B,APOB,CCL20,CCR1,CEBPD,CXCL1,CXCL3,CYP19A1,DDIT4,DUSP1,DUSP4,HGF,IFIT1,IGFBP5,ISG20,MMP13,PMAIP1,PTGS2,RERG,TNFRSF11B	109 (19)
methylprednisolone		chemical drug	Activated	2.221		3.06e-09	ABCB4,ABCC2,ADRA1B,ANXA3,BLNK,BMAL1,CD22,CD24,DDIT4,DUSP1,FBXO32,G0S2,INSIG1,ITGA5,KLF15,KLF9,KRT19,SH2D4A,SLC40A1,SLC4A4,SLC7A2,SPTBN2,TLR5,TSC22D3,ZFP36
finerenone		chemical drug		-1.633		3.16e-09	CCL7,DUSP1,HHIP,PER1,SCNN1A,TSC22D3
CAV1	0.062	transmembrane receptor	Inhibited	-2		0.000156	GRIN2A,HGF,INHBA,KRT19,NR3C2,PLA2G4A,SLC14A1,SLC7A2	80 (11)
spironolactone		chemical drug		-0.851		5.54e-09	ABCC2,CCL7,DUSP1,FKBP5,HHIP,NR3C2,PER1,PGF,PTGS2,SCNN1A,TSC22D3	103 (19)
EFNA5	-0.108	kinase	Inhibited	-2		0.00149	DUSP4,KRT16,KRT75,PTGS2	63 (7)
5-O-mycolyl-beta-araf-(1->2)-5-O-mycolyl-alpha-araf-(1->1')-glycerol		chemical - endogenous non-mammalian		0		8.12e-09	CCL20,CCL7,CXCL1,CXCL3,CYP19A1,DUSP1,IFIT1,PTGS2,RGS16,STAT4	118 (15)
TAC1	-0.599	other	Inhibited	-2		0.00167	LDB2,NEFM,NGF,PTGS2,TNFRSF11B	89 (16)
RGS2	-0.016	enzyme	Activated	2		0.0146	ARHGEF16,CEBPD,CXCL12,SLCO4A1
TFAM	-0.03	transcription regulator	Activated	2		0.0415	ABLIM3,ITGA5,RASEF,ZBTB16
RBPJ	-0.135	transcription regulator	Activated	2.137		9.39e-06	CXCL12,CYP19A1,DUSP1,FGF1,FGF9,HAS2,HGF,INHBA,LIF,MMP13,NGF,PGF	116 (21)
ZC3H12A	0.203	enzyme	Activated	2.183		0.000156	BMF,CEBPD,CXCL1,DUSP1,KRT14,LIF,MAF,NUP210,ZFP36	121 (19)
RPSA	-0.017	translation regulator	Activated	2.219		8.97e-05	DUSP1,IFIT1,ISG20,OAS1,PTGS2	108 (18)
SOCS3	0.508	phosphatase	Activated	2.219		0.00399	APOB,IFIT1,ISG20,OAS1,SGCA	83 (10)
FKBP10	0.072	enzyme	Activated	2.236	bias	0.000282	COL8A2,INHBA,MMP13,NGF,PTGS2
PHACTR1	-0.139	other	Activated	2.236		5.24e-05	ANGPTL4,DDIT4,GDF15,IGFBP5,PTGS2
CD-38 inhibitor 78c		chemical reagent		-0.816		3.27e-08	CXCL12,FGF1,FGF9,HGF,LIF,PTGS2
PDLIM2	-0.068	other	Activated	2.236		0.00202	CCL20,CEMIP,FBP1,SLC40A1,STAT4	77 (7)
EHMT1	-0.056	enzyme	Activated	2.236		0.00854	CEBPD,KRT19,SCNN1A,STRA6,SYBU
mir-802		microRNA	Activated	2.236		0.0135	CCDC68,CXCL12,FGF1,RHOJ,SLC28A3
RARA	0.085	ligand-dependent nuclear receptor	Activated	2.414		0.000842	ABCC2,CD24,CYP19A1,CYP26B1,DUSP1,GDF15,IRF6,PTGS2,STRA6,TMT1A,TNFRSF11B	114 (17)
tung tree oil		chemical - endogenous non-mammalian				5.98e-08	DDIT4,DUSP1,GDF15,INSIG1,KRTAP2-3/KRTAP2-4,ZFP36
RNASEH2B	0.088	other	Activated	2.213	bias	0.00537	IFIH1,IFIT1,ISG20,OAS1,PTGS2
fluocinolone acetonide		chemical drug	Activated	2.828		6.39e-08	ACKR4,ANGPTL4,ANGPTL7,ANOS1,FKBP5,KLF15,PER3,ZBTB16
TREX1	-0.132	enzyme	Activated	2.207	bias	0.0324	IFIH1,IFIT1,ISG20,OAS1,PLA2G4A
tetrachlorodibenzodioxin		chemical toxicant		0.506		6.97e-08	ABCC2,ADCY4,BLNK,CCKAR,CYP19A1,DACT2,EPHB1,FGF9,GDF15,GLUL,ITGA5,KRT14,KRT19,LTC4S,MMP13,NPTX1,PODXL,PTGS2,SLC40A1,STEAP4,TSC22D3	115 (17)
BMP7	0.564	growth factor	Activated	2.491		0.000455	CEBPD,CYP19A1,DLX5,DUSP1,GLUL,IGFBP5,ITGA5,MMP13,SPTBN2	100 (14)
corticosterone		chemical - endogenous mammalian	Activated	2.509		6.05e-07	ANGPTL4,APOB,DBP,DDIT4,FKBP5,GLUL,KLF9,LIF,NR3C2,PTGS2,TSC22D3	113 (20)
adavosertib		chemical drug		-1.732	bias	8.31e-08	CCL20,CCL7,CXCL12,DUSP4,IFIH1,IFIT1,ISG20,OAS1,TLR5,TNFRSF11B	121 (18)
KLF15	0.876	transcription regulator	Activated	2.63		9.62e-06	APOD,CCL7,CEBPD,CXCL3,DDIT4,FKBP5,KLF15,NGF
NR3C1	-0.201	ligand-dependent nuclear receptor	Activated	2.943		7.02e-13	ANGPTL4,ANGPTL7,BMF,CCL20,CCR1,CEBPD,CEMIP,CXCL12,CXCL3,CYP19A1,DDIT4,DUSP1,DUSP4,FKBP5,GLUL,GRIA1,GRIN2A,GULP1,IFIH1,INHBA,KLF15,KLF9,KRT14,LIF,MEST,MMP13,PER1,PLA2G4A,PTGS2,SCNN1A,SEMA5B,TLR5,TNFRSF11B,TNFRSF9,TSC22D3	141 (15)
EGR3	-0.322	transcription regulator	Activated	2		0.0709	HS3ST2,INSC,RGMB,TENT5C
HBB		enzyme				5.64e-07	CCL20,CCL7,CXCL1,CXCL3,GDF15,LIF,PLA2G4A,PTGS2,TLR5	119 (19)
fluticasone propionate		chemical drug	Activated	2.54		1.27e-07	ABLIM3,ANGPTL4,CCL20,CCL7,CXCL1,DDIT4,FKBP5,IFIT1,KLF9,PTGER2,TMT1A,TSC22D3	107 (13)
MYOC	-0.2	other				2.1e-06	DDIT4,DLX5,EBF3,FBXO32,HHIP,IGFBP5,KLHL41,NEFM
BRAF	-0.052	kinase				3.38e-06	ADAMTS14,B3GNT5,BMF,CCL20,CPM,CTHRC1,CXCL1,DUSP4,GDF15,HGF,KLF15,NGF,NPTX1,NR3C2,NUP210,PODXL,TNFRSF11B	125 (20)
ATN1	0.068	transcription regulator				5.87e-06	CD24,DBP,FGF1,IGFBP5,NEFM,NPTX1,RGS16,SPTBN2,ST8SIA5
INHBE	0.11	growth factor				6.01e-06	FSTL3,G0S2,HCAR1,MEST,SORBS1
forskolin		chemical toxicant		0.52		3.64e-07	CEBPD,CXCL1,CXCL3,CYP19A1,DDIT4,DUSP1,ERFE,ESM1,FKBP5,GPRC5B,GRIA1,HAS2,HAS3,HHIP,IGFBP5,INHBA,NGF,OXTR,PEG10,PER1,PMAIP1,PTGS2,RGS4,TNFRSF11B	132 (20)
JAK (family)		group				5.24e-05	FBXO32,IFIH1,IFIT1,PTGER2,PTGS2	99 (14)
SP3	0.043	transcription regulator				5.89e-05	ADCY4,BMF,CCL20,DUSP1,GDF15,HAS2,HGF,KRT16,NCF2,PTGS2	102 (12)
MYF6		transcription regulator				7.31e-05	ANGPTL4,ERFE,FGF9,FNDC5,INHBA,LIF,TNFRSF11B
GAB3	0.333	other				8.92e-05	IFIT1,OAS1	70 (7)
TFR2	0.245	transporter				9.57e-05	ERFE,GDF15,SLC40A1	35 (4)
HNRNPA2B1	0.018	other				0.000115	CD24,CEMIP,GDF15,GPRC5B,MEST,NR3C2,OAS1,PEG10
GNAQ	-0.03	enzyme				0.00017	ANXA3,CXCL12,HAS2,INSIG1,KLF15,KLHL41,PTGS2,SLCO4A1	86 (12)
TCL1A		transcription regulator				0.000204	CCR1,FKBP5,GDF15,MMP13,SLC40A1,STEAP4	102 (7)
Gstp1 (includes others)		enzyme				0.000217	B3GNT5,C10orf90,FKBP5,GRIN2A,KRTAP2-3/KRTAP2-4,PER1,SUSD4,TSC22D3
IFNL4	-0.723	cytokine				0.000223	IFIH1,IFIT1,OAS1	70 (7)
DSG3	0.011	other				0.000229	ANGPTL4,KRT14,MMP13,TMT1A
vitamin A		chemical - endogenous mammalian				0.000258	CYP26B1,GPRC5B,SLC40A1,STRA6
12-hydroxy-5,8,10-heptadecatrienoic acid		chemical - endogenous mammalian				0.000266	CLDN4,DUSP1
chloride		chemical - endogenous mammalian				0.000266	PTGS2,SLC26A4
cardiotoxin		chemical - other		1	bias	8.24e-07	ANGPTL4,AOC3,CCR1,ERFE,FGF9,FNDC5,HGF,INHBA,ITGA5,LIF,MEST,MMP13,TNFRSF11B
TELO2	-0.034	other				0.000266	IFIT1,OAS1
Defb2		other				0.000266	CD24,TNFRSF9
IFNA14		cytokine				0.000282	IFIH1,IFIT1,STAT4
raloxifene		chemical drug		1.265		9.62e-07	ANXA3,BLNK,CD24,CXCL12,DDIT4,DUSP1,DUSP4,IRF6,MMP13,PTGS2,TNFRSF11B	132 (21)
helenalin		chemical - endogenous non-mammalian		-0.277		1.01e-06	CCL20,CXCL1,CXCL3,PLA2G4A,PTGS2	74 (14)
estrogen		chemical drug		-1.196		1.01e-06	APOB,CCKAR,CXCL12,CYP19A1,DUSP1,GRIA1,HGF,IGFBP5,ITGA5,LIF,OXTR,PTGS2,TNFRSF11B,ZFP36	133 (21)
IFNA10		cytokine				0.000282	IFIH1,IFIT1,STAT4
IFNA21	0	cytokine				0.000282	IFIH1,IFIT1,STAT4
harpagoside		chemical - endogenous non-mammalian		0.128		1.04e-06	CCL20,CCL7,CXCL1,CXCL3,MMP13,STAT4
IFNA5	0.406	cytokine				0.000282	IFIH1,IFIT1,STAT4
IFNA7		cytokine				0.000282	IFIH1,IFIT1,STAT4
CRY2	-0.163	enzyme				0.000282	BMAL1,DBP,PER1	13 (6)
mycophenolic acid		chemical drug		-0.707		1.62e-06	CCL20,CXCL3,DUSP1,INHBA,KRT19,MMP13,PTGS2,RGS4	106 (19)
IFNA6		cytokine				0.000282	IFIH1,IFIT1,STAT4
CRY1	-0.115	enzyme				0.000282	BMAL1,DBP,PER1	13 (6)
GROWTH FACTOR (family)		group				0.000282	DUSP1,GLUL,PTGS2	96 (15)
IGF2	0.226	growth factor				0.000286	CORO2B,DUSP1,IGFBP5,ITGA5,KLF9,NGF,PTGS2,RGS16	129 (24)
rosiglitazone		chemical drug		0.466		2.47e-06	ANGPTL4,AOC3,CCKAR,CYP19A1,DLX5,FGF1,GDF15,GRIA1,HAS2,HCAR1,HGF,IGFBP5,INHBA,INSIG1,NGF,OAS1,PTGS2,SORBS1	127 (18)
PER1	1.54	transcription regulator				0.000326	BMAL1,DBP,PER1,PER3	13 (6)
SPOP	0.066	other				0.000339	CCL20,DUSP1,GDF15,IFIH1,PTGS2,TNFRSF9,ZFP36	44 (7)
CTNNB1/TCF (complex)		complex				0.000351	DLX5,FGF9,TNFRSF11B
CAPN3	-0.127	peptidase				0.000351	DUSP1,NCF2,PTGS2
Ni2+		chemical reagent		1.276	bias	2.68e-06	ANGPTL4,CCL20,CXCL1,CXCL3,HRK	107 (13)
tributyrin		chemical drug		-0.342	bias	2.73e-06	CCL20,CXCL3,DUSP1,INHBA,MMP13,PTGS2,RGS4	75 (9)
IFNA8	-1.615	cytokine				0.000351	IFIH1,IFIT1,STAT4
PDHA1	-0.011	enzyme				0.000351	CXCL1,ESM1,PTGS2	32 (4)
BTC	-0.365	growth factor				0.000351	CCL20,HAS2,PTGS2	114 (19)
IFNA16		cytokine				0.000351	IFIH1,IFIT1,STAT4
BSCL2	0.177	other				0.00038	AOC3,GRIA1,IGFBP5,MMP13,PTGS2
HTT	-0.041	transcription regulator				0.000455	BMAL1,CD24,CORO2B,DBP,FGF1,GLUL,GRIA1,GRIN2A,IGFBP5,KLF9,NEFM,NPTX1,PER1,PLA2G4A,RGS16,RGS4,SLC40A1,SPTBN2,ST8SIA5	50 (3)
SFRP4	-0.149	transmembrane receptor				0.000497	APOB,CYP19A1,MMP13,PTGS2	83 (7)
dimethyl n-oxalyl-glycine		chemical reagent		-0.351		3.73e-06	ANGPTL4,CEMIP,CXCL12,DDIT4,GDF15,IGFBP5,ISG20,ITGA5,PDE5A,RGS4,SPNS2,TNFRSF9	82 (9)
carbonyl cyanide m-chlorophenyl hydrazone		chemical toxicant		-1.026		4.1e-06	CCL20,DDIT4,DRAM1,EPHB1,ESM1,GDF15,PTGS2	69 (12)
aspirin		chemical drug		-1.007		4.23e-06	ABLIM3,BMAL1,CXCL1,FBP1,GDF15,GRIN2A,HGF,MMP13,PLA2G4A,PMAIP1,PTGS2,TNFRSF11B	114 (19)
decitabine		chemical drug	Inhibited	-2.448		4.27e-06	ABCC2,ACVR1C,ANGPTL4,BMF,CASZ1,CD24,CXCL12,CXCL3,CYP19A1,DUSP1,GDF15,GRIN2A,HS3ST2,KIF5C,KRT16,KRT19,KRT75,MAF,MMP13,NEFM,NPTX1,OAS1,PTGS2,STAT4,TLL1,TNFRSF9	131 (19)
tamoxifen		chemical drug		-0.817		4.28e-06	CEBPD,CLDN4,CXCL12,G0S2,GDF15,HAS2,HGF,ISG20,LIF,OXTR,PTGER2,PTGS2,RERG,SLC5A3,SLC7A2	124 (20)
JQ1		chemical reagent		1.233		4.49e-06	BMF,CXCL3,CYP19A1,HAVCR2,IFIT1,KCTD16,MMP13,PMAIP1,PTGS2,SH2D4A,STRA6	113 (22)
fontolizumab		biologic drug				0.000517	CCL7,CXCL1,TGM3
SLITRK5	0.983	other				0.000529	GRIA1,GRIN2A
Ro31-8220		chemical drug		-1.283		4.62e-06	CCL20,DUSP1,DUSP4,FSTL3,ITGA5,PTGS2	105 (19)
laminaran		chemical drug		-0.896		4.62e-06	CCL20,CXCL1,G0S2,INHBA,PTGS2,TNFRSF9
PCSK9	-0.516	peptidase				0.000595	CCR1,CD24,CXCL12,IGFBP5,INHBA,ISG20,MAF,PTGS2,TENT5C
S100A7	0	other				0.000616	CCL20,CXCL1,MMP13	88 (11)
GNA14	-0.236	enzyme				0.000649	ANXA3,HAS2,KLHL41,LIF,PTGS2
GNA15	0.503	enzyme				0.000771	CCL20,CEBPD,GLUL,KLHL41,OMD,PTGS2	72 (7)
KCNJ10	0.028	ion channel				0.000848	ANXA3,PMAIP1,SGCA
BUD23	0.098	enzyme				0.000876	FKBP5,TSC22D3
clopidogrel		chemical drug		1.134		5.47e-06	BMF,CXCL12,HRK,IFIT1,KLF15,PMAIP1,RGS16	63 (7)
CXADR	-0.396	transmembrane receptor				0.000876	CXCL1,CXCL3	87 (11)
picrotoxin		chemical toxicant		-0.762		6.01e-06	ADCY4,ADRA1B,ADRA2A,CCKAR,GRIA1
NPC1	-0.12	transporter				0.000888	ACKR4,APOB,BMAL1,CCR1,CD22,PTGS2,STAT4	88 (11)
HISTONE H4 (family)		group				0.000921	ANGPTL4,CXCL1,CYP19A1,HAS2,KIF5C,PMAIP1,PTGS2	110 (18)
IFNLR1	-0.733	transmembrane receptor				0.000936	CCL20,IFIH1,LIF,PTGS2	82 (9)
RXR (family)		group				0.000965	ABCC2,ANGPTL4,HR,INSIG1,MMP13,PTGS2
cobalt chloride		chemical reagent		-0.994		7.05e-06	DDIT4,DUSP1,HS3ST1,INSIG1,ISG20,PMAIP1,PTGS2,SLC40A1,SORL1,ZFP36	124 (20)
capsaicin		chemical drug	Inhibited	-2.421		7.19e-06	GDF15,HGF,KCNA4,PTGS2,SCNN1A,SLC40A1,TNFRSF11B	125 (23)
FOXO (family)		group				0.000982	ABCC2,FBXO32,PMAIP1	71 (6)
GPR39	-0.364	G-protein coupled receptor				0.000982	INHBA,PGF,RGS16
2'3'-cyclic guanosine monophosphate-adenosine monophosphate		chemical - endogenous mammalian				0.00102	CCL20,IFIT1,OAS1,WFDC21P	86 (14)
Cdkn2a		other				0.00107	CEBPD,DLX5,DUSP1,GDF15,HGF,IGFBP5,PGF,ZBTB16	107 (12)
ADRA1D	-0.241	G-protein coupled receptor				0.0011	ADRA1B,CEBPD,DUSP1,LIF	83 (9)
IDR-1002		chemical reagent		-0.447		8.58e-06	CCL20,CCL7,CXCL1,ITGA5,PTGER2
CCBE1	0.121	other				0.00113	BMPER,CTHRC1,HAS2
GNA13	-0.01	enzyme				0.00113	CXCL1,CXCL3,PTGS2	70 (11)
USP1	-0.015	peptidase				0.00113	CLDN4,ITGA5,PGF
ETV5	-0.104	transcription regulator				0.00119	CLDN4,CXCL12,ITGA5,KRT16,KRT19,MAF	75 (7)
trans-hydroxytamoxifen		chemical drug		0.632		9.48e-06	ANXA3,BLNK,CD24,CXCL12,DDIT4,DUSP1,DUSP4,FGF9,IRF6,PLXDC1
PRKN	-0.258	enzyme				0.00124	CCL20,CCL7,CXCL1,CXCL12,IGFBP5,TNFRSF11B	121 (22)
NFIB	-0.185	transcription regulator				0.00128	ADRA1B,FHOD3,HGF,STEAP4
IFNK		cytokine				0.00129	IFIH1,OAS1,STAT4	55 (7)
EREG	0.112	growth factor				0.00129	HAS2,PGF,PTGS2	28 (3)
ziritaxestat		chemical drug		0		1.07e-05	BMF,CEMIP,DDIT4,IFIT1,NEFM,OAS1
E. coli serotype 0127B8 lipopolysaccharide		chemical - endogenous non-mammalian		-1.117		1.09e-05	ADRA2A,CXCL12,FGF1,GLUL,GPRC5B,HAS2,LIF,NGF,PTGS2,TNFRSF11B	113 (18)
RPS6KA5	-0.095	kinase				0.00129	CCL20,DUSP1,PTGS2	120 (22)
PSMG1	0.056	other				0.00131	FBXO32,KLF15
ZNF395	0.179	transcription regulator				0.00131	IFIT1,PEG10
TRA2B	0.036	other				0.00165	ANGPTL4,MMP13,RGS4
PLX5622		chemical drug		-0.577		1.26e-05	ADRA1B,CCL20,CCR1,COL8A2,CXCL12,GRIA1,GRIN2A,NGF,PLA2G4C,SPTBN2,SYT13,TNFRSF11B
prexasertib		chemical drug		-0.378		1.3e-05	DUSP1,GDF15,IFIH1,PMAIP1,PTGS2,TNFRSF9,ZFP36	111 (15)
CCL3		cytokine				0.00165	CCL20,CCR1,ITGA5	83 (10)
Asgr1		transmembrane receptor				0.00182	APOB,INSIG1
Ifna1/Ifna1l1		cytokine				0.00182	ISG20,MEST
Rln1		other				0.00182	HAS2,OXTR
CADM4	-0.411	other				0.00182	GRIA1,GRIN2A
KMT5B	-0.011	enzyme				0.00182	DUSP1,TSC22D3
CMAS	0.014	enzyme				0.00182	CD22,CXCL1
4-hydroxytamoxifen		chemical drug		-0.104		1.51e-05	CEBPD,CLDN4,CYP19A1,DDIT4,DUSP1,DUSP4,KRT19,PMAIP1,RGS16,ZFP36	118 (19)
TCIM		other				0.00182	CXCL1,PTGS2	48 (7)
genistein		chemical drug		-0.66		1.56e-05	ANGPTL4,APOB,CXCL12,CYP19A1,DUSP1,FERMT3,GDF15,KLHL41,KRT14,MMP13,PER1,PTGS2,RAB11FIP4,SLC4A4,TNFRSF11B	113 (22)
APOBEC1		enzyme				0.00182	APOB,PTGS2
ISG20L2	0.104	enzyme				0.00182	HAVCR2,TNFRSF9
YWHAB	0.014	other				0.00182	DUSP1,SCNN1A
POM121	0.081	other				0.00185	CD24,NUP210,ZFP36
T-5224		chemical reagent		-1.414		2.07e-05	ANGPTL4,CD24,CPM,FKBP5,HAS2,INHBA,NEBL,PTGS2
1-methyl-4-phenyl-1,2,3,6-tetrahydropyridine		chemical toxicant		-0.647		2.07e-05	DRAM1,FKBP5,LIF,NCF2,NGF,PTGS2,SLC40A1,ZBTB16	122 (17)
UBAP1	0.052	other				0.00185	IFIT1,ISG20,OAS1	74 (7)
CFI-402257		chemical drug		0.391	bias	2.17e-05	CCL20,CXCL1,CXCL3,INHBA,MMP13	99 (12)
MIR31HG	-0.149	other				0.00185	CXCL1,HGF,TNFRSF11B	86 (11)
32-134D		chemical reagent		-0.135		2.21e-05	ANGPTL4,CCL20,CXCL12,HAVCR2,PGF,TNFRSF11B
BMP15		growth factor				0.00185	CYP19A1,HAS2,PTGS2	59 (12)
SPRY1	0.168	other				0.00185	FGF1,FGF9,MEST
MED12	-0.009	transcription regulator				0.00207	FKBP5,GDF15,LIF
BMPR1B	-0.065	kinase				0.00207	CYP19A1,DLX5,PTGS2	66 (8)
RBM39	-0.003	transcription regulator				0.00207	AOC2,AOC3,GLUL
ANXA1	-0.021	enzyme				0.00209	HAVCR2,PLA2G4A,PTGS2,TSC22D3	102 (14)
HISTONE H3 (family)		group				0.0022	ADRA1B,AP1S3,CXCL1,CYP19A1,DDIT4,DLX5,FKBP5,ITGA5,MAF,PER1,PMAIP1,PTGS2,RGS4,SCNN1A	129 (21)
NR2F1	0.185	ligand-dependent nuclear receptor				0.00223	CYP19A1,GDF15,HGF,KRT14
calcitriol		chemical drug		-0.857		2.81e-05	ACKR4,CA11,CCL20,CEBPD,CXCL1,CXCL12,CXCL3,CYP19A1,DACT2,DUSP1,FNDC5,IGFBP5,MAF,MMP13,NGF,NPTX1,OMD,PGF,PTGER2,PTGS2,SLC14A1,TNFRSF11B	118 (22)
LMNA	-0.078	other				0.00226	ACKR4,ADAMTS12,CEBPD,DUSP4,GULP1,HAS3,IFIH1,ISG20,KLF15,ZFP36
DLX5	0.949	transcription regulator				0.0023	BMPER,DLX5,HGF
NR2F6	0.011	ligand-dependent nuclear receptor				0.0023	CCL20,CXCL3,CYP19A1
prednisolone		chemical drug		1.988		2.99e-05	CEBPD,DRAM1,DUSP1,FBXO32,FKBP5,ISG20,KLF9,PTGS2,TNFRSF11B,TSC22D3,ZBTB16	116 (21)
FOXP3	0.229	transcription regulator				0.00236	CCR1,DUSP4,LRRC32,MAF,PMAIP1,SLCO4A1,WFDC21P	80 (7)
RNASEH2A	0.046	enzyme				0.00237	IFIH1,ISG20,OAS1,PTGS2
ganglioside GD1a		chemical - endogenous mammalian				0.00241	HGF,PTGS2	36 (7)
ganglioside GM1		chemical - endogenous mammalian				0.00241	NGF,PTGS2
LPAR5	-0.898	G-protein coupled receptor				0.00241	HAVCR2,PTGS2
LGI1	-0.075	other				0.00241	GRIA1,PLA2G4A
ARHGEF7	-0.044	other				0.00241	FKBP5,PTGS2
STRN	0.125	other				0.00241	NR3C2,SCNN1A
GABBR2	-0.044	G-protein coupled receptor				0.00241	GLUL,GRIA1
H3-3A/3B		group				0.00243	BLNK,DUSP1,FBP1,IGFBP5,ZFP36
PIK3CA	0.2	kinase				0.00249	CCL20,CD24,CEBPD,CXCL12,ITGA5,LIF,MEST,PTGS2	119 (21)
VHL	-0.054	transcription regulator				0.00251	CLDN4,CXCL12,ITGA5,MAF,PMAIP1,PSG1,SLC40A1	99 (11)
CADM1	-0.351	other				0.00252	DBP,GRIA1,KLF9,TENT5C
ORMDL3	-0.125	other				0.00255	CCL20,OAS1,PTGS2	55 (7)
AGMAT	0.316	enzyme				0.00255	AOC2,AOC3,GLUL
SB203580		chemical drug		0.833		3.88e-05	ANXA3,CCL20,CCL7,CD24,CEBPD,CXCL1,CYP26B1,DUSP1,HAS2,HAS3,IFIT1,ISG20,MMP13,NGF,PTGS2,TNFRSF11B	116 (21)
AZGP1		transporter				0.00255	FBXO32,ITGA5,KRT19
GCR/GLUCOCORTICOID DIMER (complex)		complex				0.00282	DUSP1,FBP1,TSC22D3
PLA2G4D	0	enzyme				0.00282	CXCL12,LIF,TGM3
TAF4B	0.084	transcription regulator				0.00282	INHBA,MMP13,ZBTB16
PAX5	-2.205	transcription regulator				0.00301	BLNK,BMAL1,CD22,CLDN4,PLXDC1
UBE3D	0.079	enzyme				0.00307	CEBPD,HGF
CEMIP2	0.205	enzyme				0.00307	CEMIP,HAS2
PPM1A	0.046	phosphatase				0.00307	ITGA5,MMP13	93 (13)
THRAP3	-0.015	transcription regulator				0.0031	CD24,HAS2,PEG10
LACTB	0.047	peptidase				0.0031	INHBA,OXTR,TNFRSF11B
BMPR2	-0.08	kinase				0.00319	CXCL12,INHBA,SORL1,TNFRSF11B	65 (6)
RBM47	-0.38	other				0.00319	CCR1,CXCL12,FNDC5,TSC22D3
SOS (family)		group				0.00323	CASZ1,ESM1,IGFBP5,MYO5B,NPTX1,PMAIP1,PTGS2
IL32	0.159	cytokine				0.00338	CXCL1,MMP13,PTGS2,TNFRSF11B	99 (18)
NOSTRIN	-0.211	transcription regulator				0.00339	FGF1,ITGA5,PGF
mezerein		chemical - endogenous non-mammalian				5.01e-05	IFIH1,IFIT1,INSIG1,RGS16	60 (4)
EIF4EBP2	0.017	translation regulator				0.00339	CEBPD,GRIA1,PTGS2
PTH1R	0.121	G-protein coupled receptor				0.00371	DUSP1,MMP13,TNFRSF11B	101 (12)
UPF2	-0.085	other				0.00371	KLHL41,PTGS2,TNFRSF11B
semaxinib		chemical drug		-0.752		5.88e-05	CCL20,CCR1,CD24,CYP19A1,GDF15,HAVCR2,PTGS2,TLR5	118 (22)
molybdenum disulfide		chemical reagent		0.707		5.88e-05	COL8A2,CPNE7,ESM1,IFIT1,IGFBP5,KRT14,MAP3K7CL,PLA2G4A
Saa3		other				0.00371	DBP,MMP13,TNFRSF11B
ARNTL/CLOCK (complex)		complex				0.00382	DBP,PER1	13 (3)
NQO2	-0.052	enzyme				0.00382	CXCL12,PTGS2	97 (17)
FEN1	-0.085	enzyme				0.00382	IFIT1,IRF6
LGALS8	-0.024	other				0.00382	CXCL1,CXCL3	87 (11)
metformin		chemical drug		1.04		6.68e-05	ANGPTL4,APOB,CXCL12,CYP19A1,DDIT4,DLX5,DUSP1,FBP1,G0S2,GDF15,HRK,INHBA,INSIG1,PMAIP1,PTGS2	126 (27)
MLLT3	0.219	transcription regulator				0.00382	FBP1,SCNN1A
BICD2	0.073	other				0.00382	IFIT1,OAS1	70 (7)
SS18-SSX1		fusion gene/product				0.00382	APOD,PMAIP1
HDAC4	0.035	transcription regulator				0.0039	ANGPTL4,LDB2,MMP13,PTGS2,RGS4,TNFRSF11B	111 (17)
RAF (family)		group				0.00397	DUSP4,GDF15,HAS2,PMAIP1	94 (13)
deferoxamine		chemical drug		0.588		7.34e-05	ANGPTL4,CCL20,DUSP1,FBXO32,GDF15,IGFBP5,ISG20,PLA2G4A,PMAIP1,SLC40A1	128 (23)
IFNAR1	-0.037	transmembrane receptor				0.00399	CCL20,IFIH1,IFIT1,LIF,OAS1,PTGS2,RIPOR2	105 (17)
EXT1	-0.289	enzyme				0.00404	CEBPD,FGF1,KLF15
vidutolimod		chemical drug	Inhibited	-2.646	bias	8.22e-05	CCL7,CCR1,IFIH1,IFIT1,IL4I1,ISG20,OAS1
kainic acid		chemical toxicant		-0.724		8.43e-05	DUSP1,FGF9,GRIA1,NGF,NR3C2,PER1,PTGS2,RGS4,SIX1	106 (15)
2-aminopurine		chemical reagent		1.05		8.48e-05	CXCL1,IFIT1,OAS1,PTGS2	86 (7)
DLX1	-0.552	transcription regulator				0.00419	BMPER,CTHRC1,DLX5,RGS4
D-alpha-hydroxyglutarate		chemical - endogenous mammalian				0.00419	ANGPTL7,FBXO32,FSTL3,HR
methylprednisolone acetate		chemical drug				8.92e-05	MMP13,PTGS2
S1PR1	0.211	G-protein coupled receptor				0.00439	HGF,MAF,PTGS2	115 (23)
HDAC1	0.101	enzyme				0.00455	BMF,CXCL1,DUSP1,GLUL,NEFM,OXTR,PMAIP1,PTGS2,RGS4,TSC22D3	113 (21)
OLFM4	0.503	other				0.00464	PTGER2,PTGS2
SCNN1B	-0.555	ion channel				0.00464	SCNN1A,SLC26A4
tyrphostin AG 1478		chemical drug		0.902		9.85e-05	CYP19A1,HAS2,MMP13,NCF2,PTGER2,PTGS2	117 (20)
allopregnanolone		chemical - endogenous mammalian				0.00464	GRIN2A,PTGS2
simvastatin		chemical drug		-0.17		0.000101	ABCB4,ANXA3,APOB,CCL20,HS3ST1,NCF2,PTGS2,STAT4,TNFRSF11B,TSC22D3	116 (19)
miR-450a-5p (and other miRNAs w/seed UUUGCGA)		mature microRNA				0.00475	HGF,ITGA5,KRT14
laquinimod		chemical drug		-0.57	bias	0.000103	CCR1,FKBP5,FNDC5,LTC4S,MMP13,PGF,TRNP1
FANCC	0.164	other				0.00487	CXCL12,GDF15,OAS1,PTGS2	128 (21)
triptolide		chemical drug		-0.532		0.000105	ABLIM3,BMAL1,CXCL1,CXCL12,DUSP1,HGF,PMAIP1,PTGS2	104 (19)
DMD	-0.238	other				0.00513	BLNK,FBXO32,KY,LIF,RIPOR2,SGCA,SUSD4
peptidoglycan		chemical - endogenous non-mammalian		0.118		0.000109	CCL20,CXCL1,CXCL3,DUSP1,MMP13,PTGS2,TLR5	105 (16)
ACVRL1	0.109	kinase				0.00513	CXCL12,GDF15,MMP13	46 (7)
PRKAG3	-0.559	kinase				0.00526	ANGPTL4,DDIT4L,IGFBP5,SLC40A1,SLC7A2,ZFP36
MTF1	-0.017	transcription regulator				0.00553	MMP13,PGF
GPR68	-0.055	G-protein coupled receptor				0.00553	DUSP1,PTGS2	68 (7)
ZFP36L2	0.446	transcription regulator				0.00553	DDIT4,NEFM
HLF	0.137	transcription regulator				0.00553	PER1,SCNN1A
U73122		chemical reagent	Activated	2.213	bias	0.00012	KLF15,MAF,MMP13,OXTR,PTGS2	113 (22)
LINC02574		other				0.00553	IFIH1,OAS1	79 (11)
KRT14	-1.808	other				0.00554	CXCL1,KRT16,MMP13	61 (7)
mir-132 (includes others)		microRNA				0.00554	GRIA1,GRIN2A,STAT4
mifepristone		chemical drug		-1.621		0.000128	ABCC2,CD24,CEBPD,DDIT4,DUSP1,FKBP5,HAS2,KLF9,OXTR,PLA2G4A,PTGER2,PTGS2	130 (21)
arsenite		chemical toxicant		0.729		0.000128	CXCL3,DUSP1,HAS2,HGF,INHBA,PTGS2,ST8SIA5	95 (15)
J11-Cl		chemical reagent				0.000131	CCL20,CXCL3,PTGS2	94 (14)
1,2-dimethylhydrazine		chemical toxicant				0.000132	KRT14,MMP13,PER3,PTGS2,TNFRSF11B	64 (7)
ING1	0.04	transcription regulator				0.00554	ANGPTL4,PMAIP1,ZFP36	98 (11)
BLM	-0.134	enzyme				0.00554	IFIT1,ISG20,OAS1
STK40	-0.05	kinase				0.0059	CXCL1,FGF1,PTGS2,TLR5	47 (7)
RC3H2	-0.124	enzyme				0.00596	CXCL1,FGF1,PGF
aflatoxin B1		chemical - endogenous non-mammalian	Inhibited	-2.714		0.000147	CD24,DBP,DDIT4L,FGF1,GDF15,GULP1,INHBA,ITGA5,NCF2,NEFM,TNFRSF9
miR-221-3p (and other miRNAs w/seed GCUACAU)		mature microRNA				0.00596	BMF,DDIT4,MAF
RNA POLYMERASE II (complex)		complex				0.00625	ANGPTL4,BLNK,DUSP1,GDF15,HAS2,ITGA5,PTGS2,SORBS1	87 (7)
CERK	0.03	kinase				0.0064	ACKR4,CCL20,CXCL1
HSD11B2	-0.662	enzyme				0.0065	SCNN1A,TSC22D3	77 (8)
miR-140-5p (and other miRNAs w/seed AGUGGUU)		mature microRNA				0.0065	CXCL12,IGFBP5
MED16	-0.001	transcription regulator				0.0065	ANGPTL4,MMP13
PLCB1	-0.262	enzyme				0.0065	CD24,PTGS2	54 (5)
PTGER1	-0.201	G-protein coupled receptor				0.0065	ANGPTL4,PTGS2	72 (7)
NPAS2	0.212	transcription regulator				0.0065	BMAL1,PER1
ionomycin		chemical reagent		-1.194		0.000156	CLDN4,DUSP1,ERFE,HRK,IL4I1,MAF,NGF,PTGS2,ZBTB16	124 (18)
icatibant		biologic drug				0.0065	NGF,PTGS2	19 (3)
REST	-0.034	transcription regulator				0.00676	CXCL12,GLRA1,GRIN2A,NEFM,OSBP2,SLC26A4
NEIL2	0.057	enzyme				0.00676	CCL20,CCR1,PTGS2,TLR5	110 (12)
digoxin		chemical drug		1.039		0.000173	ANGPTL4,BMF,FKBP5,MMP13,PTGS2	114 (22)
etanercept		biologic drug				0.00685	CCL20,CXCL12,PTGS2	95 (14)
FLZ		chemical drug				0.000173	DDIT4,PMAIP1,PTGS2	60 (7)
salmonella minnesota R595 lipopolysaccharides		chemical - endogenous non-mammalian		0.324	bias	0.000175	CCL20,CCL7,CEBPD,CXCL1,GDF15,PTGS2,SLC7A2	119 (20)
palbociclib		chemical drug		0.174		0.000175	CXCL1,DUSP1,IFIT1,LIF,OAS1,PER1,ZFP36	110 (18)
eprenetapopt		chemical drug		0.025		0.000188	DLX5,IFIT1,KRT14,PMAIP1,SCNN1A	86 (7)
PPARA:RXRA Coactivator		complex				0.00685	ABCB4,ANGPTL4,G0S2
potassium chloride		chemical drug				0.000194	FGF9,GRIN2A,HRK,IGFBP5,NPTX1,PTGS2,SCNN1A
IRF2BP1	-0.015	transcription regulator				0.00685	DUSP1,INHBA,TNFRSF11B
C1QBP	0.335	transcription regulator				0.00685	ADRA1B,GDF15,HAS2	51 (3)
ARRB2	0.011	other				0.00685	ADRA2A,PLA2G4A,PTGS2	98 (17)
IRAK4	0.051	kinase				0.00707	CCL20,LIF,RGS16,ZFP36	112 (19)
SOD1	-0.057	enzyme				0.00725	ESM1,GRIA1,IFIH1,INHBA,LOC728392,NEFM,PTGS2,SLC40A1,STAT4	109 (12)
arginine		chemical - endogenous mammalian				0.00733	DDIT4,MMP13,PTGS2	123 (23)
MFGE8	-0.164	other				0.00733	CXCL1,LIF,PTGS2	70 (7)
STAG2	-0.049	other				0.00733	IFIH1,ISG20,OAS1
SN-38		biologic drug				0.00733	CCL20,ESM1,GDF15	55 (7)
rolipram		chemical drug	Activated	2.2		0.000222	CCL20,DUSP1,GRIA1,PTGS2,TLR5	120 (19)
SGPP1	0.081	phosphatase				0.00753	PTGS2,TGM3
FOXD1	0.029	transcription regulator				0.00753	EPHB1,PGF
PDE4B	-0.457	enzyme				0.00753	CCL7,DUSP1
LCOR	-0.214	transcription regulator				0.00753	CYP26B1,FKBP5
HSF4	-0.29	transcription regulator				0.00753	FGF1,LIF
PLA2G2E		enzyme				0.00753	KRT14,KRT16
MAP3K20	0.03	kinase				0.00753	DUSP1,PMAIP1	106 (16)
MACROH2A1	0.099	other				0.0077	CTHRC1,FGF1,FSTL3,SLC7A2
EFNA4	0.031	kinase				0.00782	DUSP4,KRT16,KRT75
conjugated linoleic acid		chemical drug				0.000241	ANGPTL4,DUSP1,GDF15,PTGS2,TNFRSF11B	127 (18)
BAG1	-0.05	other				0.00834	FKBP5,HRK,PTGS2	61 (7)
HMGB2	-0.007	transcription regulator				0.00834	CCL20,CXCL1,INHBA
KPNA2	0.247	other				0.00864	IFIT1,PGF
LRP4	0.251	other				0.00864	MMP13,PTGS2	55 (7)
PRMT7	0.026	enzyme				0.00864	IFIH1,PMAIP1
TAP1	0.034	transporter				0.00864	IFIT1,OAS1
TIAL1	0.094	transcription regulator				0.00864	INSIG1,MMP13
PCBP1	0.031	translation regulator				0.00864	INHBA,SLC40A1
ELK1	0.008	transcription regulator				0.00872	CCL20,MMP13,PTGS2,ZFP36	120 (14)
mycosporine-like amino acid		chemical reagent				0.000266	CEMIP,HAS2
Mrgpra2a (includes others)		G-protein coupled receptor				0.00887	CCL20,CCR1,INHBA
DMP1	0.983	other				0.00887	CORO2B,DLX5,FGF1
taprostene		chemical reagent				0.000266	DUSP1,TSC22D3
erlotinib		chemical drug		0		0.00027	CCL20,CXCL1,CXCL3,LIF,MMP13,TLR5,TNFRSF11B	114 (18)
MEOX2	0.258	transcription regulator				0.00887	CCL20,CXCL1,CXCL3	46 (7)
EFNA3	-0.022	kinase				0.00887	DUSP4,KRT16,KRT75
PRKCA	-0.081	kinase				0.00908	GDF15,IFIT1,INSIG1,PEG10,PTGS2	107 (17)
SKIC2	-0.024	enzyme				0.00943	DDIT4,KRT14,KRT16
VIM	-0.111	other				0.00943	ANGPTL4,KRT19,PTGS2
SRP (family)		group				0.00947	FGF9
taurolithocholate-3-sulfate		chemical - endogenous mammalian				0.00947	ABCC2
thromboxane A2		chemical - endogenous mammalian				0.00947	PTGS2
NA/K ATPASE (family)		group				0.00947	GRIA1
beta-glucuronidase		group				0.00947	PTGS2
TYPE I BMP RECEPTOR (family)		group				0.00947	NGF
TP63/T53:DDIT4 Gene		complex				0.00947	DDIT4
CREB:CRTC1:PER1 gene		complex				0.00947	PER1
BMAL1:CLOCK,NPAS2:PER1 gene		complex				0.00947	PER1
BMAL1:CLOCK,NPAS2:DBP gene		complex				0.00947	DBP
RORA:Coactivator:ARNTL gene		complex				0.00947	BMAL1
pioglitazone		chemical drug		0.637		0.000282	ANGPTL4,APOB,CEBPD,CYP19A1,FBP1,HAS2,KRT19,NCF2,PTGS2	136 (26)
BMAL1:CLOCK,NPAS2:KLF15 gene		complex				0.00947	KLF15
RBM4:PER1 mRNA		complex				0.00947	PER1
CREM:PER1 gene		complex				0.00947	PER1
RUNX2:CBFB:ITGA5 gene		complex				0.00947	ITGA5
RUNX2:CBFB:MMP13 gene		complex				0.00947	MMP13
ERBB4s80:ESR1:estrogen:CXCL12 gene		complex				0.00947	CXCL12
MECP2:GRIN2A gene		complex				0.00947	GRIN2A
MECP2:FKBP5 gene		complex				0.00947	FKBP5
FOXO1,FOXO3,(FOXO4):FBXO32 gene		complex				0.00947	FBXO32
FOXO1,FOXO3:ABCA6 gene		complex				0.00947	ABCA6
NR1H2,3:RXR:NR1H2,3 ligand:APOD gene		complex				0.00947	APOD
SOX9:FGF9 gene		complex				0.00947	FGF9
NR1D1:heme:Corepressors:ARNTL gene		complex				0.00947	BMAL1
SERPINF (family)		group				0.00947	NGF
bortezomib		chemical drug		1.855		0.000341	CEBPD,CXCL12,GDF15,HRK,INHBA,KLF9,LIF,PMAIP1,PTGS2,TSC22D3	120 (18)
FUT2	-0.021	enzyme				0.00947	DRAM1
Nme2		kinase				0.00947	PTGS2
PLA2G5	0.503	enzyme				0.00947	PTGS2
GTF2H2	0.021	transcription regulator				0.00947	KLF9
methoxetamine		chemical drug				0.000351	CXCL1,NGF,PTGS2
SIGLEC9	-2.426	other				0.00947	PTGS2
HCG26	0	other				0.00947	CYP19A1
STAMBPL1	0.07	enzyme				0.00947	DUSP1
Pad2		other				0.00947	PTGS2
Pam3-Cys-Ser-Lys4		chemical reagent		1.403		0.000355	CCL20,CCR1,CXCL1,DDIT4,DDIT4L,HAVCR2,MT-ATP8,PTGS2,SLC40A1	95 (16)
troglitazone		chemical drug		-0.72		0.000373	ANGPTL4,CEBPD,CXCL1,CYP19A1,G0S2,GDF15,HGF,KRT14,LTC4S,OSBP2,PTGS2,SORBS1	117 (22)
DPAGT1	0.195	enzyme				0.00947	CTHRC1
FARP1	-0.158	other				0.00947	LIF
MYH7B	-0.093	other				0.00947	GRIA1
TMEM184A	-0.732	other				0.00947	DUSP1
TLR2/3/4 (family)		group				0.00947	STAT4
pevonedistat		chemical drug		-0.128		0.000428	CLDN4,CXCL1,GDF15,KRT19,PLA2G4A,PMAIP1	100 (12)
101.10 peptide		chemical reagent				0.000428	MMP13,OXTR,PTGS2	87 (13)
APPL2	0.15	other				0.00947	HRK
DAPL1	1.463	translation regulator				0.00947	HAVCR2
SUN2	0.14	other				0.00947	NUP210
IL6 RECEPTOR (complex)		complex				0.00947	PTGS2
doxorubicin		chemical drug		-0.842		0.000496	ABCB4,B3GNT7,B4GALNT3,CLDN4,CXCL1,DDIT4,DRAM1,DUSP1,GDF15,GRIA1,GRIN2A,IFIH1,IL4I1,PMAIP1,PODXL,PTGS2,RGS16,SH3RF3,SLC40A1	124 (19)
PF-4523655		biologic drug				0.00947	DDIT4
EDN2	0.167	growth factor				0.00947	PTGS2
PPP1R9A	-0.669	other				0.00947	GRIA1
SNRPD3	0.001	other				0.00947	CD24
mir-4428		microRNA				0.00947	KLF9
MAOB	-0.185	enzyme				0.00947	IL4I1
CERS6-AS1		other				0.00947	SPTBN2
N-methyl-D-aspartate		chemical drug		-1.844		0.000501	BMAL1,GRIA1,GRIN2A,LIF,PTGS2	105 (13)
GUCA2B		other				0.00947	SLC26A4
RDX	0.134	other				0.00947	ABCC2
olaparib		chemical drug		0.333		0.000525	DUSP1,GDF15,IFIH1,PTGS2,TNFRSF9,ZFP36	116 (23)
5-methoxytryptophan		chemical - endogenous mammalian				0.00947	PTGS2
NU-7026		chemical drug				0.000529	FKBP5,GDF15
LUC7L3	-0.043	other				0.00947	PTGS2
THEM4	-0.005	enzyme				0.00947	PTGS2
Tnxa-ps1		other				0.00947	DUSP1
JAM2	-0.089	other				0.00947	CXCL12
ELFN1-AS1	-1.207	other				0.00947	GDF15
benzo(a)pyrene		chemical toxicant		-0.682		0.000578	ABCC2,FGF9,HAS2,INHBA,LDB2,MAF,PTGER2,PTGS2,ST8SIA5
PRC1	0.232	other				0.00947	PTGS2
CASC19		other				0.00947	FKBP5
daclizumab		biologic drug				0.00947	MAF
dexmedetomidine		chemical drug		0.218		0.00061	COL6A6,DDIT4,HGF,ITGA5,PTGS2
pegademase bovine		biologic drug				0.00947	PDE5A
infigratinib		chemical drug				0.000616	FBXO32,MMP13,TNFRSF11B
GLI2	0.049	transcription regulator				0.00964	CCR1,HHIP,IRF6,KRT16,MMP13
clenbuterol		chemical drug				0.000616	CXCL1,FBXO32,NGF	51 (5)
fulvestrant		chemical drug		0.438		0.000618	CEBPD,CXCL12,CYP19A1,DDIT4,FGF9,IGFBP5,PMAIP1,PTGS2,TNFRSF11B,TSC22D3	127 (23)
SCD	-0.234	enzyme				0.00981	CXCL3,CYP19A1
ADAPTOR PROTEIN 1 (complex)		complex				0.00981	MMP13,PTGS2
Z-LLL-CHO		chemical - protease inhibitor		0.76		0.000646	CLDN4,DUSP1,DUSP4,G0S2,HAS2,MIOS,MMP13,NCF2,PMAIP1,PTGS2,RGS4,SGCA	120 (19)
nicotine		chemical drug		-1.202		0.000649	EPHB1,FGF9,GRIA1,GRIN2A,NR3C2,PTGER2,PTGS2,SCNN1A,ZFP36	63 (7)
HIRA	-0.041	transcription regulator				0.00981	PGF,PLXDC1
etoposide		chemical drug		-0.218		0.00065	CXCL1,CXCL3,DDIT4,DUSP1,DUSP4,GDF15,HRK,PMAIP1,PTGS2,STAT4	111 (18)
ADAMTS9-AS2	-0.946	other				0.00981	BMPER,CCL7
carbon tetrachloride		chemical toxicant		-1.856		0.00065	ABCC2,APOB,CCR1,DDIT4,DUSP1,GDF15,HGF,IGFBP5,MMP13,PTGS2	123 (19)
DBI	-0.019	other				0.00981	APOB,NGF
ST14	-0.731	peptidase				0.00981	CD24,MMP13
ruxolitinib		chemical drug		0.896	bias	0.00067	CXCL1,ERFE,IFIT1,MT-ATP8,PTGS2,STAT4	85 (11)
N-[N-(3,5-difluorophenacetyl-L-Ala)]-S-phenylglycine t-butyl ester		chemical - protease inhibitor		0.57		0.000684	CD24,CXCL1,CXCL12,FSTL3,INHBA,INSIG1,ITGA5	106 (7)
BHLHE41	-0.449	transcription regulator				0.00981	ANGPTL4,PER1
CTSS	-0.098	peptidase				0.01	FBXO32,ITGA5,NCF2	85 (7)
BTG2	-0.07	transcription regulator				0.01	CCL20,CXCL1,CXCL3	94 (7)
NCF1	-1.677	enzyme				0.0102	HAS2,IFIH1,SLC14A1,SLC40A1
AP1 (complex)		complex				0.0104	CXCL12,DLX5,KLF9,MMP13,NGF,PTGS2
DNMT1	-0.032	enzyme				0.0106	BLNK,EPHB1,FGF1,GRIA1,KIF5C,NEFM,PLA2G4A,PTGS2,SEMA3A,SLC5A3,STAT4,ZBTB16
lysophosphatidylinositol		chemical - endogenous mammalian				0.0106	CXCL3,GLUL,INSIG1
17-alpha-ethinylestradiol		chemical drug		-1.136		0.000766	ABCC2,APOB,CCR1,GDF15,KRT14,KRT19,SLC40A1	84 (8)
ZMPSTE24	0.029	peptidase				0.0106	DDIT4,IGFBP5,RGS16
FYN	0.045	kinase				0.0106	DUSP1,GRIA1,PTGS2
IFNAR2	-0.102	transmembrane receptor				0.0106	IFIH1,OAS1,RIPOR2
SKIL	0.161	transcription regulator				0.0106	CXCL12,DIXDC1,MMP13
AS1842856		chemical reagent		1.131		0.00079	CXCL1,ESM1,FBXO32,PTGS2
MM-589		chemical reagent		-1		0.00079	CGNL1,FHOD3,IGFBP5,TNFRSF11B
ADRA1B	0.994	G-protein coupled receptor				0.0106	CEBPD,DUSP1,LIF
PRKACA	0.017	kinase				0.0106	CYP19A1,NGF,OXTR
LRRFIP2	-0.077	other				0.0106	CEMIP,INHBA,MEST,PODXL
IFNA17		cytokine				0.0111	IFIH1,STAT4
SERPINC1	0.014	enzyme				0.0111	CCL20,PTGS2
MIR101 (family)		group				0.0111	DUSP1,PTGS2
prazosin		chemical drug				0.000848	BMAL1,DUSP1,PER1	77 (9)
vitamin K2		chemical drug				0.000848	CD24,GPRC5B,TNFRSF11B
IL1RAP	0.178	transmembrane receptor				0.0111	CCL20,CXCL1
TNK1	-0.347	kinase				0.0111	IFIH1,ISG20
ACSL5	0.226	enzyme				0.0111	ANOS1,PEG10
estradiol 17beta-cypionate		chemical drug				0.000876	BMAL1,PER1
dienogest		chemical drug				0.000876	CYP19A1,PTGS2
HECTD2	0.129	enzyme				0.0111	ITGA5,PTGS2
TP53BP2	-0.062	other				0.0111	LIF,PMAIP1
polyinosine-polycytidylic acid/polyethylenimine formulation		chemical reagent				0.000876	IFIH1,PMAIP1
S1PR3	0.234	G-protein coupled receptor				0.0111	HGF,PTGS2
panobinostat		chemical drug		-1.366		0.000879	BMF,CEBPD,CYP19A1,PMAIP1,PTGS2	106 (22)
HDAC8	0.206	transcription regulator				0.0111	BMF,PMAIP1
HISTONE H2A (family)		group				0.0112	DUSP4,ESM1,IGFBP5
CELA3B		peptidase				0.0112	COL6A6,FGF9,NCF2
tacrolimus		chemical drug		0.882		0.000929	APOD,DUSP4,FKBP5,GPRC5B,LRRC32,MAF,NPTX1,PTGER2,PTGS2	117 (23)
DLL4	1.073	other				0.0112	ESM1,ITGA5,MAF
mir-221 (includes others)	0.026	microRNA				0.0112	BMF,DDIT4,MAF
K+		chemical - endogenous mammalian				0.0112	HRK,NPTX1,SLC26A4
PELP1	0.041	other				0.0115	ANGPTL4,CXCL1,CYP19A1,G0S2,PTGS2
PTC-209		chemical reagent		-1		0.000936	CGNL1,FHOD3,IGFBP5,TNFRSF11B
C/EBP (family)		group				0.0118	ADH1B,HGF,PTGS2
TIMP1	0.115	cytokine				0.0118	CCL20,CXCL1,HGF
FASLG		cytokine				0.0118	CD24,STAT4,TNFRSF11B
calcimycin		chemical reagent		-0.017		0.000965	CCL20,DDIT4,INHBA,MMP13,NGF,PTGS2	113 (21)
ADAM10	0.18	peptidase				0.0121	CXCL12,GRIN2A,INHBA,ITGA5,RGS4
PAX3	1.172	transcription regulator				0.0122	ANOS1,FGF9,G0S2,MEST,PGF,SIX1
ATP-gamma-S		chemical reagent				0.000985	CCL20,CCL7,CCR1,NCF2,TLR5	119 (16)
nifedipine		chemical drug		1.342		0.000985	DUSP4,HRK,IGFBP5,NGF,PTGS2	113 (21)
NMDA RECEPTOR (complex)		complex				0.0124	GRIA1,GRIN2A
PLC (family)		group				0.0124	PTGS2,TNFRSF11B
DLX6	0.473	transcription regulator				0.0124	BMPER,HGF
miR-132-3p (and other miRNAs w/seed AACAGUC)		mature microRNA				0.0124	GRIA1,GRIN2A
bisindolylmaleimide I		chemical drug		1.706		0.00105	CYP19A1,GDF15,HAS2,MMP13,OXTR,PTGS2	124 (19)
E. coli B5 lipopolysaccharide		chemical - endogenous non-mammalian		-1.769		0.00106	CCL20,CCR1,DUSP1,IFIT1,ISG20,LIF,MMP13,NCF2,PTGS2	116 (21)
CPSF3	0.05	enzyme				0.0124	CEBPD,HGF
MAPK10	-0.183	kinase				0.0124	HRK,PTGS2
G3BP1	0.005	enzyme				0.0124	ESM1,INHBA
BHLHA15	0.757	transcription regulator				0.0124	CCKAR,KRT19
herbimycin		chemical drug		1.117		0.0011	DUSP1,MMP13,PTGS2,TNFRSF11B	123 (24)
acetovanillone		chemical drug		1.091		0.0011	CXCL12,DUSP1,NCF2,PTGS2	104 (21)
NCR2	0	transmembrane receptor				0.0124	CCL20,PTGS2
protectin D1		chemical - endogenous mammalian				0.0124	CCL20,PTGS2
Abcb4		transporter				0.0125	CCL20,CCR1,MMP13
CRNDE	0.018	other				0.0125	CXCL3,DUSP4,PGF
HOXA5	0.009	transcription regulator				0.0125	CCL20,LIF,PTGS2
leptomycin B		chemical drug				0.00113	CCL20,FGF1,PTGS2	97 (16)
acetylcholine		chemical - endogenous mammalian				0.0125	CXCL1,PTGS2,TNFRSF11B
SAFB	-0.083	other				0.0132	GULP1,ISG20,TNFRSF11B
mir-130 (includes others)		microRNA				0.0132	CCL7,CXCL1,PTGS2
3-deazaneplanocin		chemical drug		0.292		0.00116	CYP19A1,DUSP4,FBXO32,SLC7A2,TSC22D3
ADRA1A	0	G-protein coupled receptor				0.0132	CEBPD,DUSP1,LIF
ESX1	0.502	transcription regulator				0.0132	CLDN4,FHOD3,IGFBP5
choline		chemical - endogenous mammalian				0.0132	CHDH,OXTR,PTGS2
Salmonella enterica serotype abortus equi lipopolysaccharide		chemical toxicant		0.478	bias	0.00118	CCL20,CXCL1,CXCL3,G0S2,INHBA,PMAIP1,PTGS2	125 (18)
ADORA3	0.406	G-protein coupled receptor				0.0137	CCL7,CXCL3
PTPRD	-0.125	phosphatase				0.0137	CEBPD,IGFBP5
DDR2	-0.069	kinase				0.0137	DUSP4,MMP13
MGAT3	0.019	enzyme				0.0137	APOB,ITGA5
rottlerin		chemical drug		0.471		0.00123	CLDN4,FKBP5,MMP13,PTGS2,ZFP36	110 (23)
PLA2G2A	0.759	enzyme				0.0137	PLA2G4A,PTGS2
ATXN3	-0.022	peptidase				0.0137	CXCL12,IFIT1
RHOB	0.377	enzyme				0.0137	PTGS2,SEMA3A
NEDD4L	-0.269	enzyme				0.0137	CCL20,SCNN1A
ADAR	-0.119	enzyme				0.0139	CD24,IFIH1,IFIT1
CALR	-0.175	transcription regulator				0.0139	ITGA5,PTGS2,SCNN1A
LIPE	0.205	enzyme				0.0143	BMAL1,FKBP5,G0S2,PER1,PTGS2
PAF1	0.026	other				0.0146	GDF15,ISG20,ZFP36
BCOR	-0.209	transcription regulator				0.0146	DUSP4,IGFBP5,ZFPM2
CD3 (family)		group				0.0146	HAVCR2,PLA2G4A,PLA2G4C
alpha-amino-3-hydroxy-5-methyl-4-isoxazolepropionic acid		chemical reagent				0.00131	NGF,NPTX1
cockroach extract		chemical reagent				0.00131	PTGS2,SLC26A4	74 (11)
OXT	1.135	other				0.0146	ITGA5,OXTR,PTGS2
FAM3C	0.021	cytokine				0.0146	ADAMTS12,GALNT15,RHOJ
ARG1	0.739	enzyme				0.0146	AOC2,AOC3,GLUL
fenofibrate		chemical drug		-0.108		0.0014	ABCB4,ANGPTL4,APOB,CYP19A1,FBP1,FBXO32,GLUL,MEST,PTGS2	122 (28)
tributyltin		chemical reagent		0.816		0.00141	ANGPTL4,ANGPTL7,CYP26B1,INHBA,SLCO4A1,SYT13
staurosporine		chemical drug		1.116		0.00141	IGFBP5,KRT14,MMP13,NR3C2,PTGS2,STAT4	107 (15)
FGF19	-0.555	growth factor				0.0146	CXCL1,FBP1,G0S2,RGS16
CYP1A1	0.46	enzyme				0.0151	ANXA3,INSC,KRT19,RGS16
CYCLOOXYGENASE (family)		group				0.0152	LIF,PTGS2
IFNW1	0	cytokine				0.0152	IFIH1,STAT4
YOD1	-0.094	enzyme				0.0152	IFIT1,INHBA
dexamethasone phosphate		chemical drug				0.00146	DDIT4,DUSP1,TNFRSF11B	76 (7)
cis-urocanic acid		chemical drug				0.00146	NCF2,PMAIP1,PTGS2	46 (7)
biochanin A		chemical toxicant				0.00146	CXCL1,PTGS2,TNFRSF11B	95 (11)
camptothecin		chemical drug		1.406		0.00148	ABCC2,CCL20,CCL7,CCR1,CD22,CXCL1,CXCL3,HIF1A-AS1,HRK,INSIG1,PMAIP1,PTGER2,PTGS2,SORL1,TGM3	93 (16)
GPR151	0	G-protein coupled receptor				0.0152	ANGPTL4,DDIT4
DLX2	0.277	transcription regulator				0.0152	BMPER,DLX5
OGG1	0.052	enzyme				0.0152	CCL20,CXCL1
TRRAP	-0.15	transcription regulator				0.0152	IFIT1,OAS1
KLF13	-0.097	transcription regulator				0.0152	IFIT1,KLF9
RGFP966		chemical reagent		-0.277		0.00151	APOD,DLX5,FGF9,LRRC38,TRABD2B
HPSE	0.196	enzyme				0.0152	HGF,PTGS2
WWTR1-CAMTA1		fusion gene/product				0.0152	CEBPD,STEAP4
AGN194204		chemical drug		1.48		0.00155	ANGPTL4,ANGPTL7,CD24,CYP26B1,DUSP1,SLCO4A1,STRA6,SYT13
BCAP31	0.035	transporter				0.0153	INSIG1,IRF6,PGF
LATS (family)		group				0.0153	CYP26B1,FGF9,KRT14
FGF10	-0.462	growth factor				0.0153	ANXA3,CYP19A1,PTGS2
PD173074		chemical reagent		-0.447		0.00159	CYP19A1,PAPPA2,PGF,SLC40A1,SPNS2
DCN	0.204	other				0.0153	DUSP1,MMP13,SEMA3A
3,3'-diindolylmethane		chemical drug		-1.172		0.00159	GDF15,HCAR1,IFIT1,KRT19,PTGS2	107 (15)
bromodeoxyuridine		chemical drug	Inhibited	-2	bias	0.0016	IFIH1,IFIT1,INHBA,OAS1	99 (12)
ATF2	0.046	transcription regulator				0.0157	DUSP1,HRK,MMP13,PTGS2
parthenolide		chemical drug		1.091		0.0016	LIF,LTC4S,NR3C2,PTGS2	67 (10)
leukotriene D4		chemical - endogenous mammalian				0.0161	DUSP1,PTGS2,ZFP36
alpha-ketoglutaramate		chemical - endogenous mammalian				0.0161	COL6A6,FGF9,NCF2
ENO1	0.166	enzyme				0.0166	MMP13,PTGS2
MLN120B		chemical drug				0.00165	CXCL1,MMP13,PTGS2	80 (14)
PARG	-0.072	enzyme				0.0166	GDF15,PTGS2
GNAI3	0.044	enzyme				0.0166	CCL7,CXCL3
N-acetyl-L-cysteine		chemical drug		0.141		0.0017	CCL20,CXCL12,CXCL3,DDIT4,DUSP1,ESM1,FBXO32,NCF2,PTGS2	126 (18)
Am 580		chemical reagent		1.98		0.00171	APOD,CYP26B1,DUSP1,STRA6	40 (4)
pirinixic acid		chemical toxicant		-1.92		0.00173	ANGPTL4,CD24,CXCL12,FBP1,FBXO32,G0S2,GLUL,HGF,INSIG1,MEST,MMP13,PTGS2	125 (18)
ADRB3		G-protein coupled receptor				0.0166	CXCL12,PTGS2
TRIM3	0.01	enzyme				0.0166	CXCL3,FGF1
SOCS6	-0.096	other				0.0166	CEBPD,PTGS2
PTGFR	0.203	G-protein coupled receptor				0.0166	OXTR,PTGS2
zinc protoporphyrin IX		chemical - endogenous mammalian				0.0166	HGF,PTGS2
2-arachidonoylglycerol		chemical - endogenous mammalian				0.0166	ANGPTL4,PTGS2
FSHR	-0.72	G-protein coupled receptor				0.0168	CYP19A1,DUSP1,INHBA
STEAP3	-0.118	transporter				0.0168	CD24,ITGA5,KLF15
AIP	-0.051	transcription regulator				0.0168	DUSP1,RGS16,RGS4
ABCA1	0.365	transporter				0.0168	APOB,INSIG1,PTGS2
NDP	-0.377	growth factor				0.0168	APOD,LIF,TNFRSF11B
CX3CL1	-0.824	cytokine				0.017	APCDD1,APOD,CXCL12,GPRC5B,SLC40A1
flavone		chemical - endogenous non-mammalian				0.00182	CXCL1,PTGS2
PTPRJ	0.342	phosphatase				0.0176	CEBPD,INHBA,PTGS2
CTBP1	-0.038	enzyme				0.0176	CYP26B1,FKBP5,TNFRSF9
NOX4	0.538	enzyme				0.0176	BMF,HAS2,NCF2
EFNA2	0.496	kinase				0.0176	DUSP4,KRT16,KRT75
WLS	-0.091	other				0.0182	CCL20,FGF9
miR-130a-3p (and other miRNAs w/seed AGUGCAA)		mature microRNA				0.0182	INHBA,ZFPM2
SLC7A11	-0.249	transporter				0.0182	GDF15,PTGS2
ZYX	-0.027	other				0.0182	CD24,ITGA5
8-bromo-cAMP		chemical reagent		-0.402		0.00186	ADCY4,CYP19A1,DUSP1,DUSP4,FGF1,FGF9,GLUL,INHBA,LIF,PMAIP1,PTGS2,STAT4,ZBTB16	143 (21)
ONECUT1	0.888	transcription regulator				0.0183	ABCC2,ADH1B,CEBPD,CXCL1,CXCL3,IRF6,PMAIP1
NEUROG3		transcription regulator				0.0184	CD24,SEMA3A,TRNP1,ZBTB16
VEGFB	-0.126	growth factor				0.0185	BMF,HRK,PMAIP1
SERPINF1	-0.031	other				0.0185	G0S2,NGF,TNFRSF11B
PP2/AG1879 tyrosine kinase inhibitor		chemical drug		0.692		0.00202	DUSP1,GRIA1,MMP13,PER1,PTGS2	115 (26)
WNT4	1.24	cytokine				0.0185	CTHRC1,FKBP5,PTGS2
PTPN1	0.113	phosphatase				0.0185	ADRA1B,DUSP1,TNFRSF9
CLEC11A	-0.052	growth factor				0.0185	CXCL12,HRK,STAT4
UBR5	-0.108	enzyme				0.0185	HRK,IFIH1,PMAIP1
prostaglandin E3		chemical - endogenous mammalian				0.0188	PTGS2
HP1 (family)		group				0.0188	PTGS2
STEROID 5 ALPHA-REDUCTASE (family)		group				0.0188	PTGS2
aphidicolin		chemical toxicant				0.00207	IFIT1,ISG20,OAS1	77 (10)
GNAQ/11 (family)		group				0.0188	PTGS2
MSK1/2 (family)		group				0.0188	DUSP1
CAMKK (family)		group				0.0188	GRIA1
curcumin		chemical drug		0.818		0.0021	CD24,CLDN4,CXCL1,GLUL,HGF,IGFBP5,KLF9,MMP13,PGF,PTGS2,TSC22D3	126 (22)
CRY/PERIOD (complex)		complex				0.0188	BMAL1
H2BC3	-0.652	other				0.0188	APCDD1
CBR1	-0.039	enzyme				0.0188	PTGS2
SMN2	-0.041	other				0.0188	GRIN2A
HAS2-AS1	0.028	other				0.0188	HAS2
1,1-diarylethylene-diammonium derivative		chemical reagent	Inhibited	-2		0.00223	IFIH1,IFIT1,ISG20,OAS1
SPLA2 (family)		group				0.0188	PTGS2
CYRIA	-0.326	other				0.0188	ITGA5
KLHDC7B	-1.14	other				0.0188	HRK
tetrodotoxin		chemical drug				0.00229	GRIA1,INSIG1,KCNA4,PTGS2,SORL1,TLL1	80 (7)
CYS1	-0.157	transcription regulator				0.0188	SCNN1A
ciglitazone		chemical drug		-1.746		0.00229	CXCL1,CYP19A1,HGF,PODXL,PTGER2,PTGS2	114 (21)
PART1	0.065	other				0.0188	ZBTB16
FUBP3	-0.019	transcription regulator				0.0188	FGF9
JAK inhibitor I		chemical drug				0.0023	CXCL1,CXCL3,PTGS2	88 (11)
coomassie brilliant blue G-250		chemical drug				0.0023	LIF,NGF,PTGS2
lauroylcarnitine		chemical - endogenous mammalian				0.0188	CLDN4
TXNDC12	0.058	enzyme				0.0188	PTGS2
IL34	-0.482	other				0.0188	IGFBP5
RFX7	-0.075	transcription regulator				0.0188	DDIT4
ZNF366	-0.242	transcription regulator				0.0188	TSC22D3
CBP/IRF1/IRF8/SPI1 (complex)		complex				0.0188	NCF2
PAR (family)		group				0.0188	CCL20
CNGA2	0	ion channel				0.0188	CYP26B1
RNPS1	0.161	other				0.0188	CD24
DBT	0.004	enzyme				0.0188	DUSP4
ASIC1	-0.196	ion channel				0.0188	GRIA1
RAB11B-AS1	0.141	other				0.0188	ANGPTL4
Sb202190		chemical drug		1.746		0.00246	ANGPTL4,HRK,IFIT1,MMP13,PLA2G4A,PTGS2	115 (19)
SCNN1G		ion channel				0.0188	SCNN1A
CSRP2	-0.35	other				0.0188	MMP13
CALU	0.083	other				0.0188	GDF15
PLA2G2F		enzyme				0.0188	PTGS2
PG3-Oc		chemical reagent				0.00255	DRAM1,GDF15,PMAIP1
miR-4728-3p (miRNAs w/seed AUGCUGA)		mature microRNA				0.0188	PMAIP1
MIR4728	0.503	microRNA				0.0188	PMAIP1
nivolumab		biologic drug				0.0188	IL4I1
UM101		chemical drug				0.00255	CCL7,CXCL1,HAS3
trichostatin A		chemical drug		0.691		0.00259	ABCC2,CCL20,CCL7,CXCL1,CXCL12,CXCL3,CYP19A1,DUSP1,IGFBP5,KIF5C,MAF,MMP13,NEFM,OXTR,PMAIP1,PTGS2,RERG,SCNN1A,SEMA3A,TNFRSF11B	123 (20)
PFN2	0.088	enzyme				0.0188	SLC40A1
OTC		enzyme				0.0188	GLUL
cephaloridine		chemical drug		0.555		0.00265	ABCC2,ANGPTL4,CCL20,DDIT4,STRA6
KIF3B	-0.045	transporter				0.0188	GRIN2A
BAPTA-AM		chemical reagent		-0.152		0.00268	CCL20,CXCL1,MMP13,PTGS2	111 (21)
KCNAB2	-0.38	ion channel				0.0188	KCNA4
PI4KB	0.079	kinase				0.0188	OSBP2
ADCY1	-0.393	enzyme				0.0188	GRIA1
ARHGDIB	0.027	enzyme				0.0188	PTGS2
LINC01535	-0.05	other				0.0188	NCF2
PD 123319		chemical drug				0.00282	CD24,NCF2,PTGS2	50 (8)
PNRC1	0.135	other				0.0188	CYP19A1
12-hydroxyeicosapentaenoic acid		chemical - endogenous mammalian				0.0188	CXCL1
PITPNB	0.02	transporter				0.0188	OSBP2
RIN1	-0.078	other				0.0188	GRIA1
SH3GLB2	-0.163	other				0.0188	PTGS2
PEX14	-0.101	transcription regulator				0.0188	PTGS2
diphenyleneiodonium		chemical drug	Activated	2.2		0.00301	CLDN4,GDF15,MMP13,PDE5A,PTGS2	97 (16)
S100A8/9 (complex)		complex				0.0188	FBXO32
benzylamine		chemical - endogenous mammalian				0.0188	PTGS2
N6-cyclopentyladenosine		chemical reagent				0.00307	GRIA1,RGS4
morphine-3-glucuronide		chemical - endogenous mammalian				0.0188	PTGS2
betulin		chemical - endogenous non-mammalian				0.00307	GDF15,PTGS2
vanillic acid		chemical - endogenous mammalian				0.0188	PTGS2
ADAMTSL2	-0.117	other				0.0193	ANOS1,ITGA5,MMP13
RWJ 67657		chemical drug				0.00307	MMP13,PTGS2	90 (14)
miricorilant		chemical reagent				0.00307	APOB,FKBP5
diethylnitrosamine		chemical toxicant		1		0.0031	ABCC2,CCL20,CXCL12,DUSP1,GDF15,HGF,KRT19,RGS4	126 (20)
PTN	-0.294	growth factor				0.0193	APOB,FBP1,MMP13
ETV3	0.067	transcription regulator				0.0193	IFIH1,IFIT1,OAS1
citarinostat		chemical drug				0.0031	DUSP4,LIF,TSC22D3
methotrexate		chemical drug		-1.195		0.0031	B3GNT7,B4GALNT3,CXCL12,CYP19A1,DUSP1,IGFBP5,IL4I1,PTGS2,RPLP0P2,TNFRSF11B	123 (24)
EHMT2	-0.022	enzyme				0.0195	CXCL12,PMAIP1,PTGS2,SCNN1A
PDGF-DD (complex)		complex				0.0198	PGF,PMAIP1
promegestone		chemical drug				0.00314	CYP19A1,DUSP4,FKBP5,NR3C2,ZBTB16	71 (7)
cisplatin		chemical drug		-1.084		0.00317	ABCC2,B3GNT7,B4GALNT3,CCR1,CLDN4,DDIT4,DRAM1,DUSP1,FBXO32,G0S2,GDF15,GRIA1,GRIN2A,IFIH1,IL4I1,INHBA,KRT14,KRT19,NCF2,PMAIP1,PTGS2	133 (19)
CFH	-0.126	other				0.0198	APOB,CD24
NADPH OXIDASE (complex)		complex				0.0198	CXCL1,PTGS2
ATP6AP2	0.056	transporter				0.0198	PTGS2,SCNN1A
IL17A DIMER (complex)		complex				0.0198	CCL20,CXCL1
vismodegib		chemical drug		1.154		0.00319	HGF,HHIP,MMP13,TNFRSF11B
TSPYL5	-0.005	other				0.0198	CYP19A1,NR3C2
FAM3B	-0.555	cytokine				0.0198	ITGA5,KRT19
EIF4G2	-0.045	translation regulator				0.0198	KRT19,PTGS2
CYP2E1	0.037	enzyme				0.0198	NCF2,PTGS2
PXDN	-0.046	enzyme				0.0198	DDIT4,DUSP1
cocaine		chemical drug		-0.97		0.00332	DUSP1,GRIA1,IFIT1,INHBA,MEST,OAS1,PER1	32 (3)
lactacystin		chemical - protease inhibitor	Activated	2.613		0.00332	APOB,CD24,DUSP1,FBP1,IGFBP5,PMAIP1,PTGS2	118 (23)
PHLPP1	-0.197	enzyme				0.0198	CEBPD,CTHRC1
tert-butyl hydroperoxide		chemical toxicant				0.00339	ANGPTL4,PMAIP1,PTGS2	107 (15)
TNFRSF18	0.988	transmembrane receptor				0.0198	PTGS2,TNFRSF9
PHGDH	-0.223	enzyme				0.0198	CXCL1,MT-ATP8
CH-223191		chemical reagent				0.00339	LTC4S,MAF,PTGS2
2,4-dinitrophenol-ovalbumin conjugate		chemical reagent				0.00339	LDB2,NEFM,NGF
lysophosphatidic acid		chemical - other		0.236		0.00341	CXCL1,DUSP1,FKBP5,LIF,PTGS2	120 (21)
CRTC1	0.005	transcription regulator				0.0198	PER1,PTGS2
ITGA11	-0.486	other				0.0198	INSIG1,MMP13
FSHB		other				0.0198	CYP19A1,INHBA
lithium		chemical drug		0.105		0.00355	ADRA1B,ADRA2A,NPTX1,OAS1,PTGS2
carboplatin		chemical drug		0.152		0.00357	ABCC2,CLDN4,HAS2,PMAIP1
TERF2IP	-0.143	other				0.0198	HS3ST1,TRABD2B
EIF4EBP1	-0.017	translation regulator				0.0202	CEBPD,MAF,PTGS2
ITGAV	0.118	transmembrane receptor				0.0202	HAS2,ITGA5,MMP13
miR-26a-5p (and other miRNAs w/seed UCAAGUA)		mature microRNA				0.0202	FGF9,HGF,PTGS2
CD14	-0.197	transmembrane receptor				0.0202	CXCL12,IFIT1,PTGS2
DUX4	0.502	transcription regulator				0.0202	FBXO32,IGFBP5,SIX1
SMPD1	-0.11	enzyme				0.0202	ACKR4,CCL20,CXCL1
HIC1	0.049	transcription regulator				0.0202	INHBA,LIF,PLA2G4A
TYROBP		transmembrane receptor				0.021	CCL7,ITGA5,NCF2
N-COR (family)		group				0.0214	BMAL1,CCR1,MMP13,PTGS2
IKB (family)		group				0.0215	MMP13,PTGS2
A939572		chemical reagent				0.00382	CYP19A1,G0S2
IL36A	0	cytokine				0.0215	CCL20,CXCL1
gossypol		chemical drug				0.00382	CXCL1,PMAIP1
tyrphostin AG 1024		chemical drug				0.00382	CYP19A1,PTGS2	105 (15)
GW501516		chemical drug				0.00384	ANGPTL4,APOD,IGFBP5,KRT19,PTGS2	98 (15)
sirolimus		chemical drug	Activated	2.303		0.00385	ADAMTS14,CCL20,COL8A2,DDIT4,FGF9,GRIA1,HGF,IGFBP5,ITGA5,MAF,MEST,MMP13,NEBL,PTGS2,TNFRSF11B,ZFP36	132 (21)
streptozocin		chemical drug		0.047		0.00387	CXCL12,DLX5,FBP1,FBXO32,KRT14,MAF,NR3C2,PMAIP1,PTGS2,SLC7A2	108 (23)
C9orf72	0.289	other				0.0215	GLUL,NUP210
IL36B	-0.252	cytokine				0.0215	CCL20,CXCL1
G6PD	-0.013	enzyme				0.0215	NCF2,PTGS2
TWNK	0.127	enzyme				0.0215	GDF15,MMP13
LILRB1		transmembrane receptor				0.0215	MAF,TENT5C
IGF2BP3	0.399	translation regulator				0.022	FGF9,MAF,PLA2G4A,ZBTB16
THRA	0.014	ligand-dependent nuclear receptor				0.0227	ANGPTL4,INHBA,KCNA4,KLF9,RGS4,TNFRSF9
MMP1	0.186	peptidase				0.0229	CXCL12,NGF,PTGS2
rifampin		chemical drug		-0.896		0.00403	ABCB4,ABCC2,CD24,GPRC5B,OSBP2,TNFRSF11B
VE-821		chemical reagent				0.00404	CXCL3,ISG20,MMP13
IL1R1	0.314	transmembrane receptor				0.0229	CXCL1,CXCL12,PTGS2
vorinostat		chemical drug		0.166		0.00409	ACKR4,APOB,BMAL1,BMF,CCR1,DUSP1,HRK,PMAIP1,PTGS2,SEMA3A	99 (18)
MSC	-0.148	transcription regulator				0.0229	HAVCR2,HGF,IFIT1
kanamycin A		chemical drug		0.447		0.00415	APOD,BLNK,HAVCR2,IGFBP5,SLCO4A1
Saa1/Saa2		other				0.0232	DBP,MMP13
IL1F10	0	cytokine				0.0232	PLA2G4A,PTGS2
calphostin C		chemical drug		1.103		0.00419	DUSP1,MMP13,NGF,PTGS2	116 (22)
STAT1/3/5 DIMER (complex)		complex				0.0232	CEBPD,MMP13
TASL		enzyme				0.0232	IFIT1,ISG20
mir-101 (includes others)		microRNA				0.0232	DUSP1,PTGS2
COMMD1	-0.161	transporter				0.0232	DDIT4,KRT19
LMK-235		chemical reagent				0.00439	IFIT1,OAS1,SCNN1A
pemetrexed		chemical drug				0.00439	CCL20,GDF15,LIF
brefeldin A		chemical - endogenous non-mammalian		-1.131		0.00441	ADRA1B,GRIA1,OXTR,PTGS2	59 (7)
pyridoxal		chemical - endogenous mammalian				0.0238	FKBP5,PTGS2,ZBTB16
gefitinib		chemical drug				0.00453	BMF,CEBPD,DUSP4,IGFBP5,KRT19,MMP13,PTGS2	126 (21)
HSPA5	-0.143	enzyme				0.0246	GRIA1,IFIT1,LIF,SPTBN2
GSTO1	0.138	enzyme				0.0248	DUSP4,IFIT1,SEMA3A
di(2-ethylhexyl) phthalate		chemical toxicant		1.067		0.00464	CXCL1,CXCL3,CYP19A1,ZFP36	48 (7)
SIN3A	-0.025	transcription regulator				0.0248	FBXO32,NEFM,PTGS2
beta-galactosidase		group				0.025	CXCL12,RGMB
ipatasertib		chemical drug				0.00464	ABCC2,PTGER2
EMD-638683		chemical reagent				0.00464	SCNN1A,ZFP36
naproxen		chemical drug				0.00464	GDF15,PTGS2	52 (7)
sesamin		chemical - endogenous non-mammalian				0.00464	PTGS2,TNFRSF11B	105 (18)
sudemycin D6		chemical reagent				0.00464	CXCL1,OAS1
arachidonyltrifluoromethane		chemical reagent				0.00464	PLA2G4A,PTGS2	93 (12)
THYROID HORMONE RECEPTOR (family)		group				0.025	HR,KLF9
YTHDC2	0.179	enzyme				0.025	CD22,OAS1
MOGAT2		enzyme				0.025	HGF,TNFRSF11B
CTR9	-0.071	other				0.025	CXCL12,GDF15
phenobarbital		chemical drug		-0.621		0.00482	ABCB4,ABCC2,FNDC5,GDF15,INSIG1,KRT19	76 (8)
MAP3K3	0.043	kinase				0.025	HAS2,STEAP4
GADD45B	0.579	other				0.025	FNDC5,MMP13
NOS1	-0.171	enzyme				0.025	FBXO32,PDE5A
NPY		other				0.0258	BMAL1,FKBP5,PER1
GPS2	-0.057	transcription regulator				0.0268	BLNK,CCL20,CXCL1
trametinib		chemical drug		-0.313		0.005	BLNK,BMF,CD22,IFIT1,MAF
bevacizumab		biologic drug				0.0268	CXCL12,PGF
RNY3		other				0.0268	IFIT1,OAS1
KLF9	0.982	transcription regulator				0.0268	KRT14,PMAIP1
thioacetamide		chemical toxicant		-0.776		0.00508	ABCC2,CD24,CLDN4,HGF,HRK,MMP13,PTGS2,TSC22D3	119 (13)
TGIF1	0.032	transcription regulator				0.0268	CXCL1,STRA6
LTF	-2.116	other				0.0268	MMP13,TNFRSF11B
TBX21	0.503	transcription regulator				0.0275	CD24,HAVCR2,SLC40A1,STAT4
HOTAIR	0.1	other				0.0278	CEBPD,GDF15,OAS1
SU6656		chemical toxicant				0.00513	INHBA,PTGS2,TNFRSF11B	90 (10)
SOX7	1.282	transcription regulator				0.0278	ESM1,IRF6,KRT14
HES1	0.012	transcription regulator				0.0278	DUSP1,GRIA1,MMP13
KCNE3	-0.275	ion channel				0.0278	PER1,PTGS2,STAT4
OTX2	0.503	transcription regulator				0.0278	RDH5,SLC14A1,STRA6
PTHR (family)		group				0.0281	PER1
GNA12/13 (family)		group				0.0281	MMP13
hexa-D-arginine		biologic drug				0.0281	PTGS2
SKA2	0.086	other				0.0281	FKBP5
(-)-epicatechin gallate		chemical - endogenous non-mammalian				0.00553	DLX5,GDF15
CYP2C9		enzyme				0.0281	DUSP1
MAGEA11		other				0.0281	FKBP5
RNF220	0.08	enzyme				0.0281	HHIP
SLC4A5	0.069	transporter				0.0281	SCNN1A
SC-58125		chemical drug				0.00553	GDF15,PTGS2
GALNT14	0.134	enzyme				0.0281	INHBA
Scd4		enzyme				0.0281	G0S2
SPSB3	-0.132	other				0.0281	IFIT1
CLTRN	0.269	other				0.0281	SCNN1A
OTUD3	-0.141	peptidase				0.0281	ZFP36
ARF4	0.057	enzyme				0.0281	CLDN4
CPEB3	-0.198	translation regulator				0.0281	GRIA1
sulindac sulfide		chemical drug		-0.11		0.00563	GDF15,INSIG1,KRT19,PTGS2	81 (13)
AKIP1	0.045	other				0.0281	PTGS2
PRMT8	0.083	enzyme				0.0281	GRIN2A
POTASSIUM CHANNEL (family)		group				0.0281	SCNN1A
plicamycin		chemical drug		-0.44		0.00576	CXCL1,CYP19A1,PLXDC1,PMAIP1,SLC40A1	33 (4)
eicosapentaenoic acid		chemical drug		1.491		0.00576	ANGPTL4,CEBPD,MMP13,PTGS2,SLC40A1	115 (22)
ROR (family)		group				0.0281	BMAL1
NAA30	0.071	enzyme				0.0281	PMAIP1
CP	-0.099	enzyme				0.0281	SLC40A1
RNF43	-0.075	enzyme				0.0281	GLUL
KLHL21	-0.05	enzyme				0.0281	DUSP1
IL18R (complex)		complex				0.0281	PTGS2
ERCC5	0.099	enzyme				0.0281	PTGS2
SLC4A3	-0.033	transporter				0.0281	SLC4A4
hydroxyurea		chemical drug		-0.97		0.00606	CXCL3,IFIT1,ISG20,KRT16,MMP13,OAS1	89 (11)
NAB1	-0.063	transcription regulator				0.0281	DUSP4
EMP2	0.123	other				0.0281	ITGA5
metronidazole		chemical drug		0.447		0.00617	APOD,BLNK,HAVCR2,IGFBP5,SLCO4A1
HPGD	0	enzyme				0.0281	CYP19A1
SURF4	0.135	other				0.0281	APOB
miR-340-3p (and other miRNAs w/seed CCGUCUC)		mature microRNA				0.0281	FKBP5
mir-324	-0.242	microRNA				0.0281	NEBL
SALL3	0.894	transcription regulator				0.0281	NEFM
GW9662		chemical reagent		-0.746		0.00638	ANGPTL4,GDF15,HGF,INSIG1,PTGS2	111 (21)
KCNQ1	0.881	ion channel				0.0281	SCNN1A
SIGLEC7		transmembrane receptor				0.0281	PTGS2
HAT1	0.02	enzyme				0.0281	KRT14
alitretinoin		chemical drug		1.417		0.0064	APOD,CCL20,CPM,DUSP1,PMAIP1,STRA6	103 (13)
GRM2	0.458	G-protein coupled receptor				0.0281	GRIN2A
NEURL1	0.254	enzyme				0.0281	GRIA1
capmatinib		chemical drug				0.00647	AOC3,BLNK,MAP3K7CL,NPTX1	44 (5)
SIK2	-0.03	kinase				0.0281	CYP19A1
PAGR1	0.086	other				0.0281	CEBPD
STX6	-0.119	transporter				0.0281	ITGA5
mir-467 (includes others)		microRNA				0.0281	PODXL
calcium lactate		chemical drug				0.0065	PTGER2,PTGS2
INHBC	-0.125	growth factor				0.0281	INHBA
BAIAP2	-0.038	kinase				0.0281	GRIN2A
ERC1	-0.148	other				0.0281	PTGS2
STO-609		chemical - kinase inhibitor				0.0065	GRIA1,MAF
P4HA1	0.066	enzyme				0.0281	FBP1
FAM177A1	0.094	other				0.0281	CXCL1
3M-002		chemical reagent		0.277		0.0066	CCL20,ESM1,OMD,PTGS2,RGS4	43 (6)
K ATP CHANNEL (complex)		complex				0.0281	SCNN1A
palmitoylcarnitine		chemical - endogenous mammalian				0.0281	CLDN4
poly(ADP-ribose)		chemical - endogenous mammalian				0.0281	PTGS2
epiallopregnanolone		chemical - endogenous mammalian				0.0281	PTGS2
UTP		chemical - endogenous mammalian				0.0287	HAS2,KCNA4
paraquat		chemical toxicant		-1		0.00683	CEBPD,INHBA,KIAA1217,PMAIP1,PTGS2	99 (10)
FXR/RXRα/FXR LIGAND/RETINOIC ACID (complex)		complex				0.0287	ABCB4,ABCC2
EIF4B	0.074	translation regulator				0.0287	CCL20,CCR1
SLC39A8	0.013	transporter				0.0287	ITGA5,MMP13
G-1		chemical reagent				0.00685	CYP19A1,HAS2,PTGS2	112 (21)
PLD1	0.11	enzyme				0.0287	PMAIP1,PTGS2
CLDN6	0.666	other				0.0287	CLDN4,TGM3
nonylphenol		chemical toxicant				0.00685	APOB,KLHL41,PTGS2
tempol		chemical drug				0.00685	GDF15,NR3C2,PTGS2	69 (11)
NFIX	-0.065	transcription regulator				0.0287	ADRA1B,HGF
SIK1	-0.131	kinase				0.0287	DUSP1,PER1
beta-glycerophosphoric acid		chemical - endogenous mammalian				0.0287	PTGS2,TNFRSF11B
PTK2	0.079	kinase				0.0288	ITGA5,KRT14,TLL1
nelfinavir		chemical drug	Activated	2		0.00707	SERPINA9,SYBU,TNFRSF11B,TSC22D3
TXNIP	-0.242	other				0.0288	DDIT4,G0S2,PTGS2
CUL3	0.11	enzyme				0.0299	CD22,DBP,FBXO32
BCL2L1	0.356	other				0.0299	CXCL1,HRK,TNFRSF11B
SMARCA2	-0.087	transcription regulator				0.0299	FKBP5,IGFBP5,TSC22D3
ITGB3	-0.016	transmembrane receptor				0.0299	HAS2,ITGA5,PTGS2
SASH1	0.024	other				0.0299	INHBA,ISG20,PTGS2
LHX1	-0.555	transcription regulator				0.0305	CXCL12,FBP1,PRXL2A,SAMD3
SMTNL1	-1.504	other				0.0306	OXTR,PTGS2
IL1RL2	0.254	transmembrane receptor				0.0306	CCL20,CXCL1
LHX2	-0.129	transcription regulator				0.0306	FGF1,LIF
entolimod		biologic drug				0.0306	DUSP1,GDF15
BTRC	0.134	enzyme				0.0306	BMAL1,GLUL
1L-6-hydroxymethyl-chiro-inositol 2-(R)-2-O-methyl-3-O-octadecylcarbonate		chemical drug				0.00753	GDF15,PTGS2	80 (13)
dazucorilant		chemical drug				0.00753	PER1,TSC22D3
LRPAP1	-0.162	other				0.0306	PTGS2,SORL1
HEXIM1	-0.051	transcription regulator				0.0306	FGF9,MMP13
ASXL2	-0.078	other				0.0306	G0S2,KLF15
XIAP	-0.103	enzyme				0.0306	CXCL1,PTGS2
HOXB13	0.983	transcription regulator				0.0306	LRRN1,SEMA3A
TRADD	-0.025	other				0.0306	CXCL1,CXCL3
geranylgeranyl pyrophosphate		chemical - endogenous mammalian				0.0306	PTGS2,TSC22D3
amiloride		chemical drug				0.00753	PTGS2,SCNN1A	61 (7)
(R,S)-norcoclaurine		chemical drug				0.00753	MMP13,PTGS2
CpdX-D3		chemical reagent				0.00753	MMP13,PTGS2
loxoribine		chemical drug				0.00753	PTGS2,TLR5
MMP2	-0.159	peptidase				0.0321	CXCL12,EPHB1,INSIG1
WTAP	-0.02	other				0.0321	ADCY4,LIF,MMP13
H89		chemical drug		0.678		0.00771	CYP19A1,DUSP1,IGFBP5,MMP13,PLA2G4A,PTGS2	118 (21)
NGF (family)		group				0.0321	DUSP1,DUSP4,HRK
RIPOR3	-0.338	other				0.0326	DDIT4,ITGA5
celecoxib		chemical drug		-0.557		0.00802	CLDN4,GDF15,HRK,MMP13,PTGS2	120 (27)
LLGL2	-0.108	other				0.0326	DUSP1,SH2D4A
MC4R	-0.555	G-protein coupled receptor				0.0326	GRIA1,PMAIP1
N(G)-monomethyl-D-arginine		chemical - endogenous mammalian				0.0326	PMAIP1,PTGS2
SUPT16H	-0.01	transcription regulator				0.0328	KLHL41,RIPOR2,SAMD12,SGCA
DOCK8	-0.085	other				0.0332	INHBA,ISG20,PTGS2
SHC1	0.122	other				0.0332	BMF,CXCL1,HS3ST1
atorvastatin		chemical drug		0.987		0.00831	ABCC2,APOB,DUSP1,HHIP,PTGS2,TSC22D3,ZFP36	110 (20)
NQO1	-0.022	enzyme				0.0332	CCR1,CXCL12,PTGS2
RC3H1	0	enzyme				0.0332	CCL20,IFIT1,OAS1
mitoxantrone		chemical drug				0.00834	CXCL1,PMAIP1,PTGS2	112 (17)
G PROTEIN ALPHA I (family)		group				0.0344	CEBPD,IFIH1,LIF
KDM3B	0.054	enzyme				0.0344	ADRA2A,APOD,SORL1
TRAF3IP2	0.133	enzyme				0.0344	CEBPD,CXCL1,STEAP4
TWF1	0.076	kinase				0.0344	BMF,DUSP1,PTGER2
doramapimod		chemical drug				0.00864	HAS2,MMP13	77 (11)
CASPASE (family)		group				0.0347	GLUL,HRK
NUCLEAR FACTOR 1 (family)		group				0.0347	ADRA1B,HGF
FAT1	-0.128	other				0.0347	CD24,PTGS2
BV6		chemical reagent				0.00864	CXCL1,SIX1
LUCAT1	-0.066	other				0.0347	CLDN4,PTGS2
FOCAL ADHESION KINASE (family)		group				0.0347	KRT14,MMP13
FDX1	-0.005	transporter				0.0347	DUSP1,GDF15
intralipid		chemical drug				0.00864	ANGPTL4,APOB	68 (7)
Rhox5		transcription regulator				0.0347	CD24,KLF9
STK26	-0.079	kinase				0.0347	ITGA5,KRT19
TG	0.286	other				0.0347	KRT14,SLC26A4
VTN	0.35	other				0.0347	ITGA5,PTGS2
TJP2	-0.157	kinase				0.0347	DDIT4,INSC
NPPA	0.616	other				0.0347	DUSP1,PTGS2
calcipotriene		chemical drug				0.00887	KRT16,MMP13,PTGS2	104 (16)
KCNIP3	-0.048	transcription regulator				0.0355	AOC3,HRK,ZFP36
mir-30 (includes others)		microRNA				0.0355	ADRA2A,KLF9,LIF
ARID3A	0.059	transcription regulator				0.0367	KIF5C,LRRN1,SORL1
PLG	-0.075	peptidase				0.0367	GULP1,PTGS2,TNFRSF11B
abemaciclib		chemical drug				0.00887	APOD,GDF15,LIF
CGS 21680		chemical reagent				0.00887	GRIN2A,PTGS2,RGS4	86 (11)
columbamine		chemical - endogenous non-mammalian				0.00887	CXCL12,LIF,PEG10
ZNF217	0.012	transcription regulator				0.0367	SEC14L2,SEMA3A,STRA6
luteolin		chemical drug		0		0.00908	APOB,CYP19A1,MMP13,PTGS2	109 (21)
COLLAGENASE (family)		group				0.0367	CEBPD,CXCL12
SPHK2	0.144	kinase				0.0367	APOB,STAT4
pyrrolidine dithiocarbamate		chemical reagent		1.413		0.00936	BMF,CCL20,CXCL1,MMP13,PTGS2	114 (18)
XRCC5	0.04	enzyme				0.0367	PTGS2,SEMA3A
RBP3	0	transporter				0.0367	CEBPD,DUSP1
propranolol		chemical drug				0.00943	DUSP1,HS3ST2,PTGS2	102 (19)
ceramide		chemical - endogenous mammalian				0.0367	HRK,PTGS2
STAT5A/B (family)		group				0.037	DUSP1,ERFE,MAF,PTGS2
BBSome		complex				0.0373	CXCL12
RARA/RXRA/RAR LIGAND/RETINOIC ACID (complex)		complex				0.0373	ABCC2
TGIF2LX		transcription regulator				0.0373	CCL20
OASL	-0.359	enzyme				0.0373	IFIT1
miR-29c-3p inhibitor		chemical reagent				0.00947	CEMIP
mecarzole		chemical drug				0.00947	CYP19A1
phenyl 1-hydroxy-2-naphthoate		chemical reagent				0.00947	CXCL1
dimethisoquin		chemical drug				0.00947	CXCL1
xanthine derivative CB002 analog 7		chemical reagent				0.00947	PMAIP1
xanthine derivative CB002 analog 9		chemical reagent				0.00947	PMAIP1
xanthine derivative CB002 analog 5		chemical reagent				0.00947	PMAIP1
xanthine derivative CB002 analog 11		chemical reagent				0.00947	PMAIP1
xanthine derivative CB002 analog 3		chemical reagent				0.00947	PMAIP1
xanthine derivative CB002 analog 10		chemical reagent				0.00947	PMAIP1
xanthine derivative CB002 analog 2		chemical reagent				0.00947	PMAIP1
xanthine derivative CB002 analog 8		chemical reagent				0.00947	PMAIP1
xanthine derivative CB002 analog 6		chemical reagent				0.00947	PMAIP1
xanthine derivative CB002		chemical reagent				0.00947	PMAIP1
CYRIB	0	other				0.0373	ITGA5
IL17RC	0.164	transmembrane receptor				0.0373	STEAP4
ORMDL2	0.065	other				0.0373	PTGS2
piperazine erastin		chemical reagent				0.00947	PTGS2
3',5'-methoxyflavone		chemical reagent				0.00947	PTGS2
chlorophacinone		chemical toxicant				0.00947	CXCL1
TSPAN33	0.122	other				0.0373	PTGS2
Carlr		other				0.0373	PTGS2
VRK2	-0.048	kinase				0.0373	PTGS2
CMIP	0.124	other				0.0373	MAF
NLN	-0.011	peptidase				0.0373	FBP1
BVES	0.061	other				0.0373	FBXO32
IMMP2L	-0.206	peptidase				0.0373	CYP19A1
5730403I07Rik		other				0.0373	PTGS2
ORMDL1	0.024	other				0.0373	PTGS2
CLASP2	-0.062	other				0.0373	GRIA1
HMX2	0	transcription regulator				0.0373	DLX5
WDR59	-0.115	transporter				0.0373	MIOS
SAPK (family)		group				0.0373	FBXO32
EIF2 (complex)		complex				0.0373	PTGS2
CSNK1D	0.036	kinase				0.0373	PER1
DIO1	0.43	enzyme				0.0373	HR
KCNJ5	-0.401	ion channel				0.0373	NEFM
ARTN	-0.501	growth factor				0.0373	CD24
phenetidine		chemical reagent				0.00947	PTGS2
POU2F3	-0.194	transcription regulator				0.0373	KRT14
BAG4	-0.011	other				0.0373	APOB
18:2 lysophosphatidic acid		chemical - endogenous mammalian				0.0373	ANGPTL4
DBN1	-0.047	other				0.0373	CTHRC1
mir-136		microRNA				0.0373	CXCL12
miR-20a-3p (miRNAs w/seed CUGCAUU)		mature microRNA				0.0373	NEBL
miR-660-3p (miRNAs w/seed CCUCCUG)		mature microRNA				0.0373	LIF
tandospirone		chemical drug				0.00947	PER1
HAS3	-1.555	enzyme				0.0373	HAS2
TRIM63	1.299	enzyme				0.0373	FBXO32
HOXD4	0.049	transcription regulator				0.0373	NEFM
PER3	-0.845	other				0.0373	DBP
SGCG	0.023	other				0.0373	SGCA
procyanidin B2		chemical - endogenous non-mammalian				0.00947	PTGS2
AFAP1L1	0.517	other				0.0373	ITGA5
GCN1	0.069	translation regulator				0.0373	MMP13
CHRM4	-0.074	G-protein coupled receptor				0.0373	ITGA5
TFF1		other				0.0373	PTGS2
RGD1560225		other				0.0373	PTGS2
nickel sulfide		chemical reagent				0.00947	PTGS2
PTCH2	0.702	transmembrane receptor				0.0373	CXCL12
Oxi-4503		chemical drug				0.00947	CXCL12
Tpl2 kinase inhibitor		chemical drug				0.00947	PTGS2
neurotropin		chemical drug				0.00947	SEMA3A
BIBX 1382BS		chemical drug				0.00947	CXCL1
TBC1D4	-0.16	other				0.0373	SCNN1A
mubritinib		chemical drug				0.00947	MAF
DLG3	0.036	kinase				0.0373	GRIN2A
AKAP13	-0.042	other				0.0373	FKBP5
MUS81	0.13	enzyme				0.0373	CCL20
VSNL1	-0.321	other				0.0373	ITGA5
Hyaluronidase		biologic drug				0.0373	MMP13
R333		chemical drug				0.00947	MAF
cambinol		chemical reagent				0.00947	CYP19A1
DL-threo-beta-benzyloxyaspartic acid		chemical reagent				0.00947	PTGS2
AX 115		chemical reagent				0.00947	PLA2G4A
LOC101927189	-0.075	other				0.0373	PTGS2
NMI	-0.201	transcription regulator				0.0373	PTGS2
NOC2L	0.189	transcription regulator				0.0373	PMAIP1
MITA1		other				0.0373	CCL7
1-O-hexadecyl-sn-glycerol		chemical - endogenous mammalian				0.0373	PTGS2
GLUTAMATE RECEPTOR (complex)		complex				0.0373	NGF
ethyl linoleate		chemical - endogenous mammalian				0.0373	PTGS2
4-methylcatechol		chemical - endogenous mammalian				0.0373	NGF
atosibanum		biologic drug				0.0373	PTGS2
elcatonin		biologic drug				0.0373	TNFRSF11B
SIRT1/2 inhibitor VII		chemical reagent				0.00947	CYP19A1
BCL6	0.26	transcription regulator				0.0379	BLNK,MAF,PLA2G4A,PMAIP1,RGS4,SH2D4A
benzo(k)fluoranthene		chemical reagent				0.00947	FGF9
lintitript		chemical drug				0.00947	CXCL1
KYT-36		chemical reagent				0.00947	PTGS2
KYT-1		chemical reagent				0.00947	PTGS2
belzutifan		chemical drug				0.00947	CXCL12
chlordane		chemical toxicant				0.00947	CYP19A1
S-methylisothiopseudouronium		chemical reagent				0.00947	PTGS2
antimony potassium tartrate		chemical toxicant				0.00947	ABCC2
BMS-200150		chemical reagent				0.00947	APOB
LY311727		chemical reagent				0.00947	PTGS2
BN 50730		chemical reagent				0.00947	PTGS2
benomyl		chemical toxicant				0.00947	CYP19A1
5-dimethylamiloride		chemical reagent				0.00947	PTGS2
1-(1-glycero)dodeca-1,3,5,7,9-pentaene		chemical toxicant				0.00947	PTGS2
SA 4503		chemical drug				0.00947	GRIA1
dihydrexidine		chemical drug				0.00947	GRIA1
dinoprost		chemical - endogenous mammalian				0.0379	CYP19A1,PLA2G4A,PTGS2
isotretinoin		biologic drug				0.0379	MMP13,OAS1,PTGS2
triazolam		chemical drug				0.00947	PER1
fadrozole		chemical drug				0.00947	CYP19A1
L 745337		chemical reagent				0.00947	PTGS2
Ro 31-7549		chemical drug				0.00947	PTGS2
theaflavin monogallate B		chemical - endogenous non-mammalian				0.00947	PTGS2
AP-1 decoy		chemical reagent				0.00947	DUSP1
STAT3 inhibitor IX		chemical reagent				0.00947	HAS2
N-t-Boc-Phe-D-Leu-Phe-D-Leu-Phe		chemical reagent				0.00947	PTGS2
n-6 docosapentaenoic acid		chemical - other				0.00947	PTGS2
long-chain alcohol		chemical - endogenous non-mammalian				0.00947	PTGS2
idebenone		chemical drug				0.00947	NGF
N-carbamyl-L-glutamate		chemical drug				0.00947	LIF
D-mannoheptulose		chemical - endogenous non-mammalian				0.00947	APOB
prostaglandin J2		chemical - endogenous mammalian				0.0389	GDF15,PTGS2
ADAMTS18	0.485	peptidase				0.0389	CLDN4,KRT14
CDK (family)		group				0.0389	DDIT4,DUSP1
HLX	-0.121	transcription regulator				0.0389	CD24,GDF15
ARHGAP31	0.066	other				0.0389	GDF15,ITGA5
CNOT7	0.115	transcription regulator				0.0389	OAS1,SLC14A1
PLAGL1	0.017	transcription regulator				0.0389	ANGPTL4,CCL20
DDB1	0.049	other				0.0389	CEBPD,ZFP36
NRXN1	1.628	transmembrane receptor				0.0389	CXCL12,DLX5
deoxycholate		chemical - endogenous mammalian				0.0392	GLUL,NGF,PTGS2
RNF31	0.025	enzyme				0.0392	CCL20,CXCL1,CYP19A1
PRDM16	0.045	transcription regulator				0.0404	EPHB1,HGF,MAF
FGF (family)		group				0.041	PER1,PTGS2
salmeterol		chemical drug				0.00981	DDIT4,DUSP1	61 (7)
1-naphthylisothiocyanate		chemical toxicant				0.00981	ABCB4,ABCC2
myricetin		chemical - endogenous non-mammalian				0.00981	MMP13,PTGS2	120 (23)
morin		chemical - endogenous non-mammalian				0.00981	MMP13,PTGS2	95 (13)
EZR	-0.14	other				0.041	DDIT4,PTGS2
pidnarulex		chemical drug		1		0.00983	ANGPTL4,CEMIP,CPNE7,INHBA
mir-31 (includes others)	-0.718	microRNA				0.041	ITGA5,KRT16
APEX1	0.013	enzyme				0.041	PTGS2,RGS4
octreotide		biologic drug				0.041	ABCC2,DDIT4
cholic acid		chemical - endogenous mammalian				0.0417	ABCC2,FBP1,IGFBP5
BCL11B	0.406	transcription regulator				0.0417	GRIA1,RGMB,ZBTB16
letrozole		chemical drug				0.01	CXCL12,CYP19A1,LIF	86 (12)
KITLG	-0.045	growth factor				0.0422	CD24,CXCL12,LTC4S,PODXL,PTGS2,TSC22D3
RAS (family)		group				0.0425	CLDN4,LIF,MMP13,PTGS2
RORC	-1.133	ligand-dependent nuclear receptor				0.0428	BMAL1,CCL20,IL4I1,SLC7A2,ZBTB16
STIM1	-0.001	ion channel				0.043	FGF9,ITGA5,KLF15
CCL5	0.219	cytokine				0.043	CCR1,DUSP1,ZFP36
CARD9	0.017	other				0.0433	CCR1,NPTX1
rituximab		biologic drug				0.0433	CD22,NGF
C1Q (family)		group				0.0433	CEBPD,NGF
USP47	-0.058	peptidase				0.0433	HAVCR2,TNFRSF9
PLAAT4	-0.336	enzyme				0.0433	CXCL1,IFIT1
USP39	0.095	peptidase				0.0433	HGF,PTGS2
TLN1	-0.086	other				0.0433	ITGA5,MMP13
HSPG2	-0.064	enzyme				0.0433	APOB,DRAM1
PLCG2	0.135	enzyme				0.0443	MMP13,PLA2G4A,PTGS2
CARM1	0.007	enzyme				0.0443	DDIT4,MMP13,PMAIP1
FCGR2A	-0.354	other				0.0455	ISG20,PTGS2
MIR124 (family)		group				0.0455	DLX5,NR3C2
NFIL3	-0.418	transcription regulator				0.0455	HAVCR2,PTGS2
GLIS1	0.584	transcription regulator				0.0455	APOD,COL8A2
JUND	-0.375	transcription regulator				0.0456	CYP19A1,MMP13,NCF2
P2R (family)		group				0.0464	GRIN2A
monooleylphosphatidic acid		chemical - endogenous mammalian				0.0464	HAVCR2
NF-kappaB decoy		biologic drug				0.0464	PTGS2
SRT1720		chemical drug				0.0111	CYP19A1,HAS2
xanthine oxidase		group				0.0464	IFIH1
CPLA2 (family)		group				0.0464	PTGS2
Cbln1os		other				0.0464	GRIA1
MAGEB2		other				0.0464	ZBTB16
CYP11B2		enzyme				0.0464	SCNN1A
GK	-0.061	enzyme				0.0464	FBP1
TMPRSS4	-0.982	peptidase				0.0464	ITGA5
ACTA2-AS1	0.201	other				0.0464	KLF9
oligomycin		chemical - endogenous non-mammalian				0.0111	DDIT4,MMP13
ebselen		chemical drug				0.0111	DUSP1,PTGS2
NO 1886		chemical drug				0.0111	CHST1,PTGS2
rofecoxib		chemical drug				0.0111	NGF,PTGS2
amlodipine		chemical drug				0.0111	IGFBP5,PTGS2
palmitoylethanolamide		chemical drug				0.0111	NGF,PTGS2
MARCHF3	-0.159	other				0.0464	CXCL1
ETHE1	-0.084	enzyme				0.0464	PMAIP1
VPC-220010		chemical reagent				0.0112	FKBP5,MAF,STEAP4
GATAD2A	-0.046	transcription regulator				0.0464	PTGS2
RSF1	-0.187	transcription regulator				0.0464	PTGS2
GFM2	0.016	translation regulator				0.0464	MT-ATP8
MUCIN (family)		group				0.0464	PTGS2
CSNK1E	0.096	kinase				0.0464	PER1
ATF (family)		group				0.0464	PTGS2
RNF6	0.03	transcription regulator				0.0464	BMF
ACSL6	0.406	enzyme				0.0464	MMP13
CHKA	0.067	kinase				0.0464	PTGS2
MYBBP1A	0.095	transcription regulator				0.0464	MMP13
lysophosphatidylcholine		chemical - other				0.0118	CXCL1,CXCL12,INSIG1,PTGS2,TNFRSF9
resatorvid		chemical drug				0.0118	CCL20,CXCL1,PTGS2
miR-147 (and other miRNAs w/seed UGUGCGG)		mature microRNA				0.0464	MMP13
miR-615-5p (and other miRNAs w/seed GGGGUCC)		mature microRNA				0.0464	KRT19
miR-466m-3p (and other miRNAs w/seed ACAUACA)		mature microRNA				0.0464	PODXL
alendronic acid		chemical drug				0.0118	EPHB1,NCF2,TNFRSF11B
RSC1A1	0.172	other				0.0464	SLC28A3
ARLNC1	-0.238	other				0.0464	FKBP5
dimethyl sulfoxide		chemical drug		-0.728		0.0121	ABCC2,ADH1B,MMP13,SPNS2,TNFRSF11B
CDH4	-0.34	other				0.0464	PTGS2
diclofenac		chemical drug		-0.761		0.0123	CLDN4,GDF15,KLF9,PTGS2
trinitrobenzenesulfonic acid		chemical reagent		-1.954		0.0123	ABCC2,CCR1,MMP13,PTGS2
HSPB7	-0.197	other				0.0464	INHBA
RPS3	-0.156	enzyme				0.0464	HRK
PDIA3	-0.192	peptidase				0.0464	CD24
HEPH	-0.229	transporter				0.0464	SLC40A1
HOXD11	1.042	transcription regulator				0.0464	NEFM
GRIA2	-0.568	ion channel				0.0464	GRIA1
PLAA	0.029	other				0.0464	PTGS2
HOXD12	0	transcription regulator				0.0464	NEFM
Iigp1c		other				0.0464	APOB
D609		chemical reagent				0.0124	MMP13,PTGS2
MGST3	0.068	enzyme				0.0464	RGS4
CLDN2	-0.393	other				0.0464	ITGA5
RP11_770J14		other				0.0464	ISG20
zeaxanthin dipalmitate		chemical - endogenous non-mammalian		0.447		0.0125	CEBPD,HAVCR2,LIF,SLC14A1,ZFP36
diacetyl		chemical - endogenous mammalian				0.0464	PTGS2
COLLAGEN TYPE V (complex)		complex				0.0464	ITGA5
NADPH		chemical - endogenous mammalian				0.0464	PTGS2
5-hydroxytryptophan		chemical - endogenous mammalian				0.0464	PTGS2
heparin		chemical - endogenous mammalian				0.047	APOB,DUSP1,HAS2
CGAS	0.067	enzyme				0.047	IFIH1,IFIT1,OAS1
IKZF2	0.185	transcription regulator				0.0478	STAT4,TNFRSF9
SUMO1	0.055	enzyme				0.0478	MMP13,PTGS2
mir-26 (includes others)		microRNA				0.0478	FGF9,PTGS2
miR-23a-3p (and other miRNAs w/seed UCACAUU)		mature microRNA				0.0478	CXCL12,FBXO32
sildenafil		chemical drug				0.0132	FGF1,PDE5A,PTGS2
ibuprofen		chemical drug				0.0132	GDF15,MMP13,PTGS2
SS18	0.093	transcription regulator				0.0478	FAM43A,TENT5C
carrageenan		chemical drug				0.0132	NGF,PTGS2,TSC22D3
FOSB	0.16	transcription regulator				0.0478	INHBA,MMP13
PAK1	0.043	kinase				0.0478	CYP19A1,FBXO32
exenatide		biologic drug				0.0478	PER1,PTGS2
CBS	-0.114	enzyme				0.0483	ACKR4,ADCY4,APOB
NGEF	-0.293	other				0.0483	CYP26B1,KIF5C,TMT1A
PTHLH	-0.578	other				0.0483	MMP13,PTGS2,TNFRSF11B
CHD4	-0.047	enzyme				0.0483	ANGPTL4,CPNE7,KCTD16
mir-181 (includes others)		microRNA				0.0497	DLX5,MMP13,PTGS2
cholecalciferol		chemical - endogenous mammalian		1.987		0.0839	CEBPD,SLC40A1,TNFRSF11B,ZFP36
BANF1	0.026	other		1.98	bias	0.00487	IFIH1,IFIT1,ISG20,OAS1	46 (9)
RORA	-0.276	ligand-dependent nuclear receptor		1.98		0.16	BMAL1,CYP19A1,KRT16,PTGS2
ursodeoxycholic acid		chemical - endogenous mammalian		1.954		0.00512	ABCC2,CCL20,MAF,PTGS2	121 (19)
melatonin		chemical - endogenous mammalian		1.953		0.118	BMAL1,CYP19A1,KRT19,PTGS2
INHBA	-0.615	growth factor		1.947		0.00593	CD24,CYP19A1,FSTL3,GULP1,INHBA,MAF,RGS16	100 (13)
PGR	-0.452	ligand-dependent nuclear receptor		1.932		6.99e-05	ADRA2A,CEBPD,COL8A2,CYP19A1,FKBP5,GLUL,HAS3,IFIT1,IGFBP5,KLF9,LIF,OAS1,PTGS2,TLL1,TSC22D3	141 (20)
mir-21 (includes others)	0.136	microRNA		1.912		0.0632	BMAL1,CCL20,DBP,FGF1,NR3C2,PER3,TNFRSF9
CpdX		chemical reagent				0.0137	MMP13,PTGS2
acadesine		chemical drug				0.0137	DUSP4,PTGS2
peroxynitrite		chemical toxicant				0.0137	MMP13,PTGS2
NR5A2	-0.468	ligand-dependent nuclear receptor		1.909		0.0202	ABCC2,CEBPD,CYP19A1,FKBP5,RGS4
NR4A3	-0.465	ligand-dependent nuclear receptor		1.89		0.00168	ADPRHL1,CTHRC1,FBP1,FBXO32,HRK,NGF,PLA2G4A,PTGS2	79 (13)
INS		other		1.824		0.000194	CD24,CEMIP,DDIT4,DUSP1,HGF,IGFBP5,MEST,PTGS2,TNFRSF11B	125 (19)
SIRT1	-0.019	transcription regulator		1.808		0.0008	ABCC2,BMAL1,CYP19A1,DBP,FBXO32,HGF,KIF5C,MAF,MMP13,PER1,PMAIP1,RGS16,SCNN1A	100 (16)
KMT2D	-0.006	transcription regulator		1.782		0.0379	AP1S3,FOLR3,IFIH1,INHBA,IRF6,KRT16
CpG ODN 2006		chemical reagent	Inhibited	-2.562		0.0145	BLNK,CD22,IFIH1,IFIT1,ISG20,OAS1,TLR5
5-azacytidine		chemical drug		-0.478		0.0146	CXCL12,DUSP1,GDF15,INHBA,PMAIP1,PTGS2
GROWTH HORMONE (family)		group		1.72		0.0105	ANGPTL4,CEBPD,CXCL1,FKBP5,GDF15,IGFBP5,SCNN1A
USP18	-0.414	peptidase		1.709	bias	2.21e-06	CCR1,CXCL1,HRK,IFIH1,IFIT1,ISG20,OAS1	115 (21)
baicalin		chemical - endogenous non-mammalian				0.0146	CCL20,IGFBP5,TNFRSF11B
INHA	0.002	growth factor		1.706		0.000552	CYP19A1,CYP26B1,HAS2,INHBA,KRT19,PTGS2	25 (3)
linoleic acid		chemical - endogenous mammalian		1.701		0.00945	ANGPTL4,APOB,DUSP1,PTGS2	125 (24)
ZNF750	-0.538	transcription regulator		1.664	bias	0.000122	IFIH1,IFIT1,IRF6,ISG20,OAS1,PMAIP1	70 (6)
CREB (family)		group		1.664		0.0106	CEBPD,CYP19A1,DLX6-AS1,DUSP1,DUSP4,HAS2,PER1,PTGS2,TNFRSF11B
CSF1	0.261	cytokine		1.562		0.000195	CCR1,CPM,DUSP1,DUSP4,FERMT3,GDF15,IFIH1,IFIT1,ITGA5,NCF2,OAS1,TLR5	125 (17)
NR3C2	-1.066	ligand-dependent nuclear receptor		1.524		5.79e-09	ANGPTL7,CEBPD,DDIT4,DUSP4,FKBP5,INHBA,ITGA5,KLF9,KRT16,PGF,PTGS2,SCNN1A,TSC22D3,ZFP36	141 (20)
garcinol		chemical - endogenous non-mammalian		1		0.0146	ADH1B,GULP1,MAF,ZFP36
mir-10 (includes others)		microRNA		1.498		0.00617	ACVR1C,BMF,FKBP5,MAF,SCNN1A	33 (4)
TAB1	-0.012	enzyme		1.432		2.17e-05	CCL20,IFIH1,IFIT1,MMP13,PTGS2	117 (21)
meds433		chemical reagent		0		0.0151	GDF15,SLC14A1,SNX22,SPTBN2
NR1H3	0.074	ligand-dependent nuclear receptor		1.4		0.0328	APOD,CCR1,FBP1,G0S2,PTGS2,TNFRSF9
TIA1	-0.03	other		1.387		0.00104	ANXA3,BMF,PEG10,PER3,PTGS2
8-pCPT-2-O-Me-cAMP		chemical reagent				0.0152	OXTR,PTGS2
aldosterone		chemical - endogenous mammalian		1.37		1.34e-10	CCL7,DUSP1,FKBP5,FSTL3,HAS2,HHIP,NCF2,NR3C2,PER1,PGF,PTGS2,RIPOR2,SCNN1A,SLC26A4,TSC22D3,ZBTB16	107 (19)
TP53	-0.161	transcription regulator		1.361		7.99e-07	ABCB4,ABCC2,ANGPTL4,ANXA3,BMF,CCL20,CEBPD,CXCL1,CXCL12,CYP19A1,CYP26B1,DBP,DDIT4,DDIT4L,DLX5,DRAM1,DUSP1,DUSP4,FKBP5,FSTL3,G0S2,GDF15,GLUL,HAS2,HGF,HHIP,HS3ST1,IFIH1,IFIT1,IGFBP5,INHBA,ITGA5,KRT14,LIF,MMP13,NPTX1,NUP210,OAS1,PEG10,PMAIP1,PODXL,PTGS2,RGS16,SCNN1A,SLC5A3,SORBS1,TNFRSF9,TSC22D3,ZFP36	136 (19)
IRGM	0.498	enzyme		1.348	bias	3.65e-05	CXCL1,CXCL3,IFIH1,IFIT1,ISG20,MAP3K7CL,OAS1
SERPINE1	0.104	other		1.342		0.000525	CCL20,DBP,DUSP1,DUSP4,HGF,ZFP36	122 (22)
JAG1	0.202	growth factor		1.342		0.000735	APOD,CLDN4,CYP19A1,DUSP1,GDF15
GRIN3A	-0.465	ion channel		1.342	bias	0.00464	INSIG1,KCNA4,PTGS2,SORL1,TLL1	26 (3)
ferrostatin-1		chemical reagent				0.0152	MMP13,PTGS2
CDK19	-0.111	kinase		1.342		0.00638	CXCL1,DDIT4,DRAM1,LIF,PODXL
HNF1B	1.04	transcription regulator		1.342		0.0258	CXCL1,DUSP1,ERFE,FHOD3,PODXL
GPER1	-0.206	G-protein coupled receptor		1.327		1.02e-06	CEBPD,CYP19A1,DDIT4,DUSP1,DUSP4,PMAIP1,RGS16,ZFP36	147 (20)
SC79		chemical reagent				0.0152	MMP13,PTGS2
RELA	0	transcription regulator		1.255		0.00496	CCL20,CXCL1,CXCL3,CYP19A1,DUSP1,GDF15,HAS2,ISG20,LTC4S,PMAIP1,PTGS2,TNFRSF11B	130 (18)
midostaurin		chemical drug				0.0152	MMP13,PTGS2
prostaglandin E2		chemical - endogenous mammalian		1.231		8.64e-10	ANGPTL4,CCL20,CCR1,CEBPD,CXCL1,CXCL12,CYP19A1,DUSP1,FSTL3,HAS2,IGFBP5,IL4I1,ITGA5,MMP13,PGF,PLA2G4A,PODXL,PTGER2,PTGS2,TNFRSF11B,TSC22D3	131 (20)
PTGER4	0.247	G-protein coupled receptor		1.226		2.68e-06	CCL20,CYP19A1,HAS2,HAVCR2,HGF,IFIH1,ISG20,MMP13,NCF2,PTGS2	121 (19)
miR-29b-3p (and other miRNAs w/seed AGCACCA)		mature microRNA		1.199	bias	0.0184	ADAMTS14,ANGPTL4,CEMIP,INSIG1
SPRY2	-0.05	other		1.195		0.000109	ANGPTL4,CCL20,G0S2,KIF5C,LIF,MEST,PTGS2	60 (7)
cuprizone		chemical toxicant		-1.342		0.0154	ANXA3,GLUL,HAVCR2,PTGS2,SORBS1
CCL2	-0.095	cytokine		1.195		0.000156	CCR1,CEBPD,CXCL1,HGF,INHBA,ITGA5,PTGS2,SLC40A1	124 (17)
9,10-dimethyl-1,2-benzanthracene		chemical toxicant				0.0157	CYP19A1,HGF,HRK,PTGS2
SERPINA1	0.029	other		1.189		0.000222	ANGPTL4,CXCL1,MMP13,RGS16,TNFRSF9	118 (19)
halofuginone		chemical drug				0.0158	CD24,CTHRC1,HRK,MMP13,TSC22D3
ESRRG	0	ligand-dependent nuclear receptor		1.165		0.00683	CCL20,CYP19A1,FBXO32,FGF1,HGF	98 (12)
pyridaben		chemical toxicant				0.0161	CEBPD,INHBA,KIAA1217
NPC2	-0.022	transporter		1.154		0.000155	PLA2G4A,PTGER2,PTGS2,STAT4	89 (11)
carbamazepine		chemical drug				0.0161	ABCC2,GDF15,KLF9
POU5F1	-0.444	transcription regulator		1.145		4.14e-07	APCDD1,B3GNT7,BMPER,CCL20,CXCL12,CXCL3,DLX5,DUSP1,DUSP4,HRK,INHBA,IRF6,KRT14,PMAIP1,PODXL,TNFRSF11B,TNFRSF9	83 (8)
ALPHA CATENIN (family)		group		1.134	bias	0.000167	ADAMTS12,CXCL12,ITGA5,MMP13,PTGS2,RHOJ,STEAP4
olanzapine		chemical drug		0		0.0162	DBP,KLHL41,PLA2G4A,SCNN1A
carbon monoxide		chemical - endogenous mammalian		1.131		0.00268	CXCL12,HGF,NCF2,PTGS2	99 (17)
estradiol-17beta-benzoate		chemical reagent		-0.816		0.0165	ABCA4,CCKAR,GLUL,OXTR,RDH5,TNFRSF11B
GAPDH	0.082	enzyme		1.131		0.00301	CCL20,CXCL1,DUSP1,OAS1
CD276	-0.032	other		1.109		0.0059	DUSP4,IFIT1,OAS1,PTGS2	116 (12)
THRB	-0.457	ligand-dependent nuclear receptor		1.109		0.00954	CCR1,KLF9,MMP13,PER1,PTGS2,SH2D4A,STRA6,TNFRSF9	94 (11)
mir-146 (includes others)		microRNA		1.109		0.0267	CCL7,DUSP1,GDF15,PTGS2
TCF7	-0.375	transcription regulator		1.108		0.0117	BMAL1,CD24,CEBPD,CHDH,G0S2,HAVCR2,MAF,PMAIP1,PTGER2
ADRB (family)		group		1.1		6.83e-05	ADCY4,ANGPTL4,DDIT4,GDF15,INSIG1,PTGS2,SLC40A1,SLCO4A1
DBP	-0.657	transcription regulator		1.091		4.13e-05	ADH1B,DBP,PER1,SCNN1A
ISRIB		chemical reagent				0.0166	CCL20,PMAIP1
PS-1145		chemical drug				0.0166	CXCL1,PTGS2
TREM2	0.502	transmembrane receptor		1.091		0.00537	CCL20,GRIA1,GRIN2A,PTGS2	72 (7)
caffeic acid		chemical drug				0.0166	HGF,PTGS2
NAMPT	0.043	cytokine		1.091		0.0207	CCL20,CXCL1,GDF15,PEG10
butaprost		chemical drug				0.0166	PTGER2,PTGS2
GPNMB	-0.135	enzyme		1.067		0.000155	APCDD1,DDIT4L,ITGA5,PTGER2
S100A6	-0.013	transporter		1.067		0.000155	CCL20,HS3ST1,INHBA,RDH5
LATS1	0.061	kinase		1.067		0.00183	CD24,CLDN4,KRT19,PTGS2	48 (7)
PRKAA (family)		group		1.067		0.00319	DUSP1,FKBP5,NCF2,PMAIP1
SSTR2	-0.935	G-protein coupled receptor		1.067		0.00482	FGF9,G0S2,ISG20,KLF9,RGS16
LATS2	0.079	kinase		1.067		0.00487	CD24,CLDN4,KRT19,PTGS2	59 (9)
INSR	-0.116	kinase		1.067		0.00608	CORO2B,DUSP1,FBP1,INSIG1,ITGA5,KLF9,LDB2,LTC4S,NGF,PODXL,RGS16,SEC14L2,SEMA3A	54 (5)
DETA-NONOate		chemical reagent				0.0168	DUSP1,PTGS2,TNFRSF11B
ATG5	0.087	enzyme		1.067		0.0207	BMF,IFIH1,SIX1,SLC40A1
miR-124-3p (and other miRNAs w/seed AAGGCAC)		mature microRNA		1.039	bias	0.0312	DRAM1,KLF15,NR3C2,PGF,PODXL,PTGS2
NR1H (family)		group		1.026		0.00378	APOD,CXCL1,FGF1,IFIH1,PTGS2,ZBTB16	73 (7)
phenylephrine		chemical drug		-0.106		0.0173	CYP19A1,DUSP1,PTGS2,RGS4
bezafibrate		chemical drug				0.0173	ABCB4,ANGPTL4,INSIG1,PTGS2
dihydrotestosterone		chemical - endogenous mammalian		1.019		2.85e-06	APOD,BMF,CYP19A1,DUSP4,FBXO32,FKBP5,G0S2,GLUL,IGFBP5,KLF15,KRT14,KRT19,MAF,MMP13,OXTR,PER1,PMAIP1,PTGS2,SEC14L2,SLC4A4,ZBTB16	115 (18)
anakinra		biologic drug		1		0.000202	ABCC2,CXCL1,CXCL12,PTGS2	107 (17)
OSCAR	-0.362	other		1		0.000291	CCL20,CCL7,CXCL1,CXCL3	120 (17)
MUC16	-1.682	other		1		0.000326	CCL20,CXCL1,CXCL3,TNFRSF9	112 (10)
COLLAGEN TYPE II (complex)		complex		1		0.000861	CCL20,CCL7,CXCL1,CXCL3	118 (19)
TFAP4	-0.133	transcription regulator		1		0.00149	CLDN4,GDF15,IRF6,LIF
naringenin		chemical - endogenous non-mammalian				0.0176	CLDN4,CXCL1,PTGS2
Ca2+		chemical - endogenous mammalian		1		0.00312	CEBPD,DBP,DUSP1,KRT14,MMP13,PER1,PER3,PTGS2,TNFRSF11B	127 (26)
CDCA8	0.355	other		1		0.00738	BMAL1,MYO5B,PDE5A,SLC4A4
F3	0.375	transmembrane receptor		1		0.00943	CCL20,CCR1,IFIH1,IFIT1,OAS1,SEMA3A	71 (7)
enalapril		biologic drug		1		0.00983	ABCC2,CLDN4,HGF,PTGS2	92 (7)
NEDD9	-0.253	other		1		0.0102	DDIT4,GDF15,PODXL,SLC14A1
AZD0156		chemical drug				0.0182	ANGPTL4,CXCL3
NSC23766		chemical reagent				0.0182	NCF2,PTGS2
coenzyme Q10		chemical drug				0.0182	GRIN2A,MMP13
PD 153035		chemical drug				0.0182	KRT14,PTGS2
SLC13A1		transporter		1		0.0114	G0S2,INSIG1,KLF9,SLC38A4
niacinamide		chemical - endogenous mammalian		1		0.0173	CXCL12,PMAIP1,PTGS2,RHOJ
miR-3648 (miRNAs w/seed GCCGCGG)		mature microRNA		1	bias	0.0207	CASZ1,CHDH,PER3,TRNP1
PIWIL4	0.118	other		1	bias	0.0434	ANGPTL4,DUSP1,SLC14A1,ZFP36
doxycycline		chemical drug				0.0184	CEBPD,CXCL12,NGF,PTGS2
pregnenolone carbonitrile		chemical drug				0.0185	ABCC2,INSIG1,SORL1
EP4-D		chemical reagent				0.0185	ACVR1C,SLC40A1,ZBTB16
CXCR4	-0.719	G-protein coupled receptor		0.994		4.97e-06	CCL20,CXCL1,CXCL12,DLX5,MMP13,PODXL,ZBTB16	127 (22)
ELAVL1	0.068	other		0.991		0.00998	APOD,CCL20,DUSP1,IFIH1,KRT19,NCF2,PTGS2,TSC22D3,ZFP36	80 (7)
TWIST1	0.139	transcription regulator		0.988		0.00565	APOD,CLDN4,CXCL12,IGFBP5,ISG20,OAS1,SLC28A3
NFKB1	-0.183	transcription regulator		0.972		0.00514	CCL20,CXCL1,CXCL3,DUSP1,HAS2,LTC4S,MMP13,PTGS2,SLC7A2	112 (15)
oleic acid		chemical - endogenous mammalian		0.947		0.00456	ANGPTL4,APOB,CCL20,CXCL1,CXCL3,DUSP1,GDF15,PTGS2	112 (21)
NFKB2	-0.159	transcription regulator		0.931		0.00144	CCL20,CD22,CXCL12,IGFBP5,LTC4S,MAF,PTGS2	96 (19)
resveratrol		chemical drug		0.749		0.0186	CYP19A1,FNDC5,GDF15,HAS2,IFIT1,MMP13,PTGS2,TNFRSF11B
epinephrine		chemical - endogenous mammalian		0.928		1.53e-05	ADRA1B,ADRA2A,ERFE,MMP13,PER1,PTGS2,TLR5	105 (16)
RARG	-0.05	ligand-dependent nuclear receptor		0.911		0.000275	CCL20,CYP19A1,CYP26B1,DUSP1,HAS2,STRA6	132 (19)
NCOA2	-0.08	transcription regulator		0.896		0.00297	CHST1,GLIS1,KRT19,LIF,MMP13,PTGS2,TSC22D3	129 (21)
PRKAA1	0.138	kinase		0.896		0.00966	CD24,CXCL12,FKBP5,NCF2,PTGS2,SORL1	83 (17)
9-ethyl-3-nitro-9H-carbazole		chemical reagent				0.0188	CXCL1
methyl 3-amino-5,6-dichloropyrazine-2-carboxylate		chemical reagent				0.0188	CXCL1
diclofenac etalhyaluronate		chemical drug				0.0188	HAS2
ORG 34517		chemical drug				0.0188	NR3C2
CD36	-0.155	transmembrane receptor		0.895		7.31e-05	APOB,CCL20,CXCL1,CXCL3,LIF,MMP13,TNFRSF11B	121 (20)
CITED2	-0.409	transcription regulator		0.882		0.021	ANGPTL4,CXCL1,DUSP1,IFIH1,KIF5C,MMP13
AR	0.032	ligand-dependent nuclear receptor		0.872		0.00157	BMF,CD24,CXCL12,DDIT4,FKBP5,GDF15,HGF,IFIH1,IGFBP5,KRT14,KY,LIF,LRATD1,MMP13,MT-ATP8,PER1,PMAIP1,ZBTB16	129 (18)
dimethyl-bisphenol A		chemical reagent				0.0188	NR3C2
IKK inhibitor XII		chemical - kinase inhibitor				0.0188	CXCL1
F2R	0.323	G-protein coupled receptor		0.871		6.1e-05	CD24,CXCL12,CXCL3,DUSP1,FBP1,KRT19,PTGS2	101 (16)
chlorpyrifos-methyl		chemical toxicant				0.0188	CXCL1
butyric acid		chemical - endogenous mammalian		0.865		0.0236	ABCC2,CCL20,CCR1,CXCL12,DUSP1,G0S2,IFIT1,ITGA5,PMAIP1,PTGS2
PTGS2	-0.88	enzyme		0.854		0.000498	CXCL12,CYP19A1,DLX5,DUSP1,GRIA1,GRIN2A,PLA2G4A,PTGER2,PTGS2	133 (26)
BDNF	-0.458	growth factor		0.84		0.00596	DUSP1,DUSP4,GLUL,GRIA1,GRIN2A,LOC728392,RGS4,SORL1,TNFRSF11B	98 (15)
manganese		chemical - endogenous mammalian		0.816		0.000326	DDIT4,HGF,INHBA,PTGS2,SEMA5B,SLC40A1	130 (24)
2,4,5-trichlorophenoxyacetic acid		chemical toxicant				0.0188	ABCC2
miR-486-3p (and other miRNAs w/seed GGGGCAG)		mature microRNA		0.816	bias	0.000385	FSTL3,HHIP,RAB11FIP4,RIMS3,SLC5A3,SNX22
miR-486-5p (and other miRNAs w/seed CCUGUAC)		mature microRNA		0.816	bias	0.000736	FSTL3,HHIP,RAB11FIP4,RIMS3,SLC5A3,SNX22
nitric oxide		chemical - endogenous mammalian		0.816		0.00114	CXCL12,DUSP1,KRT14,MMP13,PGF,PMAIP1,PTGS2	124 (25)
ADORA2A	0.755	G-protein coupled receptor		0.816		0.00282	CD24,DUSP1,HHIP,KCTD16,PTGS2,TSC22D3	67 (9)
GATA3	-0.244	transcription regulator		0.808		3.71e-05	ANGPTL4,BMF,CCR1,CYP19A1,GLUL,IRF6,KRT14,MAF,STAT4,TNFRSF9,ZBTB16	102 (7)
IL3		cytokine		0.78		0.0352	HGF,HRK,KLF9,LIF,MMP13,PAPPA2,STAT4,TNFRSF9
leteprinim		chemical drug				0.0188	NGF
IL36G	-0.056	cytokine		0.772		0.00198	CCL20,CXCL1,DUSP1,HAVCR2,HGF,RIPOR2,STAT4	104 (15)
SGS742		chemical drug				0.0188	NGF
USP19	0.013	peptidase		0.762		9.95e-05	DDIT4,FBXO32,FKBP5,KLF15
USP8	-0.016	peptidase		0.762		0.00707	CCL20,GRIA1,IFIT1,OAS1	46 (6)
BMP2	-0.325	growth factor		0.757		1.81e-05	CXCL12,CYP19A1,DLX5,HAS2,IGFBP5,INHBA,KLF9,MMP13,NEFM,PTGS2,TNFRSF11B,ZBTB16	120 (23)
RARB	0.212	ligand-dependent nuclear receptor		0.749		0.0406	CXCL12,CYP26B1,IFIT1,PTGS2,STRA6
levodopa		chemical - endogenous mammalian		0.728		0.000272	CASZ1,CMTM8,CORO2B,CXCL12,DBP,DDIT4L,DIXDC1,DUSP1,FKBP5,IGFBP5,INSC,KLF9,LDB2,MYO5B,PER1,RERG,TRNP1
MET	-0.16	kinase		0.726		3.35e-07	AOC3,BLNK,BMF,CXCL1,FBXO32,GLIS1,GLUL,HGF,INHBA,MAP3K7CL,MMP13,NPTX1,PTGS2	109 (23)
hydrocortisone		chemical - endogenous mammalian		0.719		8.59e-07	CEBPD,CYP19A1,FGF9,GLUL,HGF,IGFBP5,INHBA,PLA2G4A,PTGS2,TNFRSF11B,TSC22D3	128 (20)
INSULIN (family)		group		0.718		4.55e-05	ANGPTL4,APOB,BMAL1,CEBPD,CXCL1,CYP19A1,DDIT4,DLX5,DUSP1,DUSP4,FBXO32,IGFBP5,INHBA,INSIG1,MMP13,NGF,PER1,PTGS2,RDH5,SORBS1	129 (23)
LDB1	0.104	transcription regulator		0.707		0.0131	CLDN4,FBP1,GPRC5B,IFIH1,PCBP3,PLA2G4A,RAB11FIP4,SLC40A1
FGFR2	-0.406	kinase		0.7		0.00497	BMPER,DRAM1,HHIP,ISG20,ITGA5,MEST
actinomycin D		biologic drug		0.678		4.99e-06	ABCC2,CXCL1,DDIT4,DUSP1,DUSP4,IGFBP5,NGF,PMAIP1,PTGS2,RGS4,SLC40A1,TNFRSF9	128 (22)
IL17R (complex)		complex		0.665		1.19e-05	CCL20,CCL7,CXCL1,CXCL3,MMP13	102 (17)
GATA4	1.873	transcription regulator		0.659		0.00446	CTHRC1,CYP19A1,EPHB1,IGFBP5,INHBA,IRF6,KRT14,PTGS2
cholesterol		chemical - endogenous mammalian		0.651		0.000161	ABCA6,APOB,HHIP,INHBA,INSIG1,NCF2,PTGS2,RGS16,SLC28A3,ZFPM2	96 (15)
NFAT5	-0.219	transcription regulator		0.643		1.94e-05	ANXA3,BLNK,CCL20,CCR1,CD22,CD24,CXCL12,DDIT4,GDF15,LIF,MMP13,PTGS2,SCNN1A,SLC5A3,SLC7A2,TNFRSF11B	100 (12)
SORL1	-0.787	transporter		0.632		7.41e-06	CTHRC1,CXCL12,EPHB1,HGF,INHBA,ITGA5,NGF,PGF,SEMA3A,TNFRSF11B
STAT5B	-0.059	transcription regulator		0.632		5.01e-05	BMF,CYP26B1,DUSP1,G0S2,GLUL,KLF9,KRT19,MAF,OMD,SH3RF3,SUSD4,SYBU,ZFP36
naphthol AS-E phosphate		chemical reagent				0.0188	HAS2
FSH (complex)		complex		0.621		3.59e-06	CYP19A1,DLX5,DUSP1,FKBP5,GPRC5B,GRIN2A,INHBA,ISG20,ITGA5,LRRC32,PMAIP1,PTGER2,PTGS2,RGS16,RGS4,TNFRSF11B	115 (18)
mir-8 (includes others)		microRNA		0.597		0.00117	DDIT4L,DLX5,ESM1,KRT19,PMAIP1,STAT4,ZFP36,ZFPM2
SHH	-1.133	peptidase		0.594		0.0114	DLX5,HGF,HHIP,IGFBP5,PGF,TSC22D3
filgrastim		biologic drug		0.59		2.33e-05	ANXA3,AOC3,CXCL1,EPHB1,FBP1,FKBP5,G0S2,HHIP,IFIT1,KLF9,PMAIP1,PTGER2,PTGS2,TLR5,TMT1A
IL17F		cytokine		0.573		0.000115	CCL20,CXCL1,CXCL3,LIF,MMP13,PTGS2,TBC1D3 (includes others)	102 (20)
RXRA	0.109	ligand-dependent nuclear receptor		0.563		0.000237	ABCA4,ABCB4,ABCC2,ADH1B,CCL20,CEBPD,CXCL1,HAS2,INSIG1,KLF9,RHOJ,SORBS1,STRA6	41 (4)
LCN2	0	transporter		0.562		0.000609	CCL20,CCR1,CYP19A1,FBXO32,STRA6,TNFRSF11B	92 (13)
IL1R (family)		group		0.557	bias	2.93e-05	CCL20,CXCL1,CXCL3,HGF,MMP13,TNFRSF11B	96 (18)
RELB	-0.336	transcription regulator		0.555		0.00238	CCL20,CCR1,CXCL12,NEBL,PTGS2,STAT4	61 (13)
HBEGF	-0.371	growth factor		0.555		0.00327	ANGPTL4,CCL20,GLUL,LIF,PTGS2	122 (23)
CDKN1A	0.149	kinase		0.555		0.0157	CD24,DUSP1,GDF15,INHBA,IRF6,MAF,MMP13,PMAIP1
D-glucose		chemical - endogenous mammalian		0.539		5.87e-07	ACVR1C,ANXA3,APOB,ATP8B1,BMAL1,CCL20,CXCL3,DDIT4,DUSP1,ERFE,FBP1,FBXO32,GDF15,GLUL,HGF,HRK,INHBA,ITGA5,KIF5C,MMP13,PODXL,PTGS2,RDH5,SIX1,SORBS1	117 (21)
CLOCK	-0.069	transcription regulator		0.532		7.75e-06	ANGPTL4,CEMIP,DBP,FGF1,FKBP5,HAS2,IGFBP5,MEST,NEBL,NEFM,PER1,PER3	13 (2)
TNFSF14	-1.459	cytokine		0.517	bias	3.67e-05	CCL20,CXCL1,CXCL12,CXCL3,INHBA	112 (18)
ADIPOQ	0.502	other		0.505		0.00065	APOB,CCL20,CXCL1,CXCL3,CYP19A1,DUSP1,LRRN1,MMP13,NCF2,PTGS2	108 (18)
1,5-bis-(dihexyl-N-nitrosoamino)-2,4-dinitrobenzene		chemical reagent				0.0188	PDE5A
NSC117079		chemical reagent				0.0188	KRT19
FR900359		chemical reagent				0.0188	PTGS2
PTGS1	0.436	enzyme		0.49		6.55e-05	OXTR,PLA2G4A,PTGER2,PTGS2,TNFRSF9	99 (11)
semapimod		chemical drug				0.0188	PTGS2
lacidipine		chemical drug				0.0188	CXCL1
SC68376		chemical drug				0.0188	PTGS2
neocuproine		chemical reagent				0.0188	CXCL1
sibutramine		chemical drug				0.0188	APOB
bifenthrin		chemical toxicant				0.0188	PTGS2
PSB-1115		chemical reagent				0.0188	PDE5A
malolactomycin D		chemical - endogenous non-mammalian				0.0188	MMP13
SB 559457		chemical reagent				0.0188	DDIT4
testosterone		chemical - endogenous mammalian		0.488		1.18e-05	ADRA2A,ANXA3,CXCL12,CYP19A1,CYP26B1,DDIT4,FBXO32,GRIA1,IGFBP5,INHBA,NGF,PDE5A,PTGS2,SCNN1A,TNFRSF11B	140 (24)
CGP77675		chemical drug				0.0188	PTGS2
ZBTB16	6.029	transcription regulator		0.485		0.00552	CD24,DDIT4,IRF6,MAF,PTGS2,TSC22D3,ZBTB16	78 (7)
PF 956980		chemical reagent				0.0188	PODXL
pamidronic acid		chemical drug				0.0188	TNFRSF11B
KR 62436		chemical reagent				0.0188	CXCL12
pseudohypericin		chemical reagent				0.0188	PTGS2
ITGB1	-0.137	transmembrane receptor		0.478		0.00149	ADAMTS12,FGF1,HAS3,ITGA5,MMP13,PTGS2,SEMA5B	119 (22)
SF 6847		chemical toxicant				0.0188	MMP13
constitutive proteasome-selective inhibitor		chemical reagent				0.0188	PMAIP1
PR-924		chemical - protease inhibitor				0.0188	PMAIP1
2-hydroxyarachidonic acid		chemical reagent				0.0188	PTGS2
AZD5991		chemical drug				0.0188	PMAIP1
atamparib		chemical drug				0.0188	IFIH1
pyrilamine		chemical drug				0.0188	NGF
psilocybin		chemical drug				0.0188	PTGS2
tetrahydropalmatine		chemical - endogenous non-mammalian				0.0188	PTGS2
lipooligosaccharide		chemical toxicant				0.0188	PTGS2
gemcitabine		chemical drug				0.0189	CD24,CXCL12,PTGS2,SLC28A3
IL22	-0.555	cytokine		0.467		0.000807	B3GNT7,CCL20,CXCL1,CXCL12,CXCL3,KRT16	88 (11)
progesterone		chemical - endogenous mammalian		0.463		6.05e-08	ABCB4,ADRA2A,APOD,BMAL1,CCL20,CEBPD,CLDN4,CXCL12,CYP19A1,DBP,FKBP5,GRIA1,HGF,IGFBP5,INHBA,ISG20,ITGA5,KLF9,LIF,MMP13,NR3C2,OXTR,PTGER2,PTGS2	124 (20)
CHD1	-0.135	enzyme		0.447	bias	5.66e-07	CCL20,CXCL1,CXCL3,LIF,PTGS2
obeticholic acid		chemical drug				0.0193	ABCB4,ABCC2,PTGS2
IGF1	-0.451	growth factor		0.447		2.71e-05	CEBPD,CGNL1,CYP19A1,DDIT4,DUSP1,FBXO32,FHOD3,HAVCR2,HGF,IGFBP5,ITGA5,LRRC38,MMP13,NCF2,NEFM,PTGS2,TNFRSF11B,ZFP36	116 (21)
PCMT1	0.021	enzyme		0.447		4.14e-05	FSTL3,ISG20,PEG10,SORBS1,SPNS2
oblimersen		biologic drug		0.447	bias	0.000173	CEBPD,DUSP1,IFIT1,OAS1,SIX1
phenylbutazone		chemical drug				0.0193	ABCC2,CLDN4,PTGS2
salicylic acid		chemical drug				0.0193	FKBP5,GDF15,PTGS2
bicuculline		chemical - endogenous non-mammalian				0.0193	DUSP1,GRIA1,PTGS2
colchicine		chemical drug				0.0193	ABCC2,NGF,PTGS2
spermine		chemical - endogenous mammalian		0.447		0.000535	CCL7,CCR1,CXCL1,CXCL3,OAS1	91 (10)
medroxyprogesterone acetate		chemical drug		-1.32		0.0197	ADCY4,FGF1,FGF9,GLUL,HGF,INHBA,LIF,PMAIP1,STAT4,ZBTB16
FABP5	0.116	transporter		0.447		0.0011	CXCL1,HGF,ISG20,KRT19,PTGS2	107 (16)
colistin		biologic drug		0.447		0.00399	APOD,BLNK,HAVCR2,IGFBP5,SLCO4A1
FGF1	-0.87	growth factor		0.447		0.00854	CXCL1,FHOD3,HAS2,PTGS2,SLC7A2	111 (23)
YY1	0.019	transcription regulator		0.447		0.0239	BLNK,CD22,CXCL12,DDIT4,HAS2,IGFBP5,MMP13,PMAIP1
PPARGC1A	-0.377	transcription regulator		0.44		3.07e-05	APOD,BMAL1,BMPER,CEBPD,FBXO32,FNDC5,GDF15,IGFBP5,INHBA,INSIG1,LIF,PMAIP1,PTGS2,SEMA3A,ST8SIA5,TNFRSF11B	126 (22)
infliximab		biologic drug		0.426		1.29e-07	CCL20,CXCL1,DDIT4,DUSP4,G0S2,INHBA,PTGS2,TGM3,TNFRSF9	123 (19)
METTL3	0.009	enzyme		0.415		0.00712	ADAMTS12,CCR1,CYP19A1,OAS1,PMAIP1,SH3RF3,STEAP4	62 (7)
BMP6	-0.183	growth factor		0.412		6.1e-05	CYP19A1,DLX5,INHBA,ITGA5,MMP13,PTGS2,SEMA3A	106 (21)
SMAD4	0.045	transcription regulator		0.386		3e-07	ACVR1C,ANGPTL4,APOB,CCL20,CCL7,CXCL3,CYP19A1,FSTL3,HAS2,HGF,IGFBP5,INHBA,KLF15,MMP13,NUP210,PTGER2,PTGS2,ZFP36	103 (18)
STAT6	-0.102	transcription regulator		0.386		0.000543	CCL20,CCL7,CD24,CHST1,FKBP5,IFIH1,ISG20,LIF,MAF,MMP13,PTGS2,SLC46A2,STAT4,ZFP36	120 (18)
FOXO1	-0.006	transcription regulator		0.385		0.000417	ADRA2A,ANGPTL4,ANXA3,BLNK,CCL20,CEBPD,DDIT4,FBXO32,HRK,PMAIP1,PTGS2,RIPOR2,TNFRSF9	105 (21)
NEUROG1		transcription regulator		0.378		2.73e-06	CEMIP,CXCL1,FGF9,HAS2,INHBA,MEST,RIPOR2
HNF1A	-0.068	transcription regulator		0.378	bias	0.00589	ABCC2,ADH1B,APOB,CPM,FBP1,G0S2,GLUL,SLC38A4,SLC40A1,SLC7A2,SYT13,WFDC21P
glucosamine		chemical - endogenous mammalian		0.374		0.00061	APOB,CXCL1,HAS2,PLA2G4A,PTGS2	114 (20)
NFE2L2	0.257	transcription regulator		0.372		0.00121	ABCC2,CA11,CCL20,CCR1,DDIT4,FBXO32,FKBP5,GDF15,IFIH1,ISG20,LIF,MAF,NCF2,PMAIP1,PTGS2,SLC5A3,TSC22D3	130 (19)
CEBPA	0.086	transcription regulator		0.349		7.24e-07	ADH1B,APCDD1,APOB,CCL20,CCR1,CEBPD,CYP19A1,G0S2,HAS2,HGF,IRF6,KRT14,MMP13,OXTR,PTGS2,SPNS2,STEAP4,TSC22D3	119 (23)
TGFB1	0.048	growth factor		0.344		9.89e-15	ABCC2,ABLIM3,ADAMTS12,ADRA2A,ANGPTL4,APOB,BMF,CCL20,CCR1,CEBPD,CEMIP,CLDN4,CXCL1,CXCL12,CXCL3,CYP19A1,DBP,DDIT4,DLX5,DUSP1,DUSP4,ESM1,FGF1,FGF9,FNDC5,FSTL3,GDF15,GLUL,GPRC5B,GRIA1,GRIN2A,HAS2,HAS3,HGF,IFIH1,IGFBP5,INHBA,INSIG1,ITGA5,KLF15,KLF9,KRT14,KRT19,LIF,LTC4S,MAF,MMP13,NCF2,NGF,PCBP3,PLA2G4A,PODXL,PTGER2,PTGS2,SEMA3A,SIX1,TLL1,TNFRSF11B,TSC22D3,ZFP36,ZFPM2	131 (16)
batimastat		chemical - protease inhibitor				0.0198	HAVCR2,HGF
decursin		chemical - endogenous non-mammalian				0.0198	PTGER2,PTGS2
BAPTA		chemical reagent				0.0198	CLDN4,PTGS2
RRAS2	-0.033	enzyme		0.333	bias	7.02e-06	ADAMTS12,ADRA1B,CCL20,DRAM1,ITGA5,PGF,PTGER2,RGS16,TNFRSF9
S100A8		other		0.333		1.38e-05	BMF,CCL20,CHDH,CPM,DDIT4,FBXO32,KLF15,MMP13,PER1,SIX1	88 (13)
LMO2	-0.095	transcription regulator		0.333		0.0022	CLDN4,FBP1,GPRC5B,IFIH1,PCBP3,PLA2G4A,RAB11FIP4,SLC40A1,STAT4
TLR2	0.239	transmembrane receptor		0.297		2.9e-05	CCR1,CEBPD,DUSP1,FBXO32,GRIN2A,HAVCR2,MMP13,OXTR,PTGS2,SLC40A1	110 (19)
ERK (family)		group		0.296		2.43e-08	BMF,CCR1,CEBPD,CLDN4,CXCL1,DUSP1,DUSP4,GDF15,HAS3,LIF,MMP13,PMAIP1,PTGS2,RGS4,ZFP36	126 (16)
CAMP		other		0.288		0.0267	CCL20,CCL7,CXCL1,PTGS2
NRAS	0.119	enzyme		0.277		0.000355	DLX5,DUSP4,IFIH1,IFIT1,MEST,MMP13,NCF2,PMAIP1,PTGS2	119 (19)
YBX1	-0.165	transcription regulator		0.277		0.00344	CCL20,CXCL1,CYP19A1,HGF,PMAIP1,PTGS2	105 (18)
FGF2	0.113	growth factor		0.273		4.25e-05	ANGPTL4,CCL20,CXCL12,GRIA1,GRIN2A,HAS2,HGF,IGFBP5,INHBA,ITGA5,MMP13,NR3C2,PGF,PLXDC1,PODXL,PTGS2	135 (18)
BMAL1	0.842	transcription regulator		0.266		0.00803	BMAL1,DBP,PER1,PER3	13 (6)
NKX2-3		transcription regulator		0.256		0.000273	ANGPTL4,AOC3,GALNT15,GDF15,PMAIP1,PODXL,PTGS2,SEMA3A,SLC40A1
gentamicin		chemical drug		0.853		0.021	ABCC2,APOD,BLNK,GDF15,HAVCR2,IGFBP5,MAF,SLCO4A1
TLR7	-1.133	transmembrane receptor		0.243	bias	0.00127	CCL20,CXCL1,CXCL3,ESM1,IFIT1,IL4I1,ISG20,RGS4	129 (18)
IGF2BP1	0.412	translation regulator		0.239		0.021	CD24,DDIT4,DUSP1,INHBA,INSIG1,PER1,SEMA3A
MAPK14	0.109	kinase		0.227		6.34e-05	CEBPD,CXCL1,CXCL3,DUSP1,GRIN2A,HAS2,MMP13,PMAIP1,PTGS2,ZFP36	111 (18)
maneb		chemical toxicant				0.021	CEBPD,INHBA,KIAA1217
MAPK1	0.066	kinase		0.201		4.94e-08	ANGPTL4,DUSP1,FBXO32,IFIH1,IFIT1,ISG20,ITGA5,LIF,MMP13,NUP210,OAS1,PLA2G4A,PLXDC1,PTGER2,PTGS2,RGS16,SCNN1A,TNFRSF9	110 (20)
bosentan		chemical drug				0.0215	ABCC2,MMP13
pregna-4,17-diene-3,16-dione		chemical - endogenous non-mammalian				0.0215	NGF,PTGS2
TGFBR2	0.233	kinase		0.201		0.000933	ANGPTL4,DDIT4,FGF9,FKBP5,HGF,IGFBP5,KRT19,MMP13,NGF,PTGER2,PTGS2,TNFRSF11B	128 (21)
DIO3	0.282	enzyme		0.199		0.0064	CPM,HR,HRK,INHBA,KLF9,KY
IL1RN	-1.476	cytokine		0.194		8.78e-08	CCL20,CXCL1,GRIA1,IFIH1,IGFBP5,ISG20,LIF,NGF,OAS1,PMAIP1,PTGS2	133 (19)
SOCS1	0.044	other		0.185		0.000125	DUSP1,FKBP5,IFIH1,IFIT1,ISG20,KRT19,MMP13,OAS1,PTGS2	113 (16)
miR-31-5p (and other miRNAs w/seed GGCAAGA)		mature microRNA		0.183	bias	4.13e-05	CXCL1,ITGA5,KRT14,KRT16
PKC (family)		group		0.168		0.00135	CYP19A1,DBP,DUSP1,IRF6,ITGA5,MMP13,PER1,PTGS2	120 (20)
HGF	1.443	growth factor		0.164		6.49e-07	ABCB4,ACKR4,ANGPTL4,BMAL1,CCL7,DUSP1,DUSP4,ESM1,FKBP5,HGF,INHBA,INSIG1,ISG20,KRT19,MMP13,PGF,PTGS2,SEMA3A,ZFP36	127 (23)
HIF1 (complex)		complex		0.152	bias	0.00707	ADRA1B,CD24,DDIT4,TNFRSF9	70 (7)
REL	0.061	transcription regulator		0.152	bias	0.0317	CCL20,CXCL3,INSC,IRF6,PMAIP1,SORBS1
S-nitroso-N-acetyl-DL-penicillamine		chemical reagent				0.0219	CXCL12,PMAIP1,PTGS2
seocalcitol		chemical drug				0.0219	IGFBP5,NGF,PTGS2
SIX1	0.917	transcription regulator		0.152		0.0406	DLX5,SGCA,SIX1,SORBS1
PI3K (family)		group		0.14		0.000883	CXCL1,CXCL12,DDIT4,FBXO32,IFIT1,PTGS2	124 (20)
STK11	0.008	kinase		0.126		0.0167	CXCL1,CXCL3,HHIP,IGFBP5,LIF,PTGS2,SORL1,TNFRSF9
SOX2	0.312	transcription regulator		0.121		0.000523	APCDD1,BMPER,CCL20,CXCL12,CXCL3,DLX5,DUSP1,DUSP4,INHBA,IRF6,KRT14,KRT19,SNX22,STRA6	39 (3)
15-deoxy-delta-12,14 -PGJ 2		chemical - endogenous mammalian		0.087		0.00268	CEBPD,CYP19A1,GDF15,HGF,MMP13,PLA2G4A,PODXL,PTGS2	120 (21)
PDGF (complex)		complex		0.086		0.00277	CXCL3,GRIA1,INHBA,ITGA5,PTGS2	102 (17)
WWTR1	-0.158	transcription regulator		0.083		2.56e-05	ANGPTL4,AOC3,CTHRC1,CXCL1,CXCL3,GDF15,IFIH1,INHBA,KRT14,OAS1	40 (6)
IL11	-0.404	cytokine		0.08		0.00289	CCL20,CEBPD,IGFBP5,MMP13,PAPPA2	111 (18)
NR4A1	-0.048	ligand-dependent nuclear receptor		0.068		0.0092	APOB,APOD,CXCL12,FBP1,G0S2,HCAR1,MMP13,TNFRSF9	50 (7)
cyclosporin A		biologic drug		0.065		0.0142	ABCC2,APOB,APOD,CLDN4,CXCL1,DDIT4,FKBP5,KRT16,MAF,PTGS2
KRAS	0.168	enzyme		0.057		2.28e-05	ANGPTL4,CD24,CPM,CXCL12,DUSP1,DUSP4,ESM1,GDF15,GLUL,IFIT1,INHBA,KRT16,LIF,NCF2,NUP210,OAS1,PEG10,PMAIP1,PODXL,PTGS2,SH2D4A,SLCO4A1,STEAP4,STRA6,TLL1,TNFRSF11B	133 (20)
MYOD1	0	transcription regulator		0.053		0.00079	DUSP1,FNDC5,HAS2,IGFBP5,LIF,MYO5B,NPTX1,SGCA,SIX1
NFKB1-RELA (complex)		complex		0.031	bias	9.58e-06	CCL20,CXCL1,MMP13,PTGS2,RGS16,TNFRSF11B
PRDM1	-0.265	transcription regulator		0		2.7e-08	ANGPTL4,CASZ1,CCL20,CD22,DBNDD1,DDIT4,FNDC5,IFIT1,LRRN1,MAF,OAS1,PLA2G4A,PMAIP1,RGS16,STAT4,TMT1A	110 (7)
vanillin		chemical - endogenous non-mammalian				0.0232	DDIT4,INSIG1
arecoline		chemical drug				0.0232	HIF1A-AS1,PGF
chloroquine		chemical drug		0.469		0.0233	DRAM1,IFIH1,MMP13,STAT4
RNF138	0.005	enzyme		0	bias	7.91e-08	CCL20,CXCL1,LRRC32,RGS16,RIPOR2,SH2D5	53 (5)
TAFAZZIN	0.048	enzyme		0		1.12e-06	ADRA1B,ANGPTL4,CD22,CXCL12,DUSP1,ESM1,IFIT1,IGFBP5,INSIG1,KRT19,PMAIP1,PTGS2,RGS4,SLC40A1,TSC22D3,ZFPM2	104 (12)
IMMT	0.042	other		0		2.67e-05	CCL20,CXCL1,CXCL3,IFIT1,INHBA,MMP13	91 (12)
SALL4	-0.247	transcription regulator		0		0.00154	ANGPTL4,CXCL1,FGF1,ISG20,KRT19,MMP13,PLA2G4C
PEAR1	-0.112	other		0	bias	0.0016	COL8A2,CTHRC1,INHBA,ITGA5
C5	-0.169	cytokine		0		0.00184	CCL7,CXCL1,GDF15,HGF,NGF,ZFP36	117 (21)
5-N-ethylcarboxamido adenosine		chemical reagent		1.195		0.0246	CCL20,CEBPD,INHBA,PDE5A
MAP4K1	-0.735	kinase		0		0.00209	CCL20,CXCL3,INHBA,NGF	100 (18)
Scd1		enzyme		0		0.00216	ANGPTL4,G0S2,HR,KRT16,RDH5,STRA6,TNFRSF9
ARNT	0.113	transcription regulator		0		0.00573	ANGPTL4,GDF15,HAVCR2,HGF,TNFRSF9,TSC22D3	86 (7)
amlexanox		chemical drug				0.0248	HHIP,IGFBP5,SEMA3A
NPM1	0.032	transcription regulator		0	bias	0.0064	CXCL1,CXCL3,IGFBP5,INHBA,LIF,PGF
EGR2	-0.432	transcription regulator		0		0.00705	CYP19A1,GDF15,GLRA1,GRIN2A,NEFM,RGMB,TENT5C,ZBTB16
MYO6	-0.15	other		0		0.00803	DUSP1,KLF9,SEMA3A,ZMAT1
COL18A1	0.031	other		0		0.0102	DDIT4,EPHB1,HGF,PTGS2
INPP5D	-0.632	phosphatase		0		0.0125	KIAA1217,LDB2,NCF2,STAT4,ZBTB16
vancomycin		biologic drug		0		0.0176	APOD,BLNK,CLDN4,HAVCR2,IGFBP5,SLCO4A1
CYP19A1	1.089	enzyme		0		0.0226	B3GNT5,FKBP5,PTGS2,STEAP4
TCF4	-0.207	transcription regulator		0		0.026	ANGPTL4,HS3ST2,IGFBP5,IL4I1,INHBA,PTGS2,RIPOR2,TENT5C
DMH1		chemical reagent				0.025	INHBA,PTGS2
KN-62		chemical drug				0.025	GRIA1,PTGS2
epicatechin gallate		chemical drug				0.025	GDF15,PTGS2
TTI-101		chemical drug				0.025	HGF,MMP13
S-(2,3-bispalmitoyloxypropyl)-cysteine-GDPKHPKSF		chemical reagent				0.025	PTGS2,SLC40A1
MED1	0.034	transcription regulator		0	bias	0.0262	APOB,FKBP5,HAS2,HGF,LIF,PODXL
sulindac		chemical drug				0.0258	G0S2,PLA2G4A,PTGS2
TEAD4	-0.136	transcription regulator		0		0.0305	FKBP5,IGFBP5,IRF6,TRNP1
FLCN	-0.253	other		0		0.0388	ABCC2,ANXA3,GULP1,PODXL
PI3K (complex)		complex		0		0.00225	CCR1,DDIT4,DUSP1,FBXO32,HAS3,IFIT1,MMP13,PLA2G4A,PTGS2	121 (19)
CALCINEURIN (complex)		complex		0		0.00512	CCL7,CXCL3,DUSP1,PTGS2	105 (16)
DUSP1	0.939	phosphatase		-0.016		8.59e-07	ACVR1C,CCL20,CXCL1,CXCL3,DUSP1,GDF15,IFIH1,IFIT1,ISG20,PTGS2,ZFP36	120 (22)
FOXA1	1.301	transcription regulator		-0.02		0.000706	DDIT4,DUSP1,FKBP5,HHIP,HS3ST1,ISG20,KLF9,KRT16,ZFP36	79 (7)
STAT3	0.026	transcription regulator		-0.033		1.1e-09	ANGPTL4,BMF,CCL20,CCR1,CEBPD,CXCL12,CXCL3,DDIT4,DUSP1,GRIN2A,HAS2,HAVCR2,HGF,IFIH1,IFIT1,IGFBP5,ISG20,ITGA5,LGI2,LIF,MAF,MMP13,OAS1,PEG10,PLA2G4A,PMAIP1,PTGS2,STEAP4,TNFRSF9,ZFP36	134 (20)
IL6	0.037	cytokine		-0.039		1.89e-11	ABCC2,APOB,CCL20,CCL7,CCR1,CEBPD,CEMIP,CXCL1,CYP19A1,DLX5,DUSP1,HAS2,HGF,HRK,IFIT1,IGFBP5,KRT14,LIF,MAF,MMP13,NCF2,NGF,OXTR,PGF,PODXL,PTGS2,SCNN1A,SLC14A1,SLC40A1,STAT4,STEAP4,TLR5,TNFRSF11B	124 (19)
Go 6976		chemical drug				0.0268	ITGA5,PTGS2,TNFRSF9
VDR	-0.214	transcription regulator		-0.059		0.0243	CYP19A1,FBXO32,IGFBP5,NGF,PODXL,PTGS2,STAT4
NR1H4	-0.555	ligand-dependent nuclear receptor		-0.061		0.00325	ABCB4,ABCC2,ADH1B,ATP8B1,CXCL3,CYP19A1,NGF,PTGS2	102 (16)
RUNX2	0.561	transcription regulator		-0.067		0.0463	CEBPD,CYP19A1,MMP13,TNFRSF11B
PARP1	-0.158	enzyme		-0.068		0.000498	CXCL1,CXCL12,GDF15,HAS2,LIF,PEG10,PTGS2	118 (17)
USF1	0.058	transcription regulator		-0.068		0.00202	CYP19A1,DUSP1,FBXO32,HGF,PTGS2	89 (12)
chrysin		chemical - endogenous non-mammalian				0.0268	CXCL1,PDE5A
SNAI1	0.531	transcription regulator		-0.068		0.00658	CLDN4,CYP19A1,GDF15,LIF,PTGS2,SLC28A3	121 (16)
P38 MAPK (family)		group		-0.072		2.19e-10	CCL7,CEBPD,CXCL1,CXCL12,CYP19A1,DDIT4,DUSP1,FBXO32,HAS2,IGFBP5,INHBA,IRF6,KLF15,MMP13,NGF,PLA2G4A,PMAIP1,PTGS2,RGS4,SCNN1A,ZFP36	131 (23)
phytohemagglutinin		chemical drug		-1.134	bias	0.0275	ANOS1,CPM,CXCL12,HAVCR2,PGF,SLC5A3,STAT4
LH (complex)		complex		-0.083		4.23e-05	BMAL1,CYP19A1,DUSP1,FKBP5,GPRC5B,HAS2,PER1,PMAIP1,PTGS2,RGS16,RGS4,TNFRSF11B,ZBTB16	114 (19)
TGF BETA (family)		group		-0.084		8.19e-05	ANGPTL4,AOC3,BMAL1,FSTL3,IGFBP5,ITGA5,KRT16,LIF,MAF,MMP13,PTGER2,PTGS2,SEC14L2,STAT4,TNFRSF11B	130 (24)
MAPK8	-0.111	kinase		-0.087		1.58e-06	APOD,CYP19A1,DUSP1,DUSP4,HRK,LIF,MMP13,PTGS2,RGS4,TSC22D3,ZFP36	128 (20)
OSM	-0.075	cytokine		-0.088		3.03e-11	ANGPTL4,ANXA3,CCL20,CD24,CEBPD,CLDN4,CPM,CXCL1,CXCL12,CXCL3,CYP19A1,ESM1,GLUL,GRIN2A,HGF,ISG20,KRT16,KRT19,LIF,MMP13,OAS1,PGF,PLA2G4A,PSG1,SPNS2,TNFRSF11B,ZFP36	124 (18)
CTNNB1	0.059	transcription regulator		-0.092		4.31e-05	AOC3,APCDD1,APOD,BMF,CCL7,CTHRC1,CXCL1,CXCL12,CYP19A1,DIXDC1,FGF9,FSTL3,GDF15,GLUL,HHIP,IFIT1,IGFBP5,LIF,MMP13,NPTX1,PODXL,PTGS2,SIX1,STRA6,TNFRSF11B	114 (22)
compound SI-1		chemical reagent				0.0281	FKBP5
compound SI-2		chemical reagent				0.0281	FKBP5
sulprostone		chemical drug				0.0281	PTGS2
lopinavir		chemical drug				0.0281	TNFRSF11B
HS-243		chemical - kinase inhibitor				0.0281	CXCL12
N6-butyryl-cAMP		chemical reagent				0.0281	CYP19A1
mineralocorticoid		chemical drug				0.0281	SLC26A4
SGK1	-0.01	kinase		-0.098		0.000122	GRIN2A,KCNA4,LIF,SCNN1A,SLC5A3,ZFP36
15-A2-cyclopentenone isoprostane		chemical reagent				0.0281	PTGS2
talmapimod		chemical drug				0.0281	MMP13
MAP3K14	-0.022	kinase		-0.116		0.00193	CXCL1,CYP19A1,PLA2G4A,PTGS2,SIX1	108 (20)
NS8593		chemical reagent				0.0281	PTGS2
1,2,5,6-dibenzanthracene		chemical toxicant				0.0281	FGF9
cardamomin		chemical - endogenous non-mammalian				0.0281	PTGS2
D-4476		chemical drug				0.0281	PER1
MLN8054		chemical drug				0.0281	PMAIP1
(R)-ketamine		chemical drug				0.0281	GRIA1
TY52156		chemical reagent				0.0281	PTGS2
PPARG	0.012	ligand-dependent nuclear receptor		-0.117		0.000229	ANGPTL4,CXCL1,CYP19A1,FGF1,GDF15,HCAR1,HGF,HR,IGFBP5,INSIG1,KRT19,MMP13,PTGS2,SORBS1,TSC22D3	124 (23)
des-Arg(10)-kallidin		chemical reagent				0.0281	PTGS2
ESR1	0.106	ligand-dependent nuclear receptor		-0.124		2.87e-08	ABCA4,ANXA3,AP1S3,BMAL1,CCL20,CEBPD,CLDN4,CPM,CXCL1,CXCL12,CXCL3,CYP19A1,CYP26B1,DDIT4,DUSP4,GDF15,GRIA1,GULP1,IGFBP5,ISG20,KRT14,KRT16,KRT19,NCF2,NUP210,OXTR,PLA2G4C,PLXDC1,PMAIP1,PRXL2A,PTGS2,RAB11FIP4,RDH5,RERG,RGS16,SIX1,SLC7A2,TMT1A,TNFRSF11B,TSC22D3	141 (21)
APC	-0.313	enzyme		-0.128		6.47e-06	APCDD1,APOB,CLDN4,CXCL12,DDIT4,FBXO32,GLUL,IGFBP5,PLA2G4A,PTGS2,TNFRSF11B	122 (21)
MAPK7	-0.082	kinase		-0.129		0.000245	DUSP1,INSIG1,MMP13,PTGER2,PTGS2,STEAP4	105 (16)
WNT5A	-0.068	growth factor		-0.13		0.000378	BMPER,CLDN4,CXCL1,CXCL12,CYP19A1,MMP13,PGF,PTGS2,TLR5	129 (20)
dietary fat derivative		chemical drug				0.0281	APOB
imperatorin		chemical - endogenous non-mammalian				0.0281	PTGS2
IFN GAMMA (complex)		complex		-0.132		0.0132	IGFBP5,LIF,PMAIP1,TNFRSF9
mir-15 (includes others)		microRNA		-0.132		0.0137	FGF1,IFIT1,OAS1,PTGS2
VEGF (family)		group		-0.133		1.06e-08	ACKR4,ANGPTL4,ANGPTL7,BMAL1,CCL20,CCL7,CXCL1,CXCL12,DUSP4,ESM1,FKBP5,GPRC5B,INHBA,INSIG1,ISG20,OXTR,PGF,PMAIP1,PTGS2,SLC7A2,TNFRSF11B,TNFRSF9	115 (24)
NGF	-0.625	growth factor		-0.142		0.00118	DUSP1,DUSP4,GRIN2A,HRK,NEFM,PLA2G4A,RGS4,SLC40A1,ZFP36	123 (17)
ELF3	-1.046	transcription regulator		-0.144		0.000661	ANGPTL4,CCL20,MMP13,PTGS2	119 (22)
BMP4	-0.226	growth factor		-0.148		1.02e-07	APCDD1,CHST1,CYP19A1,DLX5,FGF1,GLIS1,HR,INHBA,KLF9,MMP13,PAPPA2,PGF,RIPOR2,SLC40A1,SPNS2,TNFRSF11B
TRIM28	0.082	transcription regulator		-0.149		4.91e-06	CTHRC1,CXCL1,FKBP5,GDF15,IFIT1,INHBA,KIAA1217,LIF,MMP13,PMAIP1	109 (15)
NOG	1.023	growth factor		-0.152		0.00183	DLX5,HAS2,MMP13,PTGS2	106 (21)
ADAM12	-0.069	peptidase		-0.152		0.00563	GDF15,HGF,IGFBP5,OMD
L-arginine		chemical - endogenous mammalian		-0.152		0.00872	SLC7A2,SPTBN2,TRNP1,TSC22D3
IL10	0.173	cytokine		-0.164		4.55e-08	ABCA6,ABLIM3,CCL20,CCR1,CD24,CXCL12,CXCL3,DUSP1,FKBP5,GPRC5B,HGF,INHBA,LIF,MAF,PTGS2,RGS16,STAT4,TLR5,TSC22D3,ZFP36	136 (17)
CSF3	0.445	cytokine		-0.168		0.0218	CEBPD,CXCL12,HGF,PTGS2,TLR5,ZBTB16
IL17A		cytokine		-0.176		8.29e-09	CCL20,CCL7,CEBPD,CXCL1,CXCL12,CXCL3,GLUL,HGF,KRT16,LGI2,LIF,MMP13,PGF,PODXL,PTGS2,RGS16,SCNN1A,SLC26A4,STEAP4,TGM3,TNFRSF11B	114 (18)
CREB1	-0.077	transcription regulator		-0.176		1.5e-05	CEBPD,CYP19A1,DUSP1,GRIA1,HAS2,INHBA,KCTD4,MEST,MMP13,PEG10,PER1,PLA2G4A,PTGS2,RERG,RIPOR2,ZDHHC23,ZFP36,ZFPM2	97 (11)
JUNB	0.249	transcription regulator		-0.186		0.000192	CCL20,CXCL3,CYP19A1,DUSP1,HRK,INHBA,MMP13,NCF2	131 (21)
ALOX5		enzyme		-0.194		0.00157	DDIT4,FAM43A,HAS2,LYPLAL1-AS1,PTGS2,RGS16,RGS4,RIPOR2,SEMA3A,SLC14A1,TNFRSF9	67 (7)
FOXA2		transcription regulator		-0.215		1.79e-06	ABCA4,ANGPTL4,APOB,BMPER,CLDN4,CPM,CTHRC1,DDIT4,FBP1,HHIP,HRK,IGFBP5,INHBA,LTC4S,OAS1,OSBP2,SPTBN2	78 (7)
pycnogenols		chemical drug				0.0281	PTGS2
SGPL1	0.104	enzyme		-0.218		0.011	IFIT1,OAS1,PTGS2,SPNS2
pinoresinol		chemical - endogenous non-mammalian				0.0281	PTGS2
NRG1	-0.509	growth factor		-0.218		0.0168	DUSP1,DUSP4,FGF1,MAF,PTGS2,SH2D4A,ZFP36
MYB	-0.164	transcription regulator		-0.223		0.0041	BLNK,BMF,CXCL12,IGFBP5,LIF,PTGS2,TNFRSF9	108 (23)
ATF4	-0.029	transcription regulator		-0.233	bias	1.18e-05	CEMIP,CXCL1,DDIT4,GDF15,HAVCR2,IGFBP5,KLF9,PMAIP1,PTGS2,SH3RF3,TNFRSF11B	110 (18)
HIF1A	0.198	transcription regulator		-0.258		7.47e-07	ANGPTL4,CD24,CEBPD,CEMIP,CXCL12,DDIT4,HGF,HRK,IGFBP5,ITGA5,KIAA1217,KRT14,KRT19,MAF,MMP13,PGF,PMAIP1,PTGS2,RAB11FIP4,SLC40A1,TNFRSF11B	126 (18)
miR-141-3p (and other miRNAs w/seed AACACUG)		mature microRNA		-0.261	bias	0.00738	DLX5,IRF6,PMAIP1,ZFPM2
17alpha-hydroxyprogesterone caproate		chemical drug				0.0281	PTGS2
ACTIVIN (family)		group		-0.263		1.68e-08	ANGPTL7,APCDD1,CCL20,CHST1,CYP19A1,CYP26B1,DDIT4,FBXO32,FGF1,GLIS1,HR,INHBA,KLF9,MAF,RIPOR2
BRD4	-0.002	kinase		-0.265		0.000237	BLNK,CCR1,CXCL3,DRAM1,HAS2,HGF,ITGA5,MMP13,NUP210,PMAIP1,SLC7A2	96 (13)
BRCA1	-0.117	transcription regulator		-0.266		0.00216	CD24,CYP19A1,DDIT4,FKBP5,GDF15,IFIT1,OAS1	123 (19)
ID3	0.209	transcription regulator		-0.277		0.00113	CCR1,CXCL1,DUSP1,DUSP4,IRF6,MAF,STAT4,ZBTB16	78 (7)
EPO	1.464	cytokine		-0.277		0.00116	AOC2,CXCL12,ERFE,GDF15,GLUL,HRK,PODXL,PTGS2,TNFRSF11B,TSC22D3	131 (22)
MRTFA	0.179	transcription regulator		-0.277		0.00621	CD24,CXCL12,G0S2,ITGA5,PTGS2,RGMB,SORBS1	62 (7)
ATF3	0.006	transcription regulator		-0.277		0.0143	CXCL1,FBP1,KRT19,MMP13,PMAIP1
IRF4	0.55	transcription regulator		-0.277		0.0162	CCL20,CXCL3,HAVCR2,ISG20,OAS1,TNFRSF9
sodium chloride		chemical - endogenous mammalian		-0.289		0.00177	ADRA2A,DDIT4,MMP13,PTGS2,SCNN1A,SLC5A3	110 (21)
ETV6-RUNX1		fusion gene/product		-0.29		0.011	DDIT4,FAM43A,IFIH1,ISG20,KIF5C,PMAIP1,RGS16,TSC22D3
quercetin-3-O-glucuronide		chemical - endogenous non-mammalian				0.0281	PTGS2
LGALS1	-0.022	other		-0.293		0.00983	CCR1,INSIG1,MAF,MMP13	102 (12)
PSMB11	-1.683	peptidase		-0.293		0.0305	CLDN4,CXCL12,PMAIP1,PTGS2
MAPK3	-0.049	kinase		-0.313		0.0184	APOB,DUSP4,PLA2G4A,PTGS2
L-cystine		chemical - endogenous mammalian		-0.314		0.0011	ABCC2,DDIT4,PTGS2,SLC5A3,TSC22D3	50 (6)
EGF	-0.444	growth factor		-0.315		6.49e-10	ANGPTL4,CCL20,CEBPD,COL8A2,CXCL1,CXCL3,DUSP1,DUSP4,ESM1,GDF15,GLUL,HAS2,HAS3,HGF,IGFBP5,INHBA,KRT16,KRT19,MMP13,NGF,PER1,PGF,PLXDC1,PODXL,PTGS2,TNFRSF11B,TNFRSF9,ZFP36	126 (21)
CG (complex)		complex		-0.324		1.68e-12	ANGPTL4,APCDD1,CCL20,CCL7,CD24,CEBPD,CPM,CXCL12,CXCL3,CYP19A1,DUSP1,ESM1,FGF9,FKBP5,G0S2,HAS2,INHBA,LIF,MAF,NEBL,NR3C2,OXTR,PMAIP1,PODXL,PTGER2,PTGS2,RGS4,SLC4A4	140 (24)
FOXC1	0.014	transcription regulator		-0.333		3.89e-05	CXCL12,IFIT1,IRF6,ISG20,KRT16,KRT75,MMP13,OAS1,OMD
CYM50358		chemical reagent				0.0281	CPM
mercaptosteroid 4		chemical reagent				0.0281	CCL20
mercaptosteroid 6		chemical reagent				0.0281	CCL20
PF-06447475		chemical drug				0.0281	PTGS2
N6-carboxymethyl-lysine bovine serum albumin		chemical reagent				0.0281	CCL20
temocapril		chemical drug				0.0281	PTGS2
anastrozole		chemical drug				0.0281	TNFRSF11B
nilutamide		chemical drug				0.0281	CYP19A1
AA-861		chemical reagent				0.0281	PTGS2
AMG 176		chemical drug				0.0281	PMAIP1
ethylisopropylamiloride		chemical reagent				0.0281	PTGS2
CGS 12066B		chemical reagent				0.0281	DUSP1
amifostine		chemical drug				0.0281	PTGS2
rocuronium		chemical drug				0.0281	PTGS2
CNTF	-0.171	cytokine		-0.333		4.87e-05	APOD,CCR1,CEBPD,FGF9,HGF,LDB2,LIF,NGF,PTGS2,ZFP36	97 (16)
TLR3	-0.117	transmembrane receptor		-0.34	bias	8.02e-05	CCL20,CPM,DUSP1,HGF,IFIH1,IFIT1,ISG20,OAS1,PMAIP1,PTGER2,PTGS2	85 (14)
incyclinide		chemical drug				0.0281	PTGS2
flosulide		chemical reagent				0.0281	PTGS2
nomifensine		chemical drug				0.0281	LIF
PCA 4248		chemical reagent				0.0281	PTGS2
G141		chemical reagent				0.0281	MMP13
tenidap		chemical drug				0.0281	PTGS2
acacetin		chemical - endogenous non-mammalian				0.0281	PTGS2
SPP1	0.169	cytokine		-0.35		4.12e-05	CCL20,CXCL1,CXCL12,CXCL3,HAS2,INSIG1,KRT19,LIF,MMP13,PTGS2,SLC7A2	111 (20)
poly(C)RNA		chemical reagent				0.0281	PTGS2
phorbol-12,13-diacetate		chemical reagent				0.0281	CYP19A1
megestrol acetate		chemical drug				0.0281	CYP19A1
SMAD3	-0.022	transcription regulator		-0.352		0.000143	ACVR1C,APOB,CCL20,CYP19A1,DUSP4,ESM1,FNDC5,FSTL3,HAS2,MMP13,PTGS2,ZFP36	120 (22)
Bay 11-7082		chemical - kinase inhibitor		1.126	bias	0.0282	CXCL1,MMP13,PTGS2,SH2D5
1,4-bis[2-(3,5-dichloropyridyloxy)]benzene		chemical toxicant		0.254		0.0282	ABCB4,ABCC2,INSIG1,STEAP4
epigallocatechin-gallate		chemical drug		0.224		0.0286	APOB,CXCL1,IFIT1,ITGA5,KRTAP2-3/KRTAP2-4,MMP13,MT-ATP8,PTGS2
F7	-0.381	peptidase		-0.365		4.67e-05	LIF,MMP13,PTGER2,PTGS2,ZFP36	111 (18)
sitagliptin		chemical drug				0.0287	CD24,CXCL12
MAPK (family)		group		-0.371	bias	9.76e-05	CLDN4,CXCL1,DBP,HGF,MMP13,PER1,PTGS2	118 (21)
SREBF2	-0.269	transcription regulator		-0.372		0.005	CXCL1,HHIP,IFIT1,INSIG1,OAS1	87 (7)
cyclic AMP		chemical - endogenous mammalian		-0.381		1.31e-05	ADRA2A,AOC3,CEBPD,CYP19A1,IGFBP5,INHBA,MEST,NGF,PER1,PLA2G4A,PTGER2,PTGS2	109 (17)
LTA	0	cytokine		-0.391		0.000241	CCL20,HAS2,ITGA5,PTGS2,TNFRSF11B	119 (17)
CYTOKINE (family)		group		-0.398		0.00071	BMF,CXCL1,DUSP1,LIF,MMP13,NGF,PTGS2	96 (18)
TGFBR1	-0.009	kinase		-0.415		0.0066	CCR1,FGF9,HAS2,MMP13,ZFP36	110 (18)
PTEN	0.009	phosphatase		-0.425		0.00157	ADAMTS14,DUSP1,FBP1,FGF1,FGF9,FNDC5,G0S2,GLIS1,HGF,IGFBP5,KRT19,MMP13,NUP210,PTGS2,TNFRSF11B,TNFRSF9,TSC22D3,ZBTB16	144 (20)
hemozoin		chemical - endogenous non-mammalian				0.0287	CCR1,CXCL1
hyperforin		chemical drug				0.0287	ABCC2,TNFRSF11B
S100A9		other		-0.426		9.95e-06	BMF,CHDH,CPM,DDIT4,FBXO32,KLF15,MMP13,PER1,SIX1,TNFRSF9	86 (13)
phorbol 12,13-didecanoate		chemical toxicant				0.0287	DUSP1,KRT14
MRTFB	-0.072	transcription regulator		-0.426		2.78e-05	CD24,CXCL12,G0S2,IGFBP5,INHBA,ITGA5,PTGS2,RGMB,SORBS1,TRNP1	62 (7)
KLF4	-0.027	transcription regulator		-0.434		0.00209	APCDD1,BMPER,CXCL3,DUSP1,DUSP4,INHBA,IRF6,KRT14,KRT19,MMP13	76 (11)
pyridostatin		chemical reagent				0.0288	IFIH1,IFIT1,ISG20
2-deoxyglucose		chemical drug		0.067		0.0289	BMF,DDIT4,MMP13,PTGS2
IL1B	-0.075	cytokine		-0.436		8.86e-21	ABCC2,ADAMTS12,ANGPTL4,APOB,BMF,CCKAR,CCL20,CCL7,CCR1,CD24,CEBPD,CEMIP,CXCL1,CXCL12,CXCL3,CYP19A1,DBP,DDIT4,DUSP1,FERMT3,FKBP5,G0S2,GDF15,GRIA1,HAS2,HGF,HRK,HS3ST2,IFIT1,IGFBP5,IL4I1,INHBA,ISG20,ITGA5,KRT19,LIF,MMP13,NGF,NUP210,OAS1,OXTR,PLA2G4A,PODXL,PTGER2,PTGS2,RGS16,RGS4,SCNN1A,SEMA3A,SLC14A1,STAT4,TNFRSF11B,TNFRSF9,TSC22D3,ZFP36	127 (18)
torkinib		chemical drug	Inhibited	-2.216		0.0299	DDIT4,HAS2,INHBA,LIF,PTGS2
AHR	0.181	ligand-dependent nuclear receptor		-0.436		2.82e-05	ARHGEF16,CCL20,CEBPD,CYP19A1,DACT2,FGF9,GDF15,HAVCR2,ITGA5,LTC4S,NPTX1,OXTR,PDE5A,PTGS2,SEMA3A,SLC40A1,STEAP4,TLR5	126 (20)
FAS	0.012	transmembrane receptor		-0.44		1.88e-05	CCL20,CCL7,CCR1,CD22,CEBPD,CXCL1,CXCL3,IFIT1,MMP13,PTGER2,SORL1,TGM3,TNFRSF11B,ZFP36	112 (19)
CD40LG	-0.555	cytokine		-0.441		0.000152	CCL20,CCR1,CXCL1,DUSP1,DUSP4,G0S2,IFIT1,INHBA,PLA2G4C,PMAIP1,PTGS2,STAT4,TNFRSF11B	127 (19)
SETX	-0.187	enzyme		-0.447		4.97e-06	CYP26B1,KRT16,KRT75,OAS1,TGM3
SOX1		transcription regulator		-0.447	bias	0.000691	APCDD1,BMPER,DUSP1,DUSP4,INHBA
imiquimod		chemical drug		-1.477		0.0302	C10orf90,HHIP,ISG20,KRT16,OAS1,PTGS2
GMNN	-0.075	transcription regulator		-0.447	bias	0.00116	APCDD1,BMPER,DUSP1,DUSP4,INHBA
RASSF1	0.046	other		-0.447		0.00202	GDF15,LDB2,LIF,PTGS2,RNF182	101 (16)
HFE	-0.016	transmembrane receptor		-0.447		0.00729	ANGPTL4,CYP26B1,DUSP1,LIF,RGS16
MAFB	-0.396	transcription regulator		-0.447		0.00993	CXCL12,HS3ST1,PEG10,RGS4,SLC40A1
xanthine derivative CB002 analog 4		chemical reagent				0.0306	APOB,PMAIP1
ADAM17	-0.042	peptidase		-0.447		0.0112	CLDN4,KRT19,MMP13,PGF,TNFRSF11B
TNFSF10	-0.814	cytokine		-0.447		0.0125	DDIT4,IFIT1,PER1,PMAIP1,PTGS2
chenodeoxycholic acid		chemical - endogenous mammalian		-0.457		5.06e-05	ABCB4,ABCC2,ADH1B,APOB,FBP1,NGF,PTGS2	48 (7)
MEK (family)		group		-0.461		2.67e-07	B3GNT5,BMF,CPM,DUSP4,GDF15,HAS2,MAF,MMP13,NGF,NUP210,PMAIP1,PODXL,PTGS2,SLCO4A1,SORL1,STEAP4	108 (21)
WNT1	-0.075	cytokine		-0.469		0.00264	APCDD1,CD24,DDIT4L,KRT19,PTGS2,STRA6	64 (9)
SERPINB7	0.246	other		-0.47		6.49e-08	ADAMTS12,ADAMTS14,CCL20,CCL7,CCR1,CXCL1,CXCL3,INHBA,MMP13,TGM3,TLL1
histamine		chemical - endogenous mammalian		-0.473		0.00015	BMF,CLDN4,DUSP4,GDF15,NGF,PTGS2,SEMA3A	117 (20)
poly rI:rC-RNA		biologic drug		-0.476		5.84e-13	ACKR4,CCL20,CCL7,CCR1,CD22,CEBPD,CXCL1,CXCL3,DDIT4,DUSP1,ERFE,GDF15,GRIN2A,HAVCR2,IFIH1,IFIT1,IL4I1,INHBA,IRF6,ISG20,ITGA5,KRT19,LIF,MEST,OAS1,OMD,PLA2G4C,PMAIP1,PTGS2,SLC26A4,SLC40A1,SLC7A2,STAT4,TLR5,TNFRSF11B,ZFP36	122 (17)
norepinephrine		chemical - endogenous mammalian		-0.484		1.15e-05	ADRA1B,BMAL1,CD24,DUSP1,GDF15,HHIP,HS3ST2,NGF,PER1,PTGS2	104 (19)
TP73	-0.34	transcription regulator		-0.484		0.000467	ANGPTL4,BMAL1,CD24,CXCL1,DBP,DDIT4,DRAM1,G0S2,HAS3,IGFBP5,ITGA5,MMP13,PMAIP1,SORBS1	129 (21)
alpelisib		chemical drug				0.0306	BMF,PMAIP1
TRAF6	-0.042	enzyme		-0.485		0.000931	CCL20,CCL7,CXCL1,MMP13,NCF2	105 (18)
evodiamine		chemical - endogenous non-mammalian				0.0306	PMAIP1,PTGS2
buthionine sulfoximine		chemical drug				0.0306	NR3C2,PTGS2
GW 4064		chemical toxicant				0.031	ABCB4,ABCC2,ADH1B
diethylstilbestrol		chemical drug		0.384		0.031	CYP19A1,INHBA,OSBP2,OXTR,RGS4,SIX1,STRA6
F2	1.311	peptidase		-0.492	bias	1.1e-07	ANGPTL4,B3GNT5,CCL20,CXCL1,CXCL3,DUSP1,ESM1,HAS2,IGFBP5,NCF2,PLA2G4A,PMAIP1,PTGS2,RDH5,RHOJ	86 (14)
glutamine		chemical - endogenous mammalian		-0.497		0.000324	CXCL1,CXCL3,DDIT4,DUSP1,LIF,PTGS2,TNFRSF9	114 (20)
IGE (complex)		complex		-0.508		0.000408	DUSP4,GDF15,HAVCR2,ITGA5,LIF,LRRC38,PTGS2,RGS16,SLCO4A1,TNFRSF11B,TNFRSF9	106 (18)
LIF	-0.611	cytokine		-0.515		8.78e-05	CEBPD,CYP19A1,FBP1,GLUL,HGF,MMP13,PAPPA2,PTGS2,RGS4,TNFRSF11B	108 (23)
TLR9	0.338	transmembrane receptor		-0.522		0.0105	CPM,DUSP1,IFIT1,IL4I1,ISG20,PTGER2,PTGS2
miR-155-5p (miRNAs w/seed UAAUGCU)		mature microRNA		-0.539	bias	0.000333	CCL20,CXCL1,CXCL3,MAF,PMAIP1,PODXL,PTGS2,TMT1A	99 (17)
bleomycin		biologic drug		-0.539		0.00641	B3GNT7,CCR1,CLDN4,CXCL1,CXCL12,GDF15,KLF15,PTGER2,PTGS2	115 (20)
deoxycorticosterone acetate		chemical drug				0.0326	PTGS2,SLC26A4
IGG (complex)		complex		-0.552		2.63e-06	CEBPD,CLDN4,DUSP1,IFIH1,INHBA,KRT16,LIF,MAF,NGF,PTGS2,SLC40A1,STAT4,TNFRSF9,TSC22D3,ZFP36	127 (15)
IRF8	-0.171	transcription regulator		-0.555		0.0413	LIF,MAF,OAS1,PMAIP1,RIMS3
RET	-0.529	kinase		-0.562		0.0175	CCL20,CXCL12,MAF,PER3,PMAIP1
erismodegib		chemical drug				0.0326	HGF,HHIP
pien tze huang methanol extract		chemical reagent				0.0326	DUSP1,RGS4
oxazolone		chemical reagent				0.0326	CCL20,NGF
piperine		chemical drug				0.0326	MMP13,PTGS2
CYBB	-0.555	enzyme		-0.577		0.000639	CXCL12,DUSP1,PTGS2,SLC14A1,SLC40A1,STAT4	123 (23)
MAP3K8	0.035	kinase		-0.594		7.93e-07	CCL20,CCR1,CD22,CEBPD,FKBP5,GALNT15,INHBA,KIF5C,NGF,PTGER2,PTGS2,SIX1,SLCO4A1,STAT4	123 (18)
palmitic acid		chemical - endogenous mammalian		-0.595		0.00696	CCL20,COL8A2,CXCL1,CXCL3,DUSP1,FBXO32,GDF15,HRK,INHBA,NCF2,PTGS2,SLC40A1	108 (22)
DIO2	-0.554	enzyme		-0.6		0.00403	B3GNT5,DDIT4,HR,INHBA,KLF15,NEFM
MAP3K1	-0.185	kinase		-0.625		0.000261	DUSP1,MMP13,PLA2G4A,PTGS2,RGS4	118 (21)
ERG	-0.318	transcription regulator		-0.625		0.00874	ATP8B1,CXCL1,DLX5,ERFE,FHOD3,FKBP5,KIF5C,RHOJ,TSC22D3,ZBTB16	14 (2)
KLF6	0.131	transcription regulator		-0.63		0.00508	ANGPTL4,CCR1,CXCL1,ITGA5,MMP13,PLA2G4A,PMAIP1,PTGS2	112 (20)
TMPRSS2-ERG		fusion gene/product		-0.632		4.43e-07	ADAMTS12,DDIT4,FHOD3,GDF15,GPRC5B,HCAR1,INHBA,KLF9,KRT16,PSG1
IL1 (family)		group		-0.632		8.83e-06	CCL20,CEBPD,CXCL1,CXCL3,DUSP1,GDF15,HGF,INHBA,LIF,MMP13,NGF,PLA2G4A,PTGS2,TNFRSF11B	128 (19)
ethanol		chemical - endogenous mammalian		-0.632		0.0458	CEBPD,CXCL12,DUSP1,GRIN2A,KCNA4,MMP13,NCF2,PTGS2,SLC40A1,TSC22D3
PDGF-BB (complex)		complex		-0.637		8.56e-06	CCL20,CCL7,CEBPD,DBNDD1,DUSP1,GDF15,GLUL,INHBA,ITGA5,LIF,OMD,PTGS2,TNFRSF11B,ZFP36	118 (18)
lipoteichoic acid		chemical - endogenous non-mammalian				0.0344	CCR1,PTGS2,TNFRSF11B
IFNE	-0.52	cytokine		-0.64	bias	3.08e-06	IFIH1,ISG20,PTGER2,PTGS2,SLC7A2,STAT4	23 (4)
EGLN1	0.034	enzyme		-0.64		9.16e-05	CCL20,INHBA,MMP13,NGF,PTGS2,TNFRSF11B	114 (25)
ILF3	0.035	transcription regulator		-0.64		0.00243	CXCL1,FKBP5,STAT4,STEAP4,WFDC21P
DNMT3A	-0.112	enzyme		-0.64		0.00963	BLNK,CXCL1,CXCL3,IGFBP5,PTGS2,RGS16,TLR5	52 (7)
CST5		other		-0.64		0.0482	ANXA3,ATP8B1,CEMIP,COPS8,MYO5B,PMAIP1
MAP2K1	-0.107	kinase		-0.647		0.0244	DUSP1,GPRC5B,ITGA5,MMP13,PLA2G4A,PTGS2
KLF5	-0.107	transcription regulator		-0.651		0.032	CEBPD,CHDH,CXCL12,DUSP1
IL4	-0.047	cytokine		-0.655		0.000203	CCL20,CCL7,CCR1,CD22,CD24,CXCL1,DDIT4,FKBP5,HGF,IFIH1,IFIT1,ISG20,KRT19,LIF,LRRC32,LTC4S,MAF,NGF,OAS1,PLA2G4C,PODXL,PTGS2,SLC7A2,STAT4,TNFRSF11B,TNFRSF9,ZFP36	129 (16)
PER2	-0.45	transcription regulator		-0.655		0.000497	BMAL1,DBP,PER1,PER3	13 (7)
IFN BETA (family)		group		-0.674		5.35e-06	CCL7,CD22,CEBPD,CXCL1,DUSP1,FKBP5,IFIH1,IFIT1,INSIG1,ISG20,OAS1,STAT4,TLR5	127 (16)
PPRC1	0.125	transcription regulator		-0.686	bias	4.62e-06	CCL20,DDIT4,EPHB1,ESM1,GDF15,PTGS2
SP1	0.002	transcription regulator		-0.689		0.000454	ADCY4,ADRA1B,CCL20,CEBPD,CXCL12,CYP19A1,GDF15,GRIA1,HAS2,HGF,KRT16,KRT19,NCF2,PLA2G4A,PMAIP1,PTGS2	133 (22)
YAP1	0.025	transcription regulator		-0.697		3.62e-05	ANGPTL4,AOC3,CD24,CLDN4,CTHRC1,CXCL12,CYP19A1,FBXO32,FGF1,GDF15,IFIT1,INHBA,ISG20,ITGA5,MMP13,PMAIP1,PTGS2,SORBS1	112 (19)
MAK683		chemical drug				0.0347	CXCL12,IGFBP5
fluvoxamine		chemical drug				0.0347	ACKR4,CCR1
docosahexaenoic acid		chemical drug		0.523		0.035	MMP13,PDE5A,PLA2G4A,PTGS2,SORL1
CpG oligonucleotide		chemical drug		-1.387		0.035	CCR1,DUSP1,MMP13,PTGS2,SLC40A1
FOXO3	0.199	transcription regulator		-0.704		0.00401	ANXA3,DDIT4,FBXO32,GLUL,GULP1,IFIH1,INHBA,MMP13,PMAIP1,SLC40A1	130 (20)
GW3965		chemical reagent		1.202		0.0353	ADRA2A,APOD,DUSP1,PTGS2
lactic acid		chemical - endogenous mammalian		-0.705		0.00261	CXCL12,FSTL3,GDF15,HCAR1,IGFBP5,MEST,NEFM,SEMA3A
PKA (complex)		complex		-0.707		1.05e-05	CYP19A1,DUSP1,DUSP4,HAS2,MEST,NGF,OXTR,PTGS2,TNFRSF11B	121 (19)
ARNT2	-0.269	transcription regulator		-0.707	bias	0.000836	ANGPTL4,CCR1,GLUL,LDB2,SEMA5B,ST8SIA5,TNFRSF9,TSC22D3
E. coli lipopolysaccharide		chemical - endogenous non-mammalian				0.0367	CEBPD,CXCL1,PTGS2
SIM1	0.1	transcription regulator		-0.707	bias	0.0011	ANGPTL4,CCR1,GLUL,LDB2,SEMA5B,ST8SIA5,TNFRSF9,TSC22D3	54 (3)
LEF1	0.045	transcription regulator		-0.707		0.00972	CD24,CEBPD,G0S2,HAS2,MMP13,PMAIP1,PTGER2,PTGS2	101 (15)
IMMUNOGLOBULIN (complex)		complex		-0.714		2.89e-11	ADAMTS12,ADCY4,ADRA1B,CCL20,CCL7,CCR1,CD24,CEBPD,CTHRC1,CXCL1,CXCL12,CXCL3,DDIT4,DUSP1,DUSP4,ESM1,FBP1,FGF1,FKBP5,GLUL,GRIA1,GRIN2A,HAVCR2,IFIH1,IFIT1,IL4I1,INHBA,ISG20,LRRC32,MAF,MIOS,MMP13,NCF2,NGF,OAS1,PTGER2,PTGS2,RGS16,SORL1,STAT4,TNFRSF11B,TNFRSF9,TSC22D3,ZBTB16	136 (19)
NOS3	0.058	enzyme		-0.728		0.00128	CXCL12,MMP13,PDE5A,PTGS2	113 (23)
fucoxanthin		chemical drug				0.0367	ABCC2,PTGS2
TCF3	0.081	transcription regulator		-0.729		0.00847	BLNK,GLUL,GRIA1,HS3ST1,MAF,RAB33A,RGS16,RIPOR2,TENT5C,ZBTB16
SOX4	-0.251	transcription regulator		-0.73		0.05	B3GNT5,CXCL12,DUSP4,PRXL2A,SEMA3A
ESR2	-0.426	ligand-dependent nuclear receptor		-0.744		5.38e-07	CCL20,CEBPD,CLDN4,CPM,CTHRC1,CXCL12,CYP19A1,CYP26B1,FKBP5,IFIH1,IGFBP5,INSIG1,KRT14,KRT16,KRT19,LRATD1,MAF,MMP13,PLXDC1,PMAIP1,PTGS2,STEAP4,SUSD4,TNFRSF11B,TSC22D3	152 (19)
linsidomine		chemical drug				0.0367	MMP13,PTGS2
crocidolite asbestos		chemical toxicant				0.0367	LIF,MMP13
lycopene		chemical drug				0.0367	DDIT4,PTGS2
TLR (family)		group		-0.747	bias	0.026	DUSP1,PTGS2,RGS16,SEMA3A
ERBB2	0.049	kinase		-0.751		2.61e-05	ANGPTL4,ANXA3,CCL20,CHDH,CLDN4,CPM,CXCL12,FGF9,FSTL3,GLUL,HAS2,IGFBP5,IRF6,ITGA5,LIF,MAF,MMP13,NCF2,NUP210,OXTR,PER1,PODXL,PTGS2,SLCO4A1,SORBS1,STEAP4	118 (20)
MTOR	-0.007	kinase		-0.761		0.0014	CEBPD,CXCL1,DDIT4,DUSP1,FBXO32,MAF,OAS1,PTGS2,SGCA,TLR5,TNFRSF11B	120 (22)
cloprostenol		chemical drug				0.0373	MMP13
poly I-C-LyoVec		chemical reagent				0.0373	IFIH1
8-chloro-cAMP		chemical drug				0.0373	PTGS2
ginsenoside M1		chemical - endogenous non-mammalian				0.0373	PTGS2
bixin		chemical drug				0.0373	ABCC2
SREBF1	0.017	transcription regulator		-0.762		0.0243	CEBPD,DBNDD1,FBXO32,INSIG1,MT-ATP8,NCF2,PTGS2
aluminum hydroxide		chemical drug				0.0373	ABCC2
TNFRSF1B	-0.379	transmembrane receptor		-0.762		0.0434	CD24,CXCL12,MMP13,PODXL
ferrous chloride		chemical reagent				0.0373	PTGS2
tylophorine		chemical drug				0.0373	PTGS2
hericene A		chemical - endogenous non-mammalian				0.0373	NGF
propentofylline		chemical drug				0.0373	NGF
imeglimin		chemical drug				0.0373	CXCL12
CSF2	0.383	cytokine		-0.767		0.000225	CCR1,CD24,CXCL1,GDF15,HAS2,HGF,HRK,INHBA,PTGER2,PTGS2,RIPOR2,SORL1,TLR5,TNFRSF9,ZFP36	126 (16)
STAT1	-0.269	transcription regulator		-0.77		7.57e-06	ADAMTS12,CCL20,CCR1,CEBPD,CXCL1,GRIN2A,HAVCR2,HRK,IFIH1,IFIT1,ITGA5,LIF,LRRTM2,OAS1,PMAIP1,PTGS2	126 (18)
NFKB (complex)		complex		-0.777		1.08e-11	ADRA2A,B3GNT5,CCKAR,CCL20,CCL7,CD24,CEBPD,CXCL1,CXCL12,CXCL3,DBP,FGF1,G0S2,GDF15,HAS2,KRT19,LIF,LTC4S,MMP13,NCF2,NGF,PMAIP1,PTGS2,RGS16,SH2D5,STAT4,TNFRSF11B,TNFRSF9,ZFP36	123 (19)
AKT1	0.134	kinase		-0.783		0.00346	CEBPD,FBXO32,GDF15,HAVCR2,IGFBP5,KLF15,PLA2G4A,PMAIP1,PTGS2	123 (25)
EP300	-0.078	transcription regulator		-0.785		0.000316	BMF,CORO2B,CYP19A1,DUSP1,DUSP4,IRF6,KRT14,KRT16,MAF,NEBL,PLA2G4A,PTGS2,STAT4,TSC22D3	104 (17)
SRF	0.001	transcription regulator		-0.788		0.000348	ABCA4,CEBPD,CPM,CTHRC1,FGF1,G0S2,LIF,MMP13,NEBL,PTGS2,SEMA3A,SPTBN2
SOX3	-0.658	transcription regulator		-0.816	bias	0.000113	APCDD1,BMPER,DUSP1,DUSP4,INHBA,ZBTB16
RNF187	0.124	enzyme		-0.816	bias	0.000139	CXCL1,DUSP4,IGFBP5,ISG20,PMAIP1,ZFP36	111 (13)
TICAM1	-0.071	other		-0.816	bias	0.000633	CEBPD,DUSP1,GDF15,IFIT1,ISG20,PTGS2,SLC7A2	118 (22)
HMG20A	0.087	transcription regulator		-0.816	bias	0.000736	INHBA,ITGA5,LIF,PTGER2,RGS16,TNFRSF11B
RIPK2	-0.014	kinase		-0.816		0.00221	CXCL1,CXCL3,IFIH1,IFIT1,MAP3K7CL,OAS1	121 (16)
TNFSF13B	0.363	cytokine		-0.816		0.00312	ADAMTS12,CCR1,CD24,HAVCR2,INHBA,PGF	78 (10)
PPP2CA	0.111	phosphatase		-0.816		0.00415	ANXA3,APOB,CPM,IFIH1,IRF6,PTGS2	50 (7)
PPARD	-0.104	ligand-dependent nuclear receptor		-0.817		0.000878	ANGPTL4,APOB,CCL20,CXCL1,CXCL3,FBP1,HHIP,PEG10,PER3,PGM5,PTGS2,TLR5,TNFRSF11B	106 (19)
ERBB3	-0.7	kinase		-0.832		0.005	CXCL12,DUSP1,HAS2,IGFBP5,PTGS2	123 (23)
USP22	0.046	peptidase		-0.832		0.0151	IFIT1,LRRN1,NCF2,STEAP4
MSTN	1.036	growth factor		-0.849		3.08e-05	ADRA2A,ANGPTL4,ANOS1,CXCL1,FBXO32,HAS2,IGFBP5,INHBA,RIPOR2	111 (16)
FOXL2	0.069	transcription regulator		-0.851		3.77e-11	ACVR1C,CCL20,CPM,CXCL3,CYP19A1,CYP26B1,ESM1,GPRC5B,INHBA,LIF,PTGER2,PTGS2	66 (12)
GNRH (family)		group		-0.851		0.000497	DUSP1,IGFBP5,PTGS2,SEMA3A	118 (23)
MAVS	0.06	other		-0.863	bias	8.85e-06	CCL20,CCL7,CXCL12,DUSP4,IFIH1,IFIT1,ISG20,OAS1,TNFRSF11B	113 (16)
TCF12	-0.167	transcription regulator		-0.865		0.015	BLNK,GLUL,MAF,RAB33A,ZBTB16
foretinib		chemical drug				0.0373	HRK
PTH	0	other		-0.866		0.00867	CGNL1,CXCL12,DUSP1,IGFBP5,MMP13,PTGS2,TNFRSF11B	120 (20)
MYD88	-0.033	other		-0.885	bias	0.000546	CEBPD,CXCL1,CXCL12,DUSP1,FBXO32,GDF15,IGFBP5,INHBA,PLA2G4A,PTGS2,SLC7A2	127 (22)
MYC	0.328	transcription regulator		-0.894		0.000767	ANGPTL4,APCDD1,BMAL1,BMPER,CD24,CEBPD,DDIT4,DUSP1,DUSP4,FBXO32,FKBP5,G0S2,GLUL,HAS2,IFIH1,IFIT1,INHBA,IRF6,ISG20,KRT14,LRRN1,NGF,OAS1,PEG10,PMAIP1,PTGS2,ZFP36	123 (23)
FOS	-0.021	transcription regulator		-0.909		8.65e-08	CASZ1,CCL20,COL8A2,CXCL3,ESM1,HAS2,HRK,IGFBP5,KLHL41,MMP13,MYO5B,NCF2,NGF,NPTX1,NR3C2,OXTR,PMAIP1,PTGS2,RGS4,SEMA3A,ST8SIA5,TNFRSF11B	123 (17)
IL33	0.144	cytokine		-0.912		0.00376	CCR1,CXCL1,G0S2,HAVCR2,ITGA5,PRXL2A,PTGS2,RIMS3,SLC26A4,TNFRSF9,ZFP36	106 (15)
IRF3	-0.051	transcription regulator		-0.915		4.51e-05	ABCC2,ANOS1,CXCL1,FGF1,IFIH1,IFIT1,ISG20,OAS1,PMAIP1,SORL1	83 (15)
TNF (family)		group		-0.917		5.17e-08	CCR1,CD22,CLDN4,CXCL1,CXCL12,CXCL3,ESM1,FBXO32,IFIH1,IFIT1,INHBA,MMP13,OAS1,PTGS2,TNFRSF9	110 (21)
EPAS1	0.083	transcription regulator		-0.926		3.76e-05	ANGPTL4,CCR1,CEBPD,CEMIP,CXCL12,IGFBP5,MMP13,PGF,RGS4,SLC40A1,TNFRSF11B,TNFRSF9	90 (10)
ESRRA	0.107	transcription regulator		-0.954		3.76e-05	ANGPTL4,CCL20,CXCL12,CYP19A1,EPHB1,ESM1,FBP1,FGF1,HGF,KRT19,KRTAP2-3/KRTAP2-4,PLXDC1,PTGS2,SCNN1A
EGFR	-0.206	kinase		-0.955		7.51e-06	ATP8B1,B3GNT5,CPM,CXCL12,CYP19A1,DUSP1,DUSP4,HAS2,IGFBP5,KRT16,MMP13,NUP210,PEG10,PLA2G4A,PODXL,PTGER2,PTGS2,SLCO4A1,STEAP4,TNFRSF11B	131 (21)
BGP 15		chemical drug				0.0373	CXCL1
K-604		chemical drug				0.0373	PTGS2
CHROMR	0.228	other		-0.97		0.00344	CCR1,CEBPD,DDIT4,IFIH1,IFIT1,OAS1
homocysteine		chemical - endogenous mammalian		-0.976		0.000246	CXCL12,FGF1,MMP13,OXTR,PGF,PMAIP1,PTGS2	123 (23)
anatabine		chemical - endogenous non-mammalian				0.0373	PTGS2
IL7	-0.353	cytokine		-0.98		1.45e-05	BLNK,CXCL1,HAVCR2,LIF,MAF,MMP13,PMAIP1,RGS16,TNFRSF9	122 (15)
CEBPB	0.315	transcription regulator		-0.985		1.32e-05	APCDD1,APOB,BLNK,CCL20,CCL7,CCR1,CEBPD,CYP19A1,FBXO32,FSTL3,GDF15,HAS2,HGF,INHBA,MMP13,OXTR,PLA2G4A,PTGS2,RGS4	115 (20)
GDF2		growth factor		-0.99		0.000105	ANOS1,ANXA3,CXCL12,DLX5,HAS2,IGFBP5,NGF,SLC40A1
SNCA	-0.555	enzyme		-1		3.3e-05	ABLIM3,CD22,CTHRC1,DUSP1,FBXO32,GLRA1,LRRTM2,MYO5B,NCF2,NEFM,NPTX1,PRXL2A,PTGS2,SH2D5,SNX22,TSC22D3
Agtr1a		G-protein coupled receptor		-1		0.000603	DUSP1,HGF,PTGS2,SCNN1A	108 (23)
TRIB3	-0.22	kinase		-1		0.000861	DDIT4,FBXO32,GDF15,PMAIP1	113 (24)
IL10RA	-0.155	transmembrane receptor		-1		0.00319	B3GNT7,B4GALNT3,CD24,DDIT4,DRAM1,HGF,INHBA,LTC4S,TGM3
taurochenodeoxycholate		chemical - endogenous mammalian		-1		0.0059	APOD,CXCL3,EPHB1,ESM1
glycodeoxycholic acid		chemical - endogenous mammalian		-1		0.00618	APOD,CXCL3,EPHB1,ESM1
glycocholic acid		chemical - endogenous mammalian		-1		0.00647	APOD,CXCL3,EPHB1,ESM1
SKLB023		chemical reagent				0.0373	PTGS2
enterotoxin B		biologic drug		-1	bias	0.00837	CCL7,CXCL1,CXCL12,LIF	117 (13)
chelidonine		chemical - endogenous non-mammalian				0.0373	DUSP4
glycochenodeoxycholate		chemical - endogenous mammalian		-1		0.0102	APOD,CXCL3,EPHB1,ESM1
PRKCSH	0.026	enzyme		-1		0.0114	HAS2,HGF,KRTAP2-3/KRTAP2-4,RNF182
taurodeoxycholic acid		chemical - endogenous mammalian		-1		0.0119	APOD,CXCL3,EPHB1,ESM1
FOXC2	0.294	transcription regulator		-1		0.0132	CXCL12,MMP13,OMD,PTGS2
POU2F2	-0.521	transcription regulator		-1	bias	0.0137	CD22,DIXDC1,LRRC32,ZDHHC23
NC410		biologic drug		-1		0.0162	CCL7,CXCL1,CXCL3,DUSP1
CAY10397		chemical reagent				0.0373	PTGS2
3',4'-dimethoxyflavone		chemical - endogenous non-mammalian				0.0373	FGF9
NANOG	0	transcription regulator		-1		0.0258	ACVR1C,DLX5,IRF6,NPTX1,TBC1D3 (includes others)
APTO-253		chemical drug				0.0373	KLF15
(+)-epicatechin		chemical drug				0.0373	PTGS2
BAY1436032		chemical drug				0.0373	IFIH1
cyclooxygenase inhibitor		chemical drug				0.0373	GDF15
iopanoic acid		chemical drug				0.0373	G0S2
1-butanol		chemical - endogenous non-mammalian				0.0373	PTGS2
stilbene		chemical reagent				0.0373	IFIT1
NSC719239		chemical drug				0.0373	ITGA5
zafirlukast		chemical drug				0.0373	PTGS2
tacrine		chemical drug				0.0373	PTGS2
clomiphene		chemical drug				0.0373	LIF
liarozole		chemical drug				0.0373	KRT16
bumetanide		chemical drug				0.0373	PTGS2
MAPK9	0.117	kinase		-1		0.0275	ISG20,LIF,NR3C2,PLA2G4A,ZFP36
SMARCA5	-0.03	transcription regulator		-1		0.0345	ESM1,FKBP5,GPRC5B,PMAIP1
betamethasone valerate		chemical drug				0.0373	PTGS2
NFIC	0.005	transcription regulator		-1		0.0406	EBF3,G0S2,RGS16,SLC7A2
AGT	-0.225	growth factor		-1.009		1.91e-06	ANGPTL4,ANXA3,BMAL1,CCKAR,CCR1,CTHRC1,CXCL12,CYP19A1,DUSP1,ESM1,FHOD3,FKBP5,GDF15,HAS2,HGF,IGFBP5,IRF6,ITGA5,KLF15,LIF,MMP13,NCF2,NGF,PGF,PTGS2,SCNN1A,TNFRSF11B,ZBTB16,ZFP36	126 (19)
cadmium sulfate		chemical toxicant				0.0373	PTGS2
vanadium pentoxide		chemical toxicant				0.0373	PTGS2
senexin B		chemical drug				0.0373	CXCL1
p38 MAP kinase inhibitor V		chemical reagent				0.0373	MMP13
S63845		chemical reagent				0.0373	PMAIP1
WZB117		chemical reagent				0.0373	CXCL3
1-eicosapentaenoylglycerol		chemical reagent				0.0373	PTGS2
miR-499a-5p inhibitor		chemical reagent				0.0373	OAS1
miR-208b inhibitor		chemical reagent				0.0373	OAS1
HMOX1	-0.104	enzyme		-1.026		0.00031	CXCL1,CXCL12,CXCL3,FGF1,HGF,PTGS2,ZFP36	99 (17)
LDL (complex)		complex		-1.03		1.4e-05	CCL20,CXCL1,DUSP1,G0S2,HAS2,HAS3,HGF,IFIT1,INSIG1,ISG20,LIF,OAS1,PMAIP1,PTGS2	122 (18)
D-Pen-2,5-enkephalin		chemical reagent				0.0373	RGS4
vitexin		chemical drug				0.0373	PTGS2
GRL-0617		chemical - protease inhibitor				0.0373	IFIT1
gemcabene		chemical drug				0.0373	APOB
isoflavone		chemical drug				0.0373	OXTR
cumene hydroperoxide		chemical toxicant				0.0373	NR3C2
N6-p-coumaroylserotonin		chemical - endogenous non-mammalian				0.0373	CD24
CREBBP	0.011	transcription regulator		-1.038		0.000222	CORO2B,CXCL12,DUSP1,DUSP4,GRIN2A,HAS2,IRF6,KRT14,MAF,MMP13,NEBL,PTGS2,STAT4	104 (18)
L-glutamic acid		chemical - endogenous mammalian		-1.066		2.19e-05	BMAL1,GRIN2A,INSIG1,LIF,PER1,PLA2G4A,PTGS2,SORBS1,SORL1	70 (8)
beta-estradiol		chemical - endogenous mammalian		-1.067		4.31e-19	ADCY4,ADRA1B,ANXA3,APCDD1,APOD,B3GNT7,BLNK,CCKAR,CCL20,CCR1,CD24,CEBPD,CGNL1,CLDN4,COL6A6,COL8A2,CPM,CXCL1,CXCL12,CXCL3,CYP19A1,CYP26B1,DBP,DDIT4,DRAM1,DUSP1,DUSP4,FGF1,FGF9,FHOD3,FNDC5,GDF15,GLIS1,GLUL,GPRC5B,GRIA1,GRIN2A,HAS2,HGF,HR,HRK,IGFBP5,INHBA,INSIG1,IRF6,KLF9,KRT16,KRT19,LIF,LRATD1,MAF,MMP13,MYO5B,NCF2,NPTX1,NR3C2,OXTR,PEG10,PLA2G4A,PLXDC1,PMAIP1,PODXL,PTGER2,PTGS2,RERG,RGS16,SCNN1A,SEC1…	152 (15)
JAG2	-0.381	growth factor		-1.067		0.000497	CCL20,CCR1,CXCL1,CXCL3
3-methyladenine		chemical toxicant				0.0379	CXCL3,MMP13,PTGS2
SND1	-0.011	transcription regulator		-1.067		0.00305	ANGPTL4,ATP8B1,DLX5,KIF5C,PTGS2,RGS16,SLCO4A1
25-hydroxycholesterol		chemical reagent				0.0379	APOD,INSIG1,PTGS2
EIF2AK2	-0.182	kinase		-1.067	bias	0.0162	CEBPD,IFIT1,ISG20,OAS1
hydrogen peroxide		chemical - endogenous mammalian		-1.068		0.0171	DDIT4,DUSP1,DUSP4,FBXO32,GDF15,INSIG1,MMP13,NGF,NR3C2,PGF,PMAIP1,PTGS2,SCNN1A
grape seed extract		chemical drug				0.0389	CYP19A1,PTGS2
AMPK (complex)		complex		-1.069		0.000203	BMF,CXCL12,DUSP4,FBXO32,PMAIP1,PTGS2,TSC22D3	104 (22)
ascorbic acid		chemical - endogenous mammalian		-1.069		0.000736	BMF,FBP1,IGFBP5,MMP13,PTGS2,TNFRSF11B	104 (20)
FGF7	-0.111	growth factor		-1.069		0.000781	CEBPD,FGF1,HAS2,HAS3,MMP13	106 (19)
IFNG		cytokine		-1.074		5.14e-18	ABCA6,ABLIM3,ADRA2A,ANGPTL4,BLNK,BMF,CCKAR,CCL20,CCL7,CCR1,CD24,CEBPD,CXCL1,CXCL12,CXCL3,DBP,DDIT4,DUSP1,DUSP4,ESM1,FBP1,FGF1,FKBP5,GDF15,GLIS1,GLUL,GPRC5B,GRIA1,HAS2,HRK,IFIH1,IFIT1,IL4I1,INHBA,ISG20,ITGA5,KRT14,KRT19,LIF,MAF,MMP13,NCF2,NEFM,NGF,OAS1,PMAIP1,PTGS2,SCNN1A,SIX1,SLC14A1,SLC40A1,SLC4A4,STAT4,TLR5,TNFRSF11B,TNFRSF9,TSC22D3,ZBTB16,ZFP36	128 (19)
CXCL12	-0.844	cytokine		-1.081		0.000273	CXCL12,DLX5,ESM1,IRF6,MMP13,PODXL,PTGS2,TNFRSF11B,ZBTB16	117 (20)
SATB1	-0.448	transcription regulator		-1.091		0.00144	BLNK,DUSP4,GDF15,MAF,PTGS2,RIPOR2,TSC22D3	41 (7)
BSG	0.049	transporter		-1.091		0.00647	ABCC2,CCL20,CXCL12,KIF5C	59 (7)
FASN	-0.031	enzyme		-1.091		0.00803	DDIT4,FGF1,PMAIP1,PTGS2	97 (14)
SCH772984		chemical drug				0.0389	GRIA1,PMAIP1
diosgenin		chemical - endogenous non-mammalian				0.0389	ABCC2,PTGS2
bexarotene		chemical drug		0.669		0.0391	DDIT4,DUSP1,MAF,PTGS2,TSC22D3
ceruletide		biologic drug		-1.091		0.0189	CLDN4,KRT19,PGF,PTGS2
IL27	0	cytokine		-1.095		2.06e-05	ANGPTL4,CCL20,CCL7,CEBPD,CXCL1,IFIT1,ISG20,MAF,OAS1,PTGS2,STAT4	119 (14)
fenretinide		chemical drug				0.0392	NCF2,PMAIP1,PTGS2
thapsigargin		chemical toxicant		0.912		0.0394	CCL20,CLDN4,DDIT4,GDF15,INSIG1,NGF,PMAIP1
NR1I2	-0.497	ligand-dependent nuclear receptor		-1.1		0.00565	ABCC2,CXCL3,GLUL,INSIG1,PTGS2,SORL1,TNFRSF11B	141 (12)
ERK1/2 (family)		group		-1.104		7.94e-07	CCL20,CCL7,CXCL1,CXCL3,CYP19A1,DUSP1,DUSP4,FKBP5,HAS2,IFIT1,MMP13,PTGER2,PTGS2,SCNN1A,TNFRSF11B	112 (19)
rebemadlin		chemical reagent		1.165		0.0406	APOB,DDIT4,GDF15,PMAIP1
IL1A	-0.073	cytokine		-1.113		1.74e-08	ABCC2,APOD,CCL20,CXCL1,CXCL12,CXCL3,IFIT1,IGFBP5,INHBA,ITGA5,LIF,MMP13,NGF,PLA2G4A,PTGS2,RGS16,TNFRSF11B	123 (17)
APOE	0.004	transporter		-1.115		0.000142	ANGPTL4,APOB,APOD,CCKAR,FKBP5,GLUL,GRIA1,ITGA5,LTC4S,NCF2,PTGS2,SORBS1,STAT4	123 (11)
prostaglandin D2		chemical - endogenous mammalian		-1.119		0.00284	HAS2,HAS3,PTGS2,TNFRSF11B	100 (16)
PF-3893787		chemical drug				0.041	BMF,DUSP4
AKT (family)		group		-1.121		0.000861	BMF,CPM,CXCL12,CYP19A1,FBXO32,FKBP5,PLA2G4A,PMAIP1,PODXL,PTGER2,PTGS2,STEAP4	130 (26)
TCR (complex)		complex		-1.126		0.00118	APOD,CCR1,IFIH1,IFIT1,ISG20,MAF,OAS1,PMAIP1,SEMA3A,STAT4,TSC22D3	119 (16)
SRC	-0.167	kinase		-1.127		0.0362	ATP8B1,DUSP1,HAS2,PTGS2
GNRH1	0.018	other		-1.131		3.51e-05	APCDD1,CYP19A1,DUSP4,IGFBP5,INHBA,PTGS2	133 (25)
cicaprost		chemical drug				0.041	HAS2,PLA2G4A
ATP		chemical - endogenous mammalian		-1.131		0.0135	DUSP1,ESM1,GRIN2A,MMP13,PTGS2
ammonium		chemical - endogenous mammalian		-1.134		0.00297	G0S2,GALNT15,KLF15,RGS16,SGCA,SLCO4A1,TENT5C
THZ531		chemical drug		-1	bias	0.0415	FKBP5,RPLP0P2,SLC38A4,STEAP4
mir-223		microRNA		-1.134		0.019	LIF,MAF,MMP13,PMAIP1,SLC40A1,STAT4,TLR5
CD3 (complex)		complex		-1.154		0.00128	CCL20,CCR1,EPHB1,IFIT1,IGFBP5,IL4I1,KRT14,MAF,NR3C2,PSG1,PTGS2,SLC5A3,SORL1,TNFRSF9,ZFP36	107 (18)
mitomycin C		chemical drug				0.0417	GDF15,HGF,PMAIP1
N-Ac-Leu-Leu-norleucinal		chemical - protease inhibitor				0.0417	APOB,CYP19A1,PTGS2
JNK (family)		group		-1.156		6.83e-05	BMF,CXCL12,DUSP1,FBXO32,GDF15,GRIA1,MMP13,PTGS2,STRA6,ZFP36	130 (22)
FCER1 (complex)		complex		-1.157	bias	0.000328	CCL7,CXCL3,INHBA,LIF,TNFRSF9	113 (14)
SMARCA4	0.039	transcription regulator		-1.161		9.04e-07	ABLIM3,CCR1,CPM,CXCL1,DUSP4,FBP1,FGF9,FKBP5,GULP1,HHIP,HIF1A-AS1,HS3ST1,IFIT1,IGFBP5,INHBA,IRF6,ITGA5,PER3,PMAIP1,SLC40A1,TNFRSF9,TRNP1	103 (11)
P2RY2	-0.373	G-protein coupled receptor		-1.165		0.000116	ESM1,HAS2,PTGS2,SCNN1A	103 (17)
HMGB1	0.196	transcription regulator		-1.172		0.00537	CCL20,CXCL12,GLUL,IFIT1,PTGS2	112 (20)
DDX5	-0.019	enzyme		-1.177		0.0379	CCL20,CXCL1,DUSP1,STAT4
1-palmitoyl-2-(5-oxovaleroyl)-sn-glycero-3-phosphorylcholine		chemical reagent				0.0433	CCL20,PTGS2
MIF		cytokine		-1.182		0.000658	CCR1,DUSP1,HGF,MMP13,NPTX1,PTGS2,STRA6	114 (20)
ESTROGEN RECEPTOR (family)		group		-1.195		4.12e-05	CD24,CLDN4,CPM,CXCL1,CXCL12,FGF1,KRT19,MMP13,OXTR,PMAIP1,TSC22D3	143 (23)
VCAN	-0.336	other		-1.195		0.00106	ANGPTL4,CCL20,CXCL12,HAS2,HAS3,IFIT1,ITGA5	96 (12)
TCF7L2	0.023	transcription regulator		-1.199		0.000118	APCDD1,APOD,ATP8B1,CD24,EPHB1,FBP1,FBXO32,FGF1,GLUL,HHIP,LRRN1,MMP13,PTGS2,RAB33A	106 (13)
LEP	-0.075	growth factor		-1.199		0.00189	ANGPTL4,CYP19A1,FKBP5,GRIA1,LIF,LTC4S,MMP13,NCF2,PMAIP1,PTGS2,STEAP4,TNFRSF11B,ZFP36	134 (18)
TNF		cytokine		-1.206		4.09e-20	ABCC2,ANGPTL4,AOC3,BMPER,CCL20,CCL7,CCR1,CD24,CEBPD,CEMIP,CLDN4,CXCL1,CXCL12,CXCL3,CYP19A1,CYP26B1,DDIT4,DRAM1,DUSP1,DUSP4,ESM1,FBXO32,FKBP5,FNDC5,G0S2,GDF15,GLUL,GPRC5B,GRIA1,HAS2,HAS3,HGF,HRK,IFIH1,IFIT1,IGFBP5,IL4I1,INHBA,INSIG1,ISG20,ITGA5,KLF9,KRT16,LIF,LTC4S,MMP13,NCF2,NEFM,NGF,OAS1,PEG10,PGF,PLA2G4A,PLA2G4C,PMAIP1,PODXL,PTGS2,RGS16,RGS4,SCNN1A,SLC14A1,SLC40A1,SLC7A2,SORBS1,STAT4,STEAP4,SUS…	131 (18)
ARID1A	-0.045	transcription regulator		-1.213		5.15e-09	CD24,CXCL1,DUSP4,ESM1,GDF15,INHBA,ITGA5,KRT14,KRT16,KRT19,LRRC32,MEST,NCF2,PEG10,PODXL,PRXL2A,SIX1,STEAP4,TLL1,TNFRSF11B,ZFP36,ZFPM2	98 (11)
deoxycorticosterone acetate/potassium chloride/sodium chloride		chemical reagent				0.0433	PDE5A,PTGS2
bisphenol A		chemical - endogenous mammalian		-1.228		0.000273	APOB,CCL20,CXCL12,CYP19A1,FGF1,FGF9,KLHL41,PER1,PTGS2	129 (24)
asciminib		chemical drug				0.0433	DDIT4,PMAIP1
puerarin		chemical drug				0.0433	CYP19A1,PTGS2
NR4A2	0.083	ligand-dependent nuclear receptor		-1.231		0.00254	CCL20,CYP19A1,MMP13,PTGS2,TSC22D3	111 (14)
NONO	0.07	transcription regulator		-1.231		0.0128	IFIH1,IFIT1,ISG20,OAS1,PMAIP1
TNFSF11	0.719	cytokine		-1.254		0.00174	CCR1,DUSP1,FERMT3,ITGA5,LDB2,PTGER2,PTGS2,RGS16,TNFRSF11B	111 (18)
N-[(2Z)-3-(4,5-dihydro-1,3-thiazol-2-yl)-1,3-thiazolidin-2-yl idene]-5H dibenzo[a,d][7]annulen-5-amine		chemical reagent				0.0443	CYP19A1,HGF,RERG
TREM1	0.021	transmembrane receptor		-1.265		2.25e-05	CCL20,CCL7,CXCL1,CXCL3,DUSP4,INHBA,LIF,PTGS2,RGS16,SLCO4A1	117 (18)
(+)-MK-801		chemical drug				0.0443	ABCC2,PTGER2,PTGS2
asoprisnil		chemical drug				0.0455	APOD,G0S2
FBXO32	-0.688	enzyme		-1.274		0.00159	CCL20,FBXO32,FGF9,KRT19,PTGS2
STING1	-0.113	ion channel		-1.275	bias	2.26e-08	CCL20,CCL7,CXCL1,CXCL3,DUSP4,HGF,IFIT1,INHBA,ISG20,LIF,MMP13,OAS1,RGS16,TNFRSF11B	115 (20)
RAF1	0.125	kinase		-1.299	bias	0.0012	DUSP4,LIF,MMP13,NGF,OPCML,PTGS2,SCNN1A,SEC14L2	110 (18)
TGFB2	-0.566	growth factor		-1.304		0.000946	ANGPTL4,DDIT4,HAS2,INHBA,LIF,LTC4S,NGF,TNFRSF11B	128 (20)
ketamine		chemical drug				0.0455	NGF,PTGS2
vinblastine		chemical drug				0.0455	PMAIP1,PTGS2
TP63	-0.902	transcription regulator		-1.32		3.65e-06	ANOS1,CCR1,CORO2B,CYP26B1,DDIT4,FGF1,HAS3,HGF,INHBA,IRF6,ISG20,KRT14,KRT16,KRT75,LIF,MMP13,NEBL,OXTR,PMAIP1,PTGS2,TGM3	119 (17)
zymosan		chemical - endogenous non-mammalian				0.0456	CXCL12,LIF,PTGS2
GNAS	-0.071	enzyme		-1.342		0.00811	B3GNT7,CD22,CYP19A1,PLA2G4A,SEMA3A,STAT4
DDIT3	-0.167	transcription regulator		-1.342		0.00881	CEBPD,PER1,RGS4,SH3RF3,TSC22D3
TGF-beta inhibitor		chemical drug				0.0464	ACVR1C
DIPQUO		chemical reagent				0.0464	DLX5
dibutyryl cGMP		chemical reagent				0.0464	PTGS2
NOTCH1	-0.082	transcription regulator		-1.342		0.0297	CD22,CEBPD,CHST1,CXCL1,ESM1,KRT14,PTGS2
MAC (complex)		complex		-1.347	bias	5e-07	FGF1,MMP13,PTGER2,PTGS2,RGS16,ZFP36	118 (23)
UMN627		chemical reagent				0.0464	CXCL1
GDF9	0.262	growth factor		-1.377		3.23e-05	CYP19A1,HAS2,INHBA,PTGER2,PTGS2	122 (21)
eribulin		chemical drug				0.0464	IFIT1
SMAD2	0.049	transcription regulator		-1.381		0.00146	ACVR1C,CCL20,ESM1,FSTL3,HAS2,MMP13	108 (17)
TLR4	-0.157	transmembrane receptor		-1.384		0.00956	CCL20,CEBPD,FBXO32,INHBA,ISG20,LTC4S,OXTR,PLA2G4A,PTGS2,RGS16	125 (20)
pyroxamide		chemical drug				0.0464	ADH1B
sphingosine-1-phosphate		chemical - endogenous mammalian		-1.385		2.84e-06	ACKR4,CASZ1,EPHB1,GALNT15,HAS2,IRF6,NEFM,NUP210,PTGS2,TNFRSF11B	115 (16)
PHA-665752		chemical drug				0.0464	PTGS2
IGFBP2	-0.216	other		-1.385		0.000282	CD24,GDF15,ITGA5,MMP13,NUP210	84 (7)
SCARB1	-0.186	transporter		-1.387		0.000328	APOB,APOD,DDIT4,FBXO32,PTGS2	102 (17)
aldesleukin		biologic drug		-1.387		0.000985	CCR1,DDIT4,GLUL,OAS1,ZBTB16
ID2	0.218	transcription regulator		-1.387		0.00151	CCR1,DUSP1,DUSP4,IRF6,MAF,NEFM,STAT4,ZBTB16
LEPR	0.023	transmembrane receptor		-1.387		0.00164	ANGPTL4,APOB,KRT14,LIF,MMP13,NCF2,NR3C2,TSC22D3	98 (15)
cefditoren		chemical drug				0.0464	ABCC2
anthralin		chemical drug				0.0464	KRT16
SIRT6	-0.028	enzyme		-1.387		0.00777	DBP,FBP1,FBXO32,PTGS2,SLC40A1	36 (3)
DICER1	-0.128	enzyme		-1.387		0.0132	ACVR1C,ANGPTL4,APOD,ITGA5,KRTAP2-3/KRTAP2-4,MAF,OAS1,SLC40A1,SLC4A4
EGR1	-0.151	transcription regulator		-1.387		0.0134	CCR1,DUSP4,GDF15,GRIA1,PEG10,PTGS2
MUC1	0.175	transmembrane receptor		-1.387		0.0216	HGF,IFIH1,INHBA,MMP13,PEG10
taurocholic acid		chemical - endogenous mammalian		-1.4		0.00327	APOD,CXCL3,EPHB1,ESM1,PTGS2	41 (6)
carvacrol		chemical drug				0.0464	PTGS2
NFKB (family)		group		-1.4	bias	0.00729	CXCL1,CXCL12,DRAM1,FBXO32,PTGS2	75 (12)
MYCN	-0.555	transcription regulator		-1.404		0.0222	ABCA6,DUSP1,DUSP4,FBXO32,INHBA,LIF,LRRN1,PMAIP1
IFNA1/IFNA13		cytokine		-1.406		0.000261	IFIH1,IFIT1,OAS1,PTGS2,STAT4	102 (16)
PF-4691502		chemical drug				0.0464	PMAIP1
arachidonic acid		chemical - endogenous mammalian		-1.406		0.00399	EPHB1,MMP13,PLA2G4A,PTGS2,TNFRSF9	114 (23)
ITK	0.406	kinase		-1.408		0.00151	CPNE7,MAF,SAMD3,STAT4,ZBTB16
5-hydroxytryptamine		chemical - endogenous mammalian		-1.41		0.00539	ATP8B1,CYP19A1,INHBA,ISG20,MMP13,NCF2,PTGS2	118 (23)
MRS 2578		chemical reagent				0.0464	HAS2
toosendanin		chemical - endogenous non-mammalian				0.0464	IFIT1
TGFA	-0.388	growth factor		-1.413		0.000139	CCL20,HGF,MMP13,PLA2G4A,PTGS2,TLR5	117 (23)
CXCL8	0.351	cytokine		-1.414		0.00683	CYP19A1,ITGA5,NCF2,PTGS2,ZFP36	119 (21)
IFNA2		cytokine		-1.415		0.0177	IFIH1,IFIT1,ISG20,OAS1,PMAIP1,RIPOR2,STAT4
TNIK	-0.452	kinase		-1.432	bias	4.67e-05	GRIA1,IFIH1,IFIT1,ISG20,OAS1
MAP3K7	-0.064	kinase		-1.437		8.85e-06	CCL20,HAS2,IFIH1,IFIT1,ISG20,KRT14,MMP13,NGF,PTGS2	99 (18)
IKBKB	-0.014	kinase		-1.444		2.62e-06	CCL20,CCR1,CEBPD,CXCL1,CXCL12,CXCL3,HGF,MMP13,NGF,PLA2G4A,PTGS2,RGS16,TNFRSF11B,TNFRSF9	105 (19)
IFN (family)		group		-1.457		0.00638	HGF,IFIH1,IFIT1,ISG20,TLR5	87 (14)
PPIF	-0.119	enzyme		-1.48		2.41e-08	ACKR4,CCL20,CCR1,CHST1,COPS8,CXCL12,HCAR1,HGF,LIF,SLCO4A1	83 (7)
WBP2	-0.106	transcription regulator		-1.508		8.15e-08	ADAMTS14,APOB,BMF,CXCL1,CXCL3,HAS2,HHIP,KRTAP2-3/KRTAP2-4,PEG10,PTGS2,RIMS3
CREM	0.01	transcription regulator		-1.516		0.0188	CYP19A1,DUSP1,DUSP4,MEST,PER1
PRL	-0.725	cytokine		-1.523		0.000103	ANXA3,CCL20,CEBPD,DUSP4,IFIH1,IFIT1,IGFBP5,KRT14,KRT19,LIF,OAS1,TSC22D3	125 (19)
PPARA	-0.187	ligand-dependent nuclear receptor		-1.528		0.000224	ABCB4,ANGPTL4,CD24,CEBPD,CXCL12,G0S2,GLUL,GRIN2A,HGF,IGFBP5,INSIG1,KLF15,LRRN1,NCF2,PTGS2,TLR5	132 (21)
IFNB1		cytokine		-1.54		0.00142	CCL7,CD24,IFIH1,IFIT1,ISG20,NPTX1,OAS1,PMAIP1,PTGS2,STAT4	115 (16)
URMC-099		chemical reagent				0.0464	PTGS2
CD274	-0.387	transmembrane receptor		-1.553		0.00729	AOC3,FGF1,IFIT1,OAS1,PTGS2	113 (22)
IRF7	-0.498	transcription regulator		-1.561	bias	0.00943	IFIH1,IFIT1,IL4I1,ISG20,OAS1,PMAIP1	83 (14)
KRT17	-0.21	other		-1.567		4.52e-06	CCL20,CCR1,DDIT4,FGF1,MMP13,NGF,PGF
OGA	-0.055	enzyme		-1.585		0.000227	ABLIM3,CCL20,CCR1,CD24,CMTM8,FBP1,FGF9,GLUL,IGFBP5,LIF,PLA2G4A,SORBS1,TNFRSF11B	86 (7)
WNT3A	-1.132	cytokine		-1.609		1.4e-05	ADAMTS14,CXCL12,DDIT4,FHOD3,HAS2,HAS3,HHIP,IGFBP5,LRRC32,MMP13,PTGS2,SLC7A2,STRA6,TNFRSF11B	122 (17)
IRF5	0.057	transcription regulator		-1.633		0.000231	IFIH1,IFIT1,ISG20,OAS1,PMAIP1,PTGS2	112 (16)
hydroxycitric acid		chemical - endogenous non-mammalian				0.0464	MMP13
cannabis		chemical drug				0.0464	PTGS2
H3B-8800		chemical drug				0.0464	OAS1
2-cyclohexen-1-one		chemical - endogenous non-mammalian				0.0464	PTGS2
rilmenidine		chemical drug				0.0464	NGF
mevalonolactone		chemical reagent				0.0464	PTGS2
CP 96345		chemical drug				0.0464	CCL7
cimetidine		chemical drug				0.0464	GDF15
atrasentan		chemical drug				0.0464	PTGS2
lansoprazole		chemical drug				0.0464	PTGS2
PML	-0.066	transcription regulator		-1.633		0.00557	CXCL1,IFIH1,IFIT1,ISG20,MAF,OAS1	101 (17)
IL18	-0.243	cytokine		-1.645		3.42e-05	CCL20,CXCL12,DDIT4,GRIN2A,HAVCR2,LIF,MMP13,PTGS2,TNFRSF11B,TNFRSF9	112 (18)
[truncated: 47 more rows]
