# Supplementary material for: Synovial Fluid Extracellular Vesicles from Patients with Severe Osteoarthritis Differentially Promote a Pro-Catabolic, Inflammatory Chondrocyte Phenotype
Source: Biomolecules. 2025 Jun 6;15(6):829. doi: 10.3390/biom15060829 (PMC12190261; doi:10.3390/biom15060829)
Supplement: Supplementary file 1 [file biomolecules-15-00829-s001.zip › Supplementary Table S12 USRs severeSFEV vs untreated.xlsx]

## Sheet: Sheet0
Upstream Regulator	Expr Log Ratio	Molecule Type	Predicted Activation State	Activation z-score	Flags	p-value of overlap	Target Molecules in Dataset	Mechanistic Network
beta-estradiol		chemical - endogenous mammalian		-1.377		7.78e-24	ACKR3,ADCY4,ADGRG2,ADORA1,ADRA1B,ANXA3,APCDD1,APOD,B3GNT7,CAMK2A,CCKAR,CCR1,CD24,CEBPD,CGNL1,CLDN4,COL6A6,COL8A2,CPM,CRABP2,CRTAC1,CXCL1,CXCL12,CXCL3,CXCL5,CYP19A1,CYP26B1,DBP,DDIT4,DUSP1,DUSP4,FABP3,FABP4,FGF1,FGF9,FHOD3,FNDC5,GADD45B,GAL,GDF15,GDF5,GLI1,GLUL,GPRC5A,GPRC5B,GRIA1,GRIN2A,GRIP1,GUCY1A1,HAS2,HGF,HRK,IGFBP5,INSIG1,IRF6,KLF9,KRT16,KRT19,LINC01016,LRATD1,MAF,MAMLD1,MATN2,MMP7,MYO5B,NCF…	173 (22)
dexamethasone		chemical drug	Activated	3.712		3.93e-23	ABCC2,ACKR3,ACKR4,ADGRG2,ALOX15B,ANGPTL4,ANGPTL7,ANOS1,ANXA3,AOC3,APLN,APOD,ATP1A3,B3GNT5,BMAL1,CCR1,CD22,CD24,CEBPD,CPA4,CRABP2,CXCL1,CXCL12,CXCL3,CXCL5,CXCL6,CYP19A1,DDIT4,DIO2,DUSP1,DUSP4,EPHB1,EYA4,FABP3,FABP4,FBXO32,FGF1,FKBP5,FSTL3,G0S2,GADD45B,GAL,GDF15,GDF5,GLI1,GLUL,HGF,HHIP,IGFBP5,ITGA5,KLF9,KRT14,MAF,MT1L,NEBL,NFKBIZ,NGF,OMD,OSBP2,OXTR,PER1,PER3,PGR,PKP3,PMAIP1,PODXL,PTGER2,PTGS2,PTHLH…	162 (22)
IL1B	0.873	cytokine		1.379		7.78e-20	ABCC2,ADAMTS12,ANGPTL4,APOB,BMF,CASP10,CCKAR,CCR1,CD24,CEBPD,CEMIP,CXCL1,CXCL12,CXCL3,CXCL5,CXCL6,CYP19A1,DBP,DDIT4,DUSP1,FERMT3,FKBP5,G0S2,GADD45B,GDF15,GLI1,GRIA1,HAS2,HGF,HRK,HS3ST2,IGFBP5,IL22RA1,IL4I1,ITGA5,KRT19,MMP11,MMP7,NFKBIZ,NGF,NUP210,OXTR,PGR,PLA2G4A,PODXL,PTGER2,PTGS2,PTHLH,RGS16,RGS4,RUNX2,SCNN1A,SEMA3A,SLC14A1,SOX9,TBXAS1,TNFRSF11B,TSC22D3	143 (20)
TNF		cytokine		0.22		3.35e-19	ABCC2,ACKR3,ADORA1,ALOX15B,ANGPTL4,AOC3,APLN,BMPER,BPGM,CASP10,CCR1,CD24,CEBPD,CEMIP,CLDN4,CXCL1,CXCL12,CXCL3,CXCL5,CXCL6,CYP19A1,CYP26B1,DDIT4,DUSP1,DUSP4,FABP4,FBXO32,FKBP5,FNDC5,G0S2,GADD45B,GDF15,GDF5,GLI1,GLUL,GPRC5B,GRIA1,HAS2,HAS3,HGF,HRK,IGFBP5,IL4I1,INSIG1,ITGA5,KLF9,KRT16,LFNG,LTC4S,MMP7,MT1L,NCF2,NEFM,NFKBIZ,NGF,PEG10,PLA2G4A,PLA2G4C,PMAIP1,PODXL,PTGS2,PTHLH,RGS16,RGS4,RUNX2,SCNN1A,SLC…	139 (18)
TGFB1	-0.041	growth factor		0.202		6.48e-15	ABCC2,ABLIM3,ADAMTS12,ADGRG2,ADORA1,AIF1L,ANGPTL4,APLN,APOB,BMF,CCR1,CEBPD,CEMIP,CLDN4,COL6A3,CXCL1,CXCL12,CXCL3,CYP19A1,DBP,DDIT4,DLX5,DUSP1,DUSP4,FGF1,FGF9,FNDC5,FSTL3,GADD45B,GAL,GDF15,GLI1,GLUL,GPRC5A,GPRC5B,GRIA1,GRIN2A,HAS2,HAS3,HGF,IGFBP5,INSIG1,ITGA5,KLF9,KRT14,KRT19,LTC4S,MAF,MMP11,MMP7,MPV17L,NCF2,NGF,PLA2G4A,PODXL,PTGER2,PTGS2,PTHLH,RUNX2,SEMA3A,SIX1,SOX9,TLL1,TNC,TNFRSF11B,TSC22D3,ZFP…	142 (18)
PD98059		chemical - kinase inhibitor		0.502		4.17e-14	ABCC2,CCR1,CEBPD,CHN1,CXCL1,CXCL5,CYP19A1,DIO2,DUSP1,DUSP4,FABP4,FKBP5,GRIA1,HAS2,HGF,INSIG1,KRT19,MMP11,MMP7,MT1L,NGF,OPCML,PER1,PGR,PLA2G4A,PODXL,PTGS2,PTHLH,RUNX2,SCNN1A,SEC14L2,TNFRSF11B,TSC22D3	140 (20)
tetradecanoylphorbol acetate		chemical drug		-0.471		2.28e-13	ADAMTS12,ALOX15B,ANGPTL4,ATP1A3,B3GNT5,C10orf90,CA11,CEMIP,CXCL1,CXCL12,CXCL3,CYP19A1,DBP,DDIT4,DIO2,DUSP1,FKBP5,FSTL3,GADD45B,GAL,GALNT15,GDF15,GPRC5A,GRIN2A,HAS2,HGF,IGFBP5,IL4I1,ITGA5,KRTAP2-3/KRTAP2-4,MAF,MMP11,MMP7,NR3C2,PER1,PGR,PKP3,PTGER2,PTGS2,PTHLH,RGS16,RHOJ,SCNN1A,SUSD4,TBXAS1,TLR5,TNFRSF11B,TSC22D3	156 (22)
IFNG		cytokine		0.113		2.68e-13	ABCA6,ABLIM3,ADGRG2,ADORA1,AIF1L,ANGPTL4,BMF,CASP10,CCKAR,CCR1,CD24,CEBPD,CXCL1,CXCL12,CXCL3,CXCL5,CXCL6,DBP,DDIT4,DUSP1,DUSP4,FGF1,FKBP5,GADD45B,GDF15,GLUL,GPRC5B,GRIA1,HAS2,HRK,IL22RA1,IL4I1,ITGA5,KRT14,KRT19,MAF,MMP11,NCF2,NEFM,NFKBIZ,NGF,PMAIP1,PTGS2,PTHLH,QPRT,RUNX2,SCNN1A,SIX1,SLC14A1,SLC4A4,SYT7,TBXAS1,TLR5,TNFRSF11B,TSC22D3,ZBTB16	150 (21)
U0126		chemical drug		0.799		3.12e-13	ACKR3,ANGPTL4,CEBPD,CLDN4,CXCL1,CXCL12,CXCL5,CYP19A1,DBNDD1,DBP,DLX5,DUSP1,DUSP4,FABP4,FKBP5,G0S2,GADD45B,GDF15,GLI1,GRIA1,ITGA5,NR3C2,PER1,PGR,PLA2G4A,PTGS2,RUNX2,SCNN1A,SOX9,SPNS2,TNFRSF11B,TSC22D3	153 (21)
CG (complex)		complex		0.147		3.23e-13	ANGPTL4,APCDD1,APLN,CD24,CEBPD,CPM,CREB5,CXCL12,CXCL3,CYP19A1,DUSP1,FABP4,FGF9,FKBP5,G0S2,GADD45B,GAL,HAS2,MAF,NEBL,NR3C2,OXTR,PGR,PMAIP1,PODXL,PTGER2,PTGS2,RASSF2,RGS4,RUNX2,SLC4A4	163 (21)
EGF	-0.24	growth factor		-0.732		4.54e-13	ANGPTL4,APLN,CEBPD,COL8A2,CRABP2,CXCL1,CXCL3,CXCL5,CXCL6,DIO2,DUSP1,DUSP4,GADD45B,GAL,GDF15,GLUL,HAS2,HAS3,HGF,IGFBP5,KRT16,KRT19,MMP7,NGF,NRG1,PER1,PGR,PLXDC1,PODXL,PTGS2,PTHLH,RUNX2,SOX9,TNC,TNFRSF11B	133 (22)
tretinoin		chemical drug		-0.938		2.47e-12	ANGPTL4,APCDD1,APLN,APOD,CASZ1,CCR1,COL6A3,CRABP2,CXCL1,CXCL5,CXCL6,CYP26B1,DACT2,DIO2,DUSP1,DUSP4,FABP4,G0S2,GAL,GDF15,GLI1,GPRC5A,GRIA1,HAS2,HS3ST1,IGFBP5,IL4I1,KLF9,KRT14,KRT16,KRT19,LRRC32,LTC4S,MMP11,MMP7,MT1L,NCF2,NEFM,PAPPA2,PEG10,PMAIP1,PODXL,PTGS2,PTHLH,RUNX2,SH3BP1,SIX1,SLC7A2,SOX9,STRA6,TLR5,TMT1A,TNC,TNFRSF11B,TSC22D3,ZBTB16,ZMAT4	157 (25)
HRAS	0.189	enzyme		-1.877		1.55e-11	AFAP1L1,ANXA3,ATP1A3,B3GNT5,CD24,CEBPD,CRABP2,CXCL1,CXCL12,CXCL3,CXCL5,DIXDC1,DUSP1,DUSP4,FABP3,FAM167A,FSTL3,GLI1,HAS2,HGF,IGFBP5,ITGA5,KRT16,KRT19,OSBP2,PLA2G4A,PRXL2A,PTGS2,PTHLH,SCNN1A,SORBS1,TNFRSF11B	143 (23)
cycloheximide		chemical reagent		-0.53		2.38e-11	ADRA1B,APOB,CAMK2A,CCR1,CEBPD,CXCL1,CXCL3,CYP19A1,DDIT4,DIO2,DUSP1,DUSP4,GADD45B,HGF,IGFBP5,MMP11,MMP7,PGR,PMAIP1,PTGS2,PTHLH,RERG,RUNX2,TNFRSF11B	129 (20)
forskolin		chemical toxicant		0.738		2.48e-11	CEBPD,CXCL1,CXCL3,CXCL5,CYP19A1,DDIT4,DIO2,DUSP1,ERFE,FKBP5,GADD45B,GAL,GLI1,GPRC5B,GRIA1,GRIP1,HAS2,HAS3,HHIP,IGFBP5,NGF,OXTR,PDE4C,PEG10,PER1,PGR,PMAIP1,PTGS2,PTHLH,RGS4,RUNX2,SLC6A17,TNFRSF11B	126 (21)
aldosterone		chemical - endogenous mammalian		1.021		1.26e-10	APLN,DUSP1,FABP4,FKBP5,FSTL3,HAS2,HHIP,NCF2,NR3C2,PER1,PTGS2,RUNX2,SCNN1A,SLC26A4,SOX9,TSC22D3,ZBTB16	138 (23)
NR3C1	-0.237	ligand-dependent nuclear receptor	Activated	3.322		7.3e-10	ANGPTL4,ANGPTL7,BMF,CASP10,CCR1,CEBPD,CEMIP,CRABP2,CXCL12,CXCL3,CYP19A1,DDIT4,DUSP1,DUSP4,FABP4,FKBP5,GADD45B,GLUL,GRIA1,GRIN2A,GULP1,KLF9,KRT14,MEST,MT1L,PER1,PLA2G4A,PTGS2,RUNX2,SCNN1A,TLR5,TNFRSF11B,TSC22D3	155 (18)
APC	-0.247	enzyme		-0.196		2.29e-10	APCDD1,APOB,CLDN4,CXCL12,DDIT4,FBXO32,GLI1,GLUL,IGFBP5,LFNG,MMP7,NRG1,PLA2G4A,PTGS2,SOX9,TNFRSF11B,ZMAT4	123 (22)
lipopolysaccharide		chemical drug		0.339		2.43e-10	ABCC2,ACKR3,ADORA1,ANGPTL4,ANXA3,APLN,APOB,CASP10,CCDC85C,CCR1,CD22,CD24,CEBPD,CEMIP,CREB5,CXCL1,CXCL12,CXCL3,CXCL5,CXCL6,DDIT4,DIO2,DUSP1,DUSP4,FABP3,FABP4,FBXO32,FGF1,FKBP5,G0S2,GADD45B,GAL,GALNT15,GDF15,GUCY1A1,HGF,HHIP,HRK,IGFBP5,IL4I1,INSIG1,ITGA5,KIF5C,LDB2,LTC4S,MAF,MMP7,NCF2,NEFM,NFKBIZ,NGF,NPTX1,PGR,PKP3,PLA2G4A,PMAIP1,PODXL,PTGER2,PTGS2,PTHLH,RASSF2,RGS16,RUNX2,SCNN1A,SEMA3A,SLC7A2,STEA…	148 (18)
ESR2	0.275	ligand-dependent nuclear receptor		-0.955		2.77e-10	ACKR3,ADORA1,AIF1L,CEBPD,CLDN4,CPM,CTHRC1,CXCL12,CYP19A1,CYP26B1,EYA4,FKBP5,GADD45B,IGFBP5,INSIG1,KRT14,KRT16,KRT19,LINC01016,LRATD1,MAF,NRG1,PGR,PLXDC1,PMAIP1,PTGS2,PTPRH,RASSF2,RUNX2,STEAP4,SUSD4,TNFRSF11B,TSC22D3	161 (18)
ESR1	0.068	ligand-dependent nuclear receptor		0.022		3.14e-10	ACKR3,ADORA1,ANXA3,AP1S3,BMAL1,CASP10,CEBPD,CLDN4,CPM,CRABP2,CXCL1,CXCL12,CXCL3,CYP19A1,CYP26B1,DDIT4,DUSP4,GADD45B,GAL,GDF15,GRIA1,GUCY1A1,GULP1,IGFBP5,KRT14,KRT16,KRT19,NCF2,NUP210,OXTR,PGR,PLA2G4C,PLXDC1,PMAIP1,PRXL2A,PTGS2,PTPRH,RAB11FIP4,RDH5,RERG,RGS16,RUNX2,SIX1,SLC7A2,SOX9,TMT1A,TNFRSF11B,TSC22D3	162 (21)
prostaglandin E2		chemical - endogenous mammalian		0.973		3.76e-10	ANGPTL4,CCR1,CEBPD,CXCL1,CXCL12,CXCL5,CYP19A1,DUSP1,FSTL3,HAS2,IGFBP5,IL4I1,ITGA5,MMP7,NFKBIZ,PLA2G4A,PODXL,PTGER2,PTGS2,RUNX2,SOX9,TNFRSF11B,TSC22D3	150 (22)
ARID1A	0.04	transcription regulator		-0.262		6.32e-10	APLN,CD24,CXCL1,DUSP4,GDF15,GLI1,ITGA5,KRT14,KRT16,KRT19,LRRC32,MEST,NCF2,NRG1,PEG10,PGR,PODXL,PRXL2A,SIX1,SOX9,STEAP4,TLL1,TNC,TNFRSF11B,ZFPM2	145 (16)
BMP7	0.75	growth factor	Activated	2.724		0.000299	ADORA1,CEBPD,CYP19A1,DLX5,DUSP1,GLUL,GRB14,IGFBP5,ITGA5,RUNX2	84 (8)
IMMUNOGLOBULIN (complex)		complex		-1.436		1.01e-09	ADAMTS12,ADCY4,ADRA1B,APLN,BPGM,CAMK2A,CCR1,CD24,CEBPD,COL6A3,CRABP2,CTHRC1,CXCL1,CXCL12,CXCL3,CXCL5,CXCL6,DDIT4,DIO2,DUSP1,DUSP4,FABP3,FABP4,FGF1,FKBP5,GLI1,GLUL,GRIA1,GRIN2A,IL4I1,LRRC32,MAF,MIOS,NCF2,NFKBIZ,NGF,PLCH2,PTGER2,PTGS2,RGS16,RUNX2,SOX9,TNFRSF11B,TSC22D3,ZBTB16	157 (20)
fluticasone propionate		chemical drug	Activated	2.688		1.08e-09	ABLIM3,ALOX15B,ANGPTL4,CXCL1,CXCL5,DDIT4,FABP4,FKBP5,GADD45B,GAL,KLF9,MMP7,PTGER2,TMT1A,TSC22D3	128 (13)
SP600125		chemical drug		-0.769		1.22e-09	CD24,CLDN4,CPM,CTHRC1,CXCL1,CXCL3,CXCL5,CXCL6,DDIT4,DDIT4L,DUSP1,FBXO32,FGF1,HRK,NR3C2,PER1,PGR,PLA2G4A,PTGS2,RGS4,RUNX2	127 (20)
bucladesine		chemical toxicant		-1.794		1.4e-09	CASZ1,CD24,CYP19A1,DIO2,DUSP1,FSTL3,GADD45B,GDF15,GLUL,HAS2,HHIP,HS3ST1,HS3ST2,IGFBP5,NGF,PDE4C,PGR,PTGS2,RGS16,SLC6A17,ST8SIA5	127 (22)
PPARGC1A	-0.229	transcription regulator		-1.401		2.32e-09	APOD,ATP1A3,BMAL1,BMPER,CEBPD,COL6A3,DIO2,FABP3,FABP4,FBXO32,FNDC5,GADD45B,GDF15,GJC2,IGFBP5,INSIG1,NFKBIZ,PMAIP1,PTGS2,RUNX2,SEMA3A,ST8SIA5,SYT7,TNFRSF11B	125 (22)
FOXL2	-0.156	transcription regulator		-0.933		2.93e-09	ACVR1C,CPM,CXCL3,CXCL6,CYP19A1,CYP26B1,GPRC5B,PTGER2,PTGS2,PTHLH,SOX9	101 (13)
glucocorticoid		chemical drug	Activated	3.121		2.94e-09	APLN,CEBPD,CXCL1,CYP19A1,DBP,DUSP1,GLUL,HAS2,KRT14,NCF2,NGF,PER1,PER3,PTGS2,PTHLH,SCNN1A,TNFRSF11B,TSC22D3,ZBTB16	130 (21)
CEBPA	0.152	transcription regulator		0.556		3.06e-09	ADH1B,APCDD1,APLN,APOB,CCR1,CEBPD,CRABP2,CYP19A1,FABP4,G0S2,GAL,GLI1,HAS2,HGF,IRF6,KRT14,OXTR,PTGS2,RUNX2,SPNS2,STEAP4,TBXAS1,TSC22D3	113 (16)
CHUK	0.026	kinase		-0.917	bias	3.28e-09	ACKR3,CCR1,CEBPD,CXCL1,CXCL12,CXCL3,CXCL5,CXCL6,GADD45B,GRIN2A,IL4I1,KLF9,NGF,PLA2G4A,PTGS2,RGS16,RUNX2,TNFRSF11B	121 (16)
FOS	-0.103	transcription regulator		-0.756		3.52e-09	APLN,CASZ1,COL8A2,CRABP2,CXCL3,DIO2,FABP4,HAS2,HRK,IGFBP5,MMP7,MYO5B,NCF2,NGF,NPTX1,NR3C2,NRG1,OXTR,PGR,PMAIP1,PTGS2,RGS4,RUNX2,SEMA3A,ST8SIA5,TNFRSF11B	129 (17)
CTNNB1	0.11	transcription regulator		0.2		3.61e-09	ADGRG2,AOC3,APCDD1,APOD,BMF,CRABP2,CTHRC1,CXCL1,CXCL12,CYP19A1,DIO2,DIXDC1,FABP4,FGF9,FSTL3,GADD45B,GDF15,GLI1,GLUL,HHIP,IGFBP5,LFNG,MMP7,MT1L,NPTX1,NRG1,PKP3,PODXL,PTGS2,RUNX2,SIX1,SOX9,STRA6,TNC,TNFRSF11B,ZMAT4	123 (18)
TP53	-0.286	transcription regulator	Activated	2.521		2.23e-05	ABCC2,ANGPTL4,ANXA3,BMF,CEBPD,CXCL1,CXCL12,CXCL5,CYP19A1,CYP26B1,DBP,DDIT4,DDIT4L,DLX5,DUSP1,DUSP4,EYA4,FABP3,FABP4,FKBP5,FSTL3,G0S2,GADD45B,GDF15,GLI1,GLUL,HAS2,HGF,HHIP,HS3ST1,IGFBP5,ITGA5,KRT14,MPV17L,MT1L,NPTX1,NUP210,PEG10,PGR,PMAIP1,PODXL,PTGS2,RASSF2,RGS16,RUNX2,SCNN1A,SORBS1,TBXAS1,TNC,TSC22D3	136 (21)
ERK1/2 (family)		group		-0.498		5.92e-09	APLN,ATP1A3,CXCL1,CXCL3,CXCL5,CXCL6,CYP19A1,DUSP1,DUSP4,FABP4,FKBP5,HAS2,NRG1,PTGER2,PTGS2,RUNX2,SCNN1A,SOX9,TNFRSF11B	143 (20)
VEGF (family)		group		-0.159		6.82e-09	ACKR3,ACKR4,ANGPTL4,ANGPTL7,APLN,BMAL1,CRTAC1,CXCL1,CXCL12,DIO2,DUSP4,FABP4,FKBP5,GPRC5B,GRB14,INSIG1,NRG1,OXTR,PMAIP1,PTGS2,PTHLH,SLC7A2,TNC,TNFRSF11B	135 (23)
JUN	-0.296	transcription regulator		-0.553		8.15e-09	CXCL1,CXCL3,CXCL5,CYP19A1,DIO2,DUSP1,FABP4,HRK,KRT16,MAF,MMP7,NCF2,NFKBIZ,NGF,OXTR,PGR,PLA2G4A,PMAIP1,PTGS2,PTHLH,RUNX2,SH2D5,SOX9,TNC	143 (21)
triamcinolone acetonide		chemical drug	Activated	3.203		1.21e-08	ACKR4,ANGPTL4,ANGPTL7,ANOS1,CD22,DUSP1,FKBP5,INSIG1,KLF9,MT1L,PER1,PER3,RGS16,TSC22D3,ZBTB16	120 (10)
triptolide		chemical drug		-0.076		1.36e-08	ABLIM3,AFAP1L1,APLN,BMAL1,CXCL1,CXCL12,DUSP1,GLI1,HGF,MMP11,MMP7,PMAIP1,PTGS2	134 (23)
P38 MAPK (family)		group		-0.043		1.6e-08	CEBPD,CXCL1,CXCL12,CXCL6,CYP19A1,DDIT4,DIO2,DUSP1,FABP4,FBXO32,HAS2,IGFBP5,IRF6,NGF,PLA2G4A,PMAIP1,PTGS2,RGS4,RUNX2,SCNN1A	130 (19)
BMP2	-0.279	growth factor		1.444		1.71e-08	CXCL12,CYP19A1,DLX5,ERICH5,FABP4,GADD45B,HAS2,IGFBP5,KLF9,NEFM,PTGS2,RASSF2,RUNX2,SOX9,SYT7,TNFRSF11B,ZBTB16	126 (20)
IL17A		cytokine		0.656		2.12e-08	CEBPD,CXCL1,CXCL12,CXCL3,CXCL5,CXCL6,GLUL,HGF,IL22RA1,KRT16,LGI2,NFKBIZ,PODXL,PTGS2,RGS16,SCNN1A,SLC26A4,SOX9,STEAP4,TGM3,TNC,TNFRSF11B	130 (16)
spironolactone		chemical drug		-0.341		2.42e-08	ABCC2,DUSP1,FKBP5,HHIP,NR3C2,PER1,PTGS2,RUNX2,SCNN1A,SOX9,TSC22D3	132 (22)
ERK (family)		group		0.633		2.47e-08	BMF,CCR1,CEBPD,CLDN4,CXCL1,DIO2,DUSP1,DUSP4,FABP4,GDF15,HAS3,NFKBIZ,PMAIP1,PTGS2,RGS4,RUNX2	136 (20)
CEBPD	1.255	transcription regulator		-1.346		2.5e-08	CEBPD,COL6A3,CXCL1,CYP19A1,FABP4,FBXO32,FGF1,HGF,IGFBP5,NGF,PTGS2,TNC	131 (22)
SMAD4	0.039	transcription regulator		1.41		2.54e-08	ACKR3,ACVR1C,ANGPTL4,APLN,APOB,CXCL3,CXCL6,CYP19A1,FSTL3,GADD45B,GLI1,HAS2,HGF,IGFBP5,IL22RA1,NUP210,PTGER2,PTGS2,PTHLH,RUNX2,TNC	114 (17)
NFKB (complex)		complex		0.204	bias	2.72e-08	ACKR3,B3GNT5,CCKAR,CD24,CEBPD,CXCL1,CXCL12,CXCL3,CXCL5,CXCL6,DBP,FGF1,G0S2,GADD45B,GDF15,HAS2,KRT19,LTC4S,NCF2,NFKBIZ,NGF,PMAIP1,PTGS2,RGS16,SH2D5,TNFRSF11B	132 (18)
INSULIN (family)		group		1.797		2.77e-08	ANGPTL4,APLN,APOB,BMAL1,BPGM,CEBPD,CRABP2,CXCL1,CYP19A1,DDIT4,DLX5,DUSP1,DUSP4,FABP3,FABP4,FBXO32,GRB14,IGFBP5,INSIG1,NGF,PER1,PGR,PTGS2,PTHLH,RDH5,RUNX2,SORBS1,TNC	121 (19)
WNT3A	-1.143	cytokine		-1.189		3.34e-08	ADAMTS14,CXCL12,DDIT4,FABP4,FHOD3,GLI1,HAS2,HAS3,HHIP,IGFBP5,LRRC32,NRG1,PTGS2,RUNX2,SLC7A2,SOX9,STRA6,TNC,TNFRSF11B	120 (18)
L-triiodothyronine		chemical - endogenous mammalian		-1.266		4.08e-08	APOB,ATP1A3,BMF,CXCL12,CYP19A1,CYP26B1,DBP,DIO2,DUSP1,FABP4,FNDC5,GDF15,KCNA4,KLF9,KRT16,OXTR,PER1,PGR,PMAIP1,PTGS2,RGS16,RGS4,RUNX2,SORBS1	128 (19)
dihydrotestosterone		chemical - endogenous mammalian		1.65		4.74e-08	ACKR3,APOD,BMF,CYP19A1,DIO2,DUSP4,FABP4,FBXO32,FKBP5,G0S2,GLUL,IGFBP5,KRT14,KRT19,MAF,MMP7,OXTR,PER1,PMAIP1,PTGS2,PTHLH,RUNX2,SEC14L2,SLC4A4,SOX9,ZBTB16	137 (21)
LY294002		chemical drug		0.156		4.93e-08	ACKR3,CCR1,CLDN4,CXCL1,CXCL3,CXCL5,CXCL6,CYP19A1,DLX5,DUSP1,DUSP4,GDF15,GDF5,HAS2,HGF,IGFBP5,MAF,NPTX1,PMAIP1,PTGER2,PTGS2,RASSF2,RUNX2,ZBTB16	121 (18)
helenalin		chemical - endogenous non-mammalian		-0.64		5.49e-08	CXCL1,CXCL3,CXCL5,CXCL6,PLA2G4A,PTGS2	74 (10)
AGT	-0.227	growth factor		-0.351		5.63e-08	ANGPTL4,ANXA3,APLN,BMAL1,CAMK2A,CCKAR,CCR1,COL6A3,CRABP2,CREB5,CTHRC1,CXCL12,CYP19A1,DIO2,DUSP1,FABP4,FHOD3,FKBP5,GDF15,HAS2,HGF,IGFBP5,IRF6,ITGA5,MATN2,MMP11,NCF2,NGF,NRG1,PTGS2,PTHLH,SCNN1A,TNC,TNFRSF11B,ZBTB16	128 (23)
FSH (complex)		complex		0.319		6.01e-08	APLN,CYP19A1,DLX5,DUSP1,FKBP5,GPRC5A,GPRC5B,GRIN2A,ITGA5,LRRC32,MAMLD1,MT1L,PGR,PMAIP1,PTGER2,PTGS2,RASSF2,RGS16,RGS4,TNFRSF11B	143 (23)
PHACTR1	-0.036	other	Activated	2.449		6.99e-06	ANGPTL4,DDIT4,FABP4,GDF15,IGFBP5,PTGS2
rosiglitazone		chemical drug		-0.613		7.01e-08	ANGPTL4,AOC3,APLN,CCKAR,CYP19A1,DIO2,DLX5,FABP3,FABP4,FGF1,GDF15,GRIA1,HAS2,HGF,IGFBP5,INSIG1,LFNG,NGF,PTGS2,RUNX2,SORBS1,TNC	131 (18)
EFNA5	-0.092	kinase		-1.414		9.11e-08	CRABP2,DUSP4,KRT16,KRT75,PGR,PTGS2,PTHLH,SOX9	73 (7)
poly rI:rC-RNA		biologic drug		1.661		1.12e-07	ACKR4,APLN,CCR1,CD22,CEBPD,CHN1,CXCL1,CXCL3,DDIT4,DIO2,DUSP1,ERFE,GADD45B,GDF15,GLI1,GRIN2A,IL4I1,IRF6,ITGA5,KRT19,MEST,NFKBIZ,OMD,PLA2G4C,PMAIP1,PTGS2,SLC26A4,SLC7A2,TLR5,TNFRSF11B	141 (18)
F2	0.713	peptidase		-0.315	bias	1.21e-07	ANGPTL4,B3GNT5,CXCL1,CXCL3,CXCL5,DUSP1,HAS2,IGFBP5,NCF2,PGR,PLA2G4A,PMAIP1,PTGS2,RDH5,RHOJ,TSPAN32	118 (17)
EGFR	-0.07	kinase		-0.393		1.24e-07	B3GNT5,CPM,CXCL12,CXCL5,CYP19A1,DUSP1,DUSP4,HAS2,IGFBP5,KRT16,MATN2,MT1L,NUP210,PEG10,PKP3,PLA2G4A,PODXL,PTGER2,PTGS2,RUNX2,SOX9,STEAP4,TBXAS1,TNC,TNFRSF11B	138 (19)
NTRK1	-0.579	kinase	Activated	2.333		0.00719	COL6A3,COL6A6,CPA4,CREB5,EYA4,GDF15,MATN2,PEG10,SOX9	44 (5)
HIF1A	0.287	transcription regulator		-0.574		1.46e-07	AFAP1L1,ANGPTL4,APLN,CD24,CEBPD,CEMIP,CXCL12,DDIT4,GADD45B,HGF,HRK,IGFBP5,ITGA5,KIAA1217,KRT14,KRT19,MAF,MMP7,NFKBIZ,PMAIP1,PTGS2,RAB11FIP4,SOX9,TNFRSF11B	142 (18)
EP300	0.002	transcription regulator		0.323		1.69e-07	BMF,CORO2B,CRABP2,CYP19A1,DUSP1,DUSP4,FABP4,IRF6,KRT14,KRT16,MAF,MMP11,MMP7,NEBL,PGR,PLA2G4A,PTGS2,RUNX2,TBXAS1,TNC,TSC22D3	111 (17)
kainic acid		chemical toxicant		-1.108		1.79e-07	DUSP1,FGF9,GADD45B,GDF5,GRIA1,MMP7,NGF,NR3C2,PER1,PTGS2,RGS4,SIX1,SOX9	115 (20)
sphingosine-1-phosphate		chemical - endogenous mammalian		-0.77		1.83e-07	ACKR4,CASZ1,EPHB1,FAM167A,GALNT15,HAS2,IRF6,NEFM,NUP210,PTGS2,RUNX2,TNFRSF11B	133 (19)
Ni2+		chemical reagent		1.565	bias	1.84e-07	ANGPTL4,CXCL1,CXCL3,CXCL5,CXCL6,HRK	116 (14)
tetrachlorodibenzodioxin		chemical toxicant		0.699		1.85e-07	ABCC2,ADCY4,CCKAR,CYP19A1,DACT2,EPHB1,FGF9,GADD45B,GDF15,GLUL,ITGA5,KRT14,KRT19,LINC01016,LTC4S,NPTX1,PGR,PODXL,PTGS2,STEAP4,TNC,TSC22D3	152 (23)
fluocinolone acetonide		chemical drug	Activated	2.646		1.91e-07	ACKR4,ANGPTL4,ANGPTL7,ANOS1,FKBP5,PER3,RUNX2,ZBTB16	99 (7)
SP1	-0.045	transcription regulator		0.312	bias	1.99e-07	ADCY4,ADRA1B,AFAP1L1,ALOX15B,CEBPD,CRABP2,CXCL12,CXCL5,CYP19A1,GDF15,GRIA1,HAS2,HGF,KRT16,KRT19,MMP11,NCF2,PGR,PLA2G4A,PMAIP1,PTGS2,RUNX2,SOX9,TNC	146 (21)
SMARCA4	0.085	transcription regulator		-0.372		2.2e-07	ABLIM3,CCR1,CPM,CXCL1,DUSP4,FABP4,FAM167A,FGF9,FKBP5,GADD45B,GLI1,GULP1,HHIP,HIF1A-AS1,HS3ST1,IGFBP5,IRF6,ITGA5,MMP7,MT1L,NFKBIZ,PER3,PMAIP1,PTHLH,RUNX2	143 (21)
decitabine		chemical drug		-1.557		2.56e-07	ABCC2,ACVR1C,ANGPTL4,BMF,CASZ1,CD24,COL6A3,CRABP2,CRTAC1,CXCL12,CXCL3,CYP19A1,DUSP1,GADD45B,GDF15,GRIN2A,HS3ST2,KIF5C,KRT16,KRT19,KRT75,MAF,MMP7,NEFM,NPTX1,PGR,PKNOX2,PTGS2,RASSF2,TLL1,TNC	144 (19)
NR3C2	-1.181	ligand-dependent nuclear receptor		0.64		2.57e-07	ANGPTL7,CEBPD,DDIT4,DIO2,DUSP4,FKBP5,GUCY1A1,ITGA5,KLF9,KRT16,PTGS2,SCNN1A,TSC22D3	151 (19)
tamoxifen		chemical drug		-1.379		2.66e-07	ACKR3,ADORA1,CEBPD,CLDN4,CXCL12,FABP4,G0S2,GDF15,HAS2,HGF,OXTR,PGR,PTGER2,PTGS2,RERG,SLC7A2,SOX9,SYT7	142 (21)
mifepristone		chemical drug	Inhibited	-2.557		3.21e-07	ABCC2,ALOX15B,CD24,CEBPD,DDIT4,DIO2,DUSP1,FKBP5,GAL,HAS2,KLF9,OXTR,PGR,PLA2G4A,PTGER2,PTGS2,RUNX2	151 (21)
WBP2	-0.206	transcription regulator		-0.905		3.41e-07	ADAMTS14,APOB,BMF,COL6A3,CXCL1,CXCL3,HAS2,HHIP,KRTAP2-3/KRTAP2-4,PEG10,PTGS2
5-O-mycolyl-beta-araf-(1->2)-5-O-mycolyl-alpha-araf-(1->1')-glycerol		chemical - endogenous non-mammalian		1	bias	3.89e-07	CXCL1,CXCL3,CYP19A1,DUSP1,FABP4,NFKBIZ,NLRC3,PTGS2,RGS16	130 (14)
AHR	0.202	ligand-dependent nuclear receptor		-1.354		3.91e-07	ACKR3,ARHGEF16,CEBPD,COL6A3,CPA4,CRABP2,CYP19A1,DACT2,FABP4,FGF9,GDF15,IL22RA1,ITGA5,LTC4S,MATN2,NPTX1,OXTR,PTGS2,SEMA3A,SOX9,STEAP4,SYT7,TLR5	152 (25)
WWTR1	-0.086	transcription regulator		0.813		4.08e-07	ANGPTL4,AOC3,CTHRC1,CXCL1,CXCL3,CXCL5,CXCL6,GDF15,GDF5,KRT14,RUNX2,SH3BP1,SOX9
CTNNB1/TCF (complex)		complex		0.492	bias	4.12e-07	DLX5,FGF9,MMP7,RUNX2,TNFRSF11B
finerenone		chemical drug		-1.342		4.12e-07	DUSP1,HHIP,PER1,SCNN1A,TSC22D3
hydrocortisone		chemical - endogenous mammalian		0.934		4.88e-07	CEBPD,CXCL5,CYP19A1,FGF9,GADD45B,GLUL,HGF,IGFBP5,PLA2G4A,PTGS2,TNFRSF11B,TSC22D3	147 (22)
TRIB3	-0.248	kinase		-1.134		5.48e-07	DDIT4,FABP4,FBXO32,GDF15,MMP7,PMAIP1,RUNX2	114 (19)
raloxifene		chemical drug		1.554		5.52e-07	ANXA3,CD24,CXCL12,DDIT4,DUSP1,DUSP4,GPRC5A,IRF6,MATN2,PGR,PTGS2,TNFRSF11B	144 (20)
IKBKB	-0.021	kinase		-0.359		5.71e-07	CCR1,CEBPD,CXCL1,CXCL12,CXCL3,CXCL5,CXCL6,GLI1,HGF,NGF,PLA2G4A,PTGS2,RGS16,RUNX2,TNC,TNFRSF11B	141 (19)
MYOC	-0.146	other		1.131		5.78e-07	DDIT4,DLX5,EBF3,FBXO32,HHIP,IGFBP5,NEFM,PGR,RUNX2	96 (9)
aspirin		chemical drug		-0.247		5.82e-07	ABLIM3,AFAP1L1,APLN,BMAL1,CXCL1,GDF15,GLI1,GRIN2A,HGF,MMP11,PLA2G4A,PMAIP1,PTGS2,TNFRSF11B	133 (20)
PKA (complex)		complex		-1.32		6.04e-07	CYP19A1,DUSP1,DUSP4,HAS2,MEST,NGF,OXTR,PTGS2,PTHLH,SOX9,TNFRSF11B	127 (20)
POU5F1	-0.252	transcription regulator		1.913		6.66e-07	ACKR3,APCDD1,B3GNT7,BMPER,CASP10,CRABP2,CXCL12,CXCL3,CXCL5,DLX5,DUSP1,DUSP4,HRK,IRF6,KRT14,PMAIP1,PODXL,TNFRSF11B	122 (14)
IL1A	-0.249	cytokine		0.263		7.29e-07	ABCC2,APOD,CXCL1,CXCL12,CXCL3,CXCL5,CXCL6,IGFBP5,IL22RA1,ITGA5,NFKBIZ,NGF,PLA2G4A,PTGS2,RGS16,TNFRSF11B	129 (18)
CEBPB	0.308	transcription regulator		0.08		7.33e-07	APCDD1,APLN,APOB,CCR1,CEBPD,CXCL5,CYP19A1,FABP4,FBXO32,FSTL3,GDF15,HAS2,HGF,MMP11,NFKBIZ,NRG1,OXTR,PLA2G4A,PTGS2,PTHLH,RGS4,RUNX2,TNC	130 (20)
APP	-0.087	other		-0.666		7.93e-07	ATP1A3,BMAL1,BMF,CRABP2,CXCL1,CXCL12,CXCL3,CXCL5,CYP26B1,EYA4,FABP3,GDF15,GRIA1,GRIN2A,HGF,HRK,IGFBP5,KCNA4,LDB2,MAF,NPTX1,NRG1,PKP3,PLPPR4,PMAIP1,PTGS2,RASSF2,RUNX2,SOX9,TLR5,TNFRSF11B	121 (19)
E. coli serotype 0127B8 lipopolysaccharide		chemical - endogenous non-mammalian		-0.653		9.42e-07	ADGRG2,ADORA1,AIF1L,CXCL12,DIO2,FGF1,GLUL,GPRC5B,HAS2,NGF,PTGS2,TNFRSF11B	121 (15)
ALPHA CATENIN (family)		group		0	bias	9.7e-07	ADAMTS12,COL6A3,CXCL12,ITGA5,MMP11,NFKBIZ,PTGS2,RHOJ,STEAP4,TNC
norepinephrine		chemical - endogenous mammalian		-1.079		9.98e-07	ADRA1B,BMAL1,CD24,DIO2,DUSP1,GDF15,HHIP,HS3ST2,NGF,PER1,PTGS2,SLC6A17	102 (20)
OSM	-0.085	cytokine		1.122		1.01e-06	ANGPTL4,ANXA3,CD24,CEBPD,CLDN4,CPM,CXCL1,CXCL12,CXCL3,CXCL5,CXCL6,CYP19A1,GLUL,GRIN2A,HGF,KRT16,KRT19,PLA2G4A,PSG1,SPNS2,TNC,TNFRSF11B	123 (19)
PRDM1	-0.135	transcription regulator		0.258		1.05e-06	ANGPTL4,CASZ1,CD22,CPA4,DBNDD1,DDIT4,FAM167A,FNDC5,MAF,PDE4C,PLA2G4A,PMAIP1,RASSF2,RGS16,TMT1A
estrogen		chemical drug		-1.221		1.05e-06	APOB,CCKAR,CRABP2,CXCL12,CYP19A1,DUSP1,GAL,GRIA1,HGF,IGFBP5,ITGA5,OXTR,PGR,PTGS2,TNFRSF11B	138 (22)
CXCR4	-1.211	G-protein coupled receptor		0.684		1.08e-06	ACKR3,CXCL1,CXCL12,DLX5,PGR,PODXL,RUNX2,ZBTB16	149 (23)
CLOCK	-0.014	transcription regulator		0.532		1.18e-06	ANGPTL4,CEMIP,DBP,FGF1,FKBP5,GADD45B,HAS2,IGFBP5,MEST,MMP7,NEBL,NEFM,PER1,PER3	37 (4)
OGA	0.033	enzyme		-1.581		1.19e-06	ABLIM3,ADGRG2,CCR1,CD24,CMTM8,CREB5,CXCL6,FABP3,FGF9,GLUL,IGFBP5,MAMLD1,MMRN2,PLA2G4A,SORBS1,SOX9,TNC,TNFRSF11B	83 (7)
SP3	-0.018	transcription regulator		-0.123		1.24e-06	ADCY4,AFAP1L1,ALOX15B,BMF,DUSP1,GDF15,HAS2,HGF,KRT16,NCF2,PGR,PTGS2,TNC	102 (8)
AKT (family)		group		-0.111		1.36e-06	BMF,CPM,CXCL12,CYP19A1,FABP4,FBXO32,FKBP5,GLI1,PGR,PLA2G4A,PMAIP1,PODXL,PTGER2,PTGS2,RUNX2,SOX9,STEAP4,TNC	143 (23)
4-hydroxytamoxifen		chemical drug		-0.429		1.4e-06	CEBPD,CLDN4,CYP19A1,DDIT4,DUSP1,DUSP4,FABP4,KRT19,PGR,PMAIP1,PTPRH,RGS16	123 (19)
TGFBR2	0.259	kinase		-0.595		1.56e-06	ANGPTL4,DDIT4,FGF9,FKBP5,GADD45B,GAL,GLI1,HGF,IGFBP5,KRT19,NFKBIZ,NGF,PTGER2,PTGS2,PTHLH,RUNX2,TBXAS1,TNFRSF11B	141 (19)
PGR	-0.603	ligand-dependent nuclear receptor		0.667		2.03e-06	CEBPD,COL6A3,COL8A2,CYP19A1,FKBP5,GAL,GLUL,GPRC5A,HAS3,IGFBP5,KLF9,MMP11,MMP7,PGR,PTGS2,RASSF2,TLL1,TNC,TSC22D3	162 (18)
IL1 (family)		group		0.46		2.29e-06	CEBPD,CXCL1,CXCL3,CXCL5,DUSP1,GDF15,HGF,MMP7,NGF,NRG1,PLA2G4A,PTGS2,RUNX2,SOX9,TNC,TNFRSF11B	111 (17)
MSTN	-0.662	growth factor		-0.492		2.3e-06	ANGPTL4,ANOS1,CXCL1,DIO2,FBXO32,HAS2,IGFBP5,PTHLH,RASSF2,RUNX2,TNC	111 (16)
taurocholic acid		chemical - endogenous mammalian		0.853		2.35e-06	APOD,CXCL3,CXCL5,CXCL6,DIO2,EPHB1,GADD45B,MMP11,PTGS2	87 (13)
corticosterone		chemical - endogenous mammalian		1.997		2.44e-06	ANGPTL4,APOB,DBP,DDIT4,DIO2,FKBP5,GLUL,KLF9,NR3C2,PTGS2,TSC22D3	117 (15)
LH (complex)		complex		0.048		2.46e-06	BMAL1,CYP19A1,DUSP1,FKBP5,GADD45B,GPRC5B,HAS2,PER1,PGR,PMAIP1,PTGS2,RGS16,RGS4,RUNX2,TNFRSF11B,ZBTB16	135 (20)
CD-38 inhibitor 78c		chemical reagent		-1.342		2.64e-06	CXCL12,FGF1,FGF9,HGF,PTGS2	49 (7)
miR-31-5p (and other miRNAs w/seed GGCAAGA)		mature microRNA		-0.335	bias	2.64e-06	CXCL1,CXCL5,ITGA5,KRT14,KRT16
TRIM3	-0.042	enzyme		-1.342		2.64e-06	CXCL3,CXCL5,CXCL6,FGF1,MMP7	64 (9)
PTGS2	-0.802	enzyme		1.634		2.67e-06	CXCL12,CXCL5,CYP19A1,DLX5,DUSP1,FABP4,GRIA1,GRIN2A,MMP7,PLA2G4A,PTGER2,PTGS2,RUNX2	130 (20)
FABP5	0.163	transporter		0.707		3.25e-06	CDH18,CXCL1,FABP3,FABP4,GADD45B,HGF,KRT19,PTGS2	121 (18)
CCBE1	0.219	other		0	bias	3.39e-06	APLN,BMPER,CTHRC1,HAS2,TNC
GNA13	0.004	enzyme		1.41	bias	3.39e-06	CXCL1,CXCL3,CXCL5,CXCL6,PTGS2	96 (14)
RARA	0.103	ligand-dependent nuclear receptor		1.371		3.5e-06	ABCC2,CD24,CRABP2,CXCL5,CYP19A1,CYP26B1,DUSP1,GDF15,GLI1,IRF6,MMP11,PTGS2,STRA6,TMT1A,TNFRSF11B,ZMAT4	147 (23)
N-acetyl-L-cysteine		chemical drug		-0.212		3.6e-06	ATP1A3,CASP10,CXCL12,CXCL3,DDIT4,DUSP1,FBXO32,GLI1,NCF2,NFKBIZ,PGR,PTGS2,RUNX2,TNC	147 (21)
STAT3	0.064	transcription regulator		0.566		3.8e-06	ANGPTL4,APLN,BMF,CCR1,CEBPD,CXCL12,CXCL3,CXCL6,DDIT4,DUSP1,GRIN2A,HAS2,HGF,IGFBP5,ITGA5,LGI2,MAF,MMP7,NFKBIZ,PEG10,PGR,PLA2G4A,PMAIP1,PTGS2,RUNX2,STEAP4	137 (18)
DMP1	0	other	Activated	2.216		0.000128	CORO2B,CSDC2,DLX5,FGF1,RUNX2
cardiotoxin		chemical - other		1	bias	4e-06	ANGPTL4,AOC3,APLN,CCR1,ERFE,FGF9,FNDC5,HGF,ITGA5,MEST,MMP7,NRG1,TNFRSF11B
actinomycin D		biologic drug		0.793		4e-06	ABCC2,CASP10,CXCL1,DDIT4,DUSP1,DUSP4,GUCY1A1,IGFBP5,NGF,PMAIP1,PTGS2,PTHLH,RGS4	140 (20)
MAPK (family)		group		0.24	bias	4.01e-06	APLN,CLDN4,CXCL1,DBP,HGF,MMP7,PER1,PTGS2,RUNX2	118 (18)
SORL1	-0.479	transporter		0.905		4.05e-06	CTHRC1,CXCL12,EPHB1,GAL,GDF5,HGF,ITGA5,NGF,SEMA3A,TNC,TNFRSF11B
MAP3K1	-0.068	kinase		0.943		4.05e-06	DUSP1,PGR,PLA2G4A,PTGS2,RGS4,RUNX2,TNC	112 (20)
tung tree oil		chemical - endogenous non-mammalian				4.29e-06	DDIT4,DUSP1,GDF15,INSIG1,KRTAP2-3/KRTAP2-4
NR1D2	-0.22	ligand-dependent nuclear receptor		0.728		4.29e-06	BMAL1,COL6A3,FABP3,FABP4,TNC
IL13	0.973	cytokine		-1.395		4.55e-06	ACKR3,ADORA1,CXCL1,CXCL5,CXCL6,FABP4,G0S2,HS3ST1,KRT16,MAF,MAP3K7CL,MMP7,PLA2G4A,PTGS2,SLC26A4,SLC7A2,SOX9,TMC6,TNFRSF11B	141 (19)
mycophenolic acid		chemical drug		0.378		4.66e-06	CXCL3,CXCL5,CXCL6,DUSP1,KRT19,PTGS2,RGS4,RUNX2	112 (16)
CREBBP	0.085	transcription regulator		-0.505		4.92e-06	CORO2B,CXCL12,DUSP1,DUSP4,FABP4,GLI1,GRIN2A,HAS2,IRF6,KRT14,MAF,MMP11,NEBL,PGR,PTGS2,RUNX2,TNC	120 (16)
trans-hydroxytamoxifen		chemical drug		0.905		5.3e-06	ANXA3,CD24,CXCL12,DDIT4,DUSP1,DUSP4,FGF9,GPRC5A,IRF6,MATN2,PLXDC1
RNF138	-0.027	enzyme		-0.447	bias	5.38e-06	CXCL1,GADD45B,LRRC32,RGS16,SH2D5
RXRA	0.038	ligand-dependent nuclear receptor		0.311		5.4e-06	ABCC2,ADH1B,CEBPD,CRABP2,CSDC2,CXCL1,DLX6,FABP3,FABP4,HAS2,INSIG1,KLF9,MMP11,PGR,RHOJ,SORBS1,STRA6	106 (16)
S100A9		other		0.302		5.59e-06	APLN,BMF,CHDH,CPM,DDIT4,FBXO32,GPRC5A,MMP7,NRG1,PER1,SIX1	78 (7)
BRAF	-0.012	kinase				5.81e-06	ADAMTS14,AIF1L,B3GNT5,BMF,CPM,CTHRC1,CXCL1,CXCL5,DUSP4,GDF15,HGF,NGF,NPTX1,NR3C2,NRG1,NUP210,PODXL,TNFRSF11B	123 (18)
fulvestrant		chemical drug		0.182		6.24e-06	CEBPD,CXCL12,CYP19A1,DDIT4,FABP4,FGF9,GAL,GUCY1A1,IGFBP5,PGR,PMAIP1,PTGS2,TNFRSF11B,TSC22D3	143 (22)
RBM47	-0.552	other				6.28e-06	APLN,CCR1,CXCL12,FNDC5,GADD45B,GAL,TSC22D3
ESTROGEN RECEPTOR (family)		group		-1.757		6.4e-06	CD24,CLDN4,CPM,CXCL1,CXCL12,FGF1,GAL,KRT19,OXTR,PGR,PMAIP1,TNC,TSC22D3	161 (20)
SPP1	0.195	cytokine		0.06		6.4e-06	CXCL1,CXCL12,CXCL3,CXCL5,CXCL6,HAS2,INSIG1,KRT19,MMP7,PTGS2,RUNX2,SLC7A2,SOX9	132 (18)
IL6	0.038	cytokine	Activated	2.096		2.11e-10	ABCC2,APOB,CCR1,CEBPD,CEMIP,CXCL1,CXCL5,CXCL6,CYP19A1,DLX5,DUSP1,GADD45B,GAL,GLI1,HAS2,HGF,HRK,IGFBP5,KRT14,MAF,MMP7,NCF2,NGF,OXTR,PODXL,PTGS2,RUNX2,SCNN1A,SLC14A1,STEAP4,TBXAS1,TLR5,TNC,TNFRSF11B	152 (19)
EFNA4	0.036	kinase		-0.816		6.99e-06	CRABP2,DUSP4,KRT16,KRT75,PTHLH,SOX9
TAFAZZIN	0.02	enzyme		-0.588		7.03e-06	ADRA1B,ANGPTL4,CD22,CXCL12,DUSP1,FABP4,IGFBP5,INSIG1,KRT19,PMAIP1,PTGS2,RGS4,RUNX2,SOX9,TSC22D3,ZFPM2	140 (24)
troglitazone		chemical drug		-0.944		7.03e-06	ANGPTL4,CEBPD,CXCL1,CXCL5,CYP19A1,FABP3,FABP4,G0S2,GDF15,HGF,KRT14,LTC4S,OSBP2,PTGS2,SORBS1,TBXAS1	135 (21)
IL10	-0.102	cytokine		-1.5		7.5e-06	ABCA6,ABLIM3,CCR1,CD24,CXCL12,CXCL3,CXCL5,CXCL6,DUSP1,FKBP5,GPRC5B,HGF,MAF,MMP7,PTGS2,RGS16,TLR5,TSC22D3	146 (17)
metformin		chemical drug		0.315		7.5e-06	ANGPTL4,APOB,CXCL12,CYP19A1,DDIT4,DLX5,DUSP1,G0S2,GADD45B,GDF15,GRB14,HRK,IL22RA1,INSIG1,PGR,PMAIP1,PTGS2,RUNX2	131 (24)
T-5224		chemical reagent		-1.667		7.57e-06	ANGPTL4,CD24,CPM,CREB5,FKBP5,GADD45B,HAS2,NEBL,PTGS2
TCF (family)		group				7.73e-06	ADGRG2,APOD,DIO2,FGF9,MMP7,MT1L,PTGS2,SOX9	79 (7)
RBPJ	-0.183	transcription regulator		1.46		7.85e-06	APLN,CXCL12,CYP19A1,DUSP1,FGF1,FGF9,GDF5,HAS2,HGF,LFNG,NGF,SOX9,TNC	140 (25)
MAPK14	0.107	kinase		0.832		7.94e-06	CEBPD,CXCL1,CXCL3,CXCL5,CXCL6,DUSP1,GRIN2A,HAS2,PMAIP1,PTGS2,RUNX2,SOX9	113 (19)
HNRNPA2B1	0.058	other				7.95e-06	ADGRG2,CD24,CEMIP,EYA4,GDF15,GPRC5B,MEST,NR3C2,PEG10,STK32B
HDAC1	0.121	enzyme		0		7.99e-06	BMF,COL6A3,CXCL1,DUSP1,FABP4,GLI1,GLUL,NEFM,OXTR,PMAIP1,PTGS2,RGS4,RUNX2,SH3BP1,SOX9,TSC22D3	134 (22)
S100A8		other		0.302		8.01e-06	APLN,BMF,CHDH,CPM,DDIT4,FBXO32,GPRC5A,MMP7,NRG1,PER1,SIX1
MIR31HG	-0.189	other		0.555		8.17e-06	CXCL1,CXCL5,HGF,NRG1,TNFRSF11B	86 (10)
SMAD3	0.006	transcription regulator		0.617		8.4e-06	ACVR1C,ADORA1,APOB,COL6A3,CYP19A1,DUSP4,FNDC5,FSTL3,GADD45B,GLI1,HAS2,PTGS2,PTHLH,RUNX2,TNC	130 (22)
MRTFA	0.101	transcription regulator		0.791		8.68e-06	CD24,COL6A3,CXCL12,FABP3,G0S2,ITGA5,PGR,PTGS2,RGMB,SORBS1,TBXAS1,TNC	118 (17)
PPARD	-0.04	ligand-dependent nuclear receptor		-1.28		8.86e-06	ADORA1,ANGPTL4,APOB,CXCL1,CXCL3,FABP3,FABP4,GLI1,HHIP,PDE4C,PEG10,PER3,PGM5,PTGS2,RUNX2,TLR5,TNC,TNFRSF11B	123 (19)
RARG	-0.079	ligand-dependent nuclear receptor		1.481		9.07e-06	CRABP2,CYP19A1,CYP26B1,DUSP1,HAS2,MMP11,STRA6,ZMAT4	108 (14)
PTGS1	0.3	enzyme		1.222		9.17e-06	FABP4,NRG1,OXTR,PLA2G4A,PTGER2,PTGS2	100 (15)
EFNA3	-0.106	kinase		-0.816		9.17e-06	CRABP2,DUSP4,KRT16,KRT75,PTHLH,SOX9
PPARG	0.067	ligand-dependent nuclear receptor		-1.605		9.63e-06	ALOX15B,ANGPTL4,CRABP2,CXCL1,CXCL5,CYP19A1,FABP3,FABP4,FGF1,GDF15,HGF,IGFBP5,INSIG1,KRT19,PTGS2,RUNX2,SORBS1,TBXAS1,TSC22D3	130 (21)
BMPR1B	-0.104	kinase		1	bias	9.94e-06	CYP19A1,DLX5,PTGS2,RUNX2,SOX9	59 (9)
Ro31-8220		chemical drug		-1.283	bias	1.04e-05	DUSP1,DUSP4,FABP4,FSTL3,ITGA5,PTGS2	120 (19)
FOXC2	0.282	transcription regulator		-0.239		1.06e-05	CXCL12,DLX6,FABP4,LFNG,OMD,PTGS2,RUNX2,SOX9	123 (16)
AR	0.103	ligand-dependent nuclear receptor		-0.576		1.06e-05	ALOX15B,ATP1A3,BMF,BPGM,CAMK2A,CD24,CXCL12,DDIT4,FKBP5,GDF15,GUCY1A1,HGF,IGFBP5,KRT14,KY,LRATD1,PER1,PGR,PMAIP1,PTHLH,SOX9,SYT7,TBXAS1,WNT9B,ZBTB16	136 (20)
calcitriol		chemical drug		-0.923		1.06e-05	ACKR4,CA11,CEBPD,COL6A3,CXCL1,CXCL12,CXCL3,CXCL6,CYP19A1,DACT2,DIO2,DUSP1,FABP4,FNDC5,IGFBP5,MAF,NGF,NPTX1,OMD,PGR,PTGER2,PTGS2,SLC14A1,SOX9,TNFRSF11B	129 (21)
cyclic AMP		chemical - endogenous mammalian		-0.488		1.12e-05	AOC3,CEBPD,CYP19A1,IGFBP5,MEST,NGF,PER1,PGR,PLA2G4A,PTGER2,PTGS2,PTHLH,SOX9	133 (24)
INHBE	-0.102	growth factor				1.2e-05	FABP4,FSTL3,G0S2,MEST,SORBS1
FOXA2		transcription regulator		0.958		1.2e-05	ANGPTL4,APOB,BMPER,CLDN4,CPM,CTHRC1,DDIT4,DIO2,FABP3,GAL,HHIP,HRK,IGFBP5,LTC4S,MMP7,OSBP2,TBXAS1
HISTONE H4 (family)		group				1.24e-05	ANGPTL4,CXCL1,CYP19A1,GADD45B,GRIP1,HAS2,KIF5C,PMAIP1,PTGS2,RUNX2	135 (19)
TMPRSS2-ERG		fusion gene/product		-1		1.27e-05	ADAMTS12,DDIT4,FHOD3,GDF15,GPRC5B,KLF9,KRT16,LFNG,PSG1
lysophosphatidylinositol		chemical - endogenous mammalian		1.633	bias	1.34e-05	CXCL3,CXCL5,CXCL6,FABP4,GLUL,INSIG1	114 (12)
HISTONE H3 (family)		group				1.48e-05	ACKR3,ADRA1B,AP1S3,CXCL1,CYP19A1,DDIT4,DLX5,FABP4,FKBP5,GLI1,ITGA5,MAF,PER1,PGR,PMAIP1,PTGS2,RGS4,RUNX2,SCNN1A,ZMAT4	127 (18)
SNCA	0.396	enzyme		-1.786		1.51e-05	ABLIM3,CD22,CTHRC1,DUSP1,FABP4,FBXO32,GLRA1,GRIP2,LRRTM2,MYO5B,NCF2,NEFM,NPTX1,PRXL2A,PTGS2,SH2D5,TMEM255A,TSC22D3	93 (11)
Z-LLL-CHO		chemical - protease inhibitor		0.097		1.52e-05	CAMK2A,CLDN4,DUSP1,DUSP4,G0S2,GLI1,HAS2,MIOS,MMP11,NCF2,PGR,PMAIP1,PTGS2,RGS4,RUNX2,SGCA	124 (17)
testosterone		chemical - endogenous mammalian		1.061		1.61e-05	ANXA3,APLN,CXCL12,CYP19A1,CYP26B1,DDIT4,FABP4,FBXO32,GRIA1,IGFBP5,MMP7,NGF,PTGS2,SCNN1A,TBXAS1,TNFRSF11B	130 (20)
KLF2	0.03	transcription regulator		-0.548		1.62e-05	ACKR3,APLN,CRABP2,CXCL3,FABP4,LTC4S,PTGS2,PTHLH,RUNX2,SOX9	96 (17)
HBB		enzyme				1.66e-05	CXCL1,CXCL3,CXCL5,CXCL6,GDF15,PLA2G4A,PTGS2,TLR5	131 (18)
MRTFB	-0.046	transcription regulator		-0.102		1.72e-05	CD24,COL6A3,CXCL12,G0S2,IGFBP5,ITGA5,NFKBIZ,PTGS2,RGMB,SORBS1,TBXAS1	65 (7)
SERPINB7	-0.457	other		-1.129		1.73e-05	ADAMTS12,ADAMTS14,CCR1,CXCL1,CXCL3,CXCL5,MMP11,TGM3,TLL1
ERBB2	0.033	kinase		-0.237		1.74e-05	ACKR3,ANGPTL4,ANXA3,CHDH,CLDN4,COL6A3,CPM,CXCL12,CXCL6,FGF9,FSTL3,GLUL,HAS2,IGFBP5,IRF6,ITGA5,MAF,MMP11,MMP7,NCF2,NRG1,NUP210,OXTR,PER1,PODXL,PTGS2,SORBS1,STEAP4,TNC	119 (18)
Salmonella enterica serotype abortus equi lipopolysaccharide		chemical toxicant		0.711	bias	1.79e-05	ACKR3,CXCL1,CXCL3,CXCL5,G0S2,GADD45B,GPRC5A,NFKBIZ,PMAIP1,PTGS2	127 (15)
JAG1	0.347	growth factor		1.89		1.81e-05	APOD,CLDN4,CYP19A1,DUSP1,GDF15,RUNX2,TNC	112 (13)
sulindac sulfide		chemical drug		0.497		1.81e-05	GDF15,INSIG1,KRT19,MMP7,NRG1,PGR,PTGS2
capsaicin		chemical drug	Inhibited	-2.422		1.81e-05	CAMK2A,GDF15,HGF,KCNA4,PTGS2,SCNN1A,TNFRSF11B	128 (19)
ATN1	0.036	transcription regulator				1.83e-05	ATP1A3,CD24,DBP,FGF1,IGFBP5,NEFM,NPTX1,RGS16,ST8SIA5
EZH2	0.007	transcription regulator		-1.732		1.86e-05	ACKR3,CEMIP,CXCL1,DENND2A,FHOD3,FKBP5,GADD45B,GDF15,HGF,KIAA1217,MMP7,OXTR,PER1,PGR,PLA2G4A,PTGS2,RUNX2,ZBTB16	135 (23)
HGF	1.563	growth factor		-0.096		1.96e-05	ACKR3,ACKR4,ANGPTL4,BMAL1,CASP10,DUSP1,DUSP4,FKBP5,GRB14,HGF,INSIG1,KRT19,NFKBIZ,NRG1,PTGS2,PTHLH,RUNX2,SEMA3A	137 (21)
FOXC1	-0.032	transcription regulator		1.411		1.98e-05	CXCL12,DLX6,IRF6,KRT16,KRT75,LFNG,MMP7,OMD,RUNX2,SOX9
levodopa		chemical - endogenous mammalian		0.655		2.01e-05	CASZ1,CMTM8,CORO2B,CRTAC1,CXCL12,DBP,DDIT4L,DIXDC1,DUSP1,FKBP5,GADD45B,GUCY1A1,IGFBP5,INSC,KLF9,LDB2,MYO5B,PER1,RERG,SOX9,TMC6
FGF2	0.103	growth factor		0.937		2.01e-05	ANGPTL4,CRABP2,CXCL12,FABP4,GAL,GLI1,GRIA1,GRIN2A,HAS2,HGF,IGFBP5,ITGA5,NR3C2,PLXDC1,PODXL,PTGS2,RUNX2,SOX9	123 (15)
DNMT3A	-0.136	enzyme		-0.194		2.01e-05	ADORA1,APLN,CAMK2A,CXCL1,CXCL3,CXCL5,GUCY1A1,IGFBP5,PTGS2,RGS16,RUNX2,TLR5	139 (18)
genistein		chemical drug		-0.228		2.15e-05	ANGPTL4,APOB,CXCL12,CYP19A1,DUSP1,FERMT3,GDF15,GLI1,KRT14,PER1,PGR,PTGS2,RAB11FIP4,RUNX2,SLC4A4,TNFRSF11B	130 (23)
COLLAGEN TYPE II (complex)		complex	Activated	2		0.000128	CXCL1,CXCL3,CXCL5,GDF5,MMP7	129 (18)
INS		other		1		2.25e-05	CD24,CEMIP,CRABP2,DDIT4,DUSP1,HGF,IGFBP5,MEST,PTGS2,SOX9,TNFRSF11B	155 (23)
D-glucose		chemical - endogenous mammalian		0.024		2.29e-05	ACVR1C,ANXA3,APLN,APOB,BMAL1,CXCL3,DDIT4,DIO2,DUSP1,ERFE,FBXO32,GDF15,GLUL,HGF,HRK,ITGA5,KIF5C,PODXL,PTGS2,RDH5,RUNX2,SIX1,SORBS1,SOX9	120 (18)
MYF6		transcription regulator				2.35e-05	ANGPTL4,APLN,ERFE,FGF9,FNDC5,MMP7,NRG1,TNFRSF11B
MAC (complex)		complex		-1.14	bias	2.37e-05	FGF1,PTGER2,PTGS2,RGS16,SOX9	121 (20)
LEP	1.881	growth factor		0.015		2.77e-05	ANGPTL4,CASP10,COL6A3,CYP19A1,FABP3,FABP4,FKBP5,GAL,GRIA1,LTC4S,MMP7,NCF2,PGR,PMAIP1,PTGS2,RUNX2,STEAP4,TNFRSF11B	138 (20)
SIRT1	-0.013	transcription regulator		1.447		2.85e-05	ABCC2,APLN,BMAL1,CYP19A1,DBP,FABP4,FBXO32,GLI1,GRIP1,HGF,KIF5C,MAF,PER1,PMAIP1,RGS16,RUNX2,SCNN1A	127 (20)
POU4F1	0.492	transcription regulator		-0.44		2.87e-05	ADGRG2,CCKAR,GAL,IRX6,PAPPA2,PLCH2,PMAIP1,SLC6A17
LATS1	0.088	kinase		0.896		2.98e-05	CD24,CLDN4,KRT19,PGR,PTGS2,SOX9	113 (13)
GPER1	-0.268	G-protein coupled receptor		1.069		3e-05	CEBPD,CYP19A1,DDIT4,DUSP1,DUSP4,PMAIP1,RGS16	140 (24)
progesterone		chemical - endogenous mammalian		1.153		3.07e-05	APOD,BMAL1,CEBPD,CLDN4,CXCL12,CYP19A1,DBP,FKBP5,GAL,GRIA1,HGF,IGFBP5,ITGA5,KLF9,MMP7,NR3C2,OXTR,PGR,PTGER2,PTGS2,RASSF2	147 (22)
methylprednisolone		chemical drug		0.826		3.18e-05	ABCC2,ADRA1B,ANXA3,BMAL1,CD22,CD24,DDIT4,DUSP1,FBXO32,G0S2,INSIG1,ITGA5,KLF9,KRT19,MMP11,SH2D4A,SLC4A4,SLC7A2,TLR5,TSC22D3	111 (7)
eprenetapopt		chemical drug		1.14		3.3e-05	DLX5,DLX6,GADD45B,KRT14,PMAIP1,SCNN1A	93 (7)
CXCL12	-0.94	cytokine		-0.436		3.44e-05	CXCL12,DLX5,IRF6,MMP11,MMP7,PGR,PODXL,PTGS2,RUNX2,TNFRSF11B,ZBTB16	138 (20)
NKX2-3		transcription regulator		0.846		3.44e-05	AIF1L,ANGPTL4,AOC3,GALNT15,GDF15,MMP7,PMAIP1,PODXL,PTGS2,REEP1,SEMA3A
tacrolimus		chemical drug		0.882		3.44e-05	APOD,DUSP4,FABP4,FKBP5,GPRC5B,LRRC32,MAF,NPTX1,PTGER2,PTGS2,RUNX2,TNC	123 (20)
EPAS1	0.13	transcription regulator		0.679		3.45e-05	ANGPTL4,APLN,CCR1,CEBPD,CEMIP,CXCL12,FABP4,GADD45B,IGFBP5,RGS4,RUNX2,SOX9,TNFRSF11B	115 (18)
MYD88	-0.015	other		-0.292	bias	3.48e-05	CEBPD,CXCL1,CXCL12,DUSP1,FBXO32,GDF15,IGFBP5,MMP7,NFKBIZ,PLA2G4A,PTGS2,RUNX2,SLC7A2,SOX9	133 (20)
TGF BETA (family)		group		-0.454		3.5e-05	ANGPTL4,AOC3,BMAL1,FSTL3,GADD45B,IGFBP5,ITGA5,KRT16,MAF,MMP11,MMP7,PTGER2,PTGS2,PTHLH,RUNX2,SEC14L2,TNFRSF11B	135 (19)
MAPK8	0.022	kinase		0.466		3.72e-05	APOD,CYP19A1,DIO2,DUSP1,DUSP4,HRK,MMP7,PTGS2,RGS4,TSC22D3	123 (19)
CHD1	-0.039	enzyme		1	bias	3.78e-05	CXCL1,CXCL3,CXCL6,PTGS2
trichostatin A		chemical drug		0.987		3.93e-05	ABCC2,COL6A3,CRABP2,CRTAC1,CXCL1,CXCL12,CXCL3,CYP19A1,DUSP1,FABP4,IGFBP5,KIF5C,MAF,MAMLD1,MMP7,MT1L,NEFM,OXTR,PGR,PMAIP1,PTGS2,RERG,RUNX2,SCNN1A,SEMA3A,TNC,TNFRSF11B	144 (21)
EFNA2	0.747	kinase		-0.816		4.04e-05	CRABP2,DUSP4,KRT16,KRT75,PTHLH,SOX9
rolipram		chemical drug		1.387		4.04e-05	DUSP1,GLI1,GRIA1,PGR,PTGS2,TLR5	128 (23)
ATF4	-0.06	transcription regulator		0.289	bias	4.39e-05	CEMIP,CXCL1,DDIT4,GDF15,IGFBP5,KLF9,PMAIP1,PTGS2,RUNX2,SH3RF3,TNFRSF11B	130 (21)
conjugated linoleic acid		chemical drug		0.152		4.46e-05	ANGPTL4,DUSP1,FABP4,GDF15,PTGS2,TNFRSF11B	135 (20)
GLI3	-0.069	transcription regulator		-0.205		4.47e-05	DUSP1,GLI1,HHIP,KRT16,NFKBIZ,PTHLH,RUNX2,SOX9	117 (11)
JNK (family)		group		-0.944		4.56e-05	APLN,BMF,CXCL12,CXCL6,DUSP1,FABP4,FBXO32,GDF15,GRIA1,PTGS2,STRA6	135 (22)
GDF2		growth factor		0.027		4.68e-05	ANOS1,ANXA3,CXCL12,DLX5,GADD45B,HAS2,IGFBP5,NGF,RUNX2	31 (4)
MET	-0.161	kinase		1.501		4.94e-05	AOC3,BMF,CXCL1,FBXO32,GLUL,HGF,MAP3K7CL,NFKBIZ,NPTX1,PTGS2,SOX9	117 (22)
oleic acid		chemical - endogenous mammalian		0.99		4.95e-05	ANGPTL4,APOB,CASP10,CXCL1,CXCL3,CXCL5,CXCL6,DUSP1,FABP4,GADD45B,GDF15,PTGS2	112 (17)
WNT5A	-0.047	growth factor		0.391		5.14e-05	BMPER,CLDN4,CXCL1,CXCL12,CYP19A1,FABP4,GDF5,MMP7,PTGS2,RUNX2,TLR5	142 (22)
N-[N-(3,5-difluorophenacetyl-L-Ala)]-S-phenylglycine t-butyl ester		chemical - protease inhibitor		0.373		5.19e-05	ACKR3,CD24,CXCL1,CXCL12,FSTL3,GADD45B,INSIG1,ITGA5,SOX9	134 (19)
FKBP10	0.054	enzyme		1.633	bias	5.4e-05	APLN,COL6A3,COL8A2,GLI1,NGF,PTGS2
STAT5B	0.021	transcription regulator		1.155		5.47e-05	BMF,CYP26B1,DAW1,DUSP1,G0S2,GADD45B,GLUL,KLF9,KRT19,MAF,OMD,SH3RF3,SUSD4,TBXAS1
IGF1	-0.398	growth factor		0.929		5.5e-05	CEBPD,CGNL1,CYP19A1,DDIT4,DUSP1,FABP4,FBXO32,FHOD3,HGF,IGFBP5,ITGA5,LRRC38,NCF2,NEFM,PGR,PTGS2,PTHLH,RUNX2,TNFRSF11B	154 (26)
prazosin		chemical drug		-1	bias	5.88e-05	BMAL1,DIO2,DUSP1,PER1	88 (15)
vitamin K2		chemical drug		-1.98	bias	5.88e-05	CD24,GPRC5B,MATN2,TNFRSF11B
LIF	-0.547	cytokine		0.567		6e-05	CEBPD,CYP19A1,GAL,GLUL,HGF,PAPPA2,PGR,PTGS2,RGS4,TNC,TNFRSF11B	122 (20)
HDAC4	0.084	transcription regulator		0.057		6.03e-05	ANGPTL4,CAMK2A,CHN1,LDB2,PTGS2,RGS4,RUNX2,SOX9,TNFRSF11B	112 (14)
bortezomib		chemical drug		1.776		6.1e-05	BPGM,CEBPD,CXCL12,GADD45B,GDF15,GLI1,HRK,KLF9,PGR,PMAIP1,PTGS2,TSC22D3	143 (18)
SB203580		chemical drug		0.591		6.29e-05	ANXA3,BPGM,CASP10,CD24,CEBPD,CXCL1,CXCL5,CYP26B1,DUSP1,FABP3,HAS2,HAS3,NGF,PTGS2,PTHLH,RUNX2,TNFRSF11B	132 (18)
JAG2	-0.667	growth factor		-1.342		6.37e-05	CCR1,CXCL1,CXCL3,CXCL5,CXCL6
SCARB1	-0.112	transporter		-0.896		6.49e-05	APOB,APOD,DDIT4,FABP3,FBXO32,PTGS2	98 (12)
SHH	-0.181	peptidase		-0.637		6.61e-05	DLX5,GLI1,HGF,HHIP,IGFBP5,LFNG,PTHLH,RUNX2,SOX9,TSC22D3	101 (13)
L-glutamic acid		chemical - endogenous mammalian		0.426		6.65e-05	BMAL1,GADD45B,GRIN2A,INSIG1,PER1,PLA2G4A,PTGS2,RUNX2,SORBS1	134 (23)
cisplatin		chemical drug		-1.183		6.71e-05	ABCC2,ADORA1,B3GNT7,B4GALNT3,CCR1,CLDN4,CREB5,CXCL5,DDIT4,DLX6,DUSP1,FABP4,FBXO32,G0S2,GDF15,GLI1,GRIA1,GRIN2A,IL4I1,KRT14,KRT19,MMP7,NCF2,PMAIP1,PTGS2,RUNX2,SOX9,TNC	152 (20)
BMP4	-0.303	growth factor		-0.608		6.81e-05	APCDD1,CHST1,CYP19A1,DIO2,DLX5,FGF1,KLF9,PAPPA2,RUNX2,SOX9,SPNS2,TNFRSF11B,WNT9B	67 (8)
NR5A1		ligand-dependent nuclear receptor		1.154		6.83e-05	ADCY4,CYP19A1,CYP26B1,GAL,LFNG,MAMLD1,SOX9	127 (7)
SPRY1	0.666	other	Activated	2		0.000172	FGF1,FGF9,MEST,MMP11
LGI1	-0.566	other				6.93e-05	GRIA1,MMP11,PLA2G4A	68 (6)
vismodegib		chemical drug		0.861		7.09e-05	GLI1,HGF,HHIP,RUNX2,SOX9,TNFRSF11B
DBP	-0.731	transcription regulator		1.091		7.2e-05	ADH1B,DBP,PER1,SCNN1A
CCL2	0.272	cytokine		1.353		7.32e-05	CCR1,CEBPD,CXCL1,CXCL5,FABP4,HGF,ITGA5,PTGS2,SOX9	130 (18)
CAV1	0.054	transmembrane receptor		-1		7.32e-05	ADGRG2,GRIN2A,HGF,KRT19,NR3C2,PLA2G4A,SLC14A1,SLC7A2,TNC
SOX2	0.302	transcription regulator		-1.463		7.4e-05	ACKR3,APCDD1,BMPER,CRABP2,CXCL12,CXCL3,CXCL5,DLX5,DUSP1,DUSP4,GADD45B,GJC2,GLI1,IRF6,KRT14,KRT19,STRA6	123 (10)
TREM1	0.232	transmembrane receptor		0		7.5e-05	ACKR3,CXCL1,CXCL3,CXCL5,DUSP4,FABP3,GADD45B,GPRC5A,PTGS2,RGS16	130 (18)
AMPK (complex)		complex		-0.647		7.57e-05	BMF,CXCL12,DUSP4,FBXO32,PMAIP1,PTGS2,RUNX2,TSC22D3	119 (20)
tributyrin		chemical drug		0.64	bias	7.74e-05	CXCL3,CXCL5,CXCL6,DUSP1,PTGS2,RGS4	89 (7)
BSCL2	-0.05	other				7.74e-05	AOC3,FABP4,GRIA1,IGFBP5,PKP3,PTGS2
NEUROG1		transcription regulator		-0.816		7.74e-05	CEMIP,CXCL1,FABP3,FGF9,HAS2,MEST
GNRH1	0.041	other		-1.216		7.74e-05	APCDD1,CYP19A1,DUSP4,IGFBP5,PGR,PTGS2	127 (21)
IL4	-0.057	cytokine		-0.333		7.8e-05	ALOX15B,ATP1A3,BPGM,CCR1,CD22,CD24,COL6A3,CXCL1,CXCL6,DDIT4,FABP4,FKBP5,GADD45B,HGF,KRT19,LFNG,LRRC32,LTC4S,MAF,MMP7,NFKBIZ,NGF,PKP3,PLA2G4C,PODXL,PTGS2,PTHLH,SLC7A2,SOX9,TNC,TNFRSF11B	136 (19)
KCNK9	1.334	ion channel		-0.447		8.15e-05	ACVR1C,GADD45B,GAL,SLC14A1,SLC6A17
SOS (family)		group				8.15e-05	APLN,CASZ1,CRABP2,FABP4,IGFBP5,MYO5B,NPTX1,NRG1,PMAIP1,PTGS2	88 (12)
PPIF	-0.192	enzyme		-1.4		8.38e-05	ACKR4,CCR1,CHST1,COPS8,CXCL12,GDF5,HGF
8-bromo-cAMP		chemical reagent		0.156		9.1e-05	ADCY4,CAMK2A,CYP19A1,DIO2,DUSP1,DUSP4,FGF1,FGF9,GLI1,GLUL,GUCY1A1,MMP7,PGR,PMAIP1,PTGS2,TNC,ZBTB16	157 (20)
IGF2BP1	0.472	translation regulator		1.437		9.12e-05	CD24,COL6A3,DDIT4,DUSP1,GADD45B,GLI1,INSIG1,PER1,RASSF2,SEMA3A,SOX9,TNC
MAP3K8	0.069	kinase		-0.74		9.12e-05	CCR1,CD22,CEBPD,FKBP5,GADD45B,GALNT15,KIF5C,NGF,PGR,PTGER2,PTGS2,SIX1	143 (19)
ZC3H12A	0.329	enzyme		1.154		9.21e-05	BMF,CEBPD,CXCL1,DUSP1,FABP4,KRT14,LFNG,MAF,NFKBIZ,NUP210	142 (23)
ACTIVIN (family)		group		-0.294		9.7e-05	ANGPTL7,APCDD1,CHST1,CYP19A1,CYP26B1,DDIT4,FBXO32,FGF1,KLF9,MAF,WNT9B
15-deoxy-delta-12,14 -PGJ 2		chemical - endogenous mammalian		-0.205		0.0001	CEBPD,CYP19A1,FABP4,GAL,GDF15,HGF,PLA2G4A,PODXL,PTGS2,RUNX2,TBXAS1	141 (20)
UBE3D	-0.144	enzyme				0.000103	CEBPD,FABP4,HGF
Gstp1 (includes others)		enzyme				0.000106	B3GNT5,C10orf90,FKBP5,GRIN2A,KRTAP2-3/KRTAP2-4,MMP7,PER1,SUSD4,TSC22D3
10E,12Z-octadecadienoic acid		chemical - endogenous mammalian		-0.18		0.000106	APLN,B3GNT7,CREB5,FABP4,GDF15,GDF5,NPTX1,PTGS2,SORBS1	121 (20)
NFAT5	-0.052	transcription regulator		0.737		0.000107	ANXA3,CCR1,CD22,CD24,CREB5,CXCL12,DDIT4,FABP3,GADD45B,GDF15,NRG1,PTGS2,SCNN1A,SLC7A2,TNC,TNFRSF11B	96 (7)
prednisolone		chemical drug	Activated	2.495		0.000108	ALOX15B,CEBPD,DUSP1,FBXO32,FKBP5,GLI1,KLF9,PTGS2,TNFRSF11B,TSC22D3,ZBTB16	134 (20)
D-alpha-hydroxyglutarate		chemical - endogenous mammalian				0.000108	ANGPTL7,FBXO32,FSTL3,GLI1,NLRC3,RUNX2
HMGB2	0.054	transcription regulator				0.000115	CXCL1,CXCL5,FABP4,NRG1,RUNX2	102 (11)
medroxyprogesterone acetate		chemical drug		-0.621		0.000117	ADCY4,CAMK2A,CXCL5,FGF1,FGF9,GLI1,GLUL,GUCY1A1,HGF,MMP7,NRG1,PGR,PMAIP1,REEP1,TNC,ZBTB16	164 (17)
OSCAR	-0.253	other	Activated	2		0.000499	CXCL1,CXCL3,CXCL5,MMP7	97 (17)
PI4KB	0.03	kinase				0.000119	FABP3,OSBP2
PITPNB	0.039	transporter				0.000119	FABP3,OSBP2
MTOR	0.073	kinase		-1.258		0.000119	CEBPD,CXCL1,DDIT4,DUSP1,ERICH5,FABP4,FBXO32,MAF,PGR,PTGS2,RUNX2,SGCA,TLR5,TNFRSF11B	136 (24)
pyrrolidine dithiocarbamate		chemical reagent		-1.136		0.000123	BMF,CXCL1,CXCL5,CXCL6,FABP4,MMP7,PTGS2,SOX9	112 (18)
dexamethasone phosphate		chemical drug	Activated	2		0.000125	DDIT4,DUSP1,SOX9,TNFRSF11B	96 (7)
cis-urocanic acid		chemical drug		0.132	bias	0.000125	GADD45B,NCF2,PMAIP1,PTGS2	60 (7)
biochanin A		chemical toxicant		1		0.000125	CXCL1,PTGS2,RUNX2,TNFRSF11B	121 (15)
aflatoxin B1		chemical - endogenous non-mammalian	Inhibited	-2.887		0.000125	CD24,DBP,DDIT4L,FABP4,FGF1,GDF15,GULP1,ITGA5,NCF2,NEFM,NRG1,SOX9
MAPK1	0.027	kinase		-1.729		0.000126	ALOX15B,ANGPTL4,CRABP2,DNAH7,DUSP1,FBXO32,ITGA5,NUP210,PLA2G4A,PLXDC1,PTGER2,PTGS2,RGS16,SCNN1A	133 (21)
GLI1	-0.862	transcription regulator	Inhibited	-2.691		4.28e-09	CD24,DBP,DIO2,DUSP4,FAM43A,FGF1,GADD45B,GLI1,GPRC5A,HHIP,INSIG1,KLF9,KRT16,KRT19,LFNG,MEST,MMP11,NRG1,PLXDC1,PTGS2,PTHLH,RUNX2,SOX9,TMT1A,TNC	90 (11)
SIX1	0.882	transcription regulator		0.113		0.000129	COL6A3,DLX5,FABP3,LFNG,REEP1,SGCA,SIX1,SORBS1
GLI2	0.015	transcription regulator		-1.451		0.000129	CCR1,GLI1,HHIP,IRF6,KRT16,PTHLH,RUNX2,SOX9	78 (12)
NC410		biologic drug		-1.134		0.000131	CXCL1,CXCL3,CXCL5,DUSP1,GADD45B,MMP7,RUNX2
GATA3	-1.423	transcription regulator		0.966		0.000133	ANGPTL4,BMF,CCR1,CRABP2,CYP19A1,GLUL,IRF6,KRT14,MAF,MMP11,ZBTB16	105 (7)
gefitinib		chemical drug		1.154		0.000136	BMF,CEBPD,DUSP4,GADD45B,GLI1,IGFBP5,KRT19,MMP11,PTGS2,SOX9	148 (23)
LATS2	0.067	kinase		0.896		0.000137	CD24,CLDN4,KRT19,PGR,PTGS2,SOX9	90 (10)
dexmedetomidine		chemical drug		-0.2		0.000137	COL6A6,DDIT4,HGF,ITGA5,PTGS2,TNC	84 (7)
clopidogrel		chemical drug		0.816		0.000137	ACKR3,BMF,CXCL12,HRK,PMAIP1,RGS16	94 (7)
MEK (family)		group		0.06		0.000138	B3GNT5,BMF,CPM,DUSP4,GDF15,HAS2,MAF,NGF,NUP210,PMAIP1,PODXL,PTGS2,STEAP4	115 (18)
WNT (family)		group				0.000142	CD24,GLI1,RUNX2,SIX1,SOX9	112 (18)
PPRC1	0.12	transcription regulator		-0.447	bias	0.000142	DDIT4,EPHB1,GDF15,NFKBIZ,PTGS2	61 (7)
laminaran		chemical drug		0.277	bias	0.000142	CXCL1,CXCL5,G0S2,PTGS2,TNC
IGF2	0.075	growth factor				0.000144	CORO2B,DUSP1,IGFBP5,ITGA5,KLF9,MMP11,NGF,PTGS2,RGS16	130 (21)
PPM1D	-0.035	phosphatase				0.000146	GLI1,PGR,PMAIP1	92 (7)
F2R	0.319	G-protein coupled receptor		0.871		0.000148	CD24,CXCL12,CXCL3,DUSP1,KRT19,PGR,PTGS2	133 (19)
promegestone		chemical drug		0.391		0.000148	CYP19A1,DUSP4,FKBP5,GAL,NR3C2,PGR,ZBTB16	121 (15)
TCF7L2	-0.039	transcription regulator		-1.808		0.000154	APCDD1,APOD,CD24,CREB5,EPHB1,FABP4,FBXO32,FGF1,GJC2,GLI1,GLUL,HHIP,MMP7,PTGS2,SOX9	114 (17)
RAF1	0.057	kinase		-0.63	bias	0.000158	CHN1,DIO2,DUSP4,MT1L,NGF,OPCML,PTGS2,PTHLH,SCNN1A,SEC14L2	108 (15)
HTT	0.017	transcription regulator				0.000159	ADCY2,ATP1A3,BMAL1,CAMK2A,CD24,COL6A3,CORO2B,DBP,DIO2,FGF1,GLUL,GRIA1,GRIN2A,IGFBP5,KLF9,NEFM,NPTX1,PER1,PLA2G4A,RGS16,RGS4,ST8SIA5	90 (12)
APOE	0.016	transporter		-1.115		0.000163	ANGPTL4,APOB,APOD,CCKAR,FKBP5,GLUL,GRIA1,ITGA5,LTC4S,NCF2,PTGS2,RUNX2,SORBS1,SOX9	152 (20)
ciglitazone		chemical drug		-1.584		0.000166	CRABP2,CXCL1,CYP19A1,GAL,HGF,PODXL,PTGER2,PTGS2	162 (24)
LEF1	-0.034	transcription regulator		-0.632		0.00017	CD24,CEBPD,G0S2,GPRASP2,HAS2,LFNG,MMP7,PMAIP1,PTGER2,PTGS2,RUNX2,SOX9	124 (17)
bisphenol A		chemical - endogenous mammalian		-1.616		0.00017	APOB,CXCL12,CYP19A1,FGF1,FGF9,MMP11,PER1,PGR,PTGS2,TNC	135 (20)
DNMT3B	-0.197	enzyme	Activated	2.236		0.0569	ADORA1,CAMK2A,GUCY1A1,RGS16,RGS4
ADAM12	-0.078	peptidase		0.728		0.000172	COL6A3,GDF15,HGF,IGFBP5,NRG1,OMD
TWF1	0.077	kinase		0		0.000172	BMF,CREB5,DUSP1,GLI1,PTGER2,SOX9
PKC (family)		group		0.155		0.000183	APLN,CYP19A1,DBP,DUSP1,FABP4,GADD45B,IRF6,ITGA5,PER1,PTGS2	119 (18)
taurochenodeoxycholate		chemical - endogenous mammalian		0.816		0.000185	APOD,CXCL3,CXCL5,CXCL6,EPHB1,MMP11
STK40	-0.104	kinase				0.000185	CXCL1,CXCL5,FABP4,FGF1,PTGS2,TLR5	80 (11)
FGF7	0.002	growth factor		-0.73		0.000185	CEBPD,FGF1,HAS2,HAS3,NRG1,RUNX2	102 (16)
Ca2+		chemical - endogenous mammalian		0		0.000186	CEBPD,DBP,DUSP1,FABP4,GRIP1,KRT14,MMP7,PER1,PER3,PTGS2,RUNX2,TNFRSF11B	140 (23)
TK1	0.172	kinase		-1.584		0.000194	CDH18,DIO2,HHIP,KRT14,LGI2,LOC100129434,LRRC38,RGS4,STRA6
KLF15	0.829	transcription regulator		1.353		0.000199	APOD,CEBPD,CXCL3,DDIT4,FABP3,FKBP5,NGF
glycodeoxycholic acid		chemical - endogenous mammalian		0.816		0.000199	APOD,CXCL3,CXCL5,CXCL6,EPHB1,MMP11
SETX	-0.062	enzyme		-1		0.0002	CYP26B1,KRT16,KRT75,TGM3
MED12	-0.041	transcription regulator				0.0002	CREB5,FKBP5,GDF15,GLI1
BRD4	0.046	kinase		0.73	bias	0.000209	CCR1,COL6A3,CXCL3,CXCL5,GLI1,HAS2,HGF,ITGA5,NUP210,PMAIP1,RASSF2,SLC7A2	108 (16)
GATA4	2.45	transcription regulator		0.275		0.00021	ADORA1,CRABP2,CTHRC1,CYP19A1,DIO2,EPHB1,IGFBP5,IRF6,KRT14,PTGS2,SOX9
NFIB	-0.162	transcription regulator				0.000213	ADRA1B,CREB5,FHOD3,HGF,STEAP4
dinoprost		chemical - endogenous mammalian		-1.092		0.000214	CYP19A1,FABP4,PGR,PLA2G4A,PTGS2,RUNX2	122 (21)
glycocholic acid		chemical - endogenous mammalian		0.816		0.000214	APOD,CXCL3,CXCL5,CXCL6,EPHB1,MMP11
tyrphostin AG 1478		chemical drug		0.268		0.000214	CYP19A1,HAS2,NCF2,PTGER2,PTGS2,RUNX2	120 (20)
AGN194204		chemical drug		1.342		0.000219	ANGPTL4,ANGPTL7,CD24,CRABP2,CYP26B1,DUSP1,FABP4,GPRC5A,STRA6,SYT13
ADORA2A	-0.25	G-protein coupled receptor		0.707		0.000221	ATP1A3,CD24,DUSP1,GLI1,HHIP,KCTD16,PTGS2,TSC22D3	74 (10)
PLX5622		chemical drug		-0.905		0.000224	ADRA1B,CAMK2A,CCR1,COL8A2,CXCL12,GRIA1,GRIN2A,NGF,PLA2G4C,SYT13,TNFRSF11B
picrotoxin		chemical toxicant				0.000232	ADCY4,ADRA1B,CCKAR,GRIA1
DLX5	0.871	transcription regulator		0.851		0.000232	BMPER,DLX5,HGF,RUNX2
SIK1	-0.135	kinase		-1.044	bias	0.000232	DIO2,DUSP1,PER1,RUNX2	41 (6)
JAK inhibitor I		chemical drug		-1		0.000232	CXCL1,CXCL3,CXCL6,PTGS2	109 (16)
arotinoid acid		chemical toxicant		-0.371		0.000232	DIO2,DUSP1,PTHLH,SOX9	60 (7)
HOXA5	0.059	transcription regulator		0.332		0.000234	CXCL6,GADD45B,PGR,PTGS2,RUNX2
acetylcholine		chemical - endogenous mammalian		-1.982		0.000234	ADCY2,CAMK2A,CXCL1,PTGS2,TNFRSF11B	95 (17)
IGF2BP3	0.381	translation regulator				0.000235	ATP1A3,CREB5,FGF9,MAF,PKP3,PLA2G4A,ZBTB16
SOX3	-2.109	transcription regulator		-1.342	bias	0.000246	APCDD1,BMPER,DUSP1,DUSP4,SOX9,ZBTB16
LDL (complex)		complex		0.847		0.00025	CASP10,CXCL1,CXCL5,CXCL6,DUSP1,FABP4,G0S2,HAS2,HAS3,HGF,INSIG1,PMAIP1,PTGS2	123 (20)
NRG1	-0.626	growth factor		0.382		0.000254	COL6A3,CXCL6,DUSP1,DUSP4,FGF1,GDF5,MAF,NRG1,PGR,PTGS2,SH2D4A	125 (19)
NFKB1-RELA (complex)		complex		0.468	bias	0.000256	CXCL1,CXCL5,PTGS2,RGS16,TNFRSF11B
1,2-dimethylhydrazine		chemical toxicant				0.000256	KRT14,MMP7,PER3,PTGS2,TNFRSF11B	58 (7)
peptidoglycan		chemical - endogenous non-mammalian		0.654		0.000262	CXCL1,CXCL3,CXCL5,CXCL6,DUSP1,PTGS2,TLR5	109 (18)
TIA1	-0.028	other		0.896		0.000263	ANXA3,BMF,PEG10,PER3,PTGS2,PTPRH
BCL11B	-0.566	transcription regulator		0.896		0.000263	ADORA1,GRIA1,MMP7,RGMB,SOX9,ZBTB16
(-)-epicatechin gallate		chemical - endogenous non-mammalian				0.000263	DLX5,GDF15,RUNX2	84 (8)
GPR68	-0.073	G-protein coupled receptor				0.000263	DUSP1,PTGS2,RUNX2	65 (7)
FLZ		chemical drug				0.000263	DDIT4,PMAIP1,PTGS2	80 (7)
GPNMB	-0.121	enzyme		1.067		0.000267	APCDD1,DDIT4L,ITGA5,PTGER2
NPC2	-0.02	transporter		1.154		0.000267	CREB5,PLA2G4A,PTGER2,PTGS2	95 (9)
IL22	0.876	cytokine		0.83		0.000276	B3GNT7,CXCL1,CXCL12,CXCL3,CXCL5,CXCL6,KRT16	78 (10)
PEAR1	-0.119	other		-1.342	bias	0.00028	COL6A3,COL8A2,CTHRC1,ITGA5,TNC
ziritaxestat		chemical drug		-1.342		0.00028	BMF,CEMIP,DDIT4,GPRC5A,NEFM
ERBB3	-0.391	kinase		0		0.000291	CXCL12,DUSP1,HAS2,IGFBP5,MATN2,PTGS2,TNC	125 (20)
mir-21 (includes others)	0.623	microRNA	Activated	2.219		0.379	BMAL1,DBP,FGF1,NR3C2,PER3
3-deazaneplanocin		chemical drug		0.596		0.0003	CYP19A1,DUSP4,FBXO32,SLC7A2,SOX9,TSC22D3
MYO6	-0.149	other		0.816		0.0003	DUSP1,GRB14,KLF9,NFKBIZ,SEMA3A,TNC
NCOA1	-0.027	transcription regulator		0.323		0.000303	BPGM,CD24,DBP,FABP4,HAS2,NFKBIZ,PGR,SORBS1	118 (20)
Am 580		chemical reagent		1.133		0.000306	APOD,CYP26B1,DUSP1,SOX9,STRA6	66 (6)
PI3K (family)		group		0.452		0.000307	CXCL1,CXCL12,DDIT4,FBXO32,GLI1,PTGS2,TNC	133 (19)
ERG	-0.349	transcription regulator		-0.831		0.00033	CXCL1,DLX5,ERFE,FHOD3,FKBP5,GAL,GUCY1A1,KIF5C,NRG1,RHOJ,SOX9,TMC6,TSC22D3,ZBTB16	17 (2)
NR1H (family)		group		1.044		0.00033	APOD,CXCL1,FGF1,GLI1,NFKBIZ,PTGS2,SYT7,ZBTB16	64 (7)
FGF10	-0.447	growth factor		-1.982	bias	0.000334	ANXA3,CYP19A1,LFNG,PTGS2,SOX9	111 (13)
HSD11B2	-0.667	enzyme				0.00034	GLI1,SCNN1A,TSC22D3	38 (3)
WNT10B	0.748	other				0.00034	DLX5,FABP4,RUNX2	57 (7)
RNA POLYMERASE II (complex)		complex				0.000343	ANGPTL4,CSDC2,DUSP1,FABP4,GADD45B,GDF15,HAS2,ITGA5,PTGS2,RUNX2,SORBS1	115 (12)
TNFSF11	0.672	cytokine		-0.513		0.000343	CCR1,DUSP1,FERMT3,GADD45B,ITGA5,LDB2,NFKBIZ,PTGER2,PTGS2,RGS16,TNFRSF11B	136 (18)
anakinra		biologic drug		1		0.000347	ABCC2,CXCL1,CXCL12,PTGS2	115 (18)
THRAP3	0.023	transcription regulator				0.000347	CD24,HAS2,PEG10,RUNX2
streptozocin		chemical drug		0		0.000348	APLN,CXCL12,DLX5,FABP3,FABP4,FBXO32,KRT14,MAF,NR3C2,PMAIP1,PTGS2,RUNX2,SLC7A2	128 (22)
dimethyl n-oxalyl-glycine		chemical reagent		-0.388	bias	0.000352	ANGPTL4,CEMIP,CXCL12,DDIT4,GDF15,IGFBP5,ITGA5,RGS4,SOX9,SPNS2	123 (13)
12-hydroxy-5,8,10-heptadecatrienoic acid		chemical - endogenous mammalian				0.000354	CLDN4,DUSP1
chloride		chemical - endogenous mammalian				0.000354	PTGS2,SLC26A4
mycosporine-like amino acid		chemical reagent				0.000354	CEMIP,HAS2
mineralocorticoid		chemical drug				0.000354	APLN,SLC26A4
RNF220	-0.009	enzyme				0.000354	GLI1,HHIP
ZSCAN20	0.091	transcription regulator				0.000354	CXCL5,CXCL6
KLHL21	-0.015	enzyme				0.000354	DUSP1,NFKBIZ
taprostene		chemical reagent				0.000354	DUSP1,TSC22D3
MYC	0.422	transcription regulator		-1.756		0.000354	ANGPTL4,APCDD1,BMAL1,BMPER,CASP10,CD24,CEBPD,COL6A3,CRABP2,CSDC2,DDIT4,DLX6,DUSP1,DUSP4,FABP4,FBXO32,FKBP5,G0S2,GADD45B,GLUL,HAS2,IRF6,KRT14,MMP7,NGF,PEG10,PMAIP1,PTGS2,PTHLH,SOX9,TNC	116 (18)
histamine		chemical - endogenous mammalian		-0.473		0.000358	BMF,CLDN4,DUSP4,GDF15,NGF,PTGS2,SEMA3A	127 (21)
PTH	0	other		-0.657		0.000364	CGNL1,COL6A3,CXCL12,DUSP1,IGFBP5,PTGS2,PTHLH,RUNX2,SOX9,TNFRSF11B	130 (21)
infliximab		biologic drug		0.128	bias	0.000364	CXCL1,DDIT4,DUSP4,G0S2,PTGS2,TGM3	108 (7)
FOXO3	0.292	transcription regulator		0.556		0.000365	ANXA3,APLN,BPGM,DDIT4,FABP4,FBXO32,GADD45B,GLUL,GRB14,GULP1,PMAIP1,RUNX2,SOX9	137 (23)
PAX3	0.626	transcription regulator				0.000373	ANOS1,FGF9,G0S2,GUCY1A1,MEST,PTHLH,RASSF2,SIX1,TNC
PPARA	-0.125	ligand-dependent nuclear receptor		-1.303		0.000378	ANGPTL4,CD24,CEBPD,CXCL12,DIO2,FABP3,FABP4,G0S2,GLUL,GRIN2A,HGF,IGFBP5,INSIG1,NCF2,PDE4C,PTGS2,TLR5	142 (22)
tert-butyl hydroperoxide		chemical toxicant		1.067		0.000393	ANGPTL4,PMAIP1,PTGS2,SOX9	130 (15)
IL17R (complex)		complex		1.997	bias	0.000393	CXCL1,CXCL3,CXCL5,CXCL6	103 (15)
AIP	0.001	transcription regulator		-0.447		0.000395	ACKR3,DUSP1,GPRC5A,RGS16,RGS4
filgrastim		biologic drug		-0.236		0.000396	ANXA3,AOC3,ATP1A3,CXCL1,EPHB1,FKBP5,G0S2,HHIP,KLF9,PMAIP1,PTGER2,PTGS2,TLR5,TMT1A
CREM	0.021	transcription regulator		-0.329		0.000408	CRABP2,CYP19A1,DIO2,DUSP1,DUSP4,GADD45B,MEST,PER1	125 (20)
ETS1	0.198	transcription regulator		0.829		0.000414	HGF,INSIG1,LINC01016,MMP7,PEG10,PGR,PTGS2,PTHLH,RUNX2,TBXAS1	108 (12)
salmonella minnesota R595 lipopolysaccharides		chemical - endogenous non-mammalian		1.067	bias	0.000416	CEBPD,CXCL1,CXCL5,GDF15,NFKBIZ,PTGS2,SLC7A2	124 (15)
SERPINA1	0.061	other		0.559		0.000428	ANGPTL4,CXCL1,CXCL5,FABP4,RGS16	122 (19)
NR2F1	0.283	ligand-dependent nuclear receptor		-0.339		0.000428	CYP19A1,GDF15,HGF,KRT14,LFNG
naringenin		chemical - endogenous non-mammalian				0.000428	CLDN4,CXCL1,CXCL5,PGR,PTGS2	114 (20)
ARID5A	-0.286	transcription regulator				0.000429	CEBPD,CXCL5,NFKBIZ	104 (7)
CRY2	-0.163	enzyme				0.000429	BMAL1,DBP,PER1	15 (5)
LCOR	0.039	transcription regulator				0.000429	ADORA1,CYP26B1,FKBP5
CRY1	-0.15	enzyme				0.000429	BMAL1,DBP,PER1	15 (5)
WNT3	-0.148	other				0.000429	GLI1,PTGS2,RUNX2	103 (16)
GROWTH FACTOR (family)		group				0.000429	DUSP1,GLUL,PTGS2	126 (21)
PSMB11	-0.732	peptidase		-0.13	bias	0.000437	ADCY2,CLDN4,CREB5,CXCL12,GADD45B,PMAIP1,PTGS2
ETV5	-0.129	transcription regulator				0.000437	CLDN4,CXCL12,ITGA5,KRT16,KRT19,MAF,PKP3	56 (7)
glycochenodeoxycholate		chemical - endogenous mammalian		0.816		0.000438	APOD,CXCL3,CXCL5,CXCL6,EPHB1,MMP11
FBXO32	-0.708	enzyme		-1.53		0.000438	CXCL6,FBXO32,FGF9,KRT19,PLPPR4,PTGS2
nicotine		chemical drug		-0.987		0.000441	EPHB1,FGF9,GRIA1,GRIN2A,MMP7,NR3C2,PTGER2,PTGS2,PTHLH,SCNN1A	97 (9)
Saa3		other				0.000444	DBP,PTHLH,RUNX2,TNFRSF11B
NRXN1	-0.085	transmembrane receptor				0.000444	CXCL12,DLX5,SOX9,TNC
SCH772984		chemical drug		-0.882		0.000444	GLI1,GRIA1,MMP7,PMAIP1
JQ1		chemical reagent		-0.103		0.000447	BMF,CXCL3,CXCL5,CYP19A1,KCTD16,PMAIP1,PTGS2,SH2D4A,STRA6	118 (19)
ionomycin		chemical reagent		-1.194		0.000447	CLDN4,DUSP1,ERFE,HRK,IL4I1,MAF,NGF,PTGS2,ZBTB16	133 (18)
doxorubicin		chemical drug		-0.47		0.000455	B3GNT7,B4GALNT3,CLDN4,CXCL1,CXCL5,CXCL6,DDIT4,DLX6,DUSP1,GDF15,GRIA1,GRIN2A,IL4I1,NRG1,PMAIP1,PODXL,PTGS2,RGS16,RUNX2,SH3RF3,SOX9	141 (20)
potassium chloride		chemical drug				0.000458	FGF9,GRIN2A,HRK,IGFBP5,NPTX1,PTGS2,SCNN1A
NR5A2	-1.058	ligand-dependent nuclear receptor		0.986		0.000461	ABCC2,AIF1L,CEBPD,CYP19A1,FKBP5,MMP7,PGR,RGS4	123 (14)
resiquimod		chemical drug		0.105		0.000473	AOC3,CCR1,CD22,CMTM8,CREB5,CXCL1,CXCL12,CXCL3,FBXO32,GDF15,NFKBIZ,PLA2G4C,PMAIP1,PTGS2	128 (19)
FOXA1	0.302	transcription regulator		0.415		0.000484	ACKR3,DDIT4,DUSP1,FKBP5,HHIP,HS3ST1,KLF9,KRT16,PGR,SOX9	91 (6)
ALOX5		enzyme		0.898		0.000487	ACKR3,CHN1,CPA4,DDIT4,FAM43A,HAS2,LYPLAL1-AS1,PTGS2,RGS16,RGS4,SEMA3A,SLC14A1,SLC6A17	90 (7)
TP63	-0.352	transcription regulator	Inhibited	-2.216		6.48e-08	ANOS1,CCR1,COL6A3,CORO2B,CYP26B1,DDIT4,FGF1,GAL,HAS3,HGF,IRF6,KRT14,KRT16,KRT75,MAMLD1,NEBL,OXTR,PMAIP1,PTGS2,PTHLH,RASSF2,RUNX2,SOX9,SYT7,TGM3,TNC	111 (10)
cholesterol		chemical - endogenous mammalian		1.087		0.000499	ABCA6,APOB,FABP3,GLI1,HHIP,INSIG1,NCF2,PTGS2,RGS16,ZFPM2	55 (3)
colchicine		chemical drug		0.314		0.000501	ABCC2,NGF,PTGS2,PTHLH,SOX9	128 (18)
FOXO1	-0.003	transcription regulator		0.977		0.000505	ANGPTL4,ANXA3,APLN,CEBPD,DDIT4,DIO2,FABP4,FBXO32,GADD45B,HRK,PMAIP1,PTGS2,RUNX2,SOX9	135 (23)
butyric acid		chemical - endogenous mammalian		0.683		0.000516	ABCC2,ALOX15B,CCR1,COL6A3,CXCL12,DUSP1,FABP4,G0S2,GLI1,GPRC5A,ITGA5,MMP7,PMAIP1,PTGS2,SOX9	149 (22)
MAPK7	-0.028	kinase		1.032	bias	0.000523	DUSP1,INSIG1,PTGER2,PTGS2,RUNX2,STEAP4	103 (16)
ADIPOQ	0	other		0.347		0.000526	APOB,CXCL1,CXCL3,CYP19A1,DUSP1,FABP3,FABP4,NCF2,PTGS2,RUNX2,WNT9B	113 (21)
carbon tetrachloride		chemical toxicant		-0.952		0.000526	ABCC2,APOB,ATP1A3,CCR1,DDIT4,DUSP1,GADD45B,GDF15,HGF,IGFBP5,PTGS2	140 (20)
tributyltin		chemical reagent		1.673		0.000528	ANGPTL4,ANGPTL7,CYP26B1,FABP4,GPRC5A,SYT13,TNC
diethylnitrosamine		chemical toxicant		-0.555		0.000531	ABCC2,CREB5,CXCL12,DUSP1,GDF15,GLI1,HGF,KRT19,RGS4,SYT7	134 (17)
doramapimod		chemical drug				0.000532	CXCL5,CXCL6,HAS2	60 (7)
mir-373		microRNA				0.000532	ANGPTL4,CSDC2,PTHLH	52 (3)
CAPN3	-0.03	peptidase				0.000532	DUSP1,NCF2,PTGS2
methoxetamine		chemical drug				0.000532	CXCL1,NGF,PTGS2
PDHA1	0.044	enzyme				0.000532	CXCL1,CXCL6,PTGS2
intralipid		chemical drug				0.000532	ANGPTL4,APOB,GAL
SMAD2	0.028	transcription regulator		-0.168		0.000554	ACVR1C,FSTL3,GADD45B,HAS2,PTHLH,RUNX2,SYT7	103 (14)
taurodeoxycholic acid		chemical - endogenous mammalian		0.816		0.000554	APOD,CXCL3,CXCL5,CXCL6,EPHB1,MMP11
MAP3K14	-0.055	kinase		0.233		0.000554	COL6A3,CXCL1,CYP19A1,PLA2G4A,PTGS2,SIX1	114 (19)
PER1	1.53	transcription regulator				0.000558	BMAL1,DBP,PER1,PER3	15 (5)
prostaglandin D2		chemical - endogenous mammalian		-1.475		0.000584	HAS2,HAS3,PTGS2,SOX9,TNFRSF11B	121 (19)
USF1	0.032	transcription regulator		-0.537	bias	0.000586	APLN,CYP19A1,DUSP1,FBXO32,HGF,PTGS2	118 (12)
CD40LG	-0.566	cytokine		-1.075	bias	0.0006	CCR1,CXCL1,CXCL5,DUSP1,DUSP4,G0S2,MMP11,MT1L,PLA2G4C,PMAIP1,PTGS2,RASSF2,TNFRSF11B	133 (20)
CBX5	-0.054	transcription regulator		0.378	bias	0.000607	CD24,CEMIP,CPA4,CXCL5,MMP7,QPRT,RUNX2
IL6R	0.185	transmembrane receptor		-0.273		0.00062	CXCL5,CXCL6,GAL,IGFBP5,PTGS2,TNFRSF11B	109 (17)
paclitaxel		chemical drug		0.581		0.000622	ACKR3,CASP10,CXCL1,CXCL5,CXCL6,CYP19A1,DUSP4,G0S2,GADD45B,GDF15,ITGA5,PTGS2	145 (21)
NFKBIA	0.376	transcription regulator		-1.408		0.000625	ACKR3,ALOX15B,CCR1,CEBPD,CXCL1,CXCL12,GADD45B,NGF,PTGS2,RGS16,RGS4,SOX9,TNC,TNFRSF11B	146 (19)
IL1R (family)		group		1.342	bias	0.000628	CXCL1,CXCL3,CXCL5,HGF,TNFRSF11B	91 (16)
YAP1	0.088	transcription regulator		0.286		0.000629	ANGPTL4,AOC3,CD24,CLDN4,CTHRC1,CXCL12,CYP19A1,FBXO32,FGF1,GDF15,GDF5,ITGA5,PMAIP1,PTGS2,RUNX2,SORBS1,SOX9	124 (15)
erlotinib		chemical drug		1.195		0.000635	CXCL1,CXCL3,CXCL5,CXCL6,SOX9,TLR5,TNFRSF11B	128 (18)
TP73	0.042	transcription regulator		0.258		0.000642	AIF1L,ANGPTL4,BMAL1,CD24,CXCL1,DBP,DDIT4,G0S2,HAS3,IGFBP5,ITGA5,MT1L,PMAIP1,SH3BP1,SORBS1	135 (19)
SIM1	-0.034	transcription regulator		-1.066	bias	0.00065	ANGPTL4,CCR1,DIO2,GLI1,GLUL,LDB2,ST8SIA5,SYT7,TSC22D3
HIBCH	-0.151	enzyme		-1.342		0.000676	CASP10,CXCL1,CXCL3,CXCL5,CXCL6
alitretinoin		chemical drug		1.021		0.000681	APOD,ATP1A3,CPM,DUSP1,FABP4,MMP11,PMAIP1,STRA6	124 (15)
curcumin		chemical drug		0.541		0.000686	CASP10,CD24,CLDN4,CXCL1,GLUL,HGF,IGFBP5,KLF9,MMP7,PTGS2,RUNX2,SOX9,TSC22D3	150 (25)
IHH	-0.053	enzyme		-0.728		0.000693	GLI1,HHIP,NRG1,PTHLH,RUNX2,TNFRSF11B	10 (3)
cyclosporin A		biologic drug		0.3		0.000693	ABCC2,ADORA1,APOB,APOD,CLDN4,CXCL1,DDIT4,FKBP5,KRT16,MAF,PTGS2,PTHLH,RUNX2,SYT7	142 (20)
NU-7026		chemical drug				0.000703	FKBP5,GDF15
SLITRK5	0.492	other				0.000703	GRIA1,GRIN2A
PER3	-0.823	other				0.000703	DBP,FABP4
p38 MAP kinase inhibitor V		chemical reagent				0.000703	CXCL5,CXCL6
des-Arg-9 bradykinin		chemical - endogenous mammalian				0.000703	CXCL5,CXCL6
elcatonin		biologic drug				0.000703	CXCL6,TNFRSF11B
GRIN1	0.095	ion channel		-1		0.000725	CAMK2A,GAL,GRIN2A,STK32B,TNC
HMOX1	-0.159	enzyme		-1.709		0.000726	CXCL1,CXCL12,CXCL3,CXCL5,FGF1,HGF,PTGS2	117 (18)
REST	0.025	transcription regulator				0.000734	CXCL12,GLRA1,GRIN2A,NEFM,OSBP2,SLC26A4,SLC7A14,SYT7
ACSL5	0.245	enzyme				0.000782	ANOS1,GPRC5A,PEG10
pioglitazone		chemical drug		1.33		0.00079	ANGPTL4,APOB,CEBPD,CYP19A1,FABP4,HAS2,KRT19,NCF2,PTGS2	115 (20)
IGG (complex)		complex		1.151		0.00079	CEBPD,CLDN4,CRABP2,DUSP1,GADD45B,GPRC5A,KRT16,MAF,NGF,PTGS2,TNC,TSC22D3	124 (19)
TFAM	-0.034	transcription regulator		1.89		0.000791	ABLIM3,FABP3,FABP4,ITGA5,RASEF,RUNX2,ZBTB16
RELA	-0.071	transcription regulator		1.821		0.000809	CXCL1,CXCL3,CXCL5,CYP19A1,DIO2,DUSP1,GDF15,HAS2,LTC4S,MMP7,PMAIP1,PTGS2,RUNX2,SOX9,TNFRSF11B	138 (18)
ZBTB16	6.27	transcription regulator		1.18		0.000816	CD24,DDIT4,IRF6,MAF,NFKBIZ,PTGS2,RUNX2,TSC22D3,ZBTB16
IL1RN	-1.595	cytokine		-1.195		0.000826	CXCL1,CXCL5,GRIA1,IGFBP5,NGF,PMAIP1,PTGS2	130 (16)
dactolisib		chemical drug		-0.277		0.000833	BPGM,CHST1,CXCL5,DDIT4,NRG1
NPY		other		-0.343		0.000833	BMAL1,DIO2,FKBP5,GAL,PER1	56 (8)
GNRH (family)		group		-0.851		0.000848	DUSP1,IGFBP5,PTGS2,SEMA3A	118 (19)
GDF9	0.08	growth factor		-1.22		0.000848	CYP19A1,HAS2,PTGER2,PTGS2	143 (20)
PER2	-0.476	transcription regulator		-0.655		0.000848	BMAL1,DBP,PER1,PER3	15 (6)
chenodeoxycholic acid		chemical - endogenous mammalian		-0.033		0.000857	ABCC2,ADH1B,APOB,DIO2,NGF,PTGS2	79 (7)
methotrexate		chemical drug		-1.706		0.000888	B3GNT7,B4GALNT3,CXCL12,CYP19A1,DLX6,DUSP1,IGFBP5,IL4I1,PTGS2,RPLP0P2,RUNX2,TNFRSF11B	116 (18)
semaxinib		chemical drug		-0.752		0.000899	ACKR3,CCR1,CD24,CYP19A1,GDF15,PTGS2,TLR5	109 (10)
pevonedistat		chemical drug		-0.128		0.000902	CLDN4,CXCL1,GDF15,KRT19,PLA2G4A,PMAIP1	138 (18)
ID2	0.226	transcription regulator		-0.342		0.000925	CCR1,DUSP1,DUSP4,GADD45B,IRF6,MAF,NEFM,SOX9,ZBTB16	72 (7)
glycerol		chemical - endogenous mammalian				0.000931	APOB,FABP4,GLI1
NMDA RECEPTOR (complex)		complex				0.000931	CAMK2A,GRIA1,GRIN2A	23 (3)
CPSF3	0.069	enzyme				0.000931	CEBPD,FABP4,HGF
infigratinib		chemical drug				0.000931	FBXO32,RUNX2,TNFRSF11B
icariin		chemical drug				0.000931	ADCY2,PTGS2,RUNX2
clenbuterol		chemical drug				0.000931	CXCL1,FBXO32,NGF	32 (4)
TNFSF14	0.011	cytokine		1.142	bias	0.000934	CXCL1,CXCL12,CXCL3,CXCL5	115 (18)
GNAS	-0.005	enzyme		-1.195		0.000946	B3GNT7,CD22,CYP19A1,GLI1,GPRC5A,PLA2G4A,PTHLH,SEMA3A	54 (7)
DLX1	-0.564	transcription regulator				0.000953	BMPER,CTHRC1,DLX5,DLX6,RGS4
carbonyl cyanide m-chlorophenyl hydrazone		chemical toxicant		-0.447		0.000953	DDIT4,EPHB1,GDF15,NFKBIZ,PTGS2	107 (13)
PELP1	-0.058	other				0.000977	ANGPTL4,CASP10,CXCL1,CYP19A1,G0S2,PTGS2,SYT7	59 (6)
NRAS	0.09	enzyme		0.391		0.000983	ADCY2,CRABP2,DLX5,DUSP4,GLI1,MEST,NCF2,PMAIP1,PTGS2	130 (16)
BMP6	-0.244	growth factor		0.655		0.000998	CYP19A1,DLX5,ITGA5,MATN2,PTGS2,SEMA3A
phenylephrine		chemical drug		-0.092		0.000998	CYP19A1,DIO2,DUSP1,NRG1,PTGS2,RGS4	111 (20)
deferoxamine		chemical drug		0.213		0.00101	ANGPTL4,APLN,DUSP1,FBXO32,GADD45B,GDF15,IGFBP5,PLA2G4A,PMAIP1	141 (22)
COLLAGEN TYPE I (complex)		complex				0.00102	CXCL5,PGR,PTGS2,RUNX2,TNC	118 (20)
PTK2	0.134	kinase		1.029		0.00102	ITGA5,KRT14,MMP7,TLL1,TNC	48 (7)
brefeldin A		chemical - endogenous non-mammalian		-0.492		0.00102	ADRA1B,GADD45B,GRIA1,OXTR,PTGS2
ADRB (family)		group		0.509		0.00102	ADCY4,ANGPTL4,DDIT4,DIO2,GDF15,INSIG1,PTGS2	87 (10)
Sb202190		chemical drug		0.727		0.00102	ANGPTL4,HRK,PGR,PLA2G4A,PTGS2,PTHLH,RUNX2	139 (20)
Agtr1a		G-protein coupled receptor		-1		0.00103	DUSP1,HGF,PTGS2,SCNN1A	110 (20)
PCMT1	0.076	enzyme		0		0.00103	FSTL3,PEG10,SORBS1,SPNS2
NR4A3	-0.471	ligand-dependent nuclear receptor		1.667		0.00105	ADPRHL1,CTHRC1,FABP4,FBXO32,HRK,NGF,PGR,PLA2G4A,PTGS2	135 (22)
di(2-ethylhexyl) phthalate		chemical toxicant		1.432		0.00108	CXCL1,CXCL3,CXCL6,CYP19A1,PGR	56 (7)
FAS	0.029	transmembrane receptor		-0.677		0.00109	CCR1,CD22,CEBPD,COL6A3,CXCL1,CXCL3,CXCL6,PTGER2,RUNX2,TGM3,TNC,TNFRSF11B	135 (20)
phencyclidine		chemical drug				0.0011	GAL,NRG1,RGS4
WNT1	0.396	cytokine		0.079		0.0011	APCDD1,CD24,DDIT4L,KRT19,PTGS2,RUNX2,STRA6	93 (11)
DCLK1	0.08	kinase		-0.225	bias	0.00112	CXCL3,MMP7,PTGS2,SOX9	83 (7)
ARRB1	0.089	transcription regulator				0.00112	CXCL5,FABP4,PTGS2,TSC22D3	121 (17)
Scd1		enzyme		-0.816		0.00112	ANGPTL4,CRABP2,DIO2,G0S2,KRT16,RDH5,STRA6,TNC
SERPINA6	1.013	other				0.00112	ADCY4,ATP1A3,GLI1,HHIP,INSIG1,MMP7,NR3C2,PDE4C
MAP2K1	-0.066	kinase		0.522		0.00114	DUSP1,GADD45B,GPRC5B,ITGA5,PLA2G4A,PTGS2,RUNX2,SOX9,TNC	143 (21)
glucosamine		chemical - endogenous mammalian		0.374		0.00115	APOB,CXCL1,HAS2,PLA2G4A,PTGS2	115 (18)
CD36	-0.532	transmembrane receptor		1.455		0.00116	APOB,CXCL1,CXCL3,CXCL5,CXCL6,TNFRSF11B	115 (20)
INHA	-0.285	growth factor		1.664		0.00116	CYP19A1,CYP26B1,HAS2,KRT19,MATN2,PTGS2
TGF-beta inhibitor		chemical drug				0.00116	ACVR1C,CXCL6
estradiol 17beta-cypionate		chemical drug				0.00116	BMAL1,PER1
dienogest		chemical drug				0.00116	CYP19A1,PTGS2
UMN627		chemical reagent				0.00116	CXCL1,CXCL6
BUD23	0.047	enzyme				0.00116	FKBP5,TSC22D3
CXADR	-0.767	transmembrane receptor				0.00116	CXCL1,CXCL3	77 (10)
PRKAA1	0.126	kinase		0.113		0.0012	ACKR3,CD24,CXCL12,FKBP5,IL22RA1,MATN2,NCF2,PTGS2	101 (12)
vorinostat		chemical drug		0.01		0.00124	ACKR4,APOB,BMAL1,BMF,CCR1,DUSP1,FABP4,HRK,PMAIP1,PTGS2,RUNX2,SEMA3A	122 (18)
palmitic acid		chemical - endogenous mammalian		-1.726		0.00126	CASP10,COL8A2,CXCL1,CXCL3,CXCL5,CXCL6,DUSP1,FABP4,FBXO32,GDF15,HRK,MMP7,NCF2,PTGS2,RUNX2	130 (18)
KRAS	0.152	enzyme		-1.434		0.00126	ANGPTL4,CD24,CPM,CXCL12,DUSP1,DUSP4,GDF15,GLI1,GLUL,KRT16,MMP7,NCF2,NUP210,PEG10,PMAIP1,PODXL,PTGS2,SH2D4A,SOX9,STEAP4,STRA6,TLL1,TNC,TNFRSF11B	124 (19)
LCN2	0.973	transporter		0.861		0.00127	CCR1,CYP19A1,FBXO32,RUNX2,STRA6,TNFRSF11B	115 (14)
GW501516		chemical drug		-0.831		0.00127	ANGPTL4,APOD,FABP3,IGFBP5,KRT19,PTGS2	123 (16)
DLX2	0.237	transcription regulator				0.00128	BMPER,DLX5,DLX6
KCNJ10	0.01	ion channel				0.00128	ANXA3,PMAIP1,SGCA
INSR	-0.035	kinase		1.387		0.0013	COL6A3,CORO2B,CRABP2,DUSP1,FABP4,INSIG1,ITGA5,KLF9,LDB2,LTC4S,MMP11,NGF,PODXL,RGS16,SEC14L2,SEMA3A	92 (8)
NFKB1	-0.094	transcription regulator		1.019		0.00131	ADORA1,CXCL1,CXCL3,DUSP1,GADD45B,HAS2,LTC4S,MMP7,PTGS2,SLC7A2,SOX9	142 (20)
VHL	-0.043	transcription regulator		1.974		0.00133	CLDN4,CXCL12,ITGA5,MAF,PMAIP1,PSG1,PTHLH,QPRT	118 (12)
arachidonic acid		chemical - endogenous mammalian		-0.493		0.00133	EPHB1,FABP4,GLI1,PLA2G4A,PTGS2,PTHLH	123 (23)
AS1842856		chemical reagent		0.152	bias	0.00134	CXCL1,FBXO32,PTGS2,SOX9	93 (7)
MM-589		chemical reagent		-1		0.00134	CGNL1,FHOD3,IGFBP5,TNFRSF11B
RIGI	-0.374	enzyme		-0.522	bias	0.00134	CXCL12,CXCL5,DUSP4,PMAIP1,PTGS2,TLR5,TNFRSF11B	123 (17)
LIPE	0.204	enzyme				0.00134	BMAL1,FABP4,FKBP5,G0S2,PER1,PTGS2,RUNX2	133 (23)
PTEN	-0.082	phosphatase		-0.906		0.0014	ACKR3,ADAMTS14,APLN,BPGM,DUSP1,FABP4,FGF1,FGF9,FNDC5,G0S2,HGF,IGFBP5,IL22RA1,KRT19,NUP210,PTGS2,RUNX2,TNFRSF11B,TSC22D3,ZBTB16	134 (20)
atorvastatin		chemical drug		0.969		0.0014	ABCC2,APOB,DUSP1,FABP4,GADD45B,GLI1,HHIP,PTGS2,TSC22D3	134 (23)
FOXO (family)		group				0.00148	ABCC2,FBXO32,PMAIP1	87 (7)
ADRB3		G-protein coupled receptor				0.00148	CXCL12,DIO2,PTGS2	91 (12)
PTGFR	0.223	G-protein coupled receptor				0.00148	FABP4,OXTR,PTGS2	123 (16)
MIF		cytokine		-1.054		0.0015	CCR1,DUSP1,HGF,IL22RA1,NPTX1,PTGS2,STRA6	130 (22)
ESRRA	0.076	transcription regulator	Inhibited	-2.161		1.36e-07	ACKR3,ANGPTL4,APLN,ATP1A3,BPGM,CXCL12,CYP19A1,EPHB1,FABP3,FABP4,FGF1,HGF,KRT19,KRTAP2-3/KRTAP2-4,PLXDC1,PTGS2,RUNX2,SCNN1A,SOX9	126 (15)
CYP19A1	1.225	enzyme		-0.111		0.00153	B3GNT5,FKBP5,PGR,PTGS2,SOX9,STEAP4	131 (15)
ascorbic acid		chemical - endogenous mammalian		0.128		0.00153	BMF,GLI1,IGFBP5,PTGS2,RUNX2,TNFRSF11B	122 (19)
NDRG1	-0.061	kinase		1.52		0.00156	CXCL1,CXCL3,CXCL5,GLI1,TNC	124 (15)
ZNF217	0.122	transcription regulator		1		0.00156	CREB5,GPRC5A,SEC14L2,SEMA3A,STRA6
benzo(a)pyrene		chemical toxicant		-0.682		0.00157	ABCC2,CHN1,FGF9,HAS2,LDB2,MAF,PTGER2,PTGS2,ST8SIA5
BDNF	-0.438	growth factor		0.669		0.00158	ATP1A3,CAMK2A,DUSP1,DUSP4,GLUL,GRB14,GRIA1,GRIN2A,LOC728392,RGS4,TNFRSF11B	135 (21)
VIM	-0.11	other		1		0.00158	ANGPTL4,KRT19,LFNG,PTGS2	20 (3)
PAX1	-0.425	transcription regulator		1		0.00158	CRABP2,IRF6,KRT14,SOX9
propranolol		chemical drug		0.728		0.00158	DIO2,DUSP1,HS3ST2,PTGS2	109 (18)
PTC-209		chemical reagent		-1		0.00158	CGNL1,FHOD3,IGFBP5,TNFRSF11B
panobinostat		chemical drug		-1.366		0.00165	BMF,CEBPD,CYP19A1,PMAIP1,PTGS2	127 (20)
EFNA1	-0.36	other		-0.447		0.00165	CRABP2,DUSP4,KRT75,PTHLH,SOX9
SSTR2	-1.643	G-protein coupled receptor		0.692		0.00168	COL6A3,FGF9,G0S2,KLF9,RGS16,SOX9
IL17F		cytokine		1.085		0.00168	CXCL1,CXCL3,CXCL5,CXCL6,PTGS2,RUNX2	116 (19)
AZD0156		chemical drug				0.0017	AIF1L,ANGPTL4,CXCL3
leptomycin B		chemical drug				0.0017	FGF1,PGR,PTGS2	70 (7)
lactic acid		chemical - endogenous mammalian		-1.143		0.00171	CXCL12,FSTL3,GDF15,IGFBP5,MEST,NEFM,SEMA3A,SOX9,TMC6
CCL11		cytokine		-0.068	bias	0.00172	CXCL12,CXCL5,CXCL6,FGF1
cyclopamine		chemical reagent		0.334		0.00172	GLI1,HHIP,PTGS2,SOX9	103 (11)
PI3K (complex)		complex		0.113		0.00172	APLN,CCR1,DDIT4,DUSP1,FBXO32,GLI1,HAS3,PLA2G4A,PTGS2,SOX9	139 (24)
LEFTY2	-0.662	growth factor				0.00173	MMP7,SCNN1A
RAB23	-0.081	enzyme				0.00173	GLI1,SOX9	51 (4)
alpha-amino-3-hydroxy-5-methyl-4-isoxazolepropionic acid		chemical reagent				0.00173	NGF,NPTX1
dieldrin		chemical toxicant				0.00173	GRIN2A,PGR
cockroach extract		chemical reagent				0.00173	PTGS2,SLC26A4	68 (9)
17-alpha-ethinylestradiol		chemical drug		-1.136		0.00174	ABCC2,APOB,CCR1,GDF15,KRT14,KRT19,PGR	81 (7)
PTGER4	0.311	G-protein coupled receptor		1.342		0.00174	CYP19A1,HAS2,HGF,NCF2,PTGS2,RASSF2,RUNX2	122 (20)
sodium arsenite		chemical drug		0.426		0.00175	ABCC2,FABP4,FKBP5,GADD45B,PGR	124 (14)
FOXO4	-0.014	transcription regulator		0.896		0.00175	ANXA3,APLN,FABP4,GADD45B,RUNX2,SOX9	107 (12)
lactacystin		chemical - protease inhibitor		1.616		0.00183	APOB,CD24,DUSP1,IGFBP5,MMP11,PMAIP1,PTGS2,RUNX2	115 (21)
arsenite		chemical toxicant		0.729		0.00183	CXCL3,DUSP1,HAS2,HGF,PTGS2,ST8SIA5	99 (16)
nifedipine		chemical drug		1.342		0.00185	DUSP4,HRK,IGFBP5,NGF,PTGS2	114 (19)
aldesleukin		biologic drug		-1.432		0.00185	CCR1,DDIT4,GLUL,NFKBIZ,ZBTB16
KLF4	-0.127	transcription regulator		-0.253		0.00185	APCDD1,BMPER,CRABP2,CXCL3,DUSP1,DUSP4,IRF6,KRT14,KRT19,RUNX2,TNC	90 (8)
ZMPSTE24	0.017	peptidase		-1.154		0.00186	DDIT4,GADD45B,IGFBP5,RGS16	108 (7)
PRKACA	-0.011	kinase				0.00186	CYP19A1,DIO2,NGF,OXTR	89 (14)
acetovanillone		chemical drug		1.091		0.00186	CXCL12,DUSP1,NCF2,PTGS2	117 (21)
EGR1	-0.333	transcription regulator		-1.698		0.00189	CCR1,DUSP4,GADD45B,GDF15,GLI1,GRIA1,PEG10,PTGS2	131 (15)
etoposide		chemical drug		0.115		0.0019	CXCL1,CXCL3,DDIT4,DUSP1,DUSP4,GADD45B,GDF15,HRK,PMAIP1,PTGS2	124 (21)
GLI (family)		group				0.00194	GLI1,HHIP,RUNX2	8 (3)
EREG	-0.334	growth factor				0.00194	HAS2,PTGS2,TNC	118 (17)
Ro41-5253		chemical reagent				0.00194	APOD,CRABP2,FABP4
cantharidin		chemical drug		0.378		0.00194	ADH1B,CREB5,CYP19A1,EBF3,GADD45B,GLI1,GPRC5A,IRF6,ITGA5,NFKBIZ,RUNX2,TSC22D3,ZFPM2	81 (7)
SGK1	-0.008	kinase		0.628		0.00195	FABP4,GRIN2A,KCNA4,RUNX2,SCNN1A	112 (12)
N-Ac-Leu-Leu-norleucinal		chemical - protease inhibitor		0.537		0.00195	APOB,CYP19A1,FABP4,PTGS2,RUNX2	124 (20)
PDGF-BB (complex)		complex		-0.423		0.00198	ACKR3,CEBPD,DBNDD1,DUSP1,GDF15,GLUL,ITGA5,OMD,PTGS2,TNC,TNFRSF11B	142 (21)
pirinixic acid		chemical toxicant		-1.015		0.00198	ANGPTL4,BPGM,CD24,CXCL12,FABP4,FBXO32,G0S2,GADD45B,GLUL,HGF,INSIG1,MEST,PTGS2	125 (19)
RXR (family)		group				0.00199	ABCC2,ANGPTL4,CRABP2,INSIG1,MMP11,PTGS2	103 (13)
HISTONE H2A (family)		group				0.002	DLX6,DUSP4,IGFBP5,RUNX2
VPC-220010		chemical reagent		-1	bias	0.002	FKBP5,GUCY1A1,MAF,STEAP4
hydrogen peroxide		chemical - endogenous mammalian		-0.725		0.00201	ACKR3,CXCL6,DDIT4,DUSP1,DUSP4,FBXO32,GADD45B,GDF15,GLI1,INSIG1,NGF,NR3C2,PMAIP1,PTGS2,RUNX2,SCNN1A,SOX9	132 (23)
RPTOR	-0.105	other		-0.555		0.00201	CXCL12,CYP19A1,IL22RA1,NR3C2,PTGS2,RUNX2,SOX9	123 (19)
prexasertib		chemical drug		0.447		0.00206	DUSP1,GADD45B,GDF15,PMAIP1,PTGS2	114 (11)
L-cystine		chemical - endogenous mammalian		-0.2		0.00206	ABCC2,DDIT4,GADD45B,PTGS2,TSC22D3
ARNT2	-0.237	transcription regulator		-0.707	bias	0.00206	ANGPTL4,CCR1,GLI1,GLUL,LDB2,ST8SIA5,SYT7,TSC22D3
plicamycin		chemical drug		-1.671		0.00208	AFAP1L1,ALOX15B,CXCL1,CYP19A1,PLXDC1,PMAIP1	112 (11)
MYOD1	0	transcription regulator		0.053		0.00212	ADORA1,DUSP1,FNDC5,HAS2,IGFBP5,MYO5B,NPTX1,SGCA,SIX1
GNAQ	-0.034	enzyme				0.00216	ANXA3,CXCL12,GRB14,HAS2,INSIG1,PGR,PTGS2	137 (22)
C/EBP (family)		group		0	bias	0.00216	ADH1B,DIO2,HGF,PTGS2
Bay 11-7082		chemical - kinase inhibitor		-0.478	bias	0.00217	CXCL1,MMP7,NFKBIZ,PTGS2,RUNX2,SH2D5	116 (18)
bisindolylmaleimide I		chemical drug		0.765	bias	0.00217	CYP19A1,GDF15,HAS2,MMP7,OXTR,PTGS2	130 (20)
TGFA	-0.347	growth factor		-1.93		0.00217	HGF,PLA2G4A,PTGS2,SOX9,TLR5	128 (21)
FASN	0.038	enzyme		-0.6		0.00217	DDIT4,FABP4,FGF1,PMAIP1,PTGS2	135 (20)
C9orf72	0.246	other				0.0022	GLI1,GLUL,NUP210
ERFE	0.741	other				0.0022	FABP4,RUNX2,TNFRSF11B
G6PD	-0.073	enzyme				0.0022	FABP4,NCF2,PTGS2	78 (7)
phenobarbital		chemical drug		0.22		0.00223	ABCC2,FNDC5,GADD45B,GDF15,INSIG1,KRT19,SYT7	69 (10)
THRB	-0.204	ligand-dependent nuclear receptor		0.555		0.00224	ATP1A3,CCR1,FABP4,KLF9,MMP7,PER1,PTGS2,RUNX2,SH2D4A,STRA6	122 (19)
SOX4	-0.244	transcription regulator		-0.993		0.00226	AIF1L,B3GNT5,CXCL12,DUSP4,MMP11,PRXL2A,SEMA3A,TMEM255A
mir-10 (includes others)		microRNA		1.744		0.00226	ACVR1C,BMF,FKBP5,GLI1,MAF,SCNN1A	109 (12)
CREB1	-0.067	transcription regulator		-0.101		0.00227	CEBPD,CYP19A1,DIO2,DUSP1,GADD45B,GAL,GRIA1,HAS2,MEST,PEG10,PER1,PLA2G4A,PTGS2,RERG,ZFPM2	120 (16)
epinephrine		chemical - endogenous mammalian		1.091		0.00229	ADRA1B,ERFE,PER1,PTGS2,TLR5	39 (4)
GW9662		chemical reagent		-1.04		0.00235	ANGPTL4,FABP4,GDF15,HGF,INSIG1,PTGS2	133 (20)
NOTCH1	0.052	transcription regulator		-0.739		0.0024	CD22,CEBPD,CHST1,CXCL1,GLI1,KRT14,LFNG,NRG1,PTGS2,RUNX2	119 (20)
triptonide		chemical - endogenous non-mammalian				0.00241	MMP7,PTGS2
Asgr1		transmembrane receptor				0.00241	APOB,INSIG1
Rln1		other				0.00241	HAS2,OXTR
DYRK2	-0.255	kinase				0.00241	GLI1,HHIP	29 (6)
IKBIP	0.251	other				0.00241	CXCL1,NFKBIZ	60 (7)
CADM4	-0.281	other				0.00241	GRIA1,GRIN2A
KMT5B	0.05	enzyme				0.00241	DUSP1,TSC22D3
CMAS	0.036	enzyme				0.00241	CD22,CXCL1
ZNRF3	-0.04	enzyme				0.00241	GLUL,SOX9
TCIM		other				0.00241	CXCL1,PTGS2	64 (9)
miR-324-5p (miRNAs w/seed GCAUCCC)		mature microRNA				0.00241	GLI1,NEBL
ST13	-0.045	other				0.00241	CEBPD,FABP4	98 (12)
APOBEC1		enzyme				0.00241	APOB,PTGS2	39 (4)
NKX3-2	-0.403	transcription regulator				0.00241	RUNX2,SOX9
YWHAB	0.01	other				0.00241	DUSP1,SCNN1A
LGK-974		chemical drug				0.00241	COL6A3,WNT9B
flavone		chemical - endogenous non-mammalian				0.00241	CXCL1,PTGS2
EBF2	-0.586	transcription regulator				0.00248	DIO2,LGI2,QPRT
TFAP4	0.202	transcription regulator		1		0.0025	CLDN4,GDF15,IRF6,PKP3
ADRA1A	0.492	G-protein coupled receptor				0.0025	CEBPD,DUSP1,MMP7,PTHLH	83 (7)
OLR1	0.484	transmembrane receptor		-1.925		0.0025	HAS2,HAS3,NCF2,STRA6
EDN1	0.417	cytokine		-0.357		0.00254	APLN,FABP3,ITGA5,MMP7,NRG1,PTGER2,PTGS2,TNC	141 (25)
CBS	-0.078	enzyme				0.00254	ACKR4,ADCY4,APOB,CREB5,PDE4C
PTHLH	-0.629	other				0.00254	PTGS2,RUNX2,SOX9,TNC,TNFRSF11B	126 (24)
ESRRG	0	ligand-dependent nuclear receptor		0.714		0.00255	ATP1A3,CYP19A1,FABP3,FBXO32,FGF1,HGF
TRIM28	0.038	transcription regulator		-0.522		0.00256	CTHRC1,CXCL1,FKBP5,GDF15,KIAA1217,PMAIP1,SOX9	121 (15)
diethylstilbestrol		chemical drug		-0.575		0.00258	CRABP2,CYP19A1,GAL,NRG1,OSBP2,OXTR,PGR,RGS4,SIX1,STRA6	98 (10)
KLF5	-0.181	transcription regulator		-1.254		0.00266	CEBPD,CHDH,CXCL12,CXCL6,DUSP1,NFKBIZ	109 (12)
linoleic acid		chemical - endogenous mammalian		1.97		0.00267	ANGPTL4,APOB,DUSP1,FABP4,PTGS2	132 (23)
CALR	-0.113	transcription regulator				0.00268	CRABP2,ITGA5,PTGS2,SCNN1A
parthenolide		chemical drug		0.218		0.00268	LTC4S,NR3C2,PTGS2,RUNX2	75 (10)
MECP2	-0.033	transcription regulator	Inhibited	-2.54		3.94e-06	ADORA1,CAMK2A,DLX5,DLX6,FKBP5,GALNT15,GRIA1,GRIN2A,LFNG,NEFM,PTGS2,SLC26A4	108 (10)
STING1	-0.132	ion channel		1.51	bias	0.00276	CXCL1,CXCL3,CXCL5,CXCL6,DUSP4,HGF,RGS16,TNFRSF11B	114 (18)
ID3	0.274	transcription regulator		0.128		0.00276	CCR1,CXCL1,DUSP1,DUSP4,GADD45B,IRF6,MAF,ZBTB16	82 (7)
beta-galactosidase		group				0.00278	COL6A3,CXCL12,RGMB
CTR9	0.037	other				0.00278	CXCL12,GDF15,PGR	81 (7)
PRRX1	0.322	transcription regulator				0.00278	FGF1,SOX9,TNC
BMP15		growth factor				0.00278	CYP19A1,HAS2,PTGS2	16 (3)
SMURF1	0.04	enzyme				0.00278	GLI1,HHIP,RUNX2	92 (7)
BLK	0.492	kinase				0.00278	ADPRHL1,CPA4,CREB5
USP19	-0.046	peptidase				0.00278	DDIT4,FBXO32,FKBP5
enalapril		biologic drug		1.4		0.00281	ABCC2,CLDN4,HGF,PTGS2,PTHLH	116 (17)
mir-8 (includes others)		microRNA		1.204		0.00284	DDIT4L,DLX5,KRT19,PGR,PMAIP1,PTHLH,SOX9,ZFPM2
BCOR	-0.063	transcription regulator		0	bias	0.00287	DLX6,DUSP4,IGFBP5,ZFPM2	5 (2)
FGF9	-1.131	growth factor		-0.068	bias	0.00287	FGF9,RUNX2,SOX9,TNC	100 (11)
PF543		chemical drug		1	bias	0.00287	DIO2,GDF15,TNC,TNFRSF11B
CNTF	-0.181	cytokine		0		0.00292	APOD,CCR1,CEBPD,FGF9,HGF,LDB2,NGF,PTGS2	111 (16)
SBDS	0.071	other				0.00295	FBXO32,GADD45B,NEFM,RGS4,TNC
3,3'-diindolylmethane		chemical drug		-1.172		0.00295	GDF15,KRT19,LINC01016,PGR,PTGS2	105 (15)
sirolimus		chemical drug		0.954		0.00295	ADAMTS14,COL6A3,COL8A2,DDIT4,FGF9,GRIA1,HGF,IGFBP5,ITGA5,MAF,MEST,MMP7,NEBL,PTGS2,RUNX2,SOX9,TNC,TNFRSF11B	155 (22)
SNAI2	0.476	transcription regulator		-0.128		0.00299	CXCL1,CXCL12,CXCL5,KLF9,RUNX2,SOX9	124 (21)
isobutylmethylxanthine		chemical toxicant		1.707		0.003	ANGPTL4,APLN,CEBPD,CRABP2,FABP4,GRIP1,PGR,TNC	97 (16)
FN1	0.345	other		1.606		0.003	CXCL1,CXCL3,CXCL5,ITGA5,PGR,RASSF2,RUNX2,SOX9	132 (19)
ELAVL1	0.038	other		0.649		0.00301	APOD,DUSP1,FABP4,KRT19,MMP7,NCF2,PTGS2,PTHLH,RUNX2,SOX9,TSC22D3	84 (8)
TNF (family)		group		0.034		0.00302	CCR1,CD22,CLDN4,CXCL1,CXCL12,CXCL3,FBXO32,PTGS2,RUNX2	99 (16)
digoxin		chemical drug				0.00307	ANGPTL4,BMF,FKBP5,PTGS2	124 (13)
oblimersen		biologic drug	Activated	2	bias	0.00307	CEBPD,DUSP1,GADD45B,SIX1
LATS (family)		group		1		0.00307	CYP26B1,FGF9,KRT14,PGR
NOG	1.127	growth factor		-0.152		0.00307	DLX5,HAS2,PTGS2,RUNX2	92 (11)
NGF	-0.594	growth factor		-0.505		0.0031	DUSP1,DUSP4,GAL,GRIN2A,GUCY1A1,HRK,NEFM,PLA2G4A,RGS4	84 (13)
TAC1	-0.775	other	Inhibited	-2	bias	0.0031	LDB2,NEFM,NGF,PTGS2,TNFRSF11B	103 (16)
RXRG	0	ligand-dependent nuclear receptor				0.0031	CXCL3,DUSP1,FABP3,FABP4,MMP11	39 (7)
bevacizumab		biologic drug				0.0031	CXCL12,CXCL6,PTHLH	89 (7)
KLF9	1.081	transcription regulator				0.0031	KRT14,PGR,PMAIP1	81 (7)
P2RY2	-0.331	G-protein coupled receptor				0.0031	HAS2,PTGS2,SCNN1A	111 (16)
SMURF2	-0.444	enzyme				0.0031	GLI1,HHIP,RUNX2	111 (12)
RBM39	0.046	transcription regulator				0.0031	AOC2,AOC3,GLUL
ganglioside GD1a		chemical - endogenous mammalian				0.00319	HGF,PTGS2	62 (7)
ganglioside GM1		chemical - endogenous mammalian				0.00319	NGF,PTGS2
TDG	0.103	enzyme				0.00319	CRABP2,PGR
MAP3K21	-0.412	kinase				0.00319	CXCL1,CXCL6	91 (10)
PRKG2	0.75	kinase				0.00319	GRIA1,SOX9
ARHGEF7	-0.009	other				0.00319	FKBP5,PTGS2
SUFU	-0.062	transcription regulator				0.00319	GLI1,HHIP	85 (9)
STRN	0.139	other				0.00319	NR3C2,SCNN1A
PSMC3IP	-0.021	transcription regulator				0.00319	CEBPD,FABP4
GABBR2	-0.253	G-protein coupled receptor				0.00319	GLUL,GRIA1
ASARM-PO4		chemical reagent				0.00319	RUNX2,TNFRSF11B
SATB1	-0.397	transcription regulator		0.342		0.00321	DUSP4,GADD45B,GDF15,MAF,PGR,PTGS2,TSC22D3	78 (7)
HNF1B	0.297	transcription regulator		0.378		0.00321	CXCL1,DUSP1,ERFE,FHOD3,MMP7,PDE4C,PODXL
NFKB2	-0.076	transcription regulator		0.853		0.00321	CD22,CXCL12,IGFBP5,LTC4S,MAF,NRG1,PTGS2	106 (15)
cobalt chloride		chemical reagent		-0.421		0.00321	ACKR3,DDIT4,DUSP1,HS3ST1,INSIG1,PMAIP1,PTGS2	119 (18)
CREB (family)		group		0.868		0.00326	CEBPD,CYP19A1,DUSP1,DUSP4,GADD45B,HAS2,PER1,PTGS2,PTHLH,SOX9,TNFRSF11B	138 (21)
CD40	0.215	transmembrane receptor	Inhibited	-2.177	bias	0.00329	CD22,CXCL12,DUSP1,IL4I1,KLF9,NEFM,PTGER2,PTGS2,TNFRSF11B,ZBTB16	160 (21)
EPO	0.973	cytokine		-0.277		0.00329	AOC2,CXCL12,ERFE,GDF15,GLUL,HRK,PODXL,PTGS2,TNFRSF11B,TSC22D3	139 (22)
ITGB1	-0.099	transmembrane receptor		0.478		0.00331	ADAMTS12,FGF1,GDF5,HAS3,ITGA5,MATN2,PTGS2	91 (11)
SALL4	0.333	transcription regulator		-0.816		0.00341	ADCY2,ANGPTL4,CAMK2A,CXCL1,FGF1,KRT19,PLA2G4C
sitagliptin		chemical drug				0.00345	CD24,CXCL12,FABP4
NFIX	-0.093	transcription regulator				0.00345	ADRA1B,FABP4,HGF
SFN	-0.121	other				0.00345	CRABP2,FKBP5,PKP3
beta-glycerophosphoric acid		chemical - endogenous mammalian				0.00345	PTGS2,RUNX2,TNFRSF11B	91 (12)
DDIT3	-0.195	transcription regulator		-1.633		0.00347	CEBPD,NRG1,PER1,RGS4,SH3RF3,TSC22D3	72 (7)
TGFB3	-0.146	growth factor		-0.647		0.00347	CYP19A1,LTC4S,PTHLH,SOX9,TNC,TNFRSF11B	126 (21)
indomethacin		chemical drug		-0.745		0.00349	CLDN4,FABP4,GDF15,HAS2,HGF,PDE4C,PGR,PLA2G4A,PTGS2	140 (21)
MAP4K1	-0.163	kinase		0		0.00349	ACKR3,CXCL3,IL22RA1,NGF	92 (10)
KLF6	0.175	transcription regulator		0.051		0.00357	ANGPTL4,CCR1,CXCL1,GADD45B,GLI1,ITGA5,PLA2G4A,PMAIP1,PTGS2	127 (21)
CSF3	0.284	cytokine		0.643		0.00373	CEBPD,CXCL12,CXCL5,GADD45B,HGF,PTGS2,TLR5,ZBTB16	133 (16)
RASSF1	0.08	other		0.447		0.00373	CRABP2,GDF15,LDB2,PTGS2,SOX9	125 (19)
SRF	-0.003	transcription regulator		-0.128		0.00374	BPGM,CEBPD,CPM,CTHRC1,FGF1,G0S2,NEBL,PTGS2,SEMA3A,TBXAS1,TNC	40 (5)
thapsigargin		chemical toxicant		1.208		0.00374	BPGM,CLDN4,DDIT4,DIO2,GADD45B,GDF15,INSIG1,NGF,PMAIP1,SYT7	103 (15)
miR-155-5p (miRNAs w/seed UAAUGCU)		mature microRNA		-0.256	bias	0.00374	CXCL1,CXCL3,MAF,PMAIP1,PODXL,PTGS2,TMT1A	104 (11)
AGMAT	0.337	enzyme				0.00382	AOC2,AOC3,GLUL
entolimod		biologic drug				0.00382	DUSP1,GDF15,NFKBIZ
AZGP1		transporter				0.00382	FBXO32,ITGA5,KRT19	78 (5)
UM101		chemical drug				0.00382	CXCL1,CXCL5,HAS3	61 (7)
TLR3	-0.051	transmembrane receptor		1.223	bias	0.00383	CPM,DUSP1,GADD45B,HGF,NFKBIZ,PMAIP1,PTGER2,PTGS2,TNC	136 (19)
glutamine		chemical - endogenous mammalian		-0.147		0.00387	CXCL1,CXCL3,DDIT4,DUSP1,GADD45B,PTGS2	122 (22)
BMP10		growth factor		-0.447		0.00391	ANGPTL4,APLN,CCR1,GLI1,SOX9	83 (7)
LEPR	0.123	transmembrane receptor		-0.555		0.00393	ANGPTL4,APOB,GADD45B,KRT14,MMP7,NCF2,NR3C2,TSC22D3	81 (7)
LTA	0.492	cytokine		-1.067		0.00396	HAS2,ITGA5,PTGS2,TNFRSF11B	133 (18)
VEGFB	-0.152	growth factor		0.199		0.00396	BMF,DIO2,HRK,PMAIP1	80 (7)
WNT4	0.013	cytokine		1.177		0.00396	CTHRC1,FKBP5,PTGS2,RUNX2	76 (7)
SUZ12	-0.057	enzyme				0.00401	ACKR3,FBXO32,INSIG1,MMP7,PGR,TNFRSF11B	56 (5)
THZ531		chemical drug		0	bias	0.00401	FKBP5,GADD45B,PKNOX2,RPLP0P2,SLC38A4,STEAP4
N6-cyclopentyladenosine		chemical reagent				0.00407	GRIA1,RGS4
PPARG:Fatty Acid:RXRA:Mediator:Coactivator		complex				0.00407	ANGPTL4,FABP4
CNOT6	-0.028	enzyme				0.00407	CDH18,IGFBP5
ZNF384	0.027	transcription regulator				0.00407	MMP7,RUNX2
betulin		chemical - endogenous non-mammalian				0.00407	GDF15,PTGS2
CEMIP2	0.237	enzyme				0.00407	CEMIP,HAS2
AMELX		growth factor				0.00407	RUNX2,SOX9
miricorilant		chemical reagent				0.00407	APOB,FKBP5
RXRB	0.014	ligand-dependent nuclear receptor		1.342		0.0041	ATP1A3,CSDC2,DLX6,FABP4,MMP11,PGR,RHOJ	39 (7)
RRAS2	-0.157	enzyme		0.816	bias	0.00416	ADAMTS12,ADRA1B,COL6A3,ITGA5,PTGER2,RGS16
ADAMTSL2	-1.39	other		0		0.0042	ANOS1,ITGA5,MMP11,TNC
bicuculline		chemical - endogenous non-mammalian		0		0.0042	DUSP1,GADD45B,GRIA1,PTGS2	137 (20)
deoxycorticosterone acetate		chemical drug				0.00421	PTGS2,SLC26A4,TNC
RIPOR3	0.209	other				0.00421	COL6A3,DDIT4,ITGA5
erismodegib		chemical drug				0.00421	GLI1,HGF,HHIP	30 (6)
IDR-1002		chemical reagent				0.00421	CXCL1,ITGA5,PTGER2
PD 123319		chemical drug				0.00421	CD24,NCF2,PTGS2	71 (10)
IGE (complex)		complex		0.711		0.00424	DUSP4,GADD45B,GDF15,ITGA5,LRRC38,NRG1,PTGS2,RGS16,TNC,TNFRSF11B	126 (17)
STAT5A	0.038	transcription regulator				0.00424	ALOX15B,CD24,CEMIP,CPA4,CXCL5,FABP4,MAF,MMP7,QPRT,RUNX2	122 (14)
LAS1L	0.021	other		1		0.00446	ANGPTL4,CEMIP,CRABP2,MMP11
ITGAV	0.194	transmembrane receptor		0.655	bias	0.00446	HAS2,ITGA5,PTHLH,RUNX2	127 (19)
miR-26a-5p (and other miRNAs w/seed UCAAGUA)		mature microRNA		1.295	bias	0.00446	FGF9,HGF,PGR,PTGS2	84 (7)
FBN1	-0.191	other		1.067		0.00446	COL6A3,FABP4,FRMD5,RUNX2
IGFBP2	-0.197	other		-1.064		0.00446	CD24,GDF15,ITGA5,NUP210
HIC1	0.065	transcription regulator		0.32		0.00446	ACKR3,PLA2G4A,PLPPR4,SOX9
carbon monoxide		chemical - endogenous mammalian		1.131		0.00446	CXCL12,HGF,NCF2,PTGS2	112 (17)
tetrodotoxin		chemical drug				0.00462	GRIA1,GUCY1A1,INSIG1,KCNA4,PTGS2,TLL1
ADAM17	-0.074	peptidase		-1		0.00462	CLDN4,KRT19,MMP7,NRG1,SOX9,TNFRSF11B	78 (10)
STS	-0.103	enzyme				0.00462	CEBPD,FABP4,PGR	80 (7)
RMRP	0.16	other				0.00462	PTHLH,RUNX2,SOX9	75 (8)
Rhox5		transcription regulator				0.00462	BPGM,CD24,KLF9
VTN	-0.187	other				0.00462	ITGA5,PTGS2,RUNX2	111 (20)
MAK683		chemical drug				0.00462	CXCL12,CXCL6,IGFBP5
NR4A2	-0.169	ligand-dependent nuclear receptor		-0.391		0.00465	CYP19A1,FABP4,PLCH2,PTGS2,TSC22D3	48 (7)
FGF19	0.396	growth factor				0.00465	CXCL1,CXCL5,FABP3,G0S2,RGS16
RUNX2	0.792	transcription regulator		0.974		0.00478	CEBPD,CYP19A1,GADD45B,RUNX2,SOX9,TNFRSF11B	140 (19)
MAP3K7	0.018	kinase		0.031		0.00478	HAS2,KRT14,NFKBIZ,NGF,PTGS2,SOX9	89 (14)
simvastatin		chemical drug		0.596		0.00494	ANXA3,APOB,GLI1,HS3ST1,NCF2,PTGS2,TNFRSF11B,TSC22D3	117 (15)
ARNTL/CLOCK (complex)		complex				0.00505	DBP,PER1
NQO2	-0.039	enzyme				0.00505	CXCL12,PTGS2	116 (16)
HOXA2	0.151	transcription regulator				0.00505	RUNX2,SOX9
LGALS8	0.04	other				0.00505	CXCL1,CXCL3	77 (10)
UGDH	0.137	enzyme				0.00505	HAS2,TNC
TFR2	-0.151	transporter				0.00505	ERFE,GDF15	46 (4)
A939572		chemical reagent				0.00505	CYP19A1,G0S2
NF 449		chemical reagent				0.00505	CYP19A1,GLI1
farglitazar		chemical drug				0.00505	FABP4,SCNN1A
tiron		chemical reagent				0.00505	DUSP1,TNC	72 (7)
SU1498		chemical drug				0.00505	FABP4,TNFRSF11B	60 (7)
SS18-SSX1		fusion gene/product				0.00505	APOD,PMAIP1
gossypol		chemical drug				0.00505	CXCL1,PMAIP1
tyrphostin AG 1024		chemical drug				0.00505	CYP19A1,PTGS2	108 (13)
DSG3	-0.007	other				0.00506	ANGPTL4,KRT14,TMT1A
RBP3	0	transporter				0.00506	CEBPD,DUSP1,IL22RA1	104 (7)
EIF4EBP2	-0.009	translation regulator				0.00506	CEBPD,GRIA1,PTGS2
CH-223191		chemical reagent				0.00506	LTC4S,MAF,PTGS2
2,4-dinitrophenol-ovalbumin conjugate		chemical reagent				0.00506	LDB2,NEFM,NGF
lycopene		chemical drug				0.00506	DDIT4,MMP7,PTGS2	89 (7)
ADAM10	0.227	peptidase				0.00511	CAMK2A,CXCL12,GRIN2A,ITGA5,RGS4,SOX9
EGR2	-0.202	transcription regulator		-1.134		0.00514	CYP19A1,DIO2,GDF15,GLRA1,GRIN2A,NEFM,PTHLH,RGMB,ZBTB16
olanzapine		chemical drug		0.447		0.00528	DBP,GRIP1,NRG1,PLA2G4A,SCNN1A
PRKAA (family)		group		1.067		0.00529	DUSP1,FKBP5,NCF2,PMAIP1
MMP1	0.153	peptidase		-1.941	bias	0.00529	CXCL12,NGF,PTGS2,RUNX2	136 (21)
IFN BETA (family)		group		0		0.00537	CD22,CEBPD,CXCL1,CXCL5,DUSP1,FKBP5,INSIG1,QPRT,TLR5	133 (18)
bleomycin		biologic drug		-0.218		0.00539	ACKR3,B3GNT7,CCR1,CLDN4,CXCL1,CXCL12,FABP4,GDF15,PTGER2,PTGS2	133 (19)
AP1 (complex)		complex				0.00546	CXCL12,DLX5,FABP4,KLF9,MMP7,NGF,PTGS2	110 (16)
PARP1	-0.12	enzyme		-0.068		0.00546	CXCL1,CXCL12,GDF15,HAS2,PEG10,PTGS2	132 (19)
ARHGAP31	0.128	other				0.00552	GADD45B,GDF15,ITGA5
UBE3A	0.068	enzyme				0.00552	CAMK2A,PGR,SOX9	89 (6)
PTH1R	0.111	G-protein coupled receptor				0.00552	DUSP1,PTHLH,TNFRSF11B	90 (7)
PLAGL1	0.02	transcription regulator				0.00552	ANGPTL4,CXCL5,FABP4	92 (7)
vitamin A		chemical - endogenous mammalian				0.00552	CYP26B1,GPRC5B,STRA6	67 (6)
PRKCD	0.064	kinase		-1.433		0.00561	CEMIP,CXCL12,GDF15,GLI1,GPRC5A,PTGS2,TNFRSF11B	126 (19)
SOX9	-0.594	transcription regulator		-0.689		0.00564	ADAMTS14,CYP26B1,FGF1,MMP7,RUNX2,SOX9	64 (10)
niacinamide		chemical - endogenous mammalian		1.342		0.00573	CXCL12,PMAIP1,PTGS2,RHOJ,RUNX2	130 (22)
PCSK9	-0.452	peptidase				0.00585	CCR1,CD24,CREB5,CXCL12,FABP4,IGFBP5,MAF,PTGS2
SIN3A	-0.005	transcription regulator				0.0059	FBXO32,GADD45B,NEFM,PTGS2	59 (6)
carboplatin		chemical drug		0.152		0.0059	ABCC2,CLDN4,HAS2,PMAIP1
HBEGF	-0.321	growth factor		0.555		0.00596	ANGPTL4,GLUL,NFKBIZ,PTGS2,SOX9	137 (18)
FGF (family)		group				0.006	PER1,PTGS2,RUNX2	92 (11)
mir-124 (includes others)		microRNA				0.006	DLX5,RUNX2,SOX9
EXT1	-0.301	enzyme				0.006	CEBPD,FABP4,FGF1
PSEN1	0.085	peptidase		0.155		0.00603	ATP1A3,DBP,DUSP1,GADD45B,GRIN2A,LFNG,PER3,PKP3,PMAIP1,PTGS2,SYT13	143 (20)
Tetanospasmin		chemical - endogenous non-mammalian				0.00612	CAMK2A,KCNA4
SMAD1/5/8/SMAD4 (complex)		complex				0.00612	PTGS2,RUNX2
OLFM4	0	other				0.00612	PTGER2,PTGS2
ARL13B	0.032	other				0.00612	CXCL1,GLI1
RSPO3	0.377	kinase				0.00612	GLI1,PTGS2
SCNN1B	-0.566	ion channel				0.00612	SCNN1A,SLC26A4
NPR2	0.101	G-protein coupled receptor				0.00612	ATP1A3,CLDN4
ipatasertib		chemical drug				0.00612	ABCC2,PTGER2
DHH	1.292	peptidase				0.00612	GLI1,HHIP
Cxcl3		cytokine				0.00612	CEBPD,FABP4	80 (7)
EMD-638683		chemical reagent				0.00612	RUNX2,SCNN1A
J11-Cl		chemical reagent				0.00612	CXCL3,PTGS2	81 (12)
naproxen		chemical drug				0.00612	GDF15,PTGS2	74 (10)
sesamin		chemical - endogenous non-mammalian				0.00612	PTGS2,TNFRSF11B	123 (18)
2,2-bis(4-hydroxyphenyl)-1,1,1-trichloroethane		chemical - endogenous mammalian				0.00612	IGFBP5,PGR
triptorelin		biologic drug				0.00612	CYP19A1,PGR	134 (18)
arachidonyltrifluoromethane		chemical reagent				0.00612	PLA2G4A,PTGS2	104 (15)
allopregnanolone		chemical - endogenous mammalian				0.00612	GRIN2A,PTGS2
lysophosphatidic acid		chemical - other		0.122		0.0062	CXCL1,DUSP1,FABP4,FKBP5,PTGS2	121 (19)
doxycycline		chemical drug				0.0062	CEBPD,CXCL12,MMP7,NGF,PTGS2	104 (16)
CAT	-0.057	enzyme		0.152		0.00622	GLI1,PMAIP1,PTGS2,TNC	123 (21)
RARB	-0.052	ligand-dependent nuclear receptor		1.71		0.00626	CXCL12,CYP26B1,MMP11,MMP7,PTGS2,STRA6,ZMAT4	100 (9)
KDM5B	-0.055	enzyme		0.106		0.00641	GAL,INSIG1,PGR,REEP1,SCNN1A,SOX9
NCOA2	0.041	transcription regulator		0.128		0.00643	ADORA1,CHST1,FABP4,KRT19,PGR,PTGS2,TSC22D3	129 (17)
ISL1	0.396	transcription regulator		-0.277		0.00645	ADGRG2,CCKAR,GAL,PAPPA2,SOX9
C1Q (family)		group				0.00651	CASP10,CEBPD,NGF	33 (4)
MUC16	-0.731	other				0.00651	CXCL1,CXCL3,CXCL5
APOB	2.024	transporter				0.00651	APOB,FABP4,RUNX2
S1PR1	0.282	G-protein coupled receptor				0.00651	HGF,MAF,PTGS2	127 (21)
RAF (family)		group				0.00656	DUSP4,GDF15,HAS2,PMAIP1	115 (17)
SND1	0.006	transcription regulator		-1.387		0.0066	ANGPTL4,DLX5,GAL,KIF5C,PTGS2,RGS16,TMC6
TICAM1	-0.112	other		0.447	bias	0.00662	CEBPD,DUSP1,GDF15,NFKBIZ,PTGS2,SLC7A2	132 (21)
adavosertib		chemical drug		-0.418	bias	0.0067	CXCL12,CXCL5,DUSP4,TLR5,TNFRSF11B	128 (12)
EHMT2	0.006	enzyme				0.0067	CXCL12,PGR,PMAIP1,PTGS2,SCNN1A	135 (18)
GROWTH HORMONE (family)		group		1.316		0.00673	ANGPTL4,CEBPD,CXCL1,FABP4,FKBP5,GDF15,IGFBP5,SCNN1A	136 (21)
TLR9	0.164	transmembrane receptor		1.322	bias	0.00673	CPM,DUSP1,GADD45B,IL4I1,NFKBIZ,PTGER2,PTGS2,TNC	143 (26)
YBX1	-0.074	transcription regulator		-0.555		0.00683	CXCL1,CYP19A1,HGF,NRG1,PMAIP1,PTGS2	125 (19)
NRIP1	0.139	transcription regulator				0.0069	FABP3,HAS2,PGR,PTGS2	78 (7)
OTX2	0	transcription regulator		1		0.0069	RDH5,SLC14A1,STRA6,TNC
N-methyl-D-aspartate		chemical drug		-1.565		0.0069	BMAL1,GRIA1,GRIN2A,PTGS2	127 (16)
CSF1	0.359	cytokine		1.214		0.0069	CCR1,CPM,DUSP1,DUSP4,FERMT3,GDF15,ITGA5,NCF2,PGR,TLR5	140 (18)
CUX1	-0.044	transcription regulator		1.698		0.00696	CXCL1,CXCL3,CXCL6,DUSP4,MMP7	77 (10)
asoprisnil		chemical drug				0.00705	APOD,G0S2,PGR
miR-450a-5p (and other miRNAs w/seed UUUGCGA)		mature microRNA				0.00705	HGF,ITGA5,KRT14
harpagoside		chemical - endogenous non-mammalian				0.00705	CXCL1,CXCL3,CXCL6
ketamine		chemical drug				0.00705	NGF,NRG1,PTGS2	52 (7)
CFI-402257		chemical drug				0.00705	CXCL1,CXCL3,CXCL5	106 (15)
ERBB4	-0.389	kinase	Inhibited	-2.359		6.83e-05	CXCL12,DUSP1,IGFBP5,PGR,PTGS2,TBXAS1,TNC	133 (18)
ZIC2	1.034	transcription regulator		-1.342		0.00723	CRABP2,KRT19,PEG10,PGR,ZFPM2
miR-3648 (miRNAs w/seed GCCGCGG)		mature microRNA		0.277	bias	0.00723	CASZ1,CHDH,MMP7,PER3,SH3BP1
NTRK2	-0.572	kinase		0		0.00723	HGF,MAF,RUNX2,SOX9,ZMAT4	123 (17)
CYBB	0.878	enzyme		-0.577		0.00723	CXCL12,DUSP1,NFKBIZ,PTGS2,SLC14A1	118 (19)
CYTOKINE (family)		group		-0.398		0.00726	BMF,CXCL1,DUSP1,NGF,PTGS2,PTHLH	110 (17)
spermine		chemical - endogenous mammalian		0		0.00726	CCR1,CXCL1,CXCL3,RUNX2	105 (11)
UT-143		chemical reagent				0.00729	FKBP5,GADD45B
CLEC1B	0	transmembrane receptor				0.00729	CXCL12,TNC
PLCL2	-0.188	enzyme				0.00729	DIO2,RUNX2	80 (7)
MED14	0.026	transcription regulator				0.00729	DUSP1,FABP4	51 (3)
ZFP36L2	0.362	transcription regulator				0.00729	DDIT4,NEFM
HLF	0.11	transcription regulator				0.00729	PER1,SCNN1A
8-hydroxyeicosapentaenoic acid		chemical - endogenous mammalian				0.00729	ANGPTL4,FABP4
SC-58125		chemical drug				0.00729	GDF15,PTGS2
indinavir		chemical drug				0.00729	CYP19A1,FABP4	124 (18)
COL12A1	-0.324	other				0.00761	CXCL5,FABP4,SLC7A2
PTCH1	0.065	transmembrane receptor				0.00761	GLI1,HHIP,SOX9	89 (11)
PAK1	0.006	kinase				0.00761	CYP19A1,FBXO32,PGR	110 (13)
kaempferol		chemical drug				0.00761	CXCL12,PTGS2,RUNX2	135 (21)
ITGB3	0.116	transmembrane receptor				0.00763	HAS2,ITGA5,PTGS2,RUNX2	118 (20)
TERT		enzyme				0.00771	AFAP1L1,CD24,CXCL1,FAM167A,KRT19,PRXL2A,PTGS2
TLR2	0.728	transmembrane receptor		-0.074		0.00771	CCR1,CEBPD,DUSP1,FBXO32,GRIN2A,OXTR,PTGS2	128 (21)
RET	-0.289	kinase		-0.323		0.00794	CXCL12,MAF,MMP7,PER3,PMAIP1,TNC	121 (15)
rifampin		chemical drug		-0.97		0.00794	ABCC2,CD24,GPRC5B,MATN2,OSBP2,TNFRSF11B
EFEMP1	-0.276	enzyme		-1		0.00801	FABP3,FNDC5,GRIP2,HAS2
FANCC	0.153	other				0.00801	CXCL12,GDF15,MMP7,PTGS2	122 (21)
Pick1		other				0.00811	ADORA1,ANGPTL7,APLN,OXTR,SOX9,STRA6,SYT7
PPP2CA	0.103	phosphatase		-1.633		0.00818	ANXA3,APOB,CPM,CRABP2,IRF6,PTGS2
KRT14	-1.961	other				0.0082	CXCL1,KRT16,MMP7	76 (7)
LHCGR	-1.666	G-protein coupled receptor				0.0082	CYP19A1,PGR,PTGS2	121 (16)
SPRY2	-0.016	other		1.387		0.00838	ANGPTL4,G0S2,KIF5C,MEST,PTGS2
GRIN3A	-0.627	ion channel		0.447	bias	0.00838	GUCY1A1,INSIG1,KCNA4,PTGS2,TLL1	39 (4)
GNA15	0.973	enzyme				0.00838	ACKR3,CEBPD,GLUL,OMD,PTGS2	93 (10)
ursodeoxycholic acid		chemical - endogenous mammalian		1.984		0.0084	ABCC2,GLI1,MAF,PTGS2	97 (7)
GNA14	-0.575	enzyme				0.0084	ANXA3,GRB14,HAS2,PTGS2
NGF (family)		group		1		0.0084	DIO2,DUSP1,DUSP4,HRK	89 (11)
IL18	-0.422	cytokine		0.208		0.00852	CXCL12,DDIT4,GADD45B,GRIN2A,NFKBIZ,PTGS2,TNFRSF11B	129 (19)
KDM4D	-0.075	enzyme				0.00856	GLI1,SOX9
miR-140-5p (and other miRNAs w/seed AGUGGUU)		mature microRNA				0.00856	CXCL12,IGFBP5
mir-326		microRNA				0.00856	ADGRG2,GLI1
calcium lactate		chemical drug				0.00856	PTGER2,PTGS2
PLCB1	-0.169	enzyme				0.00856	CD24,PTGS2
PTGER1	-0.42	G-protein coupled receptor				0.00856	ANGPTL4,PTGS2	82 (7)
NPAS2	0.243	transcription regulator				0.00856	BMAL1,PER1
PPP5C	0.153	phosphatase				0.00856	DUSP1,FABP4	113 (16)
1-chloro-2-(2,2,2-trichloro-1-(4-chlorophenyl)ethyl)benzene		chemical toxicant				0.00856	GADD45B,PGR
STO-609		chemical - kinase inhibitor				0.00856	GRIA1,MAF
icatibant		biologic drug				0.00856	NGF,PTGS2	71 (10)
maxacalcitol		chemical drug				0.00856	NGF,PTHLH
NPC1	-0.089	transporter				0.00867	ACKR4,APOB,BMAL1,CCR1,CD22,PTGS2
TGFB2	-0.451	growth factor		-1.58		0.00873	ANGPTL4,DDIT4,HAS2,LTC4S,NGF,PTHLH,TNFRSF11B	140 (19)
SOX1		transcription regulator		-1	bias	0.00881	APCDD1,BMPER,DUSP1,DUSP4
PAX7		transcription regulator				0.00881	CD24,EYA4,LRFN5,MEST
ANXA7	-0.007	ion channel		-1.067		0.00881	ALOX15B,CRABP2,FGF9,HGF
TREM2	0	transmembrane receptor		1.091		0.00881	FABP4,GRIA1,GRIN2A,PTGS2	97 (7)
RC3H2	-0.038	enzyme				0.00881	CXCL1,CXCL5,FGF1	60 (7)
TRH	-1.143	other				0.00881	DIO2,DUSP1,NEFM
miR-221-3p (and other miRNAs w/seed GCUACAU)		mature microRNA				0.00881	BMF,DDIT4,MAF
mir-135 (includes others)		microRNA				0.00881	CXCL12,PTHLH,RUNX2
SFRP4	-0.186	transmembrane receptor				0.00881	APOB,CYP19A1,PTGS2
SOST	0.973	other				0.00881	FABP4,PTGS2,RUNX2	93 (12)
PAK2	0.074	kinase				0.00881	DUSP1,IGFBP5,PGR
KRT17	-0.007	other	Inhibited	-2		0.000117	CCR1,COL6A3,CREB5,DDIT4,FGF1,NGF
RHOA	0.07	enzyme		1.172		0.00899	CXCL5,GDF15,RUNX2,SLC26A4,SOX9	118 (19)
CRH	-0.566	cytokine		-1		0.00923	CXCL6,DIO2,KRT14,PTGS2	105 (15)
TRAF3IP2	0.04	enzyme				0.00923	CEBPD,CXCL1,NFKBIZ,STEAP4	125 (16)
estradiol-17beta-benzoate		chemical reagent		-1.134		0.0094	CCKAR,GLUL,MAMLD1,OXTR,PGR,RDH5,TNFRSF11B
FKBP5	1.351	enzyme				0.00945	CRABP2,FABP4,FKBP5	96 (7)
Cdkn2a		other				0.00962	CEBPD,DLX5,DUSP1,GDF15,HGF,IGFBP5,ZBTB16	114 (13)
MAFA	0.97	transcription regulator				0.00972	ADCY2,CAMK2A,CXCL12,IGFBP5,NGF,OXTR
FGFR2	-0.429	kinase		1.231		0.00972	BMPER,HHIP,ITGA5,MEST,PTHLH,RUNX2
5'-methylthioadenosine		chemical - endogenous mammalian				0.00991	GUCY1A1,PTGS2
1L-6-hydroxymethyl-chiro-inositol 2-(R)-2-O-methyl-3-O-octadecylcarbonate		chemical drug				0.00991	GDF15,PTGS2	102 (15)
dazucorilant		chemical drug				0.00991	PER1,TSC22D3
4-nonylphenol		chemical toxicant				0.00991	CYP19A1,FABP4
SGPP1	0.02	phosphatase				0.00991	PTGS2,TGM3
miR-101-3p (and other miRNAs w/seed ACAGUAC)		mature microRNA				0.00991	PTGS2,SOX9	93 (7)
PHEX	-0.318	peptidase				0.00991	RUNX2,TNFRSF11B	62 (7)
PLA2G2E		enzyme				0.00991	KRT14,KRT16
MAP3K20	0.074	kinase				0.00991	DUSP1,PMAIP1	105 (14)
EDA	0.274	cytokine				0.00991	FBXO32,PTHLH
dichlorodiphenyl dichloroethylene		chemical toxicant				0.00991	GLI1,NCF2
amiloride		chemical drug				0.00991	PTGS2,SCNN1A	77 (7)
ibandronic acid		chemical drug				0.00991	RUNX2,TNFRSF11B
5,8,11,14-eicosatetraynoic acid		chemical reagent				0.00991	DUSP1,FABP4
loxoribine		chemical drug				0.00991	PTGS2,TLR5
onapristone		chemical drug				0.00991	PGR,SCNN1A
MEN1	0.032	transcription regulator		0.555		0.00999	FABP4,FKBP5,GLI1,GRIA1,RUNX2,SOX9	135 (23)
VCAN	-0.202	other		-0.816		0.00999	ANGPTL4,CXCL12,CXCL6,HAS2,HAS3,ITGA5	104 (11)
JUNB	0.349	transcription regulator		-0.218		0.00999	CXCL3,CYP19A1,DUSP1,HRK,NCF2,RUNX2	126 (12)
E. coli lipopolysaccharide		chemical - endogenous non-mammalian		1.067	bias	0.0101	CEBPD,CXCL1,CXCL5,PTGS2
EGLN1	-0.013	enzyme		0.283		0.0101	NGF,PTGS2,SOX9,TNFRSF11B
FGF16	-1.623	growth factor				0.0101	AFAP1L1,KRT14,KRT16
G-1		chemical reagent				0.0101	CYP19A1,HAS2,PTGS2
C1QBP	0.198	transcription regulator				0.0101	ADRA1B,GDF15,HAS2
ARRB2	-0.161	other				0.0101	NFKBIZ,PLA2G4A,PTGS2
ASAH1	-0.042	enzyme				0.0101	ITGA5,RUNX2,SOX9
RBCK1	-0.061	transcription regulator				0.0101	CXCL1,CXCL3,CXCL5
tempol		chemical drug				0.0101	GDF15,NR3C2,PTGS2
TCF7	-0.322	transcription regulator		0.176		0.0104	BMAL1,CD24,CEBPD,CHDH,G0S2,GPRASP2,MAF,PMAIP1,PTGER2,RUNX2
PDGFB	-0.566	growth factor		0		0.0106	FGF1,PTGS2,RUNX2,TNC
hyaluronic acid		chemical - endogenous mammalian		-1.387		0.0107	ACKR3,NCF2,PTGS2,PTHLH,SOX9
1,4-bis[2-(3,5-dichloropyridyloxy)]benzene		chemical toxicant		0.772		0.0107	ABCC2,DIO2,GADD45B,INSIG1,STEAP4
1-methyl-4-phenyl-1,2,3,6-tetrahydropyridine		chemical toxicant		-0.277		0.0107	FKBP5,NCF2,NGF,PTGS2,ZBTB16
ELF3	0.263	transcription regulator				0.0108	ANGPTL4,CXCL5,PTGS2
GJA1	-0.431	transporter				0.0108	GJC2,PTGS2,TNFRSF11B
MFGE8	-0.146	other				0.0108	CXCL1,CXCL6,PTGS2
F7	0.374	peptidase				0.0108	MMP7,PTGER2,PTGS2
DLK1	-0.224	other				0.0108	FABP4,GLI1,SOX9
NF1	-0.013	other				0.0108	GLI1,MAF,SOX9
TLR7/8 (family)		group				0.0108	NFKBIZ,PMAIP1,PTGS2
(5Z,13E)-11alpha-hydroxy-9,15-dioxoprost-13-enoic acid		chemical - endogenous mammalian				0.0109	FABP4
SZB120		chemical reagent				0.0109	NFKBIZ
leukotriene A4		chemical - endogenous mammalian				0.0109	TNC
6-thioguanylic acid		chemical reagent				0.0109	PTHLH
SRP (family)		group				0.0109	FGF9
taurolithocholate-3-sulfate		chemical - endogenous mammalian				0.0109	ABCC2
thromboxane A2		chemical - endogenous mammalian				0.0109	PTGS2
miR-29c-3p inhibitor		chemical reagent				0.0109	CEMIP
mecarzole		chemical drug				0.0109	CYP19A1
phenyl 1-hydroxy-2-naphthoate		chemical reagent				0.0109	CXCL1
dimethisoquin		chemical drug				0.0109	CXCL1
xanthine derivative CB002 analog 7		chemical reagent				0.0109	PMAIP1
xanthine derivative CB002 analog 9		chemical reagent				0.0109	PMAIP1
xanthine derivative CB002 analog 5		chemical reagent				0.0109	PMAIP1
xanthine derivative CB002 analog 11		chemical reagent				0.0109	PMAIP1
xanthine derivative CB002 analog 3		chemical reagent				0.0109	PMAIP1
xanthine derivative CB002 analog 10		chemical reagent				0.0109	PMAIP1
xanthine derivative CB002 analog 2		chemical reagent				0.0109	PMAIP1
xanthine derivative CB002 analog 8		chemical reagent				0.0109	PMAIP1
xanthine derivative CB002 analog 6		chemical reagent				0.0109	PMAIP1
xanthine derivative CB002		chemical reagent				0.0109	PMAIP1
NA/K ATPASE (family)		group				0.0109	GRIA1
beta-glucuronidase		group				0.0109	PTGS2
TYPE I BMP RECEPTOR (family)		group				0.0109	NGF
piperazine erastin		chemical reagent				0.0109	PTGS2
3',5'-methoxyflavone		chemical reagent				0.0109	PTGS2
chlorophacinone		chemical toxicant				0.0109	CXCL1
GLI1 gene:GLI3R		complex				0.0109	GLI1
TP63/T53:DDIT4 Gene		complex				0.0109	DDIT4
2GLI:GLI1 gene		complex				0.0109	GLI1
CREB:CRTC1:PER1 gene		complex				0.0109	PER1
BMAL1:CLOCK,NPAS2:PER1 gene		complex				0.0109	PER1
BMAL1:CLOCK,NPAS2:DBP gene		complex				0.0109	DBP
RORA:Coactivator:ARNTL gene		complex				0.0109	BMAL1
RBM4:PER1 mRNA		complex				0.0109	PER1
CREM:PER1 gene		complex				0.0109	PER1
RUNX2:CBFB:ITGA5 gene		complex				0.0109	ITGA5
ESR1:estrogen:RUNX2 gene		complex				0.0109	RUNX2
ESRRA:PPARG1CA:RUNX2 gene		complex				0.0109	RUNX2
ESRRA:PPARG1CB:RUNX2 gene		complex				0.0109	RUNX2
TWIST1:RUNX2 gene		complex				0.0109	RUNX2
ERBB4s80:ESR1:estrogen:PGR gene		complex				0.0109	PGR
ERBB4s80:ESR1:estrogen:CXCL12 gene		complex				0.0109	CXCL12
NKX3-2:RUNX2 gene		complex				0.0109	RUNX2
MECP2:GRIN2A gene		complex				0.0109	GRIN2A
DLX5,(DLX6):RUNX2 gene		complex				0.0109	RUNX2
MSX2:RUNX2 gene		complex				0.0109	RUNX2
RUNX2-P1:CBFB:RUNX2 gene		complex				0.0109	RUNX2
Glucocorticoid ligand:NR3C1:RUNX2 gene		complex				0.0109	RUNX2
MECP2:FKBP5 gene		complex				0.0109	FKBP5
FOXO1,FOXO3,(FOXO4):FBXO32 gene		complex				0.0109	FBXO32
FOXO1,FOXO3:ABCA6 gene		complex				0.0109	ABCA6
NR1H2,3:RXR:NR1H2,3 ligand:APOD gene		complex				0.0109	APOD
SOX9:NR5A1:SOX9 gene		complex				0.0109	SOX9
SRY:NR5A1:SOX9 gene		complex				0.0109	SOX9
SOX9:FGF9 gene		complex				0.0109	FGF9
DMRT1:SOX9 gene		complex				0.0109	SOX9
NR1D1:heme:Corepressors:ARNTL gene		complex				0.0109	BMAL1
phenetidine		chemical reagent				0.0109	PTGS2
SERPINF (family)		group				0.0109	NGF
Nme2		kinase				0.0109	PTGS2
PLA2G5	0.973	enzyme				0.0109	PTGS2
GTF2H2	-0.124	transcription regulator				0.0109	KLF9
SIGLEC9	-1.06	other				0.0109	PTGS2
GKN1	0.973	growth factor				0.0109	SOX9
HES7:RBPJ:NICD1:MSGN1:LFNG gene		complex				0.0109	LFNG
RBPJ:NICD1:MSGN1:LFNG gene		complex				0.0109	LFNG
HNF1B:LFNG gene		complex				0.0109	LFNG
HNF1B:WNT9B gene		complex				0.0109	WNT9B
HCG26	0	other				0.0109	CYP19A1
tandospirone		chemical drug				0.0109	PER1
STAMBPL1	0.058	enzyme				0.0109	DUSP1
CGNL1	-0.65	other				0.0109	RUNX2
Pad2		other				0.0109	PTGS2
DPAGT1	0.111	enzyme				0.0109	CTHRC1
MYH7B	-0.119	other				0.0109	GRIA1
PPIP5K1	-0.182	phosphatase				0.0109	RUNX2
procyanidin B2		chemical - endogenous non-mammalian				0.0109	PTGS2
TMEM184A	-0.413	other				0.0109	DUSP1
APPL2	0.182	other				0.0109	HRK
PTGR2	-0.04	enzyme				0.0109	FABP4
SUN2	0.112	other				0.0109	NUP210
CNPY4	-0.08	other				0.0109	GLI1
CELSR3	0.005	G-protein coupled receptor				0.0109	NRG1
nickel sulfide		chemical reagent				0.0109	PTGS2
IL6 RECEPTOR (complex)		complex				0.0109	PTGS2
Oxi-4503		chemical drug				0.0109	CXCL12
Tpl2 kinase inhibitor		chemical drug				0.0109	PTGS2
neurotropin		chemical drug				0.0109	SEMA3A
BIBX 1382BS		chemical drug				0.0109	CXCL1
PF-4523655		biologic drug				0.0109	DDIT4
mubritinib		chemical drug				0.0109	MAF
PAIP2	-0.023	translation regulator				0.0109	CAMK2A
EDN2	-0.253	growth factor				0.0109	PTGS2
LINC01132	0.336	other				0.0109	SOX9
PPP1R9A	-1.211	other				0.0109	GRIA1
ADAMTS7	0.207	peptidase				0.0109	SOX9
SNRPD3	0.067	other				0.0109	CD24
mir-4428		microRNA				0.0109	KLF9
MAOB	-0.075	enzyme				0.0109	IL4I1
R333		chemical drug				0.0109	MAF
MLK (family)		group				0.0109	MMP7
cambinol		chemical reagent				0.0109	CYP19A1
DL-threo-beta-benzyloxyaspartic acid		chemical reagent				0.0109	PTGS2
AX 115		chemical reagent				0.0109	PLA2G4A
GUCA2B		other				0.0109	SLC26A4
RDX	0.119	other				0.0109	ABCC2
5-methoxytryptophan		chemical - endogenous mammalian				0.0109	PTGS2
LUC7L3	0.021	other				0.0109	PTGS2
RHAG		peptidase				0.0109	RHD
Cbr2		enzyme				0.0109	FABP4
CRABP1		transporter				0.0109	CRABP2
THEM4	-0.025	enzyme				0.0109	PTGS2
Tnxa-ps1		other				0.0109	DUSP1
JAM2	0.177	other				0.0109	CXCL12
ELFN1-AS1	-1.217	other				0.0109	GDF15
PRC1	0.264	other				0.0109	PTGS2
SIRT1/2 inhibitor VII		chemical reagent				0.0109	CYP19A1
CASC19		other				0.0109	FKBP5
benzo(k)fluoranthene		chemical reagent				0.0109	FGF9
MAP kinase kinase inhibitor		chemical drug				0.0109	SOX9
ravoxertinib		chemical drug				0.0109	SOX9
lintitript		chemical drug				0.0109	CXCL1
KYT-36		chemical reagent				0.0109	PTGS2
KYT-1		chemical reagent				0.0109	PTGS2
belzutifan		chemical drug				0.0109	CXCL12
chlordane		chemical toxicant				0.0109	CYP19A1
S-methylisothiopseudouronium		chemical reagent				0.0109	PTGS2
antimony potassium tartrate		chemical toxicant				0.0109	ABCC2
BMS-200150		chemical reagent				0.0109	APOB
LY311727		chemical reagent				0.0109	PTGS2
BN 50730		chemical reagent				0.0109	PTGS2
benomyl		chemical toxicant				0.0109	CYP19A1
5-dimethylamiloride		chemical reagent				0.0109	PTGS2
1-(1-glycero)dodeca-1,3,5,7,9-pentaene		chemical toxicant				0.0109	PTGS2
toxaphene		chemical toxicant				0.0109	PGR
SA 4503		chemical drug				0.0109	GRIA1
dihydrexidine		chemical drug				0.0109	GRIA1
daclizumab		biologic drug				0.0109	MAF
PF-04957325		chemical reagent				0.0109	PGR
triazolam		chemical drug				0.0109	PER1
fadrozole		chemical drug				0.0109	CYP19A1
L 745337		chemical reagent				0.0109	PTGS2
Ro 31-7549		chemical drug				0.0109	PTGS2
theaflavin monogallate B		chemical - endogenous non-mammalian				0.0109	PTGS2
AP-1 decoy		chemical reagent				0.0109	DUSP1
STAT3 inhibitor IX		chemical reagent				0.0109	HAS2
N-t-Boc-Phe-D-Leu-Phe-D-Leu-Phe		chemical reagent				0.0109	PTGS2
n-6 docosapentaenoic acid		chemical - other				0.0109	PTGS2
long-chain alcohol		chemical - endogenous non-mammalian				0.0109	PTGS2
6-thioguanosine		chemical reagent				0.0109	PTHLH
idebenone		chemical drug				0.0109	NGF
D-mannoheptulose		chemical - endogenous non-mammalian				0.0109	APOB
glucuronic acid		chemical - endogenous mammalian				0.0109	SOX9
TLR7	-0.662	transmembrane receptor		-0.13	bias	0.0111	CPA4,CREB5,CXCL1,CXCL3,DIO2,IL4I1,RGS4
TBX3	0.254	transcription regulator		-0.956		0.0111	ADAMTS14,GJC2,IL4I1,QPRT,RGMB,RUNX2,TNC
CST5		other		0.113		0.0113	ANXA3,CEMIP,COPS8,GPRC5A,MYO5B,PMAIP1,RUNX2,SYT7
ficusin		chemical drug				0.0114	DLX5,RUNX2
PRMT7	-0.019	enzyme				0.0114	GADD45B,PMAIP1
BV6		chemical reagent				0.0114	CXCL1,SIX1
withaferin A		chemical drug				0.0114	PTGS2,RUNX2
BTC	-0.226	growth factor				0.0114	HAS2,PTGS2
PRDM16	0.13	transcription regulator		0.849		0.0115	DIO2,EPHB1,HGF,MAF
miR-199a-5p (and other miRNAs w/seed CCAGUGU)		mature microRNA		0	bias	0.0115	GPRC5A,MMP7,PTGS2,ZBTB16
KAT6A	0.017	enzyme		0.283		0.0115	DLX5,DLX6,RUNX2,SOX9
nelfinavir		chemical drug		1		0.0115	FABP4,SERPINA9,TNFRSF11B,TSC22D3
HIF1 (complex)		complex		0	bias	0.0115	ADRA1B,APLN,CD24,DDIT4
JAK (family)		group				0.0115	FBXO32,PTGER2,PTGS2
LAMININ (complex)		complex				0.0115	PGR,PTGS2,RUNX2
EED	-0.002	transcription regulator				0.0115	MMP7,PTGS2,RUNX2
IFNE	-0.297	cytokine				0.0115	PTGER2,PTGS2,SLC7A2
STAT1	-0.22	transcription regulator		0.262		0.0116	ADAMTS12,CCR1,CEBPD,CXCL1,GRIN2A,HRK,ITGA5,LRRTM2,PMAIP1,PTGS2,TNC
fenofibrate		chemical drug		0.737		0.0117	ANGPTL4,APOB,CYP19A1,FABP4,FBXO32,GLUL,MEST,PTGS2
TEAD4	-0.191	transcription regulator		-0.555		0.0118	FABP4,FKBP5,IGFBP5,IRF6,NFKBIZ
ifosfamide		chemical drug		-1.342		0.0118	B3GNT7,B4GALNT3,DLX6,IL4I1,RUNX2
metribolone		chemical reagent		-1.115		0.0119	BPGM,CCR1,FKBP5,GDF15,GRIP1,IGFBP5,INSIG1,KRT19,MAF,MMP7,SPESP1,STEAP4
FNDC5	-0.651	other				0.012	CAMK2A,FABP4,FNDC5,RUNX2
miR-141-3p (and other miRNAs w/seed AACACUG)		mature microRNA		-0.261	bias	0.012	DLX5,IRF6,PMAIP1,ZFPM2
DUSP1	0.895	phosphatase		0.264		0.0121	ACVR1C,CXCL1,CXCL3,DUSP1,GDF15,PTGS2
CXCL8	0.328	cytokine		-1.498		0.0122	ACKR3,CYP19A1,ITGA5,NCF2,PTGS2
PRKN	-0.196	enzyme				0.0122	CXCL1,CXCL12,IGFBP5,MMP7,TNFRSF11B
mocetinostat		chemical drug				0.0123	PTGS2,RUNX2,SOX9
SUMO2	-0.024	enzyme				0.0123	GRB14,TNC,TSC22D3
BAG1	-0.048	other				0.0123	FKBP5,HRK,PTGS2
I-BET-151		chemical reagent				0.0123	CXCL1,CXCL6,SH2D5
mitoxantrone		chemical drug				0.0123	CXCL1,PMAIP1,PTGS2
INHBA	-0.533	growth factor		1.316		0.0124	CD24,CYP19A1,FSTL3,GULP1,MAF,NRG1,RGS16
CDKN1A	0.008	kinase		-0.239		0.0124	CD24,DUSP1,GDF15,IRF6,MAF,PMAIP1,SOX9,TMC6,TNC
MACROH2A1	0.101	other				0.0125	CTHRC1,FGF1,FSTL3,SLC7A2
NANOG	0.492	transcription regulator		-1.342		0.0127	ACVR1C,DLX5,GDF5,GLI1,IRF6,NPTX1
SNAI1	0.33	transcription regulator		-1.091		0.0127	CLDN4,CYP19A1,GDF15,GLI1,PTGS2,RUNX2
BHLHE40	-0.284	transcription regulator		-1.093		0.0129	CCR1,CD24,CRABP2,MMP7,PER1,PLA2G4A,PTGS2,RGS16,SLC7A2
Aldh1a1		enzyme				0.0129	FABP4,RUNX2
CTSG		peptidase				0.0129	CXCL5,MMP7
SCD	-0.112	enzyme				0.0129	CXCL3,CYP19A1
PNN	-0.032	other				0.0129	GDF15,MMP7
mir-3622 (includes others)		microRNA				0.0129	GADD45B,PMAIP1
DBI	0.024	other				0.0129	APOB,NGF
Gm12602		other				0.0129	CPA4,RGS16
BHLHE41	-0.181	transcription regulator				0.0129	ANGPTL4,PER1
101.10 peptide		chemical reagent				0.0129	OXTR,PTGS2
salmeterol		chemical drug				0.0129	DDIT4,DUSP1
4-phenylbutyric acid		chemical - endogenous mammalian		0.2		0.013	ATP1A3,COL8A2,CXCL12,FABP4,PTGS2
camptothecin		chemical drug		1.406		0.013	ABCC2,CCR1,CD22,CXCL1,CXCL3,CXCL6,GADD45B,HIF1A-AS1,HRK,INSIG1,PMAIP1,PTGER2,PTGS2,TGM3
MEOX2	0.253	transcription regulator				0.013	CXCL1,CXCL3,CXCL6
abemaciclib		chemical drug				0.013	APOD,GDF15,PGR
CGS 21680		chemical reagent				0.013	GRIN2A,PTGS2,RGS4
RNF187	-0.085	enzyme		-1	bias	0.013	CXCL1,DUSP4,IGFBP5,PMAIP1
GMNN	-0.062	transcription regulator		-1	bias	0.013	APCDD1,BMPER,DUSP1,DUSP4
N-[(2Z)-3-(4,5-dihydro-1,3-thiazol-2-yl)-1,3-thiazolidin-2-yl idene]-5H dibenzo[a,d][7]annulen-5-amine		chemical reagent		-0.339		0.013	CYP19A1,HGF,NRG1,RERG
BMAL1	0.705	transcription regulator		0.266		0.013	BMAL1,DBP,PER1,PER3
(+)-MK-801		chemical drug		-1.982		0.013	ABCC2,PTGER2,PTGS2,RUNX2
Pam3-Cys-Ser-Lys4		chemical reagent		0.584		0.0133	CCR1,CXCL1,CXCL6,DDIT4,DDIT4L,NFKBIZ,PTGS2
STK11	-0.029	kinase		-1.168		0.0133	CXCL1,CXCL3,CXCL5,GADD45B,GLI1,HHIP,IGFBP5,PTGS2,RASSF2
enterotoxin B		biologic drug		0	bias	0.0136	BPGM,CXCL1,CXCL12,CXCL6
JUND	-0.488	transcription regulator				0.0136	CYP19A1,MMP7,NCF2,RUNX2
SMARCA5	0.047	transcription regulator		-1.342		0.0138	FKBP5,GPRC5B,LFNG,PMAIP1,TSPAN32
SKIC2	-0.085	enzyme				0.0138	DDIT4,KRT14,KRT16
ANGPT1	0.542	growth factor				0.0138	APLN,DUSP1,DUSP4
ELANE	1.447	peptidase				0.0138	CEBPD,CXCL5,MMP7
heparin		chemical - endogenous mammalian		1.997		0.0141	APOB,DUSP1,HAS2,RUNX2
homocysteine		chemical - endogenous mammalian		-0.349		0.0142	CXCL12,FGF1,OXTR,PMAIP1,PTGS2
estradiol valerate		chemical drug				0.0145	NGF,PGR
ENDOTHELIN (family)		group				0.0145	APLN,PTGS2
fontolizumab		biologic drug				0.0145	CXCL1,TGM3
SERPINC1	-0.576	enzyme				0.0145	MMP7,PTGS2
SRT1720		chemical drug				0.0145	CYP19A1,HAS2
MIR101 (family)		group				0.0145	DUSP1,PTGS2
COL6A1	0.114	other				0.0145	COL6A6,TNC
HECTD2	0.131	enzyme				0.0145	ITGA5,PTGS2
PLAGL2	-0.092	transcription regulator				0.0145	CXCL5,NCF2
TP53BP2	-0.03	other				0.0145	PMAIP1,SOX9
S1PR3	0.314	G-protein coupled receptor				0.0145	HGF,PTGS2
HDAC8	0.214	transcription regulator				0.0145	BMF,PMAIP1
ebselen		chemical drug				0.0145	DUSP1,PTGS2
NO 1886		chemical drug				0.0145	CHST1,PTGS2
rofecoxib		chemical drug				0.0145	NGF,PTGS2
amlodipine		chemical drug				0.0145	IGFBP5,PTGS2
palmitoylethanolamide		chemical drug				0.0145	NGF,PTGS2
formononetin		chemical - endogenous non-mammalian				0.0145	ABCC2,PGR
CTSS	0.13	peptidase				0.0147	FBXO32,ITGA5,NCF2
letrozole		chemical drug				0.0147	CXCL12,CYP19A1,PGR
NGEF	-0.307	other	Inhibited	-2		0.0147	CYP26B1,KIF5C,SOX9,TMT1A
METTL3	-0.01	enzyme		-0.24		0.0148	ADAMTS12,CCR1,CYP19A1,GLI1,PMAIP1,SH3RF3,STEAP4
H89		chemical drug		0.678		0.0148	CYP19A1,DUSP1,IGFBP5,PGR,PLA2G4A,PTGS2
resveratrol		chemical drug		-0.262		0.015	CYP19A1,FABP4,FNDC5,GDF15,GLI1,HAS2,PGR,PTGS2,TNFRSF11B
FGF1	-0.892	growth factor		0.447		0.0151	CXCL1,FHOD3,HAS2,PTGS2,SLC7A2
EHMT1	0.003	enzyme		1.342		0.0151	CEBPD,EYA4,KRT19,SCNN1A,STRA6
RIPK1	-0.043	kinase		-0.819		0.0153	CXCL1,GADD45B,PMAIP1,SOX9
KDM3A	-0.046	transcription regulator				0.0155	FSTL3,GDF15,TNC
PBRM1	-0.008	other				0.0155	ABLIM3,CRABP2,SOX9
FYN	0.074	kinase				0.0155	DUSP1,GRIA1,PTGS2
ADRA1D	-0.252	G-protein coupled receptor				0.0155	ADRA1B,CEBPD,DUSP1
herbimycin		chemical drug				0.0155	DUSP1,PTGS2,TNFRSF11B
FGFR1	-0.097	kinase		-0.555		0.0155	FGF1,HAS2,HGF,NRG1,PTGS2,TNC
PRDM5	-0.049	transcription regulator				0.0159	CEMIP,GADD45B,PSG1,RUNX2
LGALS1	0.076	other		-0.518		0.0159	CCR1,GLI1,INSIG1,MAF
RGFP966		chemical reagent		0.152		0.0159	APOD,DLX5,FGF9,LRRC38
GAST	-1.143	other		0.736		0.0159	ABCC2,MMP7,PTGS2,TNC
FLCN	-0.236	other		0.447	bias	0.016	ABCC2,ACKR3,ANXA3,GULP1,PODXL
PRKCA	-0.115	kinase				0.016	GDF15,INSIG1,PEG10,PTGS2,RUNX2
CYP1B1	0.064	enzyme		-0.447		0.016	C11orf87,GDF5,GPRC5A,INSC,RGS16
MED1	0.038	transcription regulator		0.555	bias	0.0161	APOB,CREB5,FABP4,FKBP5,HAS2,HGF,PODXL
15(S)-HETE		chemical - endogenous mammalian				0.0162	FABP4,PTGS2
PLC (family)		group				0.0162	PTGS2,TNFRSF11B
DLX6	0.612	transcription regulator				0.0162	BMPER,HGF
CNOT6L	-0.006	enzyme				0.0162	CDH18,IGFBP5
miR-132-3p (and other miRNAs w/seed AACAGUC)		mature microRNA				0.0162	GRIA1,GRIN2A
MAPK10	-0.275	kinase				0.0162	HRK,PTGS2
HOXD9	0.143	transcription regulator				0.0162	MMP7,NEFM
BHLHA15	-0.117	transcription regulator				0.0162	CCKAR,KRT19
SLIGRL-NH2		chemical reagent				0.0162	MMP7,PTGS2
CELA3B		peptidase				0.0164	COL6A6,FGF9,NCF2
SMAD1	-0.048	transcription regulator				0.0164	GADD45B,RUNX2,SOX9
mir-221 (includes others)	-0.293	microRNA				0.0164	BMF,DDIT4,MAF
NPR1	-0.251	enzyme				0.0164	GAL,GUCY1A1,RGS4
4-methylnitrosoamino-1-(3-pyridinyl)-1-butanone		chemical toxicant				0.0164	PTGS2,SOX9,TBXAS1
piceatannol		chemical - endogenous non-mammalian				0.0164	CXCL5,PMAIP1,PTGS2
K+		chemical - endogenous mammalian				0.0164	HRK,NPTX1,SLC26A4
COL18A1	0.043	other		0		0.0165	DDIT4,EPHB1,HGF,PTGS2
TCL1A		transcription regulator				0.0165	CCR1,FKBP5,GDF15,STEAP4
NEDD9	-0.237	other		1		0.0165	DDIT4,GDF15,PODXL,SLC14A1
LRRFIP2	0.022	other				0.0171	CEMIP,MEST,PODXL,TNC
LMNA	-0.077	other				0.0172	ACKR4,ADAMTS12,ADORA1,CAMK2A,CEBPD,DUSP4,FABP4,GULP1,HAS3
TIMP1	0.102	cytokine				0.0173	CXCL1,CXCL5,HGF
UBE2I	-0.029	enzyme				0.0173	CEBPD,SCNN1A,SOX9
FASLG		cytokine				0.0173	CD24,RUNX2,TNFRSF11B
thalidomide		chemical drug				0.0173	GADD45B,GDF15,ITGA5
alendronic acid		chemical drug				0.0173	EPHB1,NCF2,TNFRSF11B
testosterone propionate		chemical drug				0.0173	FBXO32,OXTR,PGR
SREBF1	0.07	transcription regulator		-0.277		0.0175	CEBPD,DBNDD1,FABP3,FABP4,FBXO32,INSIG1,NCF2,PTGS2
VDR	-0.166	transcription regulator		0.277		0.0175	CYP19A1,FBXO32,GLI1,IGFBP5,NGF,PODXL,PTGS2,RUNX2
BRCA1	-0.064	transcription regulator		-0.298		0.0175	CD24,CYP19A1,DDIT4,FKBP5,GADD45B,GDF15
CDH1	0.396	other		0.218		0.0177	GLI1,GRIA1,KRT19,SOX9
harmine		chemical drug				0.018	PTGS2,RUNX2
CCKBR	0	G-protein coupled receptor				0.018	APLN,KRT19
PTPRD	0.028	phosphatase				0.018	CEBPD,IGFBP5
DDR2	0.018	kinase				0.018	DUSP4,MMP7
MGAT3	0.011	enzyme				0.018	APOB,ITGA5
INPPL1	-0.038	phosphatase				0.018	APLN,IGFBP5
PAEP	0	other				0.018	CXCL1,CXCL5
PLA2G2A	0.622	enzyme				0.018	PLA2G4A,PTGS2
ralimetinib		chemical drug				0.018	CXCL6,SOX9
RHOB	0.33	enzyme				0.018	PTGS2,SEMA3A
FTI-277		chemical reagent				0.018	PGR,PTGS2
acadesine		chemical drug				0.018	DUSP4,PTGS2
8-chlorophenylthio-adenosine 3',5'-cyclic monophosphate		chemical reagent				0.0182	CEBPD,DUSP1,GRIP1
CRNDE	0.055	other				0.0182	CXCL3,DUSP4,GADD45B
U73122		chemical reagent				0.0182	MAF,OXTR,PTGS2
SLC13A1		transporter		1		0.0184	G0S2,INSIG1,KLF9,SLC38A4
KLF11	-0.408	transcription regulator		-0.549		0.0185	DIO2,FABP3,HGF,PLA2G4A,SOX9
RUNX1	-0.022	transcription regulator		0.714		0.0188	CD22,MMP7,PMAIP1,PODXL,RUNX2,SOX9,TSPAN32,ZBTB16
PIK3CA	0.241	kinase				0.0189	CD24,CEBPD,CXCL12,CXCL6,ITGA5,MEST,PTGS2
molybdenum disulfide		chemical reagent		1.342		0.019	COL8A2,IGFBP5,KRT14,MAP3K7CL,PLA2G4A
CMTM3	0.057	cytokine		-1		0.019	DDIT4,FABP3,FERMT3,GDF15
ESX1	0	transcription regulator				0.0192	CLDN4,FHOD3,IGFBP5
choline		chemical - endogenous mammalian				0.0192	CHDH,OXTR,PTGS2
carrageenan		chemical drug				0.0192	NGF,PTGS2,TSC22D3
IKBKG	0.05	kinase		-1.432		0.0195	CCR1,CEBPD,CXCL12,NGF,RGS16
PP2/AG1879 tyrosine kinase inhibitor		chemical drug		0.218		0.0197	DUSP1,GRIA1,PER1,PTGS2
diclofenac		chemical drug		-0.761		0.0197	CLDN4,GDF15,KLF9,PTGS2
8-pCPT-2-O-Me-cAMP		chemical reagent				0.0198	OXTR,PTGS2
HOXD13	0.232	transcription regulator				0.0198	NEFM,TNC
GPR151	0.973	G-protein coupled receptor				0.0198	ANGPTL4,DDIT4
H1-2	0.073	other				0.0198	DIO2,PMAIP1
bis(4-hydroxyphenyl)sulfone		chemical reagent				0.0198	ANGPTL4,FABP4
SP7	-1.143	transcription regulator				0.0198	RUNX2,SOX9
KLF13	-0.114	transcription regulator				0.0198	KLF9,PGR
HPSE	0.174	enzyme				0.0198	HGF,PTGS2
angelicin		chemical - endogenous non-mammalian				0.0198	DLX5,RUNX2
SC79		chemical reagent				0.0198	PTGS2,RUNX2
WWTR1-CAMTA1		fusion gene/product				0.0198	CEBPD,STEAP4
CIL56		chemical reagent				0.0198	DUSP1,SOX9
RELB	-0.186	transcription regulator		0.555		0.02	ACKR3,CCR1,CXCL12,NEBL,PTGS2
NR4A1	-0.117	ligand-dependent nuclear receptor		1		0.0201	APOB,APOD,BPGM,CRABP2,CXCL12,FABP4,G0S2,MMP7
NR0B1	-0.384	ligand-dependent nuclear receptor				0.0202	CYP19A1,FBXO32,SOX9
bexarotene		chemical drug		0.975		0.021	DDIT4,DUSP1,FABP4,MAF,PTGS2,TSC22D3
IRGM	-0.73	enzyme		-1	bias	0.0211	CXCL1,CXCL3,CXCL6,MAP3K7CL
IFT88	0.186	other		1.987		0.0211	FABP4,GLI1,GUCY1A1,RUNX2
FGF8	-1.212	growth factor		1		0.0211	AIF1L,DLX5,RUNX2,TNFRSF11B
dimethyl sulfoxide		chemical drug		0.243		0.0211	ABCC2,ADH1B,RUNX2,SPNS2,TNFRSF11B
2-amino-5-phosphonovaleric acid		chemical - other		-0.2		0.0211	DACT2,DUSP1,GADD45B,PMAIP1,PTGS2
ROCK (family)		group				0.0212	FABP4,RUNX2,SOX9
PAF1	-0.01	other				0.0212	GDF15,NFKBIZ,SOX9
ITGB2	-0.218	transmembrane receptor				0.0212	GADD45B,PTGS2,RUNX2
OXT	0.426	other				0.0212	ITGA5,OXTR,PTGS2
FAM3C	-0.007	cytokine				0.0212	ADAMTS12,GALNT15,RHOJ
TSC22D3	0.981	transcription regulator				0.0212	DUSP1,PTGS2,RUNX2
CCN5	-0.115	growth factor				0.0212	CD24,FABP4,ITGA5
ARG1	0.299	enzyme				0.0212	AOC2,AOC3,GLUL
MFAP5	-0.367	other				0.0212	APLN,DUSP1,PLA2G4C
zoledronic acid		chemical drug				0.0212	PTGS2,RUNX2,TNFRSF11B
benzalkonium chloride		chemical drug				0.0212	NRG1,PRXL2A,SEMA3A
methylselenic acid		chemical reagent				0.0212	ACKR3,APOD,FKBP5,GDF15,GUCY1A1,MATN2,ZBTB16
CG BETA (family)		group				0.0217	PGR
YiXinShu		chemical drug				0.0217	FABP3
prostaglandin E3		chemical - endogenous mammalian				0.0217	PTGS2
HP1 (family)		group				0.0217	PTGS2
STEROID 5 ALPHA-REDUCTASE (family)		group				0.0217	PTGS2
AEE 788		chemical drug				0.0217	PGR
9-ethyl-3-nitro-9H-carbazole		chemical reagent				0.0217	CXCL1
11beta-hydroxy-17beta-estradiol		chemical - endogenous mammalian				0.0217	PGR
methyl 3-amino-5,6-dichloropyrazine-2-carboxylate		chemical reagent				0.0217	CXCL1
diclofenac etalhyaluronate		chemical drug				0.0217	HAS2
ORG 34517		chemical drug				0.0217	NR3C2
GNAQ/11 (family)		group				0.0217	PTGS2
MSK1/2 (family)		group				0.0217	DUSP1
CAMKK (family)		group				0.0217	GRIA1
dimethyl-bisphenol A		chemical reagent				0.0217	NR3C2
IKK inhibitor XII		chemical - kinase inhibitor				0.0217	CXCL1
CRY/PERIOD (complex)		complex				0.0217	BMAL1
NuRD core		complex				0.0217	DIO2
chlorpyrifos-methyl		chemical toxicant				0.0217	CXCL1
H2BC3	-0.181	other				0.0217	APCDD1
CBR1	-0.023	enzyme				0.0217	PTGS2
SMN2	0.089	other				0.0217	GRIN2A
Pde4dip		other				0.0217	GLI1
HAS2-AS1	-0.205	other				0.0217	HAS2
2,4,5-trichlorophenoxyacetic acid		chemical toxicant				0.0217	ABCC2
SPLA2 (family)		group				0.0217	PTGS2
CYRIA	-0.317	other				0.0217	ITGA5
KLHDC7B	0.068	other				0.0217	HRK
SFR1	-0.036	transcription regulator				0.0217	PGR
RCC2	-0.008	other				0.0217	GLI1
MTNR1A	-0.085	G-protein coupled receptor				0.0217	DIO2
RETSAT	0.008	enzyme				0.0217	FABP4
CYS1	-0.095	transcription regulator				0.0217	SCNN1A
PART1	0.005	other				0.0217	ZBTB16
ATG3	0.092	enzyme				0.0217	RUNX2
FUBP3	0.057	transcription regulator				0.0217	FGF9
leteprinim		chemical drug				0.0217	NGF
PX-866		chemical drug				0.0217	SOX9
lauroylcarnitine		chemical - endogenous mammalian				0.0217	CLDN4
SGS742		chemical drug				0.0217	NGF
TXNDC12	0.02	enzyme				0.0217	PTGS2
MTNR1B	0	G-protein coupled receptor				0.0217	DIO2
TMEM107	0.148	other				0.0217	GLI1
IL34	-0.28	other				0.0217	IGFBP5
RFX7	-0.02	transcription regulator				0.0217	DDIT4
ZNF366	0.332	transcription regulator				0.0217	TSC22D3
CBP/IRF1/IRF8/SPI1 (complex)		complex				0.0217	NCF2
CNGA2	0	ion channel				0.0217	CYP26B1
RNPS1	0.124	other				0.0217	CD24
DBT	0.088	enzyme				0.0217	DUSP4
ASIC1	-0.149	ion channel				0.0217	GRIA1
RAB11B-AS1	0.223	other				0.0217	ANGPTL4
SCNN1G		ion channel				0.0217	SCNN1A
cyproconazole		chemical toxicant				0.0217	GADD45B
CALU	0.084	other				0.0217	GDF15
PLA2G2F		enzyme				0.0217	PTGS2
miR-4728-3p (miRNAs w/seed AUGCUGA)		mature microRNA				0.0217	PMAIP1
MIR4728	1.452	microRNA				0.0217	PMAIP1
miR-3173-5p (and other miRNAs w/seed GCCCUGC)		mature microRNA				0.0217	PKP3
naphthol AS-E phosphate		chemical reagent				0.0217	HAS2
nivolumab		biologic drug				0.0217	IL4I1
SYNJ2BP	0.039	other				0.0217	LFNG
OTC		enzyme				0.0217	GLUL
KIF3B	-0.013	transporter				0.0217	GRIN2A
EFNB3	-0.053	kinase				0.0217	TNC
OSTF1	0.052	transcription regulator				0.0217	RUNX2
KCNAB2	-0.479	ion channel				0.0217	KCNA4
ANAPC1	0.119	other				0.0217	RUNX2
ADCY1	-0.087	enzyme				0.0217	GRIA1
ARHGDIB	0.179	enzyme				0.0217	PTGS2
GDF10	-1.499	growth factor				0.0217	RUNX2
LINC01535	-0.216	other				0.0217	NCF2
PNRC1	0.097	other				0.0217	CYP19A1
12-hydroxyeicosapentaenoic acid		chemical - endogenous mammalian				0.0217	CXCL1
A-967079		chemical drug				0.0217	CXCL6
EVC	-0.048	other				0.0217	GLI1
RIN1	-0.2	other				0.0217	GRIA1
INTU	-0.1	other				0.0217	GLI1
H3-4	-0.085	other				0.0217	PGR
SH3GLB2	-0.156	other				0.0217	PTGS2
PEX14	-0.09	transcription regulator				0.0217	PTGS2
glasdegib		chemical drug				0.0217	GLI1
NSC117079		chemical reagent				0.0217	KRT19
FR900359		chemical reagent				0.0217	PTGS2
S100A8/9 (complex)		complex				0.0217	FBXO32
semapimod		chemical drug				0.0217	PTGS2
lacidipine		chemical drug				0.0217	CXCL1
SC68376		chemical drug				0.0217	PTGS2
neocuproine		chemical reagent				0.0217	CXCL1
alpha-endosulfan		chemical toxicant				0.0217	PGR
sibutramine		chemical drug				0.0217	APOB
bifenthrin		chemical toxicant				0.0217	PTGS2
SB 559457		chemical reagent				0.0217	DDIT4
benzylamine		chemical - endogenous mammalian				0.0217	PTGS2
KRP-297		chemical drug				0.0217	FABP4
CGP77675		chemical drug				0.0217	PTGS2
morphine-3-glucuronide		chemical - endogenous mammalian				0.0217	PTGS2
PF 956980		chemical reagent				0.0217	PODXL
pamidronic acid		chemical drug				0.0217	TNFRSF11B
enclomiphene		chemical drug				0.0217	PGR
KR 62436		chemical reagent				0.0217	CXCL12
oxazepam		chemical drug				0.0217	GADD45B
pseudohypericin		chemical reagent				0.0217	PTGS2
methylprednisolone acetate		chemical drug				0.0217	PTGS2
vanillic acid		chemical - endogenous mammalian				0.0217	PTGS2
constitutive proteasome-selective inhibitor		chemical reagent				0.0217	PMAIP1
PR-924		chemical - protease inhibitor				0.0217	PMAIP1
sonic agonist SAG		chemical reagent				0.0217	GLI1
2-hydroxyarachidonic acid		chemical reagent				0.0217	PTGS2
AZD5991		chemical drug				0.0217	PMAIP1
pyrilamine		chemical drug				0.0217	NGF
psilocybin		chemical drug				0.0217	PTGS2
tetrahydropalmatine		chemical - endogenous non-mammalian				0.0217	PTGS2
lipooligosaccharide		chemical toxicant				0.0217	PTGS2
TCF4	-0.218	transcription regulator		1.414		0.0217	ANGPTL4,GRB14,HS3ST2,IGFBP5,IL4I1,MPV17L,PTGS2,RUNX2,SOX9
14,15-epoxyeicosatrienoic acid		chemical - endogenous mammalian				0.0218	FABP4,TNFRSF11B
ABT-737		chemical drug				0.0218	CXCL5,PMAIP1
BMS-345541		chemical drug				0.0218	NFKBIZ,RUNX2
GPR39	-0.308	G-protein coupled receptor				0.0218	GLI1,RGS16
PARG	-0.011	enzyme				0.0218	GDF15,PTGS2
SRA1	0.04	transcription regulator				0.0218	DIO2,FABP4
mir-503 (includes others)	0.3	microRNA				0.0218	FGF9,MMP7
miR-135a-5p (and other miRNAs w/seed AUGGCUU)		mature microRNA				0.0218	NR3C2,RUNX2
SOCS6	-0.019	other				0.0218	CEBPD,PTGS2
SCX	-0.079	transcription regulator				0.0218	SOX9,TNC
PLCL1	-0.486	enzyme				0.0218	DIO2,RUNX2
ISRIB		chemical reagent				0.0218	PMAIP1,RUNX2
PS-1145		chemical drug				0.0218	CXCL1,PTGS2
zinc protoporphyrin IX		chemical - endogenous mammalian				0.0218	HGF,PTGS2
caffeic acid		chemical drug				0.0218	HGF,PTGS2
2-arachidonoylglycerol		chemical - endogenous mammalian				0.0218	ANGPTL4,PTGS2
butaprost		chemical drug				0.0218	PTGER2,PTGS2
SMO	-0.199	G-protein coupled receptor				0.0219	DIXDC1,GLI1,HHIP,SOX9
NORAD	-0.22	other				0.0223	FSTL3,GADD45B,SEC14L2
TSHZ3	-0.002	transcription regulator				0.0223	ACVR1C,ADCY2,LDB2
GRB2	0.022	other				0.0223	CRABP2,IRF6,KRT14
SFRP1	-0.051	transmembrane receptor				0.0223	CD24,RUNX2,SOX9
AVP	0	other				0.0223	APLN,NGF,RUNX2
ILF3	0.017	transcription regulator		0		0.0226	CXCL1,FKBP5,STEAP4,TNC
IL10RA	-0.282	transmembrane receptor		-1.414		0.0226	B3GNT7,B4GALNT3,CD24,DDIT4,HGF,LTC4S,NRG1,TGM3
IRS1	-0.025	enzyme				0.0229	CEBPD,COL6A3,CRABP2,FABP4,FBXO32
TFAP2A	-0.412	transcription regulator				0.0229	CXCL1,EYA4,HRK,KRT14,PODXL
NR1H4	-0.085	ligand-dependent nuclear receptor		-0.061		0.0233	ABCC2,ADH1B,CXCL3,CYP19A1,DIO2,NGF,PTGS2
alpha-ketoglutaramate		chemical - endogenous mammalian				0.0233	COL6A6,FGF9,NCF2
carbamazepine		chemical drug				0.0233	ABCC2,GDF15,KLF9
IL2		cytokine	Inhibited	-2.401		0.00269	CCR1,CRABP2,CXCL12,DDIT4,DUSP1,DUSP4,FGF9,GADD45B,GDF15,INSIG1,LRRC32,MAF,PMAIP1,PTGER2,PTGS2,PTHLH,RGS16,TNFRSF11B	134 (17)
PF4	0.881	cytokine		-0.152		0.0234	CPM,CXCL3,NFKBIZ,PGR
TLR4	-0.1	transmembrane receptor		-0.47		0.0235	CEBPD,CXCL6,FBXO32,LTC4S,NFKBIZ,OXTR,PGR,PLA2G4A,PTGS2,RGS16
NFE2L2	0.224	transcription regulator		0.457		0.0237	ABCC2,CA11,CCR1,DDIT4,FABP4,FBXO32,FKBP5,GADD45B,GDF15,MAF,NCF2,PMAIP1,PTGS2,TBXAS1,TSC22D3
IMD-0354		chemical reagent				0.0238	CLDN4,NFKBIZ
CACNA1C	0.016	ion channel				0.0238	PTGS2,TNC
ITGA9	-0.38	other				0.0238	CXCL12,TNC
RYK	0.011	kinase				0.0238	DDIT4,RUNX2
SLC7A11	-0.194	transporter				0.0238	GDF15,PTGS2
SIN3B	-0.006	transcription regulator				0.0238	FBXO32,GADD45B
USP1	-0.048	peptidase				0.0238	CLDN4,ITGA5
ZYX	-0.11	other				0.0238	CD24,ITGA5
NSC23766		chemical reagent				0.0238	NCF2,PTGS2
PD 153035		chemical drug				0.0238	KRT14,PTGS2
mezerein		chemical - endogenous non-mammalian				0.0238	INSIG1,RGS16
CYP1A1	0.44	enzyme				0.0241	ANXA3,INSC,KRT19,RGS16
miR-486-3p (and other miRNAs w/seed GGGGCAG)		mature microRNA		1	bias	0.0241	CCDC85C,FSTL3,HHIP,RAB11FIP4
cephaloridine		chemical drug		0.152		0.0241	ABCC2,ANGPTL4,DDIT4,STRA6
Y 27632		chemical drug		0.577		0.0241	FABP4,HAS2,PTGS2,SOX9
CDK6	-0.095	kinase	Inhibited	-2		0.00899	CREB5,CXCL1,FABP4,NFKBIZ,PTGS2	103 (11)
epigallocatechin-gallate		chemical drug		-1.082		0.0241	APOB,CXCL1,CXCL5,GADD45B,GLI1,ITGA5,KRTAP2-3/KRTAP2-4,PGR,PTGS2
AKT1	0.102	kinase		-1.06		0.0242	CEBPD,FBXO32,GDF15,IGFBP5,PGR,PLA2G4A,PMAIP1,PTGS2
CLEC4G		other				0.0244	FGF1,NRG1,WNT9B
FSHR	0.168	G-protein coupled receptor				0.0244	CYP19A1,DUSP1,PGR
XAV939		chemical reagent				0.0244	CRABP2,RUNX2,TNFRSF11B
STEAP3	-0.145	transporter				0.0244	CD24,FRMD5,ITGA5
ABCA1	0.479	transporter				0.0244	APOB,INSIG1,PTGS2
ANXA1	-0.038	enzyme				0.0244	PLA2G4A,PTGS2,TSC22D3
TNKS1BP1	-0.097	other				0.0244	GLI1,MMP7,SOX9
NDP	-0.499	growth factor				0.0244	APOD,FABP3,TNFRSF11B
DETA-NONOate		chemical reagent				0.0244	DUSP1,PTGS2,TNFRSF11B
cocaine		chemical drug		0.447		0.0245	CAMK2A,DUSP1,GADD45B,GRIA1,MEST,PER1
PRKAA2	-0.403	kinase		1.96		0.0247	CXCL12,DUSP4,FABP4,IL22RA1,NCF2
TNFSF13B	0.287	cytokine		0.447		0.0247	ADAMTS12,APLN,CCR1,CD24,CXCL6
PDGF (complex)		complex		0.624		0.0249	CXCL3,GRIA1,ITGA5,PTGS2
TCOF1	0.033	transcription regulator				0.0249	FABP3,IGFBP5,KIF26B,TMEM255A
9,10-dimethyl-1,2-benzanthracene		chemical toxicant				0.0249	CYP19A1,HGF,HRK,PTGS2
CD3 (complex)		complex		-1.757		0.025	CAMK2A,CCR1,EPHB1,GLI1,GPRC5A,IGFBP5,IL4I1,KRT14,MAF,NR3C2,PSG1,PTGS2,SYT7
NOTCH (family)		group		1.446		0.0253	DUSP1,FABP4,GADD45B,GUCY1A1,SH2D5
IL7	-0.105	cytokine		-0.152		0.0253	CXCL1,MAF,PMAIP1,RGS16,RUNX2
PTPRJ	0.362	phosphatase				0.0256	CEBPD,NFKBIZ,PTGS2
CTBP1	-0.004	enzyme				0.0256	ACKR3,CYP26B1,FKBP5
KAT2B	-0.054	enzyme				0.0256	CYP19A1,GLI1,PTGS2
NOX4	0.499	enzyme				0.0256	BMF,HAS2,NCF2
IL11	-0.517	cytokine				0.0257	CEBPD,FABP4,IGFBP5,PAPPA2
CAMKII (complex)		complex				0.0258	HAS2,SOX9
SOD (family)		group				0.0258	GLI1,PMAIP1
CFH	-0.08	other				0.0258	APOB,CD24
NADPH OXIDASE (complex)		complex				0.0258	CXCL1,PTGS2
ATP6AP2	-0.009	transporter				0.0258	PTGS2,SCNN1A
TSPYL5	-0.019	other				0.0258	CYP19A1,NR3C2
FAM3B	0.396	cytokine				0.0258	ITGA5,KRT19
EIF4G2	-0.05	translation regulator				0.0258	KRT19,PTGS2
CYP2E1	-0.112	enzyme				0.0258	NCF2,PTGS2
PXDN	0.022	enzyme				0.0258	DDIT4,DUSP1
PHLPP1	-0.198	enzyme				0.0258	CEBPD,CTHRC1
PLA2G6	-0.036	enzyme				0.0258	PTGS2,RUNX2
RPS6KA5	0.006	kinase				0.0258	DUSP1,PTGS2
CRTC1	-0.124	transcription regulator				0.0258	PER1,PTGS2
ITGA11	-0.372	other				0.0258	INSIG1,TNC
ACTN4	-0.106	transcription regulator				0.0258	ANGPTL4,PGR
batimastat		chemical - protease inhibitor				0.0258	FABP4,HGF
decursin		chemical - endogenous non-mammalian				0.0258	PTGER2,PTGS2
BAPTA		chemical reagent				0.0258	CLDN4,PTGS2
IL33	0.213	cytokine		0.128		0.0259	CCR1,CXCL1,G0S2,GADD45B,ITGA5,NFKBIZ,PRXL2A,PTGS2,SLC26A4,SOX9
PITX2	-0.276	transcription regulator		-1.982		0.026	COL8A2,CYP26B1,DACT2,DDIT4L,IRF6
CD44	-0.057	other		-1.067		0.026	ACKR3,CRABP2,FKBP5,HAS3,ITGA5,MMP7,PTHLH
PAX5	-1.734	transcription regulator				0.0265	BMAL1,CD22,CLDN4,PLXDC1
epicatechin		chemical drug		1.114		0.0265	ANGPTL4,FABP4,PTGS2,QPRT
IL15	-0.001	cytokine		-1.346		0.0266	BPGM,CCR1,CXCL12,EPHB1,GPRC5A,MAF,NR3C2,PLA2G4A,PMAIP1,PSG1,RGS16
OGT	-0.101	enzyme		-0.555		0.0266	CXCL1,GLI1,HAS2,RGS16,TNC
PLAG1	0.103	transcription regulator				0.0267	CHST1,CXCL5,KRT19
SERPINF1	-0.096	other				0.0267	G0S2,NGF,TNFRSF11B
PTPN1	0.134	phosphatase				0.0267	ADRA1B,DUSP1,PGR
CLEC11A	-0.056	growth factor				0.0267	CXCL12,HRK,RUNX2
ADRB2	0.151	G-protein coupled receptor				0.0267	DIO2,SCNN1A,TNFRSF11B
5-azacytidine		chemical drug		0.239		0.0271	CXCL12,DUSP1,GDF15,PMAIP1,PTGS2,SOX9
bezafibrate		chemical drug				0.0274	ANGPTL4,FABP4,INSIG1,PTGS2
32-134D		chemical reagent				0.0279	ANGPTL4,CXCL12,TNFRSF11B
CADM1	-0.343	other				0.0279	DBP,GRIA1,KLF9
NLRP12		other				0.0279	CXCL12,CXCL6,MMP7
phenylbutazone		chemical drug				0.0279	ABCC2,CLDN4,PTGS2
salicylic acid		chemical drug				0.0279	FKBP5,GDF15,PTGS2
pregna-4,17-diene-3,16-dione		chemical - endogenous non-mammalian				0.028	NGF,PTGS2
oleoyl-estrone		chemical drug				0.028	ADCY4,FABP4
IL36A	0.492	cytokine				0.028	CXCL1,NFKBIZ
IL36B	-0.113	cytokine				0.028	CXCL1,NFKBIZ
WNT7A	0	cytokine				0.028	FGF1,RUNX2
GPR37	-0.68	G-protein coupled receptor				0.028	CXCL1,CXCL5
NFAT (family)		group		-1.103	bias	0.0282	FABP4,GRIA1,PTGS2,RHOJ
AREG	0.396	growth factor		-1.22		0.0282	HAS2,PTGS2,SOX9,TMC6
lovastatin		chemical drug		-1.4		0.0286	FGF9,NRG1,PTGS2,PTHLH,TNFRSF11B
DNMT1	0.005	enzyme				0.0287	ADCY2,CAMK2A,EPHB1,FGF1,GRIA1,KIF5C,NEFM,NRG1,PLA2G4A,PTGS2,SEMA3A,ZBTB16
ASXL3	-0.085	other		0.816		0.0288	COL6A3,COL8A2,CREB5,FGF9,HGF,KCTD16
SMAD2/3 (family)		group				0.0291	ACVR1C,FSTL3,RUNX2,TNC
maslinic acid		chemical - endogenous non-mammalian				0.0291	GPRC5A,PLA2G4C,PTGS2,SORBS1
NEUROG3		transcription regulator		-1	bias	0.0291	CD24,DLX6,SEMA3A,ZBTB16
SERPINE1	0.135	other		0.577		0.0291	DBP,DUSP1,DUSP4,HGF
miR-29b-3p (and other miRNAs w/seed AGCACCA)		mature microRNA		1.199	bias	0.0291	ADAMTS14,ANGPTL4,CEMIP,INSIG1
MAPK3	-0.068	kinase		-0.313		0.0291	APOB,DUSP4,PLA2G4A,PTGS2
N-nitro-L-arginine methyl ester		chemical drug		0.378		0.0291	APLN,INSIG1,NR3C2,PTGS2
EIF4EBP1	0.013	translation regulator				0.0291	CEBPD,MAF,PTGS2
LPL	0.765	enzyme				0.0291	APOB,FABP3,FABP4
DUX4	0	transcription regulator				0.0291	FBXO32,IGFBP5,SIX1
IRF6	-1.242	transcription regulator				0.0291	ALOX15B,PTGS2,SLC7A2
SB 216763		chemical drug				0.0291	MAF,PTGS2,RUNX2
valsartan		chemical drug				0.0291	FABP4,FHOD3,PTGS2
CX3CL1	-0.698	cytokine				0.0293	APCDD1,APOD,CRABP2,CXCL12,GPRC5B
TRIM38	-0.064	enzyme		-1.067	bias	0.03	CD22,COL6A3,FABP4,TNC
LYN	-0.02	kinase				0.03	CD22,COL6A3,CXCL5,NFKBIZ
NS-398		chemical reagent				0.03	CYP19A1,HGF,PTGS2,RUNX2
lithium		chemical drug		-0.496		0.03	ADCY2,ADRA1B,NPTX1,PTGS2
SMAD7	0.083	transcription regulator		1.067		0.03	COL6A3,CXCL12,FSTL3,MATN2,SOX9
2-aminopurine		chemical reagent				0.0302	CXCL1,PTGS2
IL1F10	0.492	cytokine				0.0302	PLA2G4A,PTGS2
CCM2	-0.008	other				0.0302	CRABP2,CYP26B1
TRA2B	0.05	other				0.0302	ANGPTL4,RGS4
CCL3		cytokine				0.0302	CCR1,ITGA5
mir-101 (includes others)		microRNA				0.0302	DUSP1,PTGS2
PDE3A	-0.259	enzyme				0.0302	DUSP1,PTHLH
ITGA1	0.192	other				0.0302	MMP7,PTGS2
HSD17B4	-0.052	enzyme				0.0302	GLI1,PTGS2
COMMD1	-0.087	transporter				0.0302	DDIT4,KRT19
PLD2	0.097	enzyme				0.0302	DIO2,PTGS2
MLN120B		chemical drug				0.0302	CXCL1,PTGS2
vanillin		chemical - endogenous non-mammalian				0.0302	DDIT4,INSIG1
lipid A		chemical toxicant				0.0304	GADD45B,ITGA5,SLC7A2
IMMT	0.075	other				0.0304	CXCL1,CXCL3,CXCL6
RETN		other				0.0304	FABP3,FABP4,PTGS2
NLRX1	-0.067	other		1.698		0.0306	ACKR3,CREB5,DDIT4,DUSP1,DUSP4,RUNX2,SOX9,TNC
SYVN1	0.052	transporter		-0.447		0.0307	DIO2,DUSP1,GPRC5A,PODXL,SLC7A2
MDM2	0.001	enzyme				0.0308	APOB,FABP4,GDF15,KRT14
S-nitroso-N-acetyl-DL-penicillamine		chemical reagent				0.0316	CXCL12,PMAIP1,PTGS2
USP18	-0.362	peptidase				0.0316	CCR1,CXCL1,HRK
seocalcitol		chemical drug				0.0316	IGFBP5,NGF,PTGS2
compound SI-1		chemical reagent				0.0324	FKBP5
compound SI-2		chemical reagent				0.0324	FKBP5
sulprostone		chemical drug				0.0324	PTGS2
lopinavir		chemical drug				0.0324	TNFRSF11B
HS-243		chemical - kinase inhibitor				0.0324	CXCL12
N6-butyryl-cAMP		chemical reagent				0.0324	CYP19A1
PTHR (family)		group				0.0324	PER1
15-A2-cyclopentenone isoprostane		chemical reagent				0.0324	PTGS2
talmapimod		chemical drug				0.0324	CXCL5
PTCHD4	-0.162	other				0.0324	GLI1
NS8593		chemical reagent				0.0324	PTGS2
1,2,5,6-dibenzanthracene		chemical toxicant				0.0324	FGF9
cardamomin		chemical - endogenous non-mammalian				0.0324	PTGS2
D-4476		chemical drug				0.0324	PER1
MLN8054		chemical drug				0.0324	PMAIP1
(R)-ketamine		chemical drug				0.0324	GRIA1
TY52156		chemical reagent				0.0324	PTGS2
gliquidone		chemical drug				0.0324	FABP4
hexa-D-arginine		biologic drug				0.0324	PTGS2
des-Arg(10)-kallidin		chemical reagent				0.0324	PTGS2
SKA2	0.06	other				0.0324	FKBP5
CYP2C9		enzyme				0.0324	DUSP1
CALM1	0.098	other				0.0324	PGR
MAGEA11		other				0.0324	FKBP5
dietary fat derivative		chemical drug				0.0324	APOB
imperatorin		chemical - endogenous non-mammalian				0.0324	PTGS2
SLC4A5	-0.076	transporter				0.0324	SCNN1A
Scd4		enzyme				0.0324	G0S2
CLTRN	0.643	other				0.0324	SCNN1A
ARF4	0.08	enzyme				0.0324	CLDN4
NOP58	0.07	enzyme				0.0324	PGR
CPEB3	-0.092	translation regulator				0.0324	GRIA1
AKIP1	0.005	other				0.0324	PTGS2
LINC00924	0.492	other				0.0324	FABP4
MARCHF6	-0.038	enzyme				0.0324	DIO2
GPC6	-0.018	transmembrane receptor				0.0324	GLI1
PRMT8	-0.666	enzyme				0.0324	GRIN2A
POTASSIUM CHANNEL (family)		group				0.0324	SCNN1A
ROR (family)		group				0.0324	BMAL1
NAA30	0.079	enzyme				0.0324	PMAIP1
LUZP1	0.015	other				0.0324	GLI1
RNF43	-0.566	enzyme				0.0324	GLUL
CNDP2	-0.114	peptidase				0.0324	MMP11
SMURF (family)		group				0.0324	RUNX2
IL18R (complex)		complex				0.0324	PTGS2
pycnogenols		chemical drug				0.0324	PTGS2
ERCC5	0.173	enzyme				0.0324	PTGS2
pinoresinol		chemical - endogenous non-mammalian				0.0324	PTGS2
SLC4A3	-0.089	transporter				0.0324	SLC4A4
NAB1	-0.062	transcription regulator				0.0324	DUSP4
EMP2	0.131	other				0.0324	ITGA5
HPGD	0.492	enzyme				0.0324	CYP19A1
SURF4	0.097	other				0.0324	APOB
SDCBP2-AS1	-0.388	other				0.0324	MMP7
17alpha-hydroxyprogesterone caproate		chemical drug				0.0324	PTGS2
miR-340-3p (and other miRNAs w/seed CCGUCUC)		mature microRNA				0.0324	FKBP5
mir-324	-0.298	microRNA				0.0324	NEBL
SALL3	0.428	transcription regulator				0.0324	NEFM
KCNQ1	-0.085	ion channel				0.0324	SCNN1A
SIGLEC7		transmembrane receptor				0.0324	PTGS2
HOXB-AS1	-0.139	other				0.0324	GADD45B
HAT1	-0.023	enzyme				0.0324	KRT14
RGS7	0.215	enzyme				0.0324	NRG1
GRM2	-0.443	G-protein coupled receptor				0.0324	GRIN2A
Defb2		other				0.0324	CD24
DTNA	-0.564	other				0.0324	CAMK2A
NEURL1	0.053	enzyme				0.0324	GRIA1
SIK2	-0.099	kinase				0.0324	CYP19A1
IFT20	0.123	other				0.0324	GLI1
PAGR1	0.085	other				0.0324	CEBPD
quercetin-3-O-glucuronide		chemical - endogenous non-mammalian				0.0324	PTGS2
STX6	-0.132	transporter				0.0324	ITGA5
mir-467 (includes others)		microRNA				0.0324	PODXL
BAIAP2	-0.094	kinase				0.0324	GRIN2A
ERC1	-0.12	other				0.0324	PTGS2
FAM177A1	0.099	other				0.0324	CXCL1
MUC5AC	-0.114	other				0.0324	MMP7
HOMER3-AS1		other				0.0324	MMP7
CYM50358		chemical reagent				0.0324	CPM
zanubrutinib		chemical drug				0.0324	GADD45B
PF-06447475		chemical drug				0.0324	PTGS2
temocapril		chemical drug				0.0324	PTGS2
anastrozole		chemical drug				0.0324	TNFRSF11B
nilutamide		chemical drug				0.0324	CYP19A1
AA-861		chemical reagent				0.0324	PTGS2
AMG 176		chemical drug				0.0324	PMAIP1
ethylisopropylamiloride		chemical reagent				0.0324	PTGS2
CGS 12066B		chemical reagent				0.0324	DUSP1
chlordecone		chemical toxicant				0.0324	PGR
triphenyltin		chemical toxicant				0.0324	FABP4
amifostine		chemical drug				0.0324	PTGS2
rocuronium		chemical drug				0.0324	PTGS2
K ATP CHANNEL (complex)		complex				0.0324	SCNN1A
palmitoylcarnitine		chemical - endogenous mammalian				0.0324	CLDN4
incyclinide		chemical drug				0.0324	PTGS2
flosulide		chemical reagent				0.0324	PTGS2
PCA 4248		chemical reagent				0.0324	PTGS2
G141		chemical reagent				0.0324	RUNX2
tenidap		chemical drug				0.0324	PTGS2
acacetin		chemical - endogenous non-mammalian				0.0324	PTGS2
aluminum		chemical drug				0.0324	RUNX2
poly(ADP-ribose)		chemical - endogenous mammalian				0.0324	PTGS2
poly(C)RNA		chemical reagent				0.0324	PTGS2
phorbol-12,13-diacetate		chemical reagent				0.0324	CYP19A1
megestrol acetate		chemical drug				0.0324	CYP19A1
epiallopregnanolone		chemical - endogenous mammalian				0.0324	PTGS2
POM121	0.055	other				0.0325	CD24,NUP210
THYROID HORMONE RECEPTOR (family)		group				0.0325	KLF9,MMP11
MOGAT2		enzyme				0.0325	HGF,TNFRSF11B
MAP3K3	-0.019	kinase				0.0325	HAS2,STEAP4
DMH1		chemical reagent				0.0325	PTGS2,RUNX2
KN-62		chemical drug				0.0325	GRIA1,PTGS2
epicatechin gallate		chemical drug				0.0325	GDF15,PTGS2
BMPR2	0.008	kinase				0.0329	CXCL12,RUNX2,TNFRSF11B
IL1R1	0.422	transmembrane receptor				0.0329	CXCL1,CXCL12,PTGS2
SIAH2	0.064	transcription regulator				0.0329	FABP4,FGF1,GLUL
USP7	0.075	peptidase				0.0329	ACKR3,BMF,FKBP5
thioacetamide		chemical toxicant		-0.339		0.0331	ABCC2,CD24,CLDN4,HGF,HRK,PTGS2,TSC22D3
N-COR (family)		group				0.0336	BMAL1,CCR1,FABP4,PTGS2
12-(3-adamantan-1-yl-ureido) dodecanoic acid		chemical reagent				0.0343	FABP4,HRK,TNFRSF11B
SOX30	0.748	transcription regulator				0.0343	CYP26B1,PMAIP1,SOX9
IL32	0.452	cytokine				0.0343	CXCL1,PTGS2,TNFRSF11B
pyridoxal		chemical - endogenous mammalian				0.0343	FKBP5,PTGS2,ZBTB16
RB1	-0.038	transcription regulator		-0.64		0.0344	CPA4,DIO2,DUSP1,FABP4,GADD45B,GPRC5A,MAF,NEFM,PEG10,PER1,REEP1
SLC16A2	0.088	transporter		-1.98		0.0346	KLF9,NEFM,PODXL,SLC4A4
11,12-epoxyeicosatrienoic acid		chemical - endogenous mammalian				0.0349	DUSP1,FABP4
ginsenoside Rb1		chemical - endogenous non-mammalian				0.0349	NGF,PGR
SMAD (complex)		complex				0.0349	ANGPTL4,PTHLH
TCF/LEF (family)		group				0.0349	PTGS2,RUNX2
PKA CATALYTIC SUBUNIT (family)		group				0.0349	FABP4,GRIP1
TGIF1	0.037	transcription regulator				0.0349	CXCL1,STRA6
mir-515 (includes others)		microRNA				0.0349	ANGPTL4,PTHLH
MAFG	-0.055	transcription regulator				0.0349	GLRA1,TBXAS1
LTBP1	0.129	other				0.0349	BMF,SOX9
LTF	-1.123	other				0.0349	PGR,TNFRSF11B
BMPR1A	-0.014	kinase		-0.528		0.0356	DLX5,HGF,PTHLH,SOX9
HMG20A	0.017	transcription regulator		0	bias	0.0356	ITGA5,PTGER2,RGS16,TNFRSF11B
laquinimod		chemical drug		-1.067	bias	0.0356	CCR1,FKBP5,FNDC5,LTC4S
mir-29 (includes others)	-0.299	microRNA				0.0356	ADAMTS14,ANGPTL4,FKBP5,RUNX2
miR-486-5p (and other miRNAs w/seed CCUGUAC)		mature microRNA		1	bias	0.0356	CCDC85C,FSTL3,HHIP,RAB11FIP4
RORA	-0.214	ligand-dependent nuclear receptor		1.432		0.0356	BMAL1,CYP19A1,FABP3,GADD45B,KRT16,PTGS2
amlexanox		chemical drug				0.0356	HHIP,IGFBP5,SEMA3A
ONECUT1	0.876	transcription regulator				0.036	ABCC2,ADH1B,CEBPD,CXCL1,CXCL3,IRF6,PMAIP1
HDAC (family)		group		-1.387		0.0367	CRABP2,FBXO32,GADD45B,KLF9,WNT9B
PRKAG3	-0.447	kinase				0.0367	ACKR3,ANGPTL4,DDIT4L,IGFBP5,SLC7A2
INTERFERON ALPHA (family)		group		-0.444		0.0368	ANXA3,CCR1,CXCL1,CXCL3,CXCL5,DDIT4,GLI1,HRK,KRT19,PMAIP1,PTGS2,PTHLH
TWIST1	0.102	transcription regulator		1.364		0.0369	APOD,CLDN4,CXCL12,GLI1,IGFBP5,RUNX2
NR1I2	-0.347	ligand-dependent nuclear receptor		-1.1		0.0369	ABCC2,CXCL3,GLUL,INSIG1,PTGS2,TNFRSF11B
TCF20	-0.073	transcription regulator				0.037	GALNT15,LFNG,SLC26A4
LRP1	-0.043	transmembrane receptor				0.037	GRIA1,PTGS2,SOX9
sulindac		chemical drug				0.037	G0S2,PLA2G4A,PTGS2
HNF1A	0.039	transcription regulator		1.671	bias	0.0373	ABCC2,ADH1B,APOB,CPM,G0S2,GAL,GLUL,RUNX2,SLC38A4,SLC7A2,SYT13
UTP		chemical - endogenous mammalian				0.0373	HAS2,KCNA4
CIRBP	-0.061	translation regulator				0.0373	MMP7,PTGS2
PADI2	0.015	enzyme				0.0373	PTGS2,RUNX2
C1QTNF6	0.069	other				0.0373	FABP4,GDF15
PLD1	-0.112	enzyme				0.0373	PMAIP1,PTGS2
CLDN6	0.837	other				0.0373	CLDN4,TGM3
ADRB1	-0.566	G-protein coupled receptor				0.0373	DIO2,NGF
TFPI2	0.193	other				0.0373	DIO2,GADD45B
NR2F6	-0.022	ligand-dependent nuclear receptor				0.0373	CXCL3,CYP19A1
coomassie brilliant blue G-250		chemical drug				0.0373	NGF,PTGS2
hemozoin		chemical - endogenous non-mammalian				0.0373	CCR1,CXCL1
hyperforin		chemical drug				0.0373	ABCC2,TNFRSF11B
phorbol 12,13-didecanoate		chemical toxicant				0.0373	DUSP1,KRT14
THZ1		chemical drug		0.447	bias	0.0375	ANGPTL7,BMF,CTHRC1,DIO2,SOX9
nitric oxide		chemical - endogenous mammalian		1		0.0375	CXCL12,DUSP1,KRT14,PMAIP1,PTGS2
EOMES	-0.951	transcription regulator		-1		0.0375	CEMIP,COL6A3,DUSP4,NEFM
propylthiouracil		chemical drug		1		0.0376	DIO2,GLUL,KIF5C,KRT14,MMP11,NEFM
trametinib		chemical drug		0.492		0.0386	BMF,CD22,MAF,SOX9
CCR2	-0.566	G-protein coupled receptor		0		0.0386	CCR1,COL6A3,CXCL12,TNC
SREBF2	-0.197	transcription regulator		-1.91		0.0386	CXCL1,GLI1,HHIP,INSIG1
memantine		chemical drug		1.982		0.0386	CAMK2A,GLUL,PLPPR4,SYT7
ARNT	0.069	transcription regulator				0.0392	ANGPTL4,GADD45B,GDF15,HGF,TSC22D3
sunitinib		chemical drug				0.0396	ADORA1,CHST1,PER1,TNC
miR-125b-5p (and other miRNAs w/seed CCCUGAG)		mature microRNA		0.958	bias	0.0396	APLN,BMF,KRT19,SCNN1A
LGALS3	-0.047	other				0.0396	CCR1,FABP4,IGFBP5,KRT19
phorbol 12,13-dibutyrate		chemical - endogenous non-mammalian				0.0396	BPGM,NGF,PTGS2,SYT7
SMTNL1	-0.135	other				0.0397	OXTR,PTGS2
PG3-Oc		chemical reagent				0.0397	GDF15,PMAIP1
xanthine derivative CB002 analog 4		chemical reagent				0.0397	APOB,PMAIP1
GABPB1	0.001	other				0.0397	OXTR,TNC
CREB3L3	-0.085	transcription regulator				0.0397	INSIG1,RUNX2
AKTIP	0.024	other				0.0397	COL8A2,TNC
LHX2	-0.066	transcription regulator				0.0397	DIO2,FGF1
HMGN1	-0.052	transcription regulator				0.0397	G0S2,SOX9
BTRC	0.07	enzyme				0.0397	BMAL1,GLUL
CHADL	-0.345	other				0.0397	SOX9,STEAP4
XIAP	-0.071	enzyme				0.0397	CXCL1,PTGS2
S100A6	-0.081	transporter				0.0397	HS3ST1,RDH5
TRADD	-0.09	other				0.0397	CXCL1,CXCL3
BARX2	-1.697	transcription regulator				0.0397	CTHRC1,MATN2
CCR1	-0.961	G-protein coupled receptor				0.0397	CCR1,RUNX2
alpelisib		chemical drug				0.0397	BMF,PMAIP1
ML323		chemical reagent				0.0397	FABP4,RUNX2
geranylgeranyl pyrophosphate		chemical - endogenous mammalian				0.0397	PTGS2,TSC22D3
evodiamine		chemical - endogenous non-mammalian				0.0397	PMAIP1,PTGS2
buthionine sulfoximine		chemical drug				0.0397	NR3C2,PTGS2
galactose		chemical - endogenous mammalian				0.0397	AIF1L,ANGPTL4
SOX7	0.918	transcription regulator				0.0398	CRABP2,IRF6,KRT14
HES1	0.094	transcription regulator				0.0398	DUSP1,GLI1,GRIA1
KCNE3	0.023	ion channel				0.0398	PER1,PTGS2,PTPRQ
calphostin C		chemical drug				0.0398	DUSP1,NGF,PTGS2
telmisartan		chemical drug				0.0398	APLN,HGF,PTGS2
TEAD1	0.107	transcription regulator		-0.277	bias	0.04	FABP3,GLUL,IGFBP5,NFKBIZ,PTGS2
TLR (family)		group		-0.747	bias	0.0407	DUSP1,PTGS2,RGS16,SEMA3A
ASCL1	-0.574	transcription regulator		-0.651		0.0407	DLX5,NEFM,SOX9,ZMAT4
HMGB1	0.15	transcription regulator		-1.067		0.0407	CXCL12,CXCL5,GLUL,PTGS2
THRA	0.073	ligand-dependent nuclear receptor				0.0411	ANGPTL4,KCNA4,KLF9,MMP7,PGR,RGS4
TXNIP	-0.242	other				0.0413	DDIT4,G0S2,PTGS2
GCR/GLUCOCORTICOID DIMER (complex)		complex				0.0423	DUSP1,TSC22D3
LPIN1	-0.104	phosphatase				0.0423	FABP4,PTGS2
LLGL2	-0.32	other				0.0423	DUSP1,SH2D4A
PLA2G4D	0.492	enzyme				0.0423	CXCL12,TGM3
PC	-0.052	enzyme				0.0423	GADD45B,GDF15
MC4R	-0.566	G-protein coupled receptor				0.0423	GRIA1,PMAIP1
miR-143-3p (and other miRNAs w/seed GAGAUGA)		mature microRNA				0.0423	IGFBP5,SOX9
HEIH	-0.016	other				0.0423	DUSP1,GADD45B
CXCR2		G-protein coupled receptor				0.0423	FABP4,SOX9
NEDD4	0.095	enzyme				0.0423	CYP26B1,SOX9
pien tze huang methanol extract		chemical reagent				0.0423	DUSP1,RGS4
N(G)-monomethyl-D-arginine		chemical - endogenous mammalian				0.0423	PMAIP1,PTGS2
NFATC3	0.003	transcription regulator				0.0428	CASP10,DDIT4,PTGS2
CUL3	0.071	enzyme				0.0428	CD22,DBP,FBXO32
BCL2L1	0.249	other				0.0428	CXCL1,HRK,TNFRSF11B
SMARCA2	-0.051	transcription regulator				0.0428	FKBP5,IGFBP5,TSC22D3
CBFA2T3	0	transcription regulator				0.0428	IRF6,MMP7,SYT13
4-CMTB		chemical reagent				0.043	FABP4
8-chloro-cAMP		chemical drug				0.043	PTGS2
ginsenoside M1		chemical - endogenous non-mammalian				0.043	PTGS2
bixin		chemical drug				0.043	ABCC2
BBSome		complex				0.043	CXCL12
aluminum hydroxide		chemical drug				0.043	ABCC2
RARA/RXRA/RAR LIGAND/RETINOIC ACID (complex)		complex				0.043	ABCC2
ferrous chloride		chemical reagent				0.043	PTGS2
tylophorine		chemical drug				0.043	PTGS2
hericene A		chemical - endogenous non-mammalian				0.043	NGF
TMEM231	0.154	other				0.043	GLI1
propentofylline		chemical drug				0.043	NGF
sucralose		chemical reagent				0.043	FABP4
imeglimin		chemical drug				0.043	CXCL12
ZNF282	-0.034	transcription regulator				0.043	PGR
CYRIB	-0.1	other				0.043	ITGA5
IL17RC	0.041	transmembrane receptor				0.043	STEAP4
ORMDL2	0.097	other				0.043	PTGS2
TSPAN33	0.112	other				0.043	PTGS2
Carlr		other				0.043	PTGS2
VRK2	-0.069	kinase				0.043	PTGS2
SMYD2	0.139	enzyme				0.043	PGR
CMIP	0.159	other				0.043	MAF
CUZD1		other				0.043	NRG1
B9D1	-0.034	other				0.043	GLI1
KCTD9	-0.021	other				0.043	MMP7
BVES	0.064	other				0.043	FBXO32
IMMP2L	-0.088	peptidase				0.043	CYP19A1
ABHD6	0.096	enzyme				0.043	FABP4
GNPTAB	-0.349	enzyme				0.043	SOX9
5730403I07Rik		other				0.043	PTGS2
ORMDL1	-0.032	other				0.043	PTGS2
TMEM119	-0.315	other				0.043	RUNX2
CLASP2	0.029	other				0.043	GRIA1
HMX2	0.492	transcription regulator				0.043	DLX5
WDR59	-0.034	transporter				0.043	MIOS
SAPK (family)		group				0.043	FBXO32
EIF2 (complex)		complex				0.043	PTGS2
CSNK1D	-0.006	kinase				0.043	PER1
foretinib		chemical drug				0.043	HRK
KCNJ5	-0.641	ion channel				0.043	NEFM
ARTN	-0.175	growth factor				0.043	CD24
POU2F3	-0.36	transcription regulator				0.043	KRT14
BAG4	0.02	other				0.043	APOB
RPS15A	0.064	other				0.043	MMP7
18:2 lysophosphatidic acid		chemical - endogenous mammalian				0.043	ANGPTL4
DBN1	-0.079	other				0.043	CTHRC1
mir-136		microRNA				0.043	CXCL12
miR-20a-3p (miRNAs w/seed CUGCAUU)		mature microRNA				0.043	NEBL
miR-139-3p (miRNAs w/seed GGAGACG)		mature microRNA				0.043	MMP11
ANKH	0.003	transporter				0.043	SOX9
HAS3	-1.52	enzyme				0.043	HAS2
BGP 15		chemical drug				0.043	CXCL1
K-604		chemical drug				0.043	PTGS2
TRIM63	1.291	enzyme				0.043	FBXO32
HOXD4	0.15	transcription regulator				0.043	NEFM
anatabine		chemical - endogenous non-mammalian				0.043	PTGS2
SGCG	0.427	other				0.043	SGCA
AFAP1L1	0.742	other				0.043	ITGA5
CHRM4	0.207	G-protein coupled receptor				0.043	ITGA5
WNT6	0	other				0.043	RUNX2
TFF1		other				0.043	PTGS2
RGD1560225		other				0.043	PTGS2
PTCH2	0.409	transmembrane receptor				0.043	CXCL12
TBC1D4	-0.066	other				0.043	SCNN1A
DLG3	0.124	kinase				0.043	GRIN2A
SKLB023		chemical reagent				0.043	PTGS2
AKAP13	0.08	other				0.043	FKBP5
chelidonine		chemical - endogenous non-mammalian				0.043	DUSP4
VSNL1	-0.213	other				0.043	ITGA5
LOC101927189	-0.085	other				0.043	PTGS2
NMI	-0.114	transcription regulator				0.043	PTGS2
LRRC8C	-0.117	ion channel				0.043	FABP4
NOC2L	0.123	transcription regulator				0.043	PMAIP1
CAY10397		chemical reagent				0.043	PTGS2
3',4'-dimethoxyflavone		chemical - endogenous non-mammalian				0.043	FGF9
3,6-bis(1-methyl-4-vinylpyridium)carbazole diiodide		chemical reagent				0.043	MMP7
3,6-bis(4-methyl-2-vinylpyrazinium)carbazole		chemical reagent				0.043	MMP7
dinitrophenyl R group		chemical reagent				0.043	CAMK2A
(+)-epicatechin		chemical drug				0.043	PTGS2
cyclooxygenase inhibitor		chemical drug				0.043	GDF15
iopanoic acid		chemical drug				0.043	G0S2
1-butanol		chemical - endogenous non-mammalian				0.043	PTGS2
NSC719239		chemical drug				0.043	ITGA5
zafirlukast		chemical drug				0.043	PTGS2
tacrine		chemical drug				0.043	PTGS2
liarozole		chemical drug				0.043	KRT16
bumetanide		chemical drug				0.043	PTGS2
LY117018		chemical drug				0.043	PGR
1-O-hexadecyl-sn-glycerol		chemical - endogenous mammalian				0.043	PTGS2
GLUTAMATE RECEPTOR (complex)		complex				0.043	NGF
nizatidine		chemical drug				0.043	CREB5
chloral hydrate		chemical drug				0.043	GLI1
betamethasone valerate		chemical drug				0.043	PTGS2
ethyl linoleate		chemical - endogenous mammalian				0.043	PTGS2
4-methylcatechol		chemical - endogenous mammalian				0.043	NGF
cadmium sulfate		chemical toxicant				0.043	PTGS2
vanadium pentoxide		chemical toxicant				0.043	PTGS2
senexin B		chemical drug				0.043	CXCL1
S63845		chemical reagent				0.043	PMAIP1
WZB117		chemical reagent				0.043	CXCL3
1-eicosapentaenoylglycerol		chemical reagent				0.043	PTGS2
atosibanum		biologic drug				0.043	PTGS2
SKF 100273		chemical reagent				0.043	APLN
D-Pen-2,5-enkephalin		chemical reagent				0.043	RGS4
vitexin		chemical drug				0.043	PTGS2
long chain fatty acid		chemical - endogenous mammalian				0.043	QPRT
gemcabene		chemical drug				0.043	APOB
15-hydroxyeicosatetraenoic acid		chemical - endogenous mammalian				0.043	ALOX15B
4alpha-phorbol 12,13-didecanoate		chemical reagent				0.043	SOX9
isoflavone		chemical drug				0.043	OXTR
cumene hydroperoxide		chemical toxicant				0.043	NR3C2
N6-p-coumaroylserotonin		chemical - endogenous non-mammalian				0.043	CD24
TFEB	-0.484	transcription regulator				0.0432	CXCL1,CXCL3,CXCL5,CXCL6,ITGA5,NUP210,PTGER2,RUNX2,TNC
SOD1	0.011	enzyme				0.0432	ADCY2,ATP1A3,CRTAC1,GRIA1,LOC728392,NEFM,PTGS2,RUNX2
Wy 40905		chemical reagent				0.0443	GADD45B,NFKBIZ,PER1
USF2	-0.137	transcription regulator				0.0443	APLN,CYP19A1,HGF
IKZF3	0	transcription regulator				0.0443	ANOS1,NFKBIZ,SOX9
CASPASE (family)		group				0.0449	GLUL,HRK
NUCLEAR FACTOR 1 (family)		group				0.0449	ADRA1B,HGF
FAT1	0.071	other				0.0449	CD24,PTGS2
LUCAT1	0.315	other				0.0449	CLDN4,PTGS2
AURKA	0.31	kinase				0.0449	GLI1,PMAIP1
miR-203a-3p (and other miRNAs w/seed UGAAAUG)		mature microRNA				0.0449	PTHLH,RUNX2
FDX1	-0.013	transporter				0.0449	DUSP1,GDF15
STK26	-0.101	kinase				0.0449	ITGA5,KRT19
TG	-0.423	other				0.0449	KRT14,SLC26A4
LACTB	0.086	peptidase				0.0449	OXTR,TNFRSF11B
TJP2	-0.104	kinase				0.0449	DDIT4,INSC
NPPA	0.606	other				0.0449	DUSP1,PTGS2
citarinostat		chemical drug				0.0449	DUSP4,TSC22D3
fluvoxamine		chemical drug				0.0449	ACKR4,CCR1
proteasome inhibitor PSI		chemical - protease inhibitor				0.0449	MMP11,RUNX2
ML385		chemical reagent				0.0449	PTGS2,RUNX2
topotecan		chemical drug		-0.707		0.0456	CCDC85C,CEBPD,CREB5,GADD45B,GDF15,HS3ST1,PMAIP1,PTGS2
CALCINEURIN (complex)		complex				0.0458	CXCL3,DUSP1,PTGS2
PPARGC1B	0.058	transcription regulator				0.0458	DIO2,FBXO32,RUNX2
MMP2	-0.215	peptidase				0.0458	CXCL12,EPHB1,INSIG1
MSB0011359C		biologic drug				0.0458	DUSP1,GADD45B,RUNX2
mirdametinib		chemical drug		0.152		0.0461	DDIT4,PMAIP1,PTGS2,TNC
palbociclib		chemical drug	Activated	2		0.0461	CXCL1,DUSP1,GADD45B,PER1
KMT2A	-0.004	enzyme		-1.067	bias	0.0461	ADRA1B,PGR,RGS4,ZMAT4
isoproterenol		chemical drug		-1.254		0.0462	APLN,DIO2,HS3ST2,NGF,PTGS2
3M-002		chemical reagent		0.762		0.0473	DIO2,OMD,PTGS2,RGS4
SHC1	0.091	other				0.0474	BMF,CXCL1,HS3ST1
NQO1	0.032	enzyme				0.0474	CCR1,CXCL12,PTGS2
COLLAGENASE (family)		group				0.0475	CEBPD,CXCL12
VGLL3	0.187	other				0.0475	GADD45B,SOX9
NOSTRIN	-0.637	transcription regulator				0.0475	FGF1,ITGA5
ETV1	-0.135	transcription regulator				0.0475	MMP7,SOX9
fucoxanthin		chemical drug				0.0475	ABCC2,PTGS2
XRCC5	0.042	enzyme				0.0475	PTGS2,SEMA3A
RACK1	0.052	enzyme				0.0475	GLI1,NR3C2
FOXP4	-0.145	transcription regulator				0.0475	DIO2,IGFBP5
bilirubin		chemical - endogenous mammalian				0.0475	ABCC2,RUNX2
ceramide		chemical - endogenous mammalian				0.0475	HRK,PTGS2
androgen		chemical drug		0.447		0.048	APOD,IGFBP5,PTGS2,RUNX2,SOX9
paraquat		chemical toxicant				0.0485	CEBPD,KIAA1217,PMAIP1,PTGS2
MKNK1	-0.089	kinase		-0.849	bias	0.049	ANGPTL4,ATP1A3,CAMK2A,NUP210,PLA2G4A
G PROTEIN ALPHA I (family)		group				0.049	CEBPD,FAM167A,PTHLH
[truncated: 18 more rows]
