# Supplementary material for: Synovial Fluid Extracellular Vesicles from Patients with Severe Osteoarthritis Differentially Promote a Pro-Catabolic, Inflammatory Chondrocyte Phenotype
Source: Biomolecules. 2025 Jun 6;15(6):829. doi: 10.3390/biom15060829 (PMC12190261; doi:10.3390/biom15060829)
Supplement: Supplementary file 1 [file biomolecules-15-00829-s001.zip › Supplementary Table S2 SFEV treated vs untreated Diff Expression.xlsx]

## Sheet: Treatment_EV_vs_Untreated
GeneID	SYMBOL	AvgExp	logFC	StdErr	WALS	P	AdjP
1846	DUSP4	4483.22	1.34487	0.0345231	38.9558	0	0
3678	ITGA5	39219.3	0.993717	0.0273335	36.3552	2.17265e-289	1.72085e-285
6495	SIX1	2318.08	0.899462	0.0334839	26.8625	6.02236e-159	3.18001e-155
1843	DUSP1	1919.34	0.916989	0.0355367	25.804	7.99792e-147	3.16738e-143
10272	FSTL3	1886.31	1.24465	0.048865	25.4713	4.10339e-143	1.30004e-139
5187	PER1	585.993	1.53501	0.061048	25.1442	1.63442e-139	4.31515e-136
5999	RGS4	1075.2	-1.10238	0.0439961	-25.0562	1.49278e-138	3.37817e-135
4982	TNFRSF11B	694.758	-0.999018	0.0406399	-24.5822	1.95912e-133	3.8793e-130
1831	TSC22D3	1659.14	0.9668	0.0397816	24.3027	1.83695e-130	3.23324e-127
2752	GLUL	4285.39	0.948138	0.0392154	24.1777	3.81859e-129	6.04902e-126
285704	RGMB	2762.9	-0.78765	0.0333626	-23.6088	3.13142e-123	4.50954e-120
10529	NEBL	622.968	1.31204	0.0559868	23.4348	1.8873e-121	2.49139e-118
2246	FGF1	1102.61	-0.880566	0.0376358	-23.397	4.58006e-121	5.58097e-118
85458	DIXDC1	1894.28	0.797656	0.0346366	23.0293	2.37198e-117	2.68389e-114
79689	STEAP4	343.224	2.26792	0.0998438	22.7146	3.21105e-114	3.39108e-111
4958	OMD	766.755	1.44552	0.0643625	22.4591	1.04314e-111	1.03277e-108
2289	FKBP5	1595.3	1.28664	0.0579646	22.197	3.67437e-109	3.42386e-106
51129	ANGPTL4	410.814	1.66685	0.0781274	21.335	5.37153e-101	4.72725e-98
3038	HAS3	210.751	-1.53727	0.0734854	-20.9195	3.56133e-97	2.96921e-94
4071	TM4SF1	5269.19	-0.5062	0.0245742	-20.5989	2.80892e-94	2.22481e-91
59277	NTN4	10186.4	-0.4683	0.0233511	-20.0547	1.83485e-89	1.38409e-86
9510	ADAMTS1	19135.6	-0.403049	0.0201333	-20.0191	3.75598e-89	2.70448e-86
314	AOC2	1169.52	1.50044	0.0750771	19.9853	7.39427e-89	5.09272e-86
22885	ABLIM3	942.96	0.790719	0.0396967	19.919	2.78304e-88	1.83692e-85
687	KLF9	694.324	1.0328	0.051997	19.8626	8.57478e-88	5.43333e-85
57185	NIPAL3	2958.17	-0.3939	0.020015	-19.6803	3.18242e-86	1.93895e-83
10920	COPS8	1698.88	0.848565	0.0438713	19.3421	2.37443e-83	1.39309e-80
4616	GADD45B	1858.17	0.62035	0.0323188	19.1947	4.09819e-82	2.2386e-79
2615	LRRC32	1316.39	-0.814241	0.0424163	-19.1964	3.96463e-82	2.2386e-79
3638	INSIG1	2736.12	-0.624794	0.0329795	-18.9449	4.86453e-80	2.56863e-77
10371	SEMA3A	612.841	-0.818959	0.0433054	-18.9113	9.21108e-80	4.70686e-77
390	RND3	6891.33	-0.541375	0.0289064	-18.7286	2.89668e-78	1.43395e-75
5420	PODXL	3676.74	-0.658542	0.0351778	-18.7204	3.37653e-78	1.62084e-75
140885	SIRPA	3646.22	-0.428428	0.0229598	-18.6599	1.0487e-77	4.88602e-75
101928841	NA	150.954	1.75571	0.0944357	18.5916	3.75967e-77	1.70163e-74
10468	FST	4368.43	-0.511946	0.0275695	-18.5693	5.69381e-77	2.50543e-74
57214	CEMIP	43511.3	-0.744441	0.0404385	-18.4092	1.10832e-75	4.74513e-73
84168	ANTXR1	7394.3	-0.346749	0.0189207	-18.3264	5.09704e-75	2.12479e-72
22822	PHLDA1	4406.5	-0.554945	0.0303956	-18.2574	1.80582e-74	7.33487e-72
1601	DAB2	5963.9	-0.494083	0.027201	-18.1641	9.92436e-74	3.9303e-71
23541	SEC14L2	424.108	0.923708	0.050996	18.1133	2.50081e-73	9.66228e-71
51554	ACKR4	184.65	-1.40527	0.0780942	-17.9946	2.1496e-72	8.10757e-70
84913	ATOH8	3096.13	0.514813	0.0287439	17.9104	9.79065e-72	3.60683e-69
25840	TMT1A	1128.49	0.749328	0.0423161	17.7079	3.64579e-70	1.31257e-67
8863	PER3	675.843	-0.834021	0.047354	-17.6125	1.97622e-69	6.95675e-67
168667	BMPER	896.707	-0.68254	0.0389684	-17.5152	1.09635e-68	3.7755e-66
114907	FBXO32	768.882	-0.69765	0.0398658	-17.4999	1.43414e-68	4.83367e-66
4094	MAF	1203.44	-0.657324	0.037856	-17.3638	1.55087e-67	5.1182e-65
5732	PTGER2	769.547	0.745147	0.0429597	17.3452	2.14259e-67	6.92669e-65
54468	MIOS	864.76	0.724832	0.0419475	17.2795	6.71004e-67	2.12587e-64
1410	CRYAB	5712.73	0.511073	0.0297165	17.1983	2.73442e-66	8.49332e-64
5321	PLA2G4A	1276.41	-0.70142	0.0409049	-17.1476	6.55311e-66	1.99631e-63
5834	PYGB	7909.11	0.429235	0.0250406	17.1415	7.26915e-66	2.17265e-63
3868	KRT16	64.6938	-1.96201	0.114899	-17.076	2.24097e-65	6.57392e-63
3730	ANOS1	405.163	-0.826429	0.048654	-16.9858	1.04553e-64	3.01132e-62
290	ANPEP	16756.5	0.46094	0.02745	16.7919	2.79511e-63	7.90667e-61
9021	SOCS3	1504.92	0.525901	0.0315928	16.6462	3.22382e-62	8.95938e-60
56243	KIAA1217	1121.33	-0.674973	0.0410613	-16.4382	1.01955e-60	2.7846e-58
100507632	LINC00968	1311.6	0.530999	0.0323168	16.4311	1.14626e-60	3.0776e-58
1052	CEBPD	585.028	1.20544	0.0735132	16.3976	1.98801e-60	5.24869e-58
63898	SH2D4A	1036.41	-0.595048	0.0369256	-16.1148	2.00836e-58	5.21547e-56
51474	LIMA1	5049.62	-0.416129	0.0258352	-16.107	2.27711e-58	5.81802e-56
5205	ATP8B1	2185.37	-0.557194	0.0347157	-16.0502	5.69615e-58	1.43226e-55
140766	ADAMTS14	291.068	-1.09605	0.0684624	-16.0096	1.09546e-57	2.71143e-55
8613	PLPP3	8195.33	0.396762	0.0249576	15.8974	6.6012e-57	1.60876e-54
10046	MAMLD1	986.944	-0.556546	0.035237	-15.7944	3.40109e-56	8.16312e-54
1296	COL8A2	1249.82	-0.628769	0.040108	-15.6769	2.17668e-55	5.14638e-53
4856	CCN3	2400.71	-0.561513	0.0358944	-15.6435	3.6821e-55	8.57767e-53
6591	SNAI2	2028.27	0.476642	0.0305265	15.6141	5.83967e-55	1.34067e-52
64399	HHIP	153.423	-1.15759	0.0743764	-15.5639	1.27958e-54	2.89569e-52
8829	NRP1	2691.98	0.460806	0.0299925	15.364	2.85325e-53	6.36596e-51
4430	MYO1B	4937.61	-0.362864	0.0237606	-15.2716	1.1815e-52	2.59947e-50
54541	DDIT4	620.022	0.779181	0.0513281	15.1804	4.76755e-52	1.03456e-49
55332	DRAM1	2226.17	-0.571427	0.0378215	-15.1085	1.42321e-51	3.04663e-49
84952	CGNL1	559.437	-0.673996	0.044891	-15.0141	5.94066e-51	1.25475e-48
2004	ELK3	3166.52	0.423775	0.0283451	14.9506	1.54445e-50	3.21917e-48
4147	MATN2	922.116	-0.585373	0.0392686	-14.9069	2.97152e-50	6.11323e-48
3371	TNC	104852	0.594868	0.0400433	14.8556	6.39854e-50	1.29948e-47
131578	LRRC15	4189.35	-0.490039	0.0330426	-14.8305	9.30044e-50	1.86491e-47
92949	ADAMTSL1	2340.65	-0.46469	0.0314658	-14.7681	2.35337e-49	4.65996e-47
3488	IGFBP5	4049.91	-0.692068	0.0472761	-14.6389	1.58727e-48	3.10418e-46
23089	PEG10	746.236	-0.652554	0.0446332	-14.6204	2.08236e-48	4.02277e-46
130340	AP1S3	534.519	-0.636881	0.0435759	-14.6154	2.23876e-48	4.2728e-46
11010	GLIPR1	7461.94	-0.402638	0.0275619	-14.6085	2.47963e-48	4.67617e-46
2697	GJA1	24138	-0.425435	0.0294813	-14.4307	3.31825e-47	6.18405e-45
678	ZFP36L2	5017.36	0.40479	0.0281046	14.403	4.95588e-47	9.12861e-45
9586	CREB5	1195.18	-0.566324	0.0401035	-14.1216	2.79739e-45	5.09349e-43
2012	EMP1	12659	0.456968	0.0323871	14.1096	3.31466e-45	5.96677e-43
344558	SH3RF3	517.038	0.772229	0.0547955	14.0929	4.1977e-45	7.47143e-43
3037	HAS2	826.611	-0.837542	0.059627	-14.0463	8.11084e-45	1.4276e-42
134957	STXBP5	2149.23	0.462393	0.0329803	14.0203	1.17101e-44	2.03846e-42
8654	PDE5A	1493.46	-0.582935	0.0416319	-14.0021	1.5131e-44	2.60534e-42
88455	ANKRD13A	2013.27	-0.35343	0.0252789	-13.9812	2.02927e-44	3.45652e-42
22906	TRAK1	2443.27	-0.326673	0.023414	-13.952	3.05889e-44	5.15488e-42
8200	GDF5	3314.35	-0.570042	0.0411151	-13.8646	1.03865e-43	1.73191e-41
1953	MEGF6	8652.94	-0.497067	0.035878	-13.8543	1.19748e-43	1.97597e-41
51454	GULP1	924.791	0.591218	0.0426805	13.8522	1.23391e-43	2.01508e-41
116496	NIBAN1	1941.31	-0.486751	0.0355356	-13.6975	1.05026e-42	1.69767e-40
23452	ANGPTL2	1593.67	-0.403856	0.0298931	-13.51	1.36555e-41	2.18502e-39
2131	EXT1	3001.42	-0.2948	0.0218358	-13.5007	1.54822e-41	2.45253e-39
10123	ARL4C	6563.36	-0.29509	0.0219323	-13.4546	2.89175e-41	4.53547e-39
80206	FHOD3	287.297	-0.733305	0.0545507	-13.4426	3.40153e-41	5.2827e-39
63895	PIEZO2	823.467	-0.522694	0.0389071	-13.4344	3.80071e-41	5.84534e-39
3624	INHBA	471.413	-0.573263	0.0427386	-13.4133	5.05712e-41	7.70286e-39
157506	RDH10	983.583	-0.549428	0.0413048	-13.3018	2.25955e-40	3.40891e-38
118429	ANTXR2	3021.13	-0.328604	0.0248508	-13.2231	6.45662e-40	9.649e-38
54838	WBP1L	2747.68	0.321621	0.0243492	13.2087	7.81737e-40	1.15734e-37
669	BPGM	1063.52	-0.550835	0.0418631	-13.158	1.53063e-39	2.24507e-37
2273	FHL1	3892.52	-0.385606	0.0296095	-13.023	9.04975e-39	1.3152e-36
800	CALD1	10182.3	-0.380475	0.0292515	-13.007	1.11619e-38	1.60742e-36
4837	NNMT	3571.74	0.496458	0.0383059	12.9604	2.05267e-38	2.92941e-36
8871	SYNJ2	4326.35	-0.333829	0.0258171	-12.9305	3.02765e-38	4.28223e-36
6004	RGS16	56.3856	-1.43493	0.111007	-12.9265	3.19156e-38	4.47411e-36
665	BNIP3L	2120.98	-0.366301	0.0284076	-12.8945	4.83419e-38	6.71741e-36
5362	PLXNA2	1220.79	0.495186	0.0386091	12.8256	1.17847e-37	1.62332e-35
55351	STK32B	367.368	-0.605099	0.0471973	-12.8206	1.25646e-37	1.71583e-35
339855	KY	223.637	-0.796482	0.0621427	-12.817	1.31734e-37	1.78358e-35
5347	PLK1	1698.08	0.428891	0.0334953	12.8045	1.54684e-37	2.07657e-35
3486	IGFBP3	420620	-0.320679	0.02513	-12.7608	2.71359e-37	3.61227e-35
57007	ACKR3	911.99	-0.613116	0.0483209	-12.6884	6.85518e-37	9.04941e-35
317762	CCDC85C	461.07	-0.556576	0.0439594	-12.6611	9.70895e-37	1.27107e-34
115908	CTHRC1	959.596	0.700265	0.0555255	12.6116	1.8229e-36	2.36693e-34
84002	B3GNT5	116.261	1.23201	0.0978564	12.5899	2.39884e-36	3.06452e-34
26585	GREM1	14765.9	-0.34589	0.0274729	-12.5902	2.39049e-36	3.06452e-34
22943	DKK1	1873.06	0.488678	0.0388326	12.5842	2.57863e-36	3.26785e-34
64750	SMURF2	913.509	-0.447442	0.0356663	-12.5452	4.22195e-36	5.30793e-34
11096	ADAMTS5	2420.45	-0.472563	0.037761	-12.5146	6.21261e-36	7.74913e-34
100133941	CD24	324.674	-0.648045	0.0523094	-12.3887	3.00908e-35	3.72397e-33
2202	EFEMP1	19440.3	-0.271035	0.021898	-12.3771	3.4757e-35	4.2681e-33
8639	AOC3	155.509	1.26119	0.101992	12.3656	4.01394e-35	4.89114e-33
4232	MEST	1087.92	-0.870144	0.0704044	-12.3592	4.34277e-35	5.25143e-33
388121	TNFAIP8L3	312.992	0.693225	0.0561388	12.3484	4.96798e-35	5.96196e-33
5396	PRRX1	7060.66	0.336341	0.0272548	12.3406	5.47364e-35	6.5194e-33
6387	CXCL12	153.277	-0.891182	0.072259	-12.3332	6.00469e-35	7.09853e-33
6662	SOX9	636.763	-0.58042	0.0474195	-12.2401	1.89762e-34	2.22668e-32
83641	FAM107B	614.807	-0.470715	0.0385697	-12.2043	2.94984e-34	3.43592e-32
11035	RIPK3	454.835	-0.564403	0.0463462	-12.178	4.07266e-34	4.70913e-32
4884	NPTX1	1054.13	-0.705539	0.0580452	-12.155	5.39616e-34	6.19424e-32
3739	KCNA4	237.262	-0.736808	0.0606785	-12.1428	6.2641e-34	7.13882e-32
54407	SLC38A2	13774.4	0.294998	0.0244092	12.0855	1.25926e-33	1.42485e-31
200058	NA	792.034	-0.519963	0.0430287	-12.0841	1.28175e-33	1.44002e-31
152579	SCFD2	1848.43	-0.320447	0.0265783	-12.0567	1.78717e-33	1.9937e-31
1435	CSF1	6935.1	0.310506	0.025811	12.03	2.47111e-33	2.7374e-31
201895	SMIM14	5327.21	0.346031	0.0288201	12.0066	3.28007e-33	3.60831e-31
316	AOX1	1416.79	0.490844	0.040888	12.0046	3.36097e-33	3.6718e-31
22936	ELL2	3243.41	0.38849	0.032682	11.887	1.38314e-32	1.5007e-30
23114	NFASC	2368.72	-0.314581	0.0265352	-11.8552	2.02192e-32	2.17885e-30
51200	CPA4	620.556	-0.659293	0.0558899	-11.7963	4.07874e-32	4.36563e-30
9957	HS3ST1	42.8672	-1.42958	0.12184	-11.7333	8.60514e-32	9.1486e-30
4603	MYBL1	1840.38	-0.390981	0.033363	-11.719	1.01874e-31	1.07586e-29
2078	ERG	2443.89	-0.333266	0.0284402	-11.7181	1.02917e-31	1.07968e-29
1293	COL6A3	86077.3	0.524188	0.0447656	11.7096	1.13787e-31	1.18586e-29
117248	GALNT15	644.896	0.69719	0.0597923	11.6602	2.03551e-31	2.10748e-29
84171	LOXL4	876.397	-0.457739	0.0393257	-11.6397	2.5894e-31	2.66355e-29
25925	ZNF521	1210.34	-0.383411	0.0329791	-11.6259	3.04455e-31	3.11153e-29
1404	HAPLN1	6597.3	-0.44223	0.0381434	-11.5939	4.42713e-31	4.49552e-29
51804	SIX4	605.507	0.516649	0.0445689	11.5921	4.51663e-31	4.55719e-29
5311	PKD2	2201.1	-0.299047	0.0258391	-11.5734	5.61906e-31	5.63364e-29
26136	TES	1155.17	-0.416445	0.0359963	-11.5691	5.91026e-31	5.88833e-29
1827	RCAN1	2195.29	-0.401407	0.0348111	-11.531	9.20418e-31	9.11272e-29
57630	SH3RF1	1226.24	-0.352172	0.0306106	-11.5049	1.24622e-30	1.22618e-28
8460	TPST1	891.202	0.377053	0.0328066	11.4932	1.42702e-30	1.3954e-28
4121	MAN1A1	3477.35	0.352228	0.0307954	11.4377	2.71038e-30	2.63406e-28
131566	DCBLD2	3200.07	-0.291081	0.0254549	-11.4352	2.78962e-30	2.69453e-28
7056	THBD	1649.46	-0.458243	0.0401581	-11.411	3.68566e-30	3.53846e-28
79158	GNPTAB	1862.81	-0.409575	0.0359257	-11.4006	4.15304e-30	3.96315e-28
7008	TEF	699.14	-0.406105	0.035763	-11.3555	6.96758e-30	6.60919e-28
224	ALDH3A2	2939.22	0.275586	0.0242876	11.3468	7.69519e-30	7.25593e-28
10370	CITED2	5018.08	-0.402687	0.0356486	-11.296	1.37332e-29	1.28726e-27
57381	RHOJ	210.31	-0.736753	0.0654204	-11.2618	2.0253e-29	1.88722e-27
6526	SLC5A3	2135.86	-0.572955	0.0510173	-11.2306	2.88546e-29	2.67302e-27
154091	SLC2A12	1129.77	-0.456272	0.0408168	-11.1785	5.19446e-29	4.78404e-27
400745	SH2D5	208.796	-0.733145	0.0656292	-11.171	5.6534e-29	5.17662e-27
994	CDC25B	3819.3	0.276935	0.0247956	11.1687	5.79937e-29	5.27976e-27
51450	PRRX2	1010.55	0.538193	0.0483163	11.139	8.10681e-29	7.33828e-27
9518	GDF15	374.417	-0.652416	0.0586069	-11.1321	8.75746e-29	7.88221e-27
5366	PMAIP1	242.176	0.755791	0.067998	11.1149	1.06165e-28	9.50145e-27
406	BMAL1	278.057	0.775255	0.0699679	11.0802	1.56592e-28	1.39358e-26
730755	KRTAP2-3	97.6559	-0.996379	0.0906536	-10.9911	4.21957e-28	3.7342e-26
55304	SPTLC3	964.149	-0.435007	0.0396458	-10.9723	5.19188e-28	4.56914e-26
2741	GLRA1	123.278	0.998501	0.0916506	10.8946	1.22247e-27	1.06989e-25
4298	MLLT1	3408.83	0.321221	0.0295736	10.8617	1.75389e-27	1.52656e-25
23603	CORO1C	8540.48	-0.248687	0.0229183	-10.851	1.97281e-27	1.70772e-25
9590	AKAP12	2005.33	-0.507723	0.0468405	-10.8394	2.23968e-27	1.92819e-25
26053	AUTS2	914.163	-0.375418	0.034698	-10.8196	2.78002e-27	2.37593e-25
84665	MYPN	475.516	0.471254	0.0435569	10.8193	2.78974e-27	2.37593e-25
2743	GLRB	568.776	-0.455354	0.0421461	-10.8042	3.28856e-27	2.78578e-25
64968	MRPS6	1393.52	-0.321317	0.0297649	-10.7952	3.62847e-27	3.05737e-25
54101	RIPK4	918.114	-0.416954	0.0387061	-10.7723	4.65276e-27	3.8997e-25
10156	RASA4	366.444	-0.548363	0.0509899	-10.7544	5.65239e-27	4.7126e-25
7048	TGFBR2	4345.78	0.245734	0.0228915	10.7347	6.9928e-27	5.79963e-25
55349	CHDH	224.975	-0.719672	0.0670851	-10.7278	7.54093e-27	6.22166e-25
4609	MYC	1242.47	0.375749	0.0350777	10.7119	8.95052e-27	7.30851e-25
8515	ITGA10	3280.99	0.534728	0.0499178	10.7122	8.92318e-27	7.30851e-25
3099	HK2	1061.51	-0.430306	0.0402639	-10.6871	1.16917e-26	9.49789e-25
66004	LYNX1	1504.64	-0.337182	0.0316087	-10.6674	1.44671e-26	1.16925e-24
476	ATP1A1	9367.55	0.237642	0.0223366	10.6391	1.95926e-26	1.57546e-24
1368	CPM	328.477	0.673373	0.0633674	10.6265	2.24405e-26	1.79536e-24
253935	ANGPTL5	625.831	0.514493	0.0485257	10.6025	2.90158e-26	2.30974e-24
3983	ABLIM1	451.627	-0.494359	0.046924	-10.5353	5.93955e-26	4.70442e-24
27042	UTP25	1095.09	-0.323336	0.0308089	-10.4949	9.11738e-26	7.18549e-24
1749	DLX5	132.095	0.910719	0.087026	10.4649	1.25206e-25	9.81876e-24
9945	GFPT2	913.703	0.444906	0.0429292	10.3637	3.6257e-25	2.82929e-23
1739	DLG1	3196.94	-0.300026	0.0289709	-10.3561	3.92606e-25	3.04866e-23
56034	PDGFC	3557.94	-0.247668	0.02396	-10.3367	4.80781e-25	3.71515e-23
6542	SLC7A2	155.109	1.09712	0.106529	10.2988	7.13287e-25	5.48504e-23
100128164	FHL1P1	1227.7	-0.411848	0.0399951	-10.2974	7.23556e-25	5.53713e-23
3397	ID1	4366.3	0.353602	0.0343856	10.2834	8.36954e-25	6.37413e-23
79827	CLMP	6403.33	-0.282235	0.0275	-10.2631	1.03311e-24	7.83041e-23
118611	C10orf90	255.712	0.621953	0.0606892	10.2482	1.20603e-24	9.09746e-23
168002	DACT2	19.5868	-1.9102	0.186728	-10.2298	1.45789e-24	1.09453e-22
7296	TXNRD1	6337.35	0.211932	0.0208188	10.1798	2.43973e-24	1.82301e-22
4645	MYO5B	186.12	-0.690624	0.0680899	-10.1428	3.56633e-24	2.65231e-22
22801	ITGA11	9144.29	-0.427752	0.042189	-10.139	3.71014e-24	2.74637e-22
7538	ZFP36	816.763	0.553781	0.0547278	10.1188	4.5585e-24	3.35866e-22
6197	RPS6KA3	1821.06	-0.366507	0.0362525	-10.1099	4.99546e-24	3.66357e-22
10512	SEMA3C	11105.4	-0.265453	0.0262957	-10.0949	5.81837e-24	4.24741e-22
9655	SOCS5	1407.36	-0.345069	0.0342897	-10.0633	8.0239e-24	5.83058e-22
8450	CUL4B	2196.57	0.336773	0.0335066	10.051	9.09733e-24	6.5804e-22
221091	LRRN4CL	730.978	-0.500139	0.0498392	-10.0351	1.06898e-23	7.69717e-22
287	ANK2	735.397	-0.373198	0.0372733	-10.0125	1.34356e-23	9.63045e-22
3880	KRT19	25.8197	-1.71882	0.171717	-10.0096	1.38342e-23	9.87154e-22
56944	OLFML3	3208.53	-0.33871	0.0338416	-10.0087	1.39607e-23	9.9171e-22
558	AXL	7766.68	-0.230781	0.0230719	-10.0027	1.48306e-23	1.0488e-21
1000	CDH2	285.27	0.540822	0.0541269	9.99174	1.65651e-23	1.16626e-21
11034	DSTN	21272.1	0.371114	0.0371998	9.97623	1.9369e-23	1.35763e-21
7035	TFPI	778.376	0.380181	0.0381198	9.97333	1.99431e-23	1.39171e-21
9411	ARHGAP29	2045.65	-0.326424	0.0327313	-9.97284	2.00423e-23	1.3925e-21
196740	VSTM4	866.345	-0.3506	0.035187	-9.96389	2.193e-23	1.517e-21
9404	LPXN	743.252	-0.402642	0.0404511	-9.9538	2.42733e-23	1.6718e-21
57222	ERGIC1	6341.05	0.317182	0.0318708	9.95214	2.46814e-23	1.69254e-21
10769	PLK2	1193.37	-0.436481	0.0439612	-9.92878	3.12065e-23	2.13078e-21
374393	FAM111B	824.055	-0.419303	0.0422528	-9.92366	3.28488e-23	2.23329e-21
151176	ERFE	190.543	0.716381	0.0722463	9.91583	3.55307e-23	2.4053e-21
51512	GTSE1	1929.54	0.273557	0.0276205	9.90412	3.99452e-23	2.69265e-21
283358	B4GALNT3	143.552	-0.778332	0.078649	-9.89628	4.32063e-23	2.90013e-21
5743	PTGS2	188.566	-0.840621	0.0850064	-9.88891	4.65056e-23	3.10842e-21
131583	FAM43A	293.954	0.66992	0.0681152	9.8351	7.94907e-23	5.29081e-21
54873	PALMD	339.894	-0.557128	0.0566701	-9.83108	8.27242e-23	5.48299e-21
114882	OSBPL8	2839.26	-0.357446	0.0363959	-9.82106	9.1378e-23	6.03133e-21
64131	XYLT1	4248.37	0.354003	0.0360971	9.80694	1.05103e-22	6.90842e-21
26018	LRIG1	673.059	-0.411854	0.0420839	-9.7865	1.28674e-22	8.42283e-21
5768	QSOX1	13128.3	-0.266917	0.0273749	-9.75041	1.83718e-22	1.19764e-20
4016	LOXL1	5783.88	-0.420322	0.0431301	-9.74544	1.92932e-22	1.25255e-20
11226	GALNT6	1118.95	-0.326911	0.0335503	-9.74392	1.95859e-22	1.26637e-20
7092	TLL1	192.471	0.74417	0.0764946	9.72839	2.28166e-22	1.46926e-20
64866	CDCP1	1279.29	-0.437969	0.0450238	-9.72749	2.30193e-22	1.47631e-20
332	BIRC5	2824.94	0.276147	0.028398	9.72417	2.37832e-22	1.51915e-20
3554	IL1R1	4032.89	0.368679	0.0379412	9.71712	2.54884e-22	1.62153e-20
22974	TPX2	4591.77	0.257248	0.0264954	9.70914	2.75653e-22	1.74665e-20
25878	MXRA5	2051.06	-0.440304	0.0453793	-9.70277	2.93425e-22	1.85185e-20
89797	NAV2	3510.6	0.476133	0.0491049	9.69624	3.12815e-22	1.96639e-20
5358	PLS3	4849.82	-0.232388	0.0239835	-9.68949	3.34201e-22	2.09252e-20						0.851225	1.17478
890	CCNA2	1969.51	0.329088	0.0339721	9.68703	3.42324e-22	2.13494e-20
57648	NHSL3	1082.23	-0.338486	0.0349712	-9.67899	3.70349e-22	2.30066e-20
4638	MYLK	5002.69	-0.354823	0.036818	-9.63721	5.56791e-22	3.44536e-20
6513	SLC2A1	1545.83	-0.258373	0.0268345	-9.62837	6.0687e-22	3.74064e-20
3226	HOXC10	1747.66	0.259066	0.0269489	9.61326	7.02901e-22	4.31576e-20
23051	ZHX3	1945.21	0.260084	0.027067	9.60892	7.33171e-22	4.48423e-20
29071	C1GALT1C1	1006.3	0.369657	0.0385284	9.59438	8.44226e-22	5.14361e-20
10808	HSPH1	2401.11	-0.243848	0.0254635	-9.57641	1.00476e-21	6.09822e-20
57520	HECW2	233.053	-0.563091	0.0589031	-9.5596	1.18209e-21	7.14712e-20
1948	EFNB2	300.829	0.56242	0.0588863	9.55096	1.28499e-21	7.73974e-20
323	APBB2	1172.35	0.346319	0.0363186	9.53558	1.49053e-21	8.94372e-20
1058	CENPA	552.84	0.453249	0.0475543	9.5312	1.55472e-21	9.29372e-20
5740	PTGIS	2243.92	-0.268926	0.0282306	-9.52605	1.63387e-21	9.73011e-20
3725	JUN	4746.8	-0.333352	0.0350344	-9.51501	1.81699e-21	1.07801e-19
94234	FOXQ1	1851.54	-0.362786	0.0381498	-9.50952	1.91553e-21	1.13224e-19
10112	KIF20A	3256.14	0.295898	0.0311921	9.48631	2.39347e-21	1.40948e-19
161291	TMEM30B	844.307	0.357917	0.0378724	9.45059	3.36914e-21	1.97669e-19
63910	SLC17A9	646.056	0.506835	0.0539085	9.40177	5.3653e-21	3.13623e-19
171220	DSTNP2	1742.17	0.335717	0.0357317	9.39551	5.6942e-21	3.31625e-19
891	CCNB1	3550.57	0.358371	0.0382034	9.3806	6.55959e-21	3.80624e-19
58504	ARHGAP22	1705.74	-0.368344	0.0393647	-9.35722	8.18626e-21	4.73279e-19
51429	SNX9	5762.64	-0.19076	0.020418	-9.34276	9.38564e-21	5.40647e-19
29899	GPSM2	1207.65	0.29457	0.0315729	9.32983	1.06041e-20	6.06425e-19
55366	LGR4	848.505	-0.341194	0.0365701	-9.32985	1.06016e-20	6.06425e-19
23446	SLC44A1	1779.02	0.339378	0.0363992	9.32377	1.12276e-20	6.37476e-19
388610	TRNP1	349.099	0.606456	0.0650422	9.32404	1.11998e-20	6.37476e-19
9792	SERTAD2	2146.54	-0.295484	0.0317511	-9.30625	1.32429e-20	7.49215e-19
8714	ABCC3	369.539	0.517345	0.0556473	9.29685	1.44663e-20	8.15519e-19
5998	RGS3	2502.92	-0.299023	0.0321691	-9.29535	1.46726e-20	8.24217e-19
5137	PDE1C	453.731	-0.410793	0.044224	-9.28893	1.5585e-20	8.72372e-19
9358	ITGBL1	7387.42	0.174617	0.0188621	9.25755	2.09173e-20	1.16673e-18
9055	PRC1	4629.04	0.24825	0.0268239	9.25481	2.14614e-20	1.19288e-18
1588	CYP19A1	92.1737	1.15846	0.125233	9.25042	2.23606e-20	1.23851e-18
79443	FYCO1	1071.56	-0.28573	0.0308935	-9.24886	2.269e-20	1.25238e-18
140609	NEK7	2023.72	-0.289693	0.0313711	-9.23442	2.5969e-20	1.42839e-18
2635	GBP3	1027.54	-0.331409	0.0359025	-9.23081	2.68583e-20	1.47219e-18
3664	IRF6	33.9381	-1.2755	0.138363	-9.21852	3.01219e-20	1.64538e-18
284	ANGPT1	326.666	0.530041	0.0575402	9.21166	3.21108e-20	1.748e-18
5228	PGF	295.987	0.619971	0.0673755	9.20173	3.52229e-20	1.91084e-18
25852	ARMC8	362.154	0.472229	0.0513234	9.20105	3.54481e-20	1.9165e-18
728392	LOC728392	155.24	-0.626975	0.0685681	-9.14383	6.02806e-20	3.24797e-18
1634	DCN	70340	0.214639	0.0235508	9.11391	7.94669e-20	4.26724e-18
4783	NFIL3	470.081	-0.431086	0.0473786	-9.09875	9.13745e-20	4.89008e-18
23705	CADM1	809.307	-0.347354	0.038473	-9.0285	1.74039e-19	9.28268e-18
4363	ABCC1	2400.55	0.270174	0.0299464	9.02195	1.84778e-19	9.82236e-18
253738	EBF3	148.969	-0.649696	0.0721182	-9.00878	2.08371e-19	1.10395e-17
5156	PDGFRA	11161.6	-0.196768	0.0218462	-9.007	2.11767e-19	1.1182e-17
115265	DDIT4L	134.513	-0.803004	0.089838	-8.93835	3.95008e-19	2.07884e-17
3976	LIF	296.62	-0.578918	0.0647835	-8.93618	4.02851e-19	2.10613e-17
8671	SLC4A4	115.273	-0.719724	0.080539	-8.93634	4.02261e-19	2.10613e-17
5817	PVR	2751.86	-0.225053	0.0251918	-8.93359	4.12388e-19	2.1489e-17
6563	SLC14A1	231.905	-0.629347	0.0706307	-8.91039	5.08537e-19	2.64123e-17
55771	PRR11	2435.67	0.268626	0.0302375	8.88385	6.45842e-19	3.34339e-17
30011	SH3KBP1	1554.2	0.276402	0.0311367	8.87705	6.86565e-19	3.54263e-17
55790	CSGALNACT1	2237.21	0.24689	0.0278248	8.87302	7.11913e-19	3.6615e-17
102	ADAM10	3638.18	0.203614	0.0229598	8.86829	7.42756e-19	3.80776e-17
624	BDKRB2	259.232	-0.534412	0.0604457	-8.84119	9.47056e-19	4.83946e-17
11004	KIF2C	1129.24	0.295048	0.0334231	8.82766	1.06886e-18	5.44433e-17
389558	FAM180A	5295.57	-0.20887	0.0236677	-8.82512	1.09338e-18	5.55136e-17
337876	CHSY3	428.368	0.429404	0.0486604	8.82452	1.09933e-18	5.56373e-17
4780	NFE2L2	2588.18	0.240746	0.0273103	8.8152	1.19468e-18	6.02707e-17
1604	CD55	1439.71	-0.274815	0.0311837	-8.81277	1.22093e-18	6.1399e-17
4915	NTRK2	228.416	-0.541771	0.0616324	-8.79036	1.49088e-18	7.47374e-17
388	RHOB	2938.74	0.353723	0.0402964	8.77803	1.66358e-18	8.31319e-17
785	CACNB4	387.44	-0.480121	0.0547541	-8.76868	1.80768e-18	9.00487e-17
647979	NORAD	11962.2	-0.221599	0.025286	-8.7637	1.88941e-18	9.38247e-17
7373	COL14A1	4340.32	-0.270251	0.0308557	-8.75853	1.97811e-18	9.79227e-17
3675	ITGA3	3563.87	-0.306822	0.0351761	-8.72243	2.72282e-18	1.34368e-16
4650	MYO9B	3535.09	-0.244019	0.0280778	-8.69081	3.59851e-18	1.77031e-16
80139	ZNF703	947.483	-0.398683	0.0459925	-8.66843	4.38115e-18	2.14866e-16
7078	TIMP3	22187.5	-0.375653	0.0434256	-8.6505	5.12762e-18	2.507e-16
57452	GALNT16	456.011	-0.396647	0.0460003	-8.62271	6.53863e-18	3.18703e-16
79750	ZNF385D	727.691	0.331853	0.0385767	8.60243	7.80433e-18	3.79228e-16
26872	STEAP1	593.844	0.390675	0.0455153	8.58339	9.21195e-18	4.46258e-16
598	BCL2L1	2530.19	0.303423	0.0353689	8.57879	9.58748e-18	4.63034e-16
5179	PENK	45974.5	-0.284939	0.0332502	-8.56952	1.03918e-17	5.00354e-16
134	ADORA1	242.028	-0.529389	0.0618155	-8.56403	1.08989e-17	5.23178e-16
1009	CDH11	9242.74	-0.183798	0.0214633	-8.56339	1.09595e-17	5.24502e-16
2318	FLNC	3649.11	-0.304093	0.0355291	-8.55898	1.13867e-17	5.43303e-16
8916	HERC3	1023.15	0.291382	0.0340754	8.55108	1.21937e-17	5.80062e-16
3091	HIF1A	10746.3	0.24339	0.028466	8.55021	1.22863e-17	5.82719e-16
25894	PLEKHG4	608.105	-0.491916	0.0575916	-8.54145	1.32548e-17	6.26776e-16
1230	CCR1	110.995	-0.978217	0.114578	-8.53757	1.37075e-17	6.46249e-16
5912	RAP2B	1472.75	-0.22377	0.0262424	-8.52704	1.50135e-17	7.05723e-16
90355	MACIR	443.101	-0.47141	0.0553819	-8.51199	1.70974e-17	8.01303e-16
4642	MYO1D	8621.77	-0.247735	0.0291244	-8.50611	1.79862e-17	8.40472e-16
5549	PRELP	7123.1	0.356452	0.0420241	8.48209	2.21182e-17	1.03051e-15
444	ASPH	7539.92	-0.143997	0.0170036	-8.46862	2.4831e-17	1.15351e-15
23353	SUN1	2747.45	-0.197213	0.023303	-8.46296	2.60667e-17	1.20737e-15
81493	SYNC	1541.79	-0.28595	0.0338759	-8.44111	3.14345e-17	1.45176e-15
10979	FERMT2	4635.95	0.207759	0.0246643	8.42348	3.65456e-17	1.6829e-15
1534	CYB561	1082.59	0.3154	0.0374821	8.41467	3.94005e-17	1.80911e-15
9060	PAPSS2	3519.96	0.190374	0.0226324	8.41155	4.04636e-17	1.85256e-15
8445	DYRK2	1265.78	-0.283045	0.0337123	-8.39589	4.62383e-17	2.11084e-15
677	ZFP36L1	3016.42	-0.323891	0.0385883	-8.39351	4.71835e-17	2.1478e-15
8553	BHLHE40	1839.75	-0.269437	0.0321086	-8.39143	4.80251e-17	2.17984e-15
7049	TGFBR3	740.739	-0.346786	0.0415498	-8.34628	7.04489e-17	3.18852e-15
6520	SLC3A2	4119.54	-0.2075	0.0248783	-8.3406	7.39159e-17	3.3359e-15
9531	BAG3	2224.92	0.238906	0.0286506	8.33863	7.51587e-17	3.38235e-15
23428	SLC7A8	5364.15	-0.274334	0.0330358	-8.30415	1.00539e-16	4.51171e-15
7042	TGFB2	823.016	-0.507278	0.0611763	-8.29206	1.11301e-16	4.98055e-15
114883	OSBPL9	814.146	0.309023	0.0372699	8.29148	1.1185e-16	4.99104e-15
27237	ARHGEF16	89.1118	-0.783365	0.0945128	-8.28845	1.14729e-16	5.10512e-15
54908	SPDL1	1238.88	0.294867	0.0356543	8.27019	1.33751e-16	5.93487e-15
4323	MMP14	33197.7	-0.173675	0.0210129	-8.26517	1.39493e-16	6.17237e-15
81608	FIP1L1	1330.85	-0.282709	0.0342326	-8.25845	1.47571e-16	6.51161e-15
8202	NCOA3	798.353	0.408042	0.0494321	8.2546	1.52408e-16	6.70638e-15
50515	CHST11	469.259	-0.346143	0.0420456	-8.23256	1.83248e-16	8.04107e-15
23327	NEDD4L	1303.39	-0.255638	0.031056	-8.23151	1.84865e-16	8.08964e-15
7360	UGP2	2968.76	0.238723	0.0290033	8.2309	1.85812e-16	8.10865e-15
10391	CORO2B	73.0977	-0.846095	0.102844	-8.227	1.91961e-16	8.33109e-15
5328	PLAU	1690.12	-0.264297	0.0321245	-8.22728	1.91509e-16	8.33109e-15
990	CDC6	1108.08	-0.260655	0.0317578	-8.20757	2.25713e-16	9.76916e-15
2355	FOSL2	4970.07	-0.177249	0.0216113	-8.20171	2.36987e-16	1.02292e-14
64841	GNPNAT1	2600.41	0.384131	0.0468457	8.19992	2.40543e-16	1.03545e-14
55872	PBK	1817.4	0.317074	0.0386905	8.19515	2.50275e-16	1.07442e-14
2890	GRIA1	82.2281	1.02827	0.125561	8.18938	2.62582e-16	1.12364e-14
9620	CELSR1	532.124	-0.492261	0.0601116	-8.18911	2.63159e-16	1.12364e-14
51155	JPT1	1604.86	0.26776	0.0327892	8.16608	3.18568e-16	1.35657e-14
2152	F3	408.046	0.422083	0.0517632	8.15412	3.51721e-16	1.49373e-14
5738	PTGFRN	1911.95	-0.236199	0.0289874	-8.14833	3.68997e-16	1.56291e-14
5806	PTX3	5879.14	0.392951	0.0482551	8.14322	3.84905e-16	1.62594e-14
2745	GLRX	892.454	0.335351	0.0412125	8.13713	4.04766e-16	1.70529e-14
3861	KRT14	15.8315	-1.88265	0.231536	-8.13113	4.25304e-16	1.78707e-14
7133	TNFRSF1B	637.262	-0.370634	0.0456045	-8.12714	4.39533e-16	1.84197e-14
100271927	RASA4B	281.012	-0.501258	0.0617018	-8.12387	4.5155e-16	1.88734e-14
58472	SQOR	2349.83	0.222355	0.0273756	8.1224	4.57046e-16	1.90528e-14
9754	STARD8	520.321	-0.359744	0.0444042	-8.10157	5.42547e-16	2.25577e-14
57125	PLXDC1	260.657	-0.88029	0.108783	-8.09219	5.85997e-16	2.43005e-14
203	AK1	3277.95	-0.247016	0.0305628	-8.08225	6.3584e-16	2.62986e-14
90293	KLHL13	562.732	-0.358568	0.0444095	-8.07412	6.79629e-16	2.80365e-14
30061	SLC40A1	391.953	-0.630292	0.0781263	-8.0676	7.16947e-16	2.94991e-14
4803	NGF	142.832	-0.60907	0.0756293	-8.05336	8.05513e-16	3.30573e-14
10746	MAP3K2	1469.16	0.268892	0.0333948	8.05193	8.14952e-16	3.33583e-14
1030	CDKN2B	339.765	-0.435511	0.0541826	-8.03783	9.14423e-16	3.73335e-14
441089	CRSP8P	1167.15	0.307595	0.0382933	8.03263	9.54077e-16	3.88523e-14
9787	DLGAP5	1776.02	0.310321	0.0386532	8.02833	9.88092e-16	4.01343e-14
3992	FADS1	1761.11	0.258836	0.0323147	8.00984	1.14855e-15	4.65324e-14
3679	ITGA7	151.092	-0.569425	0.0712414	-7.99289	1.31814e-15	5.31313e-14
5795	PTPRJ	506.944	0.352089	0.044049	7.99313	1.31557e-15	5.31313e-14
124976	SPNS2	26.8426	-1.19534	0.149564	-7.99217	1.32583e-15	5.33058e-14
10974	ADIRF	1008.44	-0.374723	0.0469274	-7.98515	1.40353e-15	5.62869e-14
8609	KLF7	905.317	0.279253	0.0350385	7.9699	1.588e-15	6.3524e-14
145864	HAPLN3	974.587	-0.330675	0.0415142	-7.96535	1.64757e-15	6.57409e-14
102723886	LYPLAL1-AS1	69.4192	-0.870694	0.109649	-7.94076	2.00954e-15	7.99828e-14
64332	NFKBIZ	217.498	0.671042	0.0846737	7.92503	2.28088e-15	9.0555e-14
114879	OSBPL5	866.023	0.346701	0.0438383	7.90862	2.60252e-15	1.02856e-13
5959	RDH5	57.5278	-0.913598	0.11552	-7.90857	2.6037e-15	1.02856e-13
8907	AP1M1	2883.53	0.226614	0.0286574	7.9077	2.62197e-15	1.0332e-13
134265	AFAP1L1	185.185	0.634051	0.0802003	7.90583	2.66146e-15	1.04616e-13
6382	SDC1	1738.58	-0.24506	0.0310389	-7.89525	2.89736e-15	1.13607e-13
79695	GALNT12	328.148	-0.457434	0.0579463	-7.89409	2.92431e-15	1.1438e-13
9265	CYTH3	3405.01	0.195945	0.0248324	7.89068	3.00536e-15	1.17261e-13
6415	SELENOW	848.36	0.335189	0.0424925	7.8882	3.06582e-15	1.19326e-13
1687	GSDME	510.335	-0.349782	0.0443513	-7.88661	3.10495e-15	1.20553e-13
4500	MT1L	149.37	0.642111	0.0815848	7.87048	3.53287e-15	1.36832e-13
26091	HERC4	4793.33	-0.219419	0.0279154	-7.86017	3.83622e-15	1.48219e-13
3082	HGF	33.6641	1.50469	0.191545	7.85557	3.97968e-15	1.53387e-13
9133	CCNB2	640.489	0.353103	0.0449601	7.85371	4.0392e-15	1.55303e-13
195828	ZNF367	1028.56	-0.284801	0.0362656	-7.85319	4.05581e-15	1.55564e-13
5412	UBL3	2336.85	-0.223179	0.0284244	-7.85168	4.10493e-15	1.57068e-13
399665	EEIG1	1360.21	-0.276107	0.0351914	-7.84586	4.2999e-15	1.64132e-13
57460	PPM1H	406.387	-0.401208	0.0512277	-7.83185	4.80729e-15	1.83059e-13
9536	PTGES	651.423	0.390777	0.0499236	7.82749	4.97712e-15	1.89071e-13
79007	DBNDD1	81.7248	-0.72615	0.0930768	-7.80162	6.11157e-15	2.31611e-13
214	ALCAM	5082.28	0.252431	0.0323936	7.7926	6.56467e-15	2.48188e-13
5021	OXTR	57.9457	-0.78842	0.101206	-7.79022	6.68928e-15	2.52297e-13
55816	DOK5	552.669	-0.297624	0.0382206	-7.787	6.86178e-15	2.58189e-13
7132	TNFRSF1A	3357.23	0.167486	0.0215275	7.78009	7.24731e-15	2.72049e-13
5672	PSG4	309.136	-0.443655	0.057041	-7.77783	7.3782e-15	2.76308e-13
2036	EPB41L1	2480.73	-0.241843	0.0311439	-7.76533	8.14322e-15	3.04238e-13
54858	PGPEP1	516.786	-0.34757	0.0448311	-7.75288	8.98321e-15	3.34831e-13
1540	CYLD	2028.95	-0.232903	0.0300516	-7.75011	9.18137e-15	3.41413e-13
4792	NFKBIA	938.477	0.322903	0.0416684	7.74934	9.23717e-15	3.42684e-13
10290	SPEG	793.392	-0.491711	0.063572	-7.7347	1.03643e-14	3.83601e-13
8878	SQSTM1	18835.9	-0.236004	0.0305491	-7.7254	1.11501e-14	4.11721e-13
55701	ARHGEF40	2069.01	-0.236351	0.0306102	-7.72131	1.15136e-14	4.24154e-13
84522	JAGN1	640.118	0.325931	0.0422418	7.71584	1.20184e-14	4.41725e-13
23034	SAMD4A	1320.14	-0.27605	0.0358	-7.71089	1.24944e-14	4.58159e-13
6876	TAGLN	8847.67	-0.357769	0.046481	-7.6971	1.39187e-14	5.09205e-13
2627	GATA6	180.946	-0.466495	0.0606687	-7.68922	1.48031e-14	5.3907e-13
9037	SEMA5A	1376.18	-0.377233	0.0490582	-7.68951	1.47701e-14	5.3907e-13
359845	RFLNB	1078.51	0.272355	0.0354702	7.67843	1.61055e-14	5.85153e-13
64759	TNS3	3100.39	0.282953	0.0369152	7.66494	1.78911e-14	6.48541e-13
10437	IFI30	436.447	-0.349773	0.0457713	-7.64177	2.1426e-14	7.74909e-13
9671	WSCD2	31.8474	-1.22244	0.160081	-7.63635	2.23473e-14	8.06386e-13
11060	WWP2	1559.7	-0.233337	0.0306124	-7.62228	2.49227e-14	8.97272e-13
8091	HMGA2	1049.59	0.278923	0.036615	7.61772	2.582e-14	9.27472e-13
2255	FGF10	243.133	-0.454348	0.0597935	-7.59863	2.99286e-14	1.07262e-12
1033	CDKN3	725.116	0.329382	0.0434398	7.58249	3.38983e-14	1.21215e-12
7114	TMSB4X	10111.1	-0.324817	0.042877	-7.57556	3.57579e-14	1.27577e-12
7100	TLR5	44.9683	-0.97296	0.128553	-7.56855	3.77426e-14	1.34355e-12
55379	LRRC59	6768.3	0.199048	0.0263026	7.5676	3.80194e-14	1.35037e-12
255928	SYT14	44.8412	-1.03391	0.136744	-7.56088	4.00357e-14	1.41881e-12
121512	FGD4	865.207	0.331542	0.0439774	7.53891	4.73903e-14	1.67569e-12
9079	LDB2	40.3547	-1.02558	0.136093	-7.53593	4.84873e-14	1.71066e-12
83461	CDCA3	1466.79	0.243019	0.0322628	7.53247	4.97909e-14	1.75275e-12
10133	OPTN	2686.23	-0.287847	0.0382162	-7.53206	4.9947e-14	1.75435e-12
55061	SUSD4	27.7076	-1.14374	0.151907	-7.52917	5.1062e-14	1.78954e-12
5606	MAP2K3	2252.08	-0.222284	0.0295252	-7.52859	5.12894e-14	1.79355e-12
10398	MYL9	10500	-0.244933	0.0325381	-7.52758	5.16886e-14	1.80352e-12
10007	GNPDA1	1355.24	-0.228412	0.0303767	-7.5193	5.50715e-14	1.91733e-12
9975	NR1D2	1446.01	-0.249536	0.0331948	-7.51731	5.5913e-14	1.94236e-12
991	CDC20	757.504	0.307886	0.0410014	7.50916	5.9507e-14	2.06269e-12
1051	CEBPB	1045.09	0.311178	0.0414947	7.49921	6.42033e-14	2.22062e-12
7052	TGM2	3045.31	0.260095	0.0346875	7.49825	6.46741e-14	2.23203e-12
9592	IER2	982.892	-0.321403	0.0429859	-7.47695	7.60678e-14	2.61954e-12
85027	SMIM3	1333.77	0.244964	0.0327859	7.47163	7.92079e-14	2.72176e-12
79709	COLGALT1	4769.5	0.165903	0.022218	7.46704	8.202e-14	2.81229e-12
176	ACAN	25059.8	-0.329463	0.0441333	-7.46516	8.31958e-14	2.84645e-12
7168	TPM1	15137.1	-0.226917	0.0304143	-7.46086	8.59615e-14	2.93473e-12
9052	GPRC5A	193.837	-0.558953	0.074937	-7.45898	8.71976e-14	2.97053e-12
150	ADRA2A	135.731	-0.56073	0.0752546	-7.45111	9.2557e-14	3.14634e-12
22836	RHOBTB3	1690.15	0.252749	0.0339275	7.44967	9.35718e-14	3.17403e-12
7164	TPD52L1	459.325	-0.368396	0.049481	-7.4452	9.6795e-14	3.27635e-12
28996	HIPK2	3030.87	0.484226	0.0650867	7.43972	1.00899e-13	3.40799e-12
1465	CSRP1	4407.15	-0.237487	0.0319341	-7.43677	1.0318e-13	3.47759e-12
1612	DAPK1	950.228	-0.236504	0.0318115	-7.43455	1.04926e-13	3.52894e-12
56911	MAP3K7CL	100.651	-0.650044	0.0874438	-7.43385	1.0548e-13	3.54005e-12
4249	MGAT5	1180.63	-0.232357	0.0312619	-7.43261	1.06478e-13	3.566e-12
115572	TENT5B	198.078	0.520334	0.0702905	7.40262	1.33522e-13	4.46228e-12
26147	PHF19	2057.95	0.192743	0.0260383	7.40231	1.33831e-13	4.46321e-12
51339	DACT1	286.816	-0.484019	0.0655573	-7.38314	1.54595e-13	5.14484e-12
5725	PTBP1	4802.22	0.148863	0.0201665	7.38169	1.56288e-13	5.19029e-12
58528	RRAGD	529.987	-0.328299	0.0445001	-7.37748	1.61317e-13	5.34607e-12
54843	SYTL2	176.126	-0.494304	0.0671359	-7.36274	1.80177e-13	5.95863e-12
1278	COL1A2	158118	0.140902	0.0191414	7.36111	1.82392e-13	6.01933e-12
84870	RSPO3	545.488	0.327551	0.0445574	7.35122	1.96411e-13	6.46849e-12
6421	SFPQ	5930.27	0.164055	0.0223364	7.34472	2.06186e-13	6.77633e-12
5172	SLC26A4	60.2087	-0.835492	0.113779	-7.34313	2.08659e-13	6.84342e-12
9915	ARNT2	847.989	-0.252627	0.0344095	-7.34177	2.10782e-13	6.89876e-12
10544	PROCR	1791.3	0.207747	0.0284723	7.29647	2.95424e-13	9.64909e-12
55901	THSD1	614.924	-0.29511	0.0404485	-7.29593	2.96595e-13	9.6674e-12
1123	CHN1	147.082	0.62844	0.0861547	7.29432	3.00168e-13	9.76377e-12
51299	NRN1	1164.41	-0.228824	0.0315386	-7.25537	4.00555e-13	1.30025e-11
401474	SAMD12	41.013	-0.967038	0.133443	-7.24683	4.26624e-13	1.38204e-11
3673	ITGA2	438.218	-0.326782	0.045129	-7.24107	4.45157e-13	1.43913e-11
182	JAG1	2203.26	0.276641	0.0382343	7.23542	4.6408e-13	1.49725e-11
151354	LRATD1	45.6573	-0.929657	0.129038	-7.20449	5.82597e-13	1.8758e-11
10509	SEMA4B	821.542	-0.255842	0.0355305	-7.20064	5.9931e-13	1.92569e-11
148523	CIART	222.109	-0.468803	0.0651189	-7.19919	6.05716e-13	1.94234e-11
304	ANXA2P2	45644.8	0.193678	0.0269145	7.19605	6.19806e-13	1.9835e-11
27286	SRPX2	1054.86	0.249874	0.0347398	7.19273	6.35075e-13	2.02827e-11
2878	GPX3	4164.9	-0.160149	0.0222821	-7.18733	6.607e-13	2.10586e-11
2305	FOXM1	4532.69	0.181305	0.0252488	7.18073	6.934e-13	2.20565e-11
4170	MCL1	5812.63	0.156533	0.0218474	7.16484	7.78772e-13	2.47225e-11
9881	TRANK1	294.93	-0.423497	0.0591747	-7.15673	8.26253e-13	2.61774e-11
10875	FGL2	306.302	0.500231	0.0702026	7.12553	1.03678e-12	3.27818e-11
81610	FAM83D	1229.84	0.265266	0.0372315	7.12477	1.04256e-12	3.28986e-11
9980	DOP1B	439.014	-0.324699	0.0455766	-7.12425	1.04648e-12	3.29568e-11
2908	NR3C1	2824.65	-0.2187	0.0307085	-7.12182	1.06514e-12	3.3478e-11
3776	KCNK2	1558.07	-0.233024	0.0327285	-7.11991	1.08e-12	3.38777e-11
11190	CEP250	1032.85	-0.273879	0.038476	-7.11818	1.09361e-12	3.42368e-11
6533	SLC6A6	3232.14	-0.223915	0.0314785	-7.11327	1.13324e-12	3.54075e-11
51564	HDAC7	1853.65	0.232403	0.0327158	7.1037	1.21457e-12	3.78739e-11
399687	MYO18A	746.121	-0.298269	0.0420569	-7.09203	1.32161e-12	4.1131e-11
623	BDKRB1	394.272	-0.365225	0.0515646	-7.08285	1.41218e-12	4.38634e-11
2825	CMKLR2	1140.04	0.332399	0.0469633	7.07783	1.4643e-12	4.53933e-11
338773	TMEM119	2749.95	-0.331427	0.0468962	-7.06725	1.58039e-12	4.88965e-11
25817	TAFA5	413.645	-0.332357	0.0470827	-7.05902	1.67684e-12	5.17795e-11
55357	TBC1D2	2601.48	-0.227116	0.0321791	-7.05786	1.69084e-12	5.21102e-11
10615	SPAG5	1794.6	0.2113	0.0299751	7.04919	1.79967e-12	5.53565e-11
54360	CYTL1	1967.57	-0.244223	0.0346548	-7.0473	1.82424e-12	5.60033e-11
6721	SREBF2	1610.85	-0.232221	0.0329534	-7.04697	1.82862e-12	5.60294e-11
4008	LMO7	6356.03	-0.211314	0.0299884	-7.04654	1.83428e-12	5.60942e-11
3484	IGFBP1	229.132	-0.413115	0.058684	-7.03965	1.92729e-12	5.85993e-11
10653	SPINT2	455.835	-0.32583	0.0462849	-7.03966	1.92704e-12	5.85993e-11
221823	PRPS1L1	654.786	-0.272415	0.0386964	-7.0398	1.92518e-12	5.85993e-11
9956	HS3ST2	35.583	1.12772	0.160427	7.0295	2.07276e-12	6.29016e-11
7980	TFPI2	2317.84	0.257634	0.0366602	7.02761	2.10095e-12	6.36351e-11
25994	HIGD1A	1112.55	0.286115	0.0407616	7.01924	2.23077e-12	6.74384e-11
7357	UGCG	1271.43	-0.260499	0.0371796	-7.0065	2.44354e-12	7.37297e-11
10197	PSME3	2969.41	0.198488	0.0283465	7.0022	2.51979e-12	7.5886e-11
153090	DAB2IP	2007.53	-0.241356	0.034515	-6.99279	2.69473e-12	8.10005e-11
571	BACH1	579.48	-0.296461	0.042462	-6.9818	2.9143e-12	8.74345e-11
11031	RAB31	2590.41	-0.161469	0.0231373	-6.97873	2.97856e-12	8.91935e-11
10631	POSTN	57856.2	0.183406	0.0263212	6.968	3.21471e-12	9.60835e-11
55638	SYBU	153.669	0.565159	0.0811522	6.96418	3.30321e-12	9.85427e-11
493	ATP2B4	12248.1	-0.24927	0.0358088	-6.96113	3.37555e-12	1.00511e-10
64764	CREB3L2	4003.58	0.181891	0.0261535	6.95475	3.53178e-12	1.04966e-10
105378189	NA	37.0931	1.19887	0.17239	6.95439	3.54095e-12	1.05041e-10
64359	NXN	718.982	0.283296	0.0407408	6.95362	3.56027e-12	1.05417e-10
11072	DUSP14	1111.35	-0.234596	0.0337407	-6.9529	3.57858e-12	1.05762e-10
29775	CARD10	1072.49	-0.293157	0.0421734	-6.95123	3.62125e-12	1.06823e-10
27254	CSDC2	123.273	-0.554403	0.0797787	-6.94926	3.67205e-12	1.08121e-10
57178	ZMIZ1	5318.05	-0.213301	0.0306982	-6.94833	3.69639e-12	1.08635e-10
57724	EPG5	1980.72	-0.314819	0.0453199	-6.94659	3.74231e-12	1.09781e-10
25791	NGEF	923.741	-0.29953	0.0431416	-6.94296	3.83966e-12	1.12429e-10
81611	ANP32E	2173.27	0.225387	0.0324922	6.93663	4.01554e-12	1.17362e-10
2037	EPB41L2	3376.11	-0.188134	0.0271316	-6.93413	4.0874e-12	1.19242e-10
196883	ADCY4	452.281	-0.60804	0.0878381	-6.92227	4.44456e-12	1.29423e-10
2309	FOXO3	1433.4	0.246397	0.0356698	6.90772	4.92515e-12	1.43155e-10
11213	IRAK3	576.901	0.339666	0.0491935	6.9047	5.03087e-12	1.4596e-10
125	ADH1B	14.2945	4.22538	0.613904	6.8828	5.86878e-12	1.69959e-10
55343	SLC35C1	929.819	0.223824	0.0325276	6.88106	5.94103e-12	1.71737e-10
4313	MMP2	59075.7	-0.186685	0.0271379	-6.87912	6.0223e-12	1.73453e-10
8462	KLF11	236.244	-0.401675	0.0583903	-6.87914	6.02164e-12	1.73453e-10
1645	AKR1C1	2214.27	0.317316	0.046145	6.8765	6.13393e-12	1.76348e-10
9922	IQSEC1	1556.67	-0.213499	0.0310621	-6.87329	6.27365e-12	1.80038e-10
6385	SDC4	5927.09	-0.175924	0.0256043	-6.87087	6.381e-12	1.82787e-10
54510	PCDH18	1291.17	-0.269195	0.0391893	-6.86908	6.46159e-12	1.84762e-10
5122	PCSK1	382.18	0.378592	0.0551299	6.86727	6.54406e-12	1.86783e-10
26207	PITPNC1	293.532	0.433684	0.0631886	6.86332	6.72801e-12	1.91688e-10
92745	SLC38A5	1338.31	0.326209	0.0475669	6.85789	6.98835e-12	1.98748e-10
23743	BHMT2	382.981	-0.32628	0.0475975	-6.85499	7.13197e-12	2.02161e-10
162073	ITPRIPL2	1734.03	0.22461	0.0327662	6.85495	7.1339e-12	2.02161e-10
7286	TUFT1	197.216	-0.437521	0.0639123	-6.84564	7.61324e-12	2.15359e-10
26031	OSBPL3	1037.63	-0.213931	0.0312795	-6.83933	7.95633e-12	2.24663e-10
8605	PLA2G4C	59.8738	-0.844494	0.12351	-6.83747	8.06028e-12	2.27194e-10
324	APC	970.563	-0.279599	0.0409024	-6.83577	8.15673e-12	2.29504e-10
55686	MREG	227.361	-0.418675	0.0612517	-6.83532	8.18232e-12	2.29816e-10
6489	ST8SIA1	178.124	-0.496823	0.0726945	-6.8344	8.2349e-12	2.30883e-10
64787	EPS8L2	1000.52	-0.241256	0.0354371	-6.80803	9.89472e-12	2.7693e-10
523	ATP6V1A	2409.73	-0.181512	0.0266745	-6.80468	1.01275e-11	2.82944e-10
23362	PSD3	3024.64	-0.263343	0.0387248	-6.80037	1.04348e-11	2.91018e-10
100507246	SNHG16	996.33	0.308455	0.0454242	6.79056	1.117e-11	3.10975e-10
256691	MAMDC2	547.289	-0.347507	0.0511881	-6.78883	1.1305e-11	3.1418e-10
146760	RTN4RL1	465.53	0.339	0.0499476	6.78711	1.14402e-11	3.1738e-10
23406	COTL1	5086.39	0.200236	0.0295043	6.78668	1.14744e-11	3.17773e-10
440	ASNS	695.61	-0.305019	0.0449926	-6.77933	1.20733e-11	3.33469e-10
54443	ANLN	7719.81	0.192928	0.0284588	6.77921	1.20833e-11	3.33469e-10
5898	RALA	1467.85	-0.267312	0.0395482	-6.75916	1.38798e-11	3.82381e-10
55143	CDCA8	1284.34	0.312395	0.0462258	6.75802	1.39891e-11	3.84725e-10
1191	CLU	28690.7	-0.329446	0.0488046	-6.75031	1.47529e-11	4.05028e-10
27129	HSPB7	9737.21	-0.255704	0.0378923	-6.7482	1.49693e-11	4.10257e-10
25	ABL1	2477.01	-0.187734	0.0278567	-6.73929	1.59163e-11	4.35459e-10
10628	TXNIP	2003.2	-0.24196	0.0359212	-6.73586	1.62963e-11	4.45085e-10
2185	PTK2B	182.716	0.490957	0.0729241	6.73244	1.66839e-11	4.54888e-10
1301	COL11A1	493.494	-0.329608	0.0489782	-6.7297	1.70019e-11	4.62761e-10
51203	NUSAP1	2599.14	0.213289	0.0317213	6.72384	1.76996e-11	4.80924e-10
81029	WNT5B	2436.53	0.164312	0.0244637	6.71658	1.86036e-11	5.04622e-10
90417	KNSTRN	1106.6	0.27005	0.0402594	6.70776	1.97641e-11	5.35185e-10
57509	MTUS1	306.298	-0.383319	0.057263	-6.694	2.1715e-11	5.87008e-10
1832	DSP	240.817	-0.397225	0.0594392	-6.68288	2.34286e-11	6.32252e-10
3398	ID2	1987.78	0.222267	0.0332756	6.67958	2.39631e-11	6.45578e-10
59	ACTA2	1160.81	-0.274599	0.0411195	-6.67806	2.42123e-11	6.51182e-10
5865	RAB3B	601.311	-0.309595	0.0464337	-6.66746	2.60262e-11	6.98783e-10
8997	KALRN	265.978	-0.403905	0.0606047	-6.66458	2.65415e-11	7.11411e-10
57574	MARCHF4	690.636	-0.358643	0.0538201	-6.66373	2.66968e-11	7.14366e-10
2059	EPS8	5109.95	0.164218	0.0246615	6.6589	2.75883e-11	7.36975e-10
7704	ZBTB16	14.3258	6.15461	0.925192	6.65226	2.8863e-11	7.69728e-10
11082	ESM1	111.875	-0.57366	0.0862629	-6.65013	2.92834e-11	7.79627e-10
4163	MCC	409.923	0.359944	0.0541316	6.64943	2.94228e-11	7.82025e-10
327657	SERPINA9	56.2423	0.836514	0.125811	6.64896	2.95162e-11	7.83192e-10
7123	CLEC3B	394.401	0.473896	0.071282	6.64818	2.96735e-11	7.86051e-10
5142	PDE4B	149.556	-0.502479	0.0756257	-6.64429	3.04691e-11	8.05777e-10
196	AHR	2218.06	0.19164	0.0289184	6.62693	3.42744e-11	9.04902e-10
57118	CAMK1D	495.594	-0.335835	0.0506914	-6.62509	3.47025e-11	9.1468e-10
23344	ESYT1	5679.35	-0.165228	0.024972	-6.61652	3.6776e-11	9.67722e-10
51421	AMOTL2	2637.2	0.168547	0.0254829	6.6141	3.73812e-11	9.82016e-10
23028	KDM1A	1668.07	0.1612	0.0243821	6.61142	3.80648e-11	9.98319e-10
6925	TCF4	1298.67	-0.212445	0.0321348	-6.61105	3.81605e-11	9.99174e-10
1295	COL8A1	7611.71	0.235361	0.0356259	6.60646	3.93609e-11	1.0289e-09
85004	RERG	75.6021	0.783195	0.118693	6.59848	4.15392e-11	1.08406e-09
481	ATP1B1	976.943	0.243989	0.0369791	6.59802	4.16682e-11	1.08564e-09
55198	APPL2	3523.35	0.166141	0.025236	6.58349	4.59538e-11	1.19533e-09
259173	ALS2CL	324.226	-0.48298	0.0735675	-6.56513	5.19862e-11	1.35002e-09
9107	MTMR6	1416.28	0.209354	0.0318956	6.56373	5.24774e-11	1.36055e-09
55165	CEP55	2351.24	0.221314	0.033734	6.56054	5.36139e-11	1.38774e-09
26030	PLEKHG3	385.005	-0.316452	0.0482806	-6.55443	5.58544e-11	1.44338e-09
3098	HK1	8317.14	0.132943	0.0203024	6.54813	5.82601e-11	1.50309e-09
9119	KRT75	28.5419	-1.10234	0.168472	-6.54317	6.0228e-11	1.55134e-09
115701	ALPK2	186.21	-0.437495	0.0668716	-6.54231	6.05741e-11	1.55772e-09
5935	RBM3	6336.22	0.285179	0.0435995	6.54087	6.1161e-11	1.57026e-09
100287216	SH3RF3-AS1	69.6276	0.757874	0.115977	6.5347	6.37359e-11	1.63372e-09
24147	FJX1	666.874	0.281825	0.0431639	6.52919	6.61249e-11	1.69222e-09
1848	DUSP6	660.216	-0.309078	0.0473433	-6.52844	6.64562e-11	1.69796e-09
3671	ISLR	5150.82	0.208725	0.0319835	6.52603	6.75361e-11	1.72277e-09
130589	GALM	413.253	-0.321736	0.0493474	-6.51982	7.03909e-11	1.79271e-09
55089	SLC38A4	59.9122	0.914149	0.140223	6.51925	7.06596e-11	1.79666e-09
90488	TMEM263	2847.64	0.190923	0.0293072	6.51454	7.29112e-11	1.85094e-09
9700	ESPL1	1098.89	0.232716	0.0357733	6.50531	7.75352e-11	1.96518e-09
6510	SLC1A5	4745.41	0.152223	0.0234081	6.503	7.87348e-11	1.99239e-09
10212	DDX39A	2149.85	0.186745	0.028732	6.49955	8.05627e-11	2.0354e-09
22839	DLGAP4	2479.13	-0.206282	0.031797	-6.48745	8.73025e-11	2.20217e-09
10687	PNMA2	658.298	-0.246241	0.0379593	-6.48697	8.75802e-11	2.20566e-09
90427	BMF	104.772	-0.728416	0.11255	-6.47193	9.67576e-11	2.43292e-09
4776	NFATC4	1995.53	-0.267828	0.0413965	-6.46982	9.81192e-11	2.46324e-09
284297	SSC5D	1738.44	-0.278282	0.043024	-6.46807	9.92637e-11	2.48803e-09
8974	P4HA2	2743.51	0.154147	0.023846	6.46428	1.01779e-10	2.54705e-09
1628	DBP	78.9272	-0.693738	0.107327	-6.4638	1.02109e-10	2.55127e-09
3227	HOXC11	253.054	0.404745	0.0626456	6.46088	1.04097e-10	2.59685e-09
114884	OSBPL10	950.463	0.216548	0.0335365	6.45709	1.06737e-10	2.65853e-09
3689	ITGB2	855.577	-0.22205	0.034397	-6.45551	1.07855e-10	2.68216e-09
220441	RNF152	174.512	-0.465654	0.0722132	-6.44833	1.1309e-10	2.80794e-09
10113	PREB	1236.9	0.224597	0.0348318	6.44804	1.13305e-10	2.80887e-09
60312	AFAP1	993.213	-0.205832	0.0319232	-6.44773	1.13539e-10	2.81027e-09
6790	AURKA	1051.74	0.269166	0.0417496	6.44715	1.13975e-10	2.81667e-09
1471	CST3	3909.4	0.225914	0.035081	6.43979	1.19639e-10	2.95204e-09
56006	SMG9	1416.4	0.224745	0.0349505	6.43036	1.273e-10	3.13617e-09
54532	USP53	304.493	-0.339043	0.052734	-6.42931	1.28181e-10	3.15297e-09
3930	LBR	663.563	0.252572	0.0392941	6.42774	1.29519e-10	3.18095e-09
8985	PLOD3	3668.12	0.164556	0.0256109	6.42525	1.31651e-10	3.22831e-09
23151	GRAMD4	618.663	-0.252585	0.0393401	-6.42054	1.35795e-10	3.32478e-09
221150	SKA3	648.528	0.288861	0.044993	6.42013	1.36159e-10	3.32855e-09
9188	DDX21	2770.53	0.194387	0.0303147	6.41229	1.43353e-10	3.49901e-09
51514	DTL	812.222	-0.256369	0.0400023	-6.40885	1.4662e-10	3.57323e-09
4688	NCF2	66.2285	-0.666975	0.104158	-6.40352	1.51835e-10	3.69466e-09
154043	CNKSR3	462.583	0.344771	0.0538708	6.39996	1.55421e-10	3.77611e-09
1364	CLDN4	43.2333	-0.826459	0.129254	-6.39409	1.61504e-10	3.9179e-09
10395	DLC1	1957.76	-0.216363	0.033874	-6.3873	1.68838e-10	4.08955e-09
4212	MEIS2	553.346	-0.2624	0.0411106	-6.38279	1.73892e-10	4.20553e-09
699	BUB1	1715.14	0.18239	0.0285832	6.38104	1.75892e-10	4.24742e-09
7358	UGDH	10405.2	0.139542	0.021883	6.37671	1.80936e-10	4.36256e-09
1734	DIO2	80.7309	-0.650784	0.102121	-6.37264	1.85799e-10	4.47301e-09
254778	VXN	118.895	-0.503358	0.0790644	-6.36642	1.93488e-10	4.65105e-09
5742	PTGS1	349.496	0.369059	0.05799	6.36418	1.96332e-10	4.71227e-09
114801	TMEM200A	1433.5	-0.205718	0.0323328	-6.36253	1.98454e-10	4.756e-09
2123	EVI2A	471.9	-0.318887	0.0501723	-6.35583	2.07299e-10	4.96046e-09
8491	MAP4K3	654.147	0.262002	0.0412244	6.35552	2.07725e-10	4.96315e-09
1718	DHCR24	2938.53	-0.161814	0.0255016	-6.34528	2.22028e-10	5.29691e-09
6574	SLC20A1	4534.3	0.14173	0.022338	6.34481	2.22703e-10	5.30501e-09
8793	TNFRSF10D	1740.85	0.311043	0.0490346	6.34333	2.24849e-10	5.3481e-09
84187	TMEM164	343.745	0.330157	0.0520661	6.34111	2.28116e-10	5.41767e-09
23321	TRIM2	425.466	-0.307471	0.0485032	-6.33919	2.30971e-10	5.47726e-09
1303	COL12A1	19050.3	-0.375567	0.0593331	-6.32981	2.45457e-10	5.81207e-09
130507	UBR3	1029.92	0.243777	0.0385814	6.31851	2.64103e-10	6.24427e-09
6791	AURKAP1	871.585	0.282265	0.044677	6.3179	2.65144e-10	6.25954e-09
55858	TMEM165	2841.05	0.175559	0.0277975	6.31567	2.69002e-10	6.34115e-09
79974	CPED1	536.038	-0.299285	0.0474034	-6.31357	2.72672e-10	6.41813e-09
55893	ZNF395	2800.65	0.163776	0.025984	6.30296	2.92013e-10	6.86317e-09
57326	PBXIP1	874.708	-0.263417	0.0418208	-6.2987	3.00145e-10	7.04385e-09
8514	KCNAB2	177.788	-0.428788	0.0681131	-6.29523	3.0695e-10	7.19289e-09
79812	MMRN2	100.137	-0.545483	0.0867151	-6.29051	3.16417e-10	7.40379e-09
11065	UBE2C	708.564	0.285424	0.0453812	6.28949	3.18515e-10	7.44187e-09
10457	GPNMB	15799.6	-0.128006	0.0203705	-6.2839	3.30179e-10	7.70305e-09
51304	ZDHHC3	1889.26	0.200387	0.0319109	6.27956	3.39542e-10	7.90983e-09
1316	KLF6	4582.26	0.15316	0.0244046	6.27589	3.47651e-10	8.08684e-09
9022	CLIC3	408.32	-0.387842	0.0618438	-6.27132	3.58001e-10	8.31538e-09
85450	ITPRIP	2092.52	0.176524	0.0281847	6.26312	3.77345e-10	8.75187e-09
25890	ABI3BP	7791.12	0.220364	0.0352337	6.25435	3.99183e-10	9.24482e-09
3267	AGFG1	1427.06	0.201	0.0321634	6.24932	4.1224e-10	9.53328e-09
140459	ASB6	1255.63	0.214729	0.0343847	6.24489	4.24102e-10	9.79329e-09
2669	GEM	975.271	-0.237824	0.038126	-6.23785	4.43638e-10	1.02295e-08
5270	SERPINE2	125733	-0.16688	0.0268211	-6.22198	4.90913e-10	1.12873e-08
22930	RAB3GAP1	2208.28	-0.162539	0.0261234	-6.22197	4.90937e-10	1.12873e-08
84628	NTNG2	1050.99	-0.270067	0.0434216	-6.21964	4.98305e-10	1.14401e-08
604	BCL6	795.793	0.257513	0.0414278	6.21595	5.10134e-10	1.16947e-08
10162	LPCAT3	460.744	0.286821	0.0461929	6.20921	5.32527e-10	1.21904e-08
54478	PIMREG	761.788	0.226633	0.0365215	6.20547	5.45335e-10	1.24656e-08
2201	FBN2	828.186	0.476849	0.0768708	6.20324	5.53109e-10	1.26251e-08
254102	EHBP1L1	2692.19	-0.162331	0.0261747	-6.20182	5.58122e-10	1.27212e-08
2026	ENO2	1325.78	-0.292399	0.0471627	-6.19979	5.65388e-10	1.28683e-08
5010	CLDN11	431.564	-0.321619	0.0519291	-6.19342	5.88724e-10	1.33802e-08
2517	FUCA1	601.788	-0.257805	0.0416861	-6.18443	6.23258e-10	1.41447e-08
84679	SLC9A7	451.772	-0.311519	0.0504313	-6.17709	6.52931e-10	1.4797e-08
79145	CHCHD7	493.624	0.272441	0.0441085	6.17661	6.54934e-10	1.48212e-08
10079	ATP9A	1116.16	-0.257645	0.041746	-6.17174	6.75428e-10	1.52631e-08
3669	ISG20	84.2795	-0.659181	0.106879	-6.16751	6.93717e-10	1.56541e-08
1289	COL5A1	26627.8	0.163392	0.0264993	6.16589	7.00865e-10	1.57929e-08
1803	DPP4	1386.65	-0.258851	0.0419844	-6.1654	7.03055e-10	1.58197e-08
5098	PCDHGC3	4870.05	-0.179878	0.0291856	-6.16326	7.12635e-10	1.60126e-08
57451	TENM2	181.829	-0.47441	0.0769999	-6.16118	7.22056e-10	1.62013e-08
4122	MAN2A2	1066.02	-0.202404	0.032873	-6.15716	7.40609e-10	1.6594e-08
4233	MET	4194.97	-0.160471	0.026121	-6.14338	8.07824e-10	1.80745e-08
5592	PRKG1	183.337	-0.446464	0.0727132	-6.14007	8.24863e-10	1.84297e-08
100506990	FAM86B2-DT	281.463	-0.355373	0.0578865	-6.13914	8.29689e-10	1.85114e-08
8313	AXIN2	325.813	-0.302385	0.0492705	-6.13724	8.39683e-10	1.87081e-08
8482	SEMA7A	782.1	-0.269472	0.0439154	-6.13617	8.45363e-10	1.88081e-08
133	ADM	2233.91	0.210856	0.0343732	6.13432	8.55256e-10	1.90016e-08
55323	LARP6	1091.03	-0.208302	0.0339831	-6.12957	8.81167e-10	1.95498e-08
5239	PGM5	70.5389	-0.658609	0.107456	-6.12912	8.8368e-10	1.95782e-08
3084	NRG1	89.8518	-0.566684	0.0924732	-6.12809	8.89401e-10	1.96774e-08
54518	APBB1IP	452.56	-0.273196	0.0445967	-6.12593	9.01568e-10	1.99187e-08
79083	MLPH	238.665	0.433387	0.0709128	6.11155	9.86676e-10	2.17687e-08
10423	CDIPT	2411.11	0.20473	0.0335314	6.10561	1.02408e-09	2.25626e-08
259307	IL4I1	52.9869	-0.857435	0.140583	-6.09915	1.06634e-09	2.34609e-08
121457	IKBIP	2834.4	0.204403	0.0335577	6.09111	1.12131e-09	2.46362e-08
27338	UBE2S	815.779	0.285882	0.0469482	6.08932	1.13393e-09	2.48789e-08
694	BTG1	2476.81	0.148225	0.0243732	6.08148	1.19075e-09	2.60895e-08
1290	COL5A2	13796.3	0.118131	0.0194364	6.07781	1.21836e-09	2.66575e-08
9117	SEC22C	1765.5	0.163721	0.0269401	6.0772	1.22296e-09	2.67212e-08
3092	HIP1	382.493	0.301979	0.0497489	6.07007	1.27852e-09	2.78967e-08
148979	GLIS1	121.397	0.534863	0.088163	6.06675	1.30528e-09	2.84414e-08
8418	CMAHP	389.208	0.329833	0.0543778	6.06558	1.31482e-09	2.861e-08
7057	THBS1	22202.3	0.206511	0.0340688	6.06158	1.34789e-09	2.92892e-08
10401	PIAS3	1398.33	0.283469	0.0468026	6.05669	1.38948e-09	3.01517e-08
89958	SAPCD2	624.664	0.287078	0.0474006	6.05642	1.39185e-09	3.01618e-08
56603	CYP26B1	72.9852	0.768185	0.12686	6.05539	1.40081e-09	3.03146e-08
3918	LAMC2	608.384	0.245668	0.0405823	6.05357	1.41669e-09	3.06163e-08
145389	SLC38A6	399.525	0.324546	0.0536232	6.05235	1.42752e-09	3.08083e-08
6741	SSB	446.217	0.324684	0.0536525	6.05162	1.43399e-09	3.09059e-08
143903	LAYN	1503.83	-0.167626	0.0277069	-6.04998	1.44864e-09	3.11792e-08
81603	TRIM8	1584.24	-0.204053	0.0337552	-6.04509	1.49322e-09	3.20952e-08
5669	PSG1	43.1266	-0.843251	0.139669	-6.03748	1.56537e-09	3.36003e-08
57205	ATP10D	825.524	-0.244668	0.0405347	-6.03602	1.57958e-09	3.38594e-08
9990	SLC12A6	1047.27	-0.216312	0.035864	-6.03146	1.62483e-09	3.47823e-08
11079	RER1	3205.94	0.134722	0.022342	6.02999	1.63968e-09	3.50528e-08
64786	TBC1D15	958.049	-0.21517	0.0357008	-6.02704	1.66985e-09	3.56497e-08
23301	EHBP1	916.677	-0.206092	0.0342284	-6.0211	1.73236e-09	3.69345e-08
23024	PDZRN3	994.26	-0.226651	0.0376582	-6.01864	1.75889e-09	3.74498e-08
2335	FN1	498076	0.281509	0.0467791	6.01785	1.76748e-09	3.75821e-08
79641	ROGDI	256.358	-0.343823	0.0571543	-6.01569	1.79121e-09	3.80357e-08
9697	TRAM2	11496.6	0.151127	0.0251477	6.00957	1.86015e-09	3.94466e-08
56271	BEX4	271.25	-0.362718	0.0603667	-6.00858	1.87159e-09	3.96362e-08
9319	TRIP13	1191.7	0.219698	0.0365771	6.00645	1.89628e-09	4.01055e-08
57580	PREX1	808.485	0.229581	0.0382257	6.00594	1.90229e-09	4.0179e-08
6374	CXCL5	114.239	0.580085	0.0967002	5.9988	1.98777e-09	4.19285e-08
375	ARF1	8491.54	0.134057	0.0223494	5.99825	1.99452e-09	4.20148e-08
288	ANK3	188.048	0.431083	0.0719095	5.9948	2.03731e-09	4.28024e-08
7857	SCG2	193.577	-0.390141	0.0650792	-5.99486	2.03655e-09	4.28024e-08
6241	RRM2	3236.57	0.194236	0.0324042	5.99417	2.04532e-09	4.29139e-08
81553	CYRIA	308.681	-0.321876	0.0537411	-5.98938	2.10647e-09	4.41384e-08
23677	SH3BP4	2721.33	0.156064	0.0260668	5.98706	2.13664e-09	4.47115e-08
9824	ARHGAP11A	1183.06	0.213576	0.0356973	5.98298	2.19098e-09	4.57881e-08
2852	GPER1	772.924	-0.236815	0.039596	-5.98078	2.22071e-09	4.63483e-08
375449	MAST4	290.269	-0.333341	0.0557419	-5.98008	2.23028e-09	4.64866e-08
5317	PKP1	199.807	-0.362484	0.0606342	-5.97822	2.2559e-09	4.69588e-08
646576	HHIP-AS1	48.5583	-0.722331	0.120876	-5.97582	2.2893e-09	4.75292e-08
54892	NCAPG2	2207.34	0.145226	0.0243018	5.97594	2.28771e-09	4.75292e-08
79720	VPS37B	973.55	-0.184946	0.0309692	-5.97193	2.34463e-09	4.86141e-08
26471	NUPR1	1762.33	-0.271922	0.0455506	-5.96968	2.37722e-09	4.92255e-08
5214	PFKP	5041.17	0.189522	0.0317534	5.96856	2.39354e-09	4.94988e-08
79188	TMEM43	4195.61	0.127278	0.0213295	5.9672	2.41356e-09	4.98478e-08
55540	IL17RB	140.237	-0.436213	0.0731093	-5.96659	2.4226e-09	4.99693e-08
79071	ELOVL6	634.964	-0.252679	0.0424872	-5.94718	2.72798e-09	5.61949e-08
57600	FNIP2	1322.35	-0.249358	0.0419414	-5.94539	2.75802e-09	5.67401e-08
899	CCNF	864.279	0.230329	0.0387447	5.94479	2.76808e-09	5.6873e-08
84525	HOPX	133.408	0.510017	0.0858146	5.94324	2.7944e-09	5.73395e-08
100507420	LINC01605	314.557	-0.373983	0.0629557	-5.94041	2.84307e-09	5.82627e-08
201163	FLCN	1302.01	-0.244354	0.0411525	-5.93777	2.88921e-09	5.91318e-08
5373	PMM2	943.598	0.198832	0.0335972	5.9181	3.25688e-09	6.65706e-08
21	ABCA3	142.687	-0.480647	0.0812235	-5.91759	3.26694e-09	6.66903e-08
6603	SMARCD2	1387.19	0.181597	0.0306923	5.91668	3.28497e-09	6.69719e-08
1514	CTSL	21834.5	-0.148213	0.0250586	-5.91466	3.32564e-09	6.7714e-08
11173	ADAMTS7	1364.29	0.212828	0.0360143	5.90955	3.4304e-09	6.97573e-08
3838	KPNA2	1693.44	0.234958	0.039808	5.90228	3.58515e-09	7.28106e-08
84959	UBASH3B	1078.12	0.208734	0.0353824	5.89935	3.64928e-09	7.40182e-08
5631	PRPS1	1251.31	-0.220422	0.0374126	-5.89164	3.82373e-09	7.74574e-08
1912	PHC2	1626.22	0.15873	0.0269696	5.88551	3.96821e-09	8.01959e-08
64423	INF2	5623.49	-0.188745	0.0320698	-5.88545	3.96972e-09	8.01959e-08
144195	SLC2A14	549.409	-0.290361	0.0493369	-5.88527	3.9741e-09	8.01959e-08
4056	LTC4S	52.133	-0.784404	0.133443	-5.87819	4.14771e-09	8.35928e-08
26577	PCOLCE2	4113.26	-0.15202	0.0258711	-5.87606	4.20138e-09	8.45668e-08
6809	STX3	485.262	-0.257119	0.0437749	-5.87366	4.26277e-09	8.56936e-08
29015	SLC43A3	2053.31	0.164274	0.0279798	5.87115	4.32782e-09	8.68911e-08
64840	PORCN	543.707	0.325316	0.0554488	5.86696	4.43852e-09	8.90007e-08
57181	SLC39A10	933.168	0.211474	0.036083	5.86076	4.60741e-09	9.21539e-08
359948	IRF2BP2	2685.16	0.149869	0.025571	5.86089	4.60403e-09	9.21539e-08
6932	TCF7	294.059	-0.348209	0.0594524	-5.85694	4.71481e-09	9.41832e-08
57670	KIAA1549	150.627	-0.450794	0.0770299	-5.8522	4.85123e-09	9.67863e-08
2956	MSH6	1805.16	-0.18065	0.0309194	-5.84261	5.13886e-09	1.02396e-07
123	PLIN2	2106.59	0.184691	0.0316426	5.83678	5.32204e-09	1.05913e-07
10188	TNK2	686.301	-0.264225	0.0453283	-5.82915	5.57113e-09	1.1073e-07
1909	EDNRA	155.786	0.537908	0.0923857	5.82242	5.80011e-09	1.15137e-07
9066	SYT7	102.746	-0.532207	0.0914194	-5.8216	5.82884e-09	1.15563e-07
158158	RASEF	44.6003	-0.757021	0.130044	-5.82125	5.84091e-09	1.15657e-07
27245	AHDC1	822.887	-0.241254	0.0415225	-5.8102	6.23991e-09	1.23404e-07
4327	MMP19	304.065	0.359823	0.0619423	5.80902	6.28414e-09	1.24124e-07
10424	PGRMC2	2255.12	-0.193011	0.033235	-5.80745	6.34325e-09	1.25135e-07
2124	EVI2B	126.644	0.521311	0.0898215	5.80386	6.48069e-09	1.27687e-07
201965	RWDD4	715.496	0.247604	0.0426729	5.80238	6.53811e-09	1.28659e-07
10085	EDIL3	9847.11	-0.185852	0.0320448	-5.79976	6.64099e-09	1.30521e-07
822	CAPG	7644.24	-0.156856	0.0270767	-5.79301	6.91347e-09	1.35708e-07
27235	COQ2	372.862	0.310555	0.0536697	5.78641	7.19087e-09	1.40978e-07
2764	GMFB	2015.4	0.231944	0.040115	5.78199	7.38242e-09	1.44555e-07
22808	MRAS	1279.48	0.158065	0.0273389	5.7817	7.39503e-09	1.44623e-07
503569	RGMB-AS1	56.0615	-0.654213	0.113258	-5.77632	7.63536e-09	1.49139e-07
339665	SLC35E4	469.938	-0.249175	0.0431462	-5.77513	7.68938e-09	1.50009e-07
79905	TMC7	128.144	-0.447813	0.0776396	-5.76784	8.02934e-09	1.56449e-07
5333	PLCD1	1199.16	-0.209083	0.0362881	-5.76175	8.32477e-09	1.62006e-07
80223	RAB11FIP1	142.268	0.443525	0.0770124	5.75913	8.45471e-09	1.64333e-07
4240	MFGE8	13137.4	-0.154999	0.0269286	-5.75593	8.61668e-09	1.67276e-07
4208	MEF2C	317.859	-0.282125	0.0490305	-5.75407	8.71191e-09	1.68917e-07
10970	CKAP4	11382.5	0.101878	0.0177154	5.75081	8.88163e-09	1.71998e-07
23768	FLRT2	3786.28	-0.166764	0.029026	-5.74534	9.17383e-09	1.77439e-07
3688	ITGB1	34869.1	-0.117746	0.0204966	-5.74464	9.21171e-09	1.77954e-07
7421	VDR	861.563	-0.189962	0.0330753	-5.74331	9.28409e-09	1.79134e-07
84955	NUDCD1	604.608	0.230256	0.0401101	5.74059	9.43451e-09	1.81815e-07
118987	PDZD8	1364.81	0.188361	0.0328139	5.74029	9.45142e-09	1.8192e-07
1893	ECM1	4571.23	-0.138168	0.0240916	-5.73511	9.74505e-09	1.87344e-07
6916	TBXAS1	65.2649	0.650089	0.113359	5.73479	9.76329e-09	1.87467e-07
3182	HNRNPAB	3667.26	0.120138	0.0209512	5.73419	9.79804e-09	1.87907e-07
163259	DENND2C	104.525	-0.482089	0.0841722	-5.72741	1.01973e-08	1.95326e-07
9896	FIG4	384.054	-0.277928	0.0485684	-5.72241	1.05023e-08	2.00926e-07
108	ADCY2	74.1083	-0.604375	0.105647	-5.72069	1.06093e-08	2.02728e-07
6746	SSR2	4844.91	0.260183	0.0454936	5.71911	1.07082e-08	2.04372e-07
23433	RHOQ	1840.32	-0.188282	0.0329229	-5.71888	1.07227e-08	2.04402e-07
824	CAPN2	12288.6	-0.0947489	0.0165823	-5.71387	1.10437e-08	2.10269e-07
6615	SNAI1	257.063	0.433703	0.0759252	5.71224	1.115e-08	2.12038e-07
3423	IDS	3778.75	-0.138352	0.024228	-5.71044	1.12683e-08	2.1403e-07
399947	C11orf87	28.3416	-1.00824	0.176644	-5.70772	1.14498e-08	2.17217e-07
266971	PIPSL	2670.63	0.136313	0.0238898	5.70593	1.15711e-08	2.19255e-07
7058	THBS2	5365.58	-0.161983	0.0283923	-5.70519	1.16215e-08	2.19948e-07
23225	NUP210	44.46	-0.783233	0.137298	-5.70461	1.16611e-08	2.20434e-07
23371	TNS2	1872.22	0.239431	0.0420102	5.69935	1.20263e-08	2.27067e-07
868	CBLB	518.507	-0.25352	0.0444961	-5.69759	1.21515e-08	2.29156e-07
8660	IRS2	456.308	0.297232	0.0521837	5.69587	1.22747e-08	2.31206e-07
3146	HMGB1	4964.7	0.172888	0.0303609	5.69442	1.23791e-08	2.32895e-07
3726	JUNB	1581.95	0.29979	0.0527037	5.68821	1.28376e-08	2.41234e-07
2047	EPHB1	28.5657	-0.835857	0.147127	-5.68119	1.3376e-08	2.51054e-07
8864	PER2	112.27	-0.462693	0.0815001	-5.67721	1.36909e-08	2.56661e-07
9791	PTDSS1	1732.37	0.167771	0.0295566	5.67626	1.3767e-08	2.57782e-07
94241	TP53INP1	634.634	-0.297951	0.0525508	-5.66977	1.4299e-08	2.67427e-07
6945	MLX	790.167	0.22743	0.0401153	5.66941	1.43289e-08	2.67669e-07
5127	CDK16	3240.79	0.155654	0.0274651	5.66736	1.45018e-08	2.70581e-07
55002	TMCO3	4279.16	0.121778	0.0215081	5.66197	1.49649e-08	2.78893e-07
3149	HMGB3	730.661	0.266056	0.0470173	5.65868	1.52539e-08	2.83945e-07
84962	AJUBA	1039.39	-0.189323	0.0334663	-5.65712	1.53936e-08	2.86209e-07
83857	TMTC1	2961.98	0.155923	0.0275714	5.65526	1.55611e-08	2.88984e-07
414	ARSD	519.01	-0.235487	0.0416649	-5.65192	1.58665e-08	2.9431e-07
5236	PGM1	3107.77	-0.119222	0.0211228	-5.64424	1.65915e-08	3.074e-07
166336	PRICKLE2	237.205	0.377418	0.0668836	5.64292	1.67193e-08	3.09404e-07
128178	EDARADD	29358.8	0.16152	0.0287569	5.61675	1.94588e-08	3.59681e-07
55809	TRERF1	491.711	-0.250098	0.0445662	-5.61184	2.0019e-08	3.69606e-07
3399	ID3	3867.28	0.241865	0.0431514	5.60504	2.08209e-08	3.83962e-07
55635	DEPDC1	702.244	0.297977	0.0531647	5.60478	2.08517e-08	3.84083e-07
2260	FGFR1	7397.09	-0.107714	0.0192255	-5.60269	2.11053e-08	3.88303e-07
4130	MAP1A	6039.24	-0.2104	0.0376009	-5.59562	2.19831e-08	4.03984e-07
8076	MFAP5	349.021	-0.312902	0.0559662	-5.59092	2.25873e-08	4.14606e-07
114897	C1QTNF1	522.901	0.305802	0.0547245	5.58804	2.29653e-08	4.21058e-07
1903	S1PR3	531.664	0.266472	0.0477097	5.58528	2.33326e-08	4.27298e-07
1265	CNN2	2828.83	0.186225	0.0333439	5.58497	2.33736e-08	4.27328e-07
84866	TMEM25	224.585	-0.334403	0.0598766	-5.58486	2.33883e-08	4.27328e-07
283991	UBALD2	450.842	0.284236	0.0509333	5.58056	2.39742e-08	4.37529e-07
411	ARSB	4184.57	-0.149518	0.0267965	-5.57978	2.40828e-08	4.39006e-07
7436	VLDLR	388.604	-0.290766	0.0521172	-5.57908	2.4179e-08	4.40252e-07
3839	KPNA3	2149.56	0.160587	0.0288228	5.57152	2.52528e-08	4.59277e-07
81034	SLC25A32	766.288	0.250111	0.0449043	5.56986	2.54948e-08	4.63146e-07
646	BNC1	119.489	0.474216	0.0851932	5.56637	2.60107e-08	4.71976e-07
506	ATP5F1B	10295	0.146609	0.0263424	5.56553	2.61358e-08	4.73704e-07
6836	SURF4	13507.2	0.116347	0.0209218	5.56102	2.68207e-08	4.85562e-07
161742	SPRED1	1255.59	0.179509	0.0322943	5.55853	2.72058e-08	4.91972e-07
7157	TP53	896.325	-0.222252	0.0399865	-5.55818	2.72604e-08	4.92397e-07
3655	ITGA6	1151.06	-0.170324	0.0306507	-5.55692	2.7457e-08	4.95383e-07
65249	ZSWIM4	107.307	-0.485267	0.0874065	-5.55184	2.82681e-08	5.09436e-07
11221	DUSP10	517.9	-0.245658	0.0442519	-5.55136	2.83455e-08	5.10252e-07
9659	PDE4DIP	1838.33	0.170412	0.0307628	5.53955	3.03254e-08	5.45271e-07
113791	PIK3IP1	390.824	-0.281035	0.0507947	-5.53276	3.15238e-08	5.66177e-07
1495	CTNNA1	5145.07	-0.128365	0.0232024	-5.53242	3.15844e-08	5.66623e-07
2782	GNB1	10390	0.103127	0.0186474	5.53038	3.19534e-08	5.72594e-07
84668	HYCC1	2494.99	0.147084	0.0266038	5.52868	3.22653e-08	5.77531e-07
652	BMP4	486.382	-0.264015	0.0478104	-5.52212	3.34935e-08	5.98763e-07
9123	SLC16A3	4997.78	0.180103	0.032616	5.52194	3.35271e-08	5.98763e-07
8862	APLN	131.335	-0.500417	0.0906288	-5.52162	3.35897e-08	5.99206e-07
121227	LRIG3	902.609	0.188119	0.0341332	5.5113	3.56189e-08	6.34689e-07
79190	IRX6	91.8414	-0.546363	0.0991694	-5.50939	3.60082e-08	6.40905e-07
10048	RANBP9	1728.05	0.168779	0.0306665	5.50371	3.71875e-08	6.61153e-07
79786	KLHL36	951.04	-0.188995	0.0343599	-5.50045	3.78821e-08	6.72747e-07
23062	GGA2	1113.8	-0.174755	0.0317743	-5.49988	3.80049e-08	6.74172e-07
57446	NDRG3	814.085	-0.180381	0.0328012	-5.49922	3.81481e-08	6.75956e-07
817	CAMK2D	2765.92	-0.168819	0.0307418	-5.49151	3.98512e-08	7.05344e-07
1032	CDKN2D	441.781	0.258678	0.047108	5.49117	3.99275e-08	7.05905e-07
605	BCL7A	144.956	-0.438358	0.0798844	-5.48741	4.07877e-08	7.19547e-07
147991	DPY19L3	643.667	0.214608	0.0391092	5.4874	4.07899e-08	7.19547e-07
153769	SH3RF2	199.693	-0.336463	0.061349	-5.48441	4.14851e-08	7.30996e-07
1244	ABCC2	59.0624	0.652903	0.119052	5.4842	4.15344e-08	7.31052e-07
55839	CENPN	1327.77	0.165768	0.030245	5.48083	4.23325e-08	7.44273e-07
10871	CD300C	128.499	-0.420074	0.07669	-5.47756	4.3124e-08	7.57347e-07
10346	TRIM22	892.636	-0.233903	0.0427621	-5.46987	4.5036e-08	7.90051e-07
6535	SLC6A8	1383.32	0.174362	0.0318957	5.46663	4.58684e-08	8.03763e-07
6337	SCNN1A	30.8289	0.989884	0.181263	5.46103	4.73383e-08	8.28603e-07
84823	LMNB2	6569.01	0.181854	0.0333168	5.45831	4.8068e-08	8.40447e-07
81928	CABLES2	266.659	-0.300568	0.0550939	-5.45556	4.8818e-08	8.5262e-07
6723	SRM	2957.07	0.212618	0.0389946	5.4525	4.96662e-08	8.66456e-07
23762	OSBP2	46.6973	-0.677576	0.124273	-5.45231	4.97196e-08	8.66456e-07
9581	PREPL	1433.77	-0.16095	0.0295707	-5.44289	5.24223e-08	9.12552e-07
83540	NUF2	619.565	0.238905	0.0439089	5.44092	5.30054e-08	9.21689e-07
80824	DUSP16	163.881	-0.38922	0.071539	-5.44067	5.30803e-08	9.21979e-07
79801	SHCBP1	2218.01	0.174794	0.0321451	5.43764	5.39901e-08	9.36754e-07
3315	HSPB1	3520.18	0.233181	0.0428926	5.43639	5.43699e-08	9.42312e-07
10218	ANGPTL7	9.96216	2.32978	0.428785	5.43345	5.52733e-08	9.56923e-07
23460	ABCA6	30.1307	1.13454	0.208833	5.43275	5.5493e-08	9.59678e-07
119385	AGAP11	81.5692	-0.606177	0.1118	-5.42196	5.89505e-08	1.01836e-06
4175	MCM6	2610.93	-0.123851	0.0228655	-5.4165	6.07781e-08	1.04879e-06
2903	GRIN2A	24.7087	-0.874947	0.161585	-5.41477	6.13666e-08	1.05779e-06
56099	PCDHGB7	396.347	-0.321121	0.0593292	-5.41253	6.21411e-08	1.06998e-06
51559	NT5DC3	493.789	0.229842	0.0424812	5.41044	6.28695e-08	1.08134e-06
4978	OPCML	30.9046	-0.830997	0.15369	-5.40698	6.40956e-08	1.10124e-06
25927	CNRIP1	1564.59	0.150512	0.0278573	5.40294	6.55567e-08	1.12512e-06
4041	LRP5	1162.83	-0.227776	0.0422291	-5.39382	6.89757e-08	1.18251e-06
64122	FN3K	163.174	-0.405436	0.0751804	-5.39284	6.93519e-08	1.18768e-06
351	APP	9525.58	-0.126016	0.0233814	-5.38959	7.06168e-08	1.20804e-06
126393	HSPB6	1134.02	-0.324078	0.0601934	-5.38395	7.287e-08	1.24524e-06
55240	STEAP3	4004.15	-0.131637	0.0245052	-5.3718	7.79527e-08	1.33066e-06
4038	LRP4	489.488	0.26035	0.0484924	5.36888	7.92287e-08	1.35098e-06
3727	JUND	856.242	-0.430547	0.0802497	-5.36509	8.09101e-08	1.37817e-06
372	ARCN1	6020.05	0.113308	0.0211278	5.36297	8.18655e-08	1.39294e-06
55830	GLT8D1	1448.6	0.160282	0.0298885	5.36267	8.20001e-08	1.39374e-06
91607	SLFN11	916.007	-0.172706	0.0322436	-5.35629	8.49469e-08	1.44228e-06
4124	MAN2A1	1792.48	-0.165244	0.030861	-5.35446	8.58124e-08	1.45541e-06
50615	IL21R	166.55	0.402927	0.0752665	5.35333	8.63491e-08	1.46295e-06
8470	SORBS2	608.902	0.258319	0.048298	5.34845	8.87098e-08	1.50134e-06
65983	GRAMD2B	472.141	-0.244902	0.0458232	-5.34449	9.06705e-08	1.53288e-06
8840	CCN4	434.749	-0.254386	0.0476282	-5.34108	9.23943e-08	1.56036e-06
5167	ENPP1	723.711	0.254264	0.0476176	5.33969	9.31035e-08	1.57066e-06
26012	NSMF	1311.27	0.210399	0.0394101	5.33872	9.36027e-08	1.5774e-06
7342	UBP1	1896.5	0.134199	0.0251402	5.33801	9.39712e-08	1.58193e-06
401152	C4orf3	2980.62	-0.14843	0.0278333	-5.33283	9.66952e-08	1.62606e-06
22998	LIMCH1	858.008	0.184093	0.0345237	5.33236	9.69444e-08	1.62852e-06
54897	CASZ1	34.5467	-0.782549	0.146788	-5.33117	9.75834e-08	1.63579e-06
4928	NUP98	2236.7	0.128036	0.0240161	5.33126	9.75312e-08	1.63579e-06
7411	VBP1	1089.45	0.232022	0.043529	5.33028	9.80621e-08	1.64012e-06
29957	SLC25A24	1243.59	0.191239	0.035878	5.33027	9.80675e-08	1.64012e-06
728239	MAGED4	461.631	0.277392	0.0520424	5.33011	9.81526e-08	1.64012e-06
1031	CDKN2C	2466.28	0.156412	0.0293598	5.32742	9.96181e-08	1.66286e-06
440145	MZT1	789.588	0.257635	0.048376	5.32568	1.00578e-07	1.67712e-06
147372	CCBE1	2802.56	0.170785	0.0320739	5.32476	1.01089e-07	1.68386e-06
11014	KDELR2	10746.4	0.157501	0.0296042	5.32023	1.03637e-07	1.72449e-06
8534	CHST1	33.8354	1.0717	0.201567	5.31684	1.05583e-07	1.75502e-06
2009	EML1	2402.17	0.1494	0.0281045	5.31587	1.06147e-07	1.76255e-06
203427	SLC25A43	677.439	0.198301	0.0373052	5.31563	1.06286e-07	1.76302e-06
6714	SRC	1384.11	-0.175491	0.0330161	-5.31532	1.06472e-07	1.76424e-06
5332	PLCB4	666.19	-0.196329	0.0369403	-5.31476	1.06798e-07	1.7678e-06
57062	DDX24	1742.07	-0.16012	0.0301339	-5.3136	1.07478e-07	1.77721e-06
2303	FOXC2	549.922	0.28844	0.0544117	5.30108	1.15122e-07	1.90162e-06
401010	NOC2LP2	671.904	0.197488	0.0372766	5.29791	1.17138e-07	1.9329e-06
1281	COL3A1	30947.5	0.201725	0.0380981	5.29488	1.19093e-07	1.96311e-06
10579	TACC2	431.351	-0.262045	0.049495	-5.29437	1.1943e-07	1.96662e-06
3800	KIF5C	62.3418	-0.672799	0.127104	-5.29328	1.20142e-07	1.97629e-06
382	ARF6	4310.03	-0.139856	0.0264284	-5.29189	1.21059e-07	1.9893e-06
55831	EMC3	1184.33	0.165075	0.0312098	5.2892	1.22855e-07	2.01673e-06
57590	WDFY1	3066.87	-0.142427	0.0269474	-5.28536	1.25456e-07	2.0573e-06
886	CCKAR	10.0226	-1.79385	0.339785	-5.27937	1.29628e-07	2.12352e-06
11187	PKP3	57.0719	-0.641197	0.121476	-5.27839	1.30327e-07	2.13275e-06
8322	FZD4	355.171	-0.27319	0.0518167	-5.27225	1.34763e-07	2.20307e-06
8497	PPFIA4	456.207	-0.459853	0.0873728	-5.26311	1.4164e-07	2.31312e-06
10024	TROAP	824.358	0.286735	0.0544864	5.26251	1.42099e-07	2.31823e-06
23471	TRAM1	6706.02	0.142155	0.0270169	5.26169	1.42735e-07	2.3262e-06
10129	FRY	128.129	-0.463293	0.0880641	-5.26087	1.43378e-07	2.33428e-06
23659	PLA2G15	1127.96	-0.176623	0.0335875	-5.25859	1.45164e-07	2.36092e-06
9442	MED27	438.321	0.252638	0.0480681	5.25583	1.47358e-07	2.39396e-06
113263	GLCCI1	186.975	0.363362	0.0691373	5.25566	1.47497e-07	2.39396e-06
6389	SDHA	2741.82	-0.119525	0.0227469	-5.25456	1.48377e-07	2.40578e-06
22795	NID2	1222.39	0.221416	0.0421508	5.25295	1.49683e-07	2.42446e-06
92912	UBE2Q2	1724.82	0.156514	0.0298202	5.2486	1.53262e-07	2.4799e-06
50486	G0S2	48.2297	-0.718101	0.136937	-5.24402	1.57117e-07	2.53969e-06
23179	RGL1	1190.29	0.156092	0.0297685	5.24353	1.57535e-07	2.54384e-06
3759	KCNJ2	137.494	-0.413091	0.0788884	-5.2364	1.63741e-07	2.64136e-06
3151	HMGN2	4512.91	0.201597	0.0385166	5.23405	1.65838e-07	2.67248e-06
3157	HMGCS1	823.424	-0.204208	0.0390182	-5.23367	1.66181e-07	2.67256e-06
152189	CMTM8	23.8186	1.16938	0.223427	5.23384	1.66021e-07	2.67256e-06
1809	DPYSL3	5884.88	-0.0926236	0.0177049	-5.23153	1.6811e-07	2.6981e-06
6575	SLC20A2	997.26	-0.198942	0.0380267	-5.23164	1.68013e-07	2.6981e-06
83956	RACGAP1P1	1899.78	0.177202	0.0339102	5.22562	1.73574e-07	2.78298e-06
338	APOB	14.6166	1.75425	0.335807	5.22399	1.75105e-07	2.80185e-06
3093	UBE2K	1884.13	0.17824	0.0341187	5.22411	1.7499e-07	2.80185e-06
3320	HSP90AA1	7578.42	-0.144717	0.0277283	-5.21912	1.79774e-07	2.87366e-06
6745	SSR1	6462.07	0.133119	0.0255228	5.2157	1.83124e-07	2.92426e-06
9414	TJP2	1759.39	-0.13021	0.0249685	-5.21497	1.83849e-07	2.93288e-06
283078	MKX	193.329	-0.354678	0.0680239	-5.21402	1.84791e-07	2.94495e-06
10486	CAP2	493.148	-0.255689	0.0490484	-5.21299	1.85819e-07	2.95835e-06
4082	MARCKS	7652.94	-0.126249	0.0242568	-5.20471	1.94296e-07	3.08711e-06
9026	HIP1R	392.816	0.284121	0.0545892	5.20472	1.94292e-07	3.08711e-06
79921	TCEAL4	1991.57	-0.197238	0.0379058	-5.20338	1.95695e-07	3.10622e-06
134429	STARD4	346.683	-0.303288	0.058313	-5.20104	1.98176e-07	3.14131e-06
143244	EIF5AL1	6343.68	0.163137	0.0313669	5.20092	1.98303e-07	3.14131e-06
56097	PCDHGC5	515.497	-0.229595	0.0441638	-5.19872	2.00665e-07	3.17556e-06
3480	IGF1R	980.826	0.185318	0.0356619	5.19652	2.03051e-07	3.21011e-06
55504	TNFRSF19	305.763	-0.260697	0.0501914	-5.19407	2.0575e-07	3.24954e-06
8607	RUVBL1	1083.26	0.1927	0.0371229	5.19086	2.09326e-07	3.30273e-06
284207	METRNL	2075.23	-0.242529	0.0467377	-5.18915	2.11255e-07	3.32984e-06
1434	CSE1L	3156.5	0.139419	0.0268888	5.18503	2.15982e-07	3.40097e-06
80232	WDR26	2383.06	-0.122004	0.0235426	-5.18224	2.19232e-07	3.44872e-06
4046	LSP1	1188.4	0.190067	0.0366791	5.18188	2.1966e-07	3.45202e-06
221264	AK9	64.8075	-0.533929	0.103109	-5.17831	2.23905e-07	3.51234e-06
283487	PRECSIT	344.426	-0.268153	0.0517842	-5.17828	2.23942e-07	3.51234e-06
80820	EEPD1	169.76	-0.376438	0.0727462	-5.17467	2.28309e-07	3.5773e-06
55764	IFT122	688.382	0.195469	0.0378092	5.16987	2.34257e-07	3.66687e-06
222166	MTURN	833.022	0.204853	0.0396575	5.16557	2.39713e-07	3.74856e-06
4060	LUM	48870.2	-0.170981	0.0331062	-5.16462	2.40925e-07	3.76379e-06
5782	PTPN12	1523.08	0.172485	0.0334099	5.16269	2.43424e-07	3.7991e-06
55024	BANK1	110.335	-0.464685	0.0900743	-5.15891	2.4839e-07	3.87279e-06
10036	CHAF1A	1041.85	-0.184333	0.0357407	-5.1575	2.50263e-07	3.89814e-06
5523	PPP2R3A	666.372	-0.190748	0.0369894	-5.15682	2.51178e-07	3.90856e-06
6319	SCD	1309.47	-0.171685	0.0333516	-5.14772	2.63678e-07	4.09904e-06
90993	CREB3L1	2363.22	0.167719	0.0325889	5.14652	2.6537e-07	4.1213e-06
79642	ARSJ	1762.07	0.143411	0.0278717	5.1454	2.66952e-07	4.14181e-06
113157	RPLP0P2	50.6872	-0.610745	0.118744	-5.14336	2.69866e-07	4.18293e-06
131601	TPRA1	871.714	0.177542	0.0345359	5.1408	2.73566e-07	4.23613e-06
983	CDK1	2162.84	0.211417	0.0411625	5.13615	2.80423e-07	4.33807e-06
23670	CEMIP2	562.963	0.220885	0.0430117	5.13548	2.81431e-07	4.34941e-06
56937	PMEPA1	478.536	0.240374	0.0469104	5.1241	2.98965e-07	4.61589e-06
6404	SELPLG	127.759	-0.449316	0.087706	-5.12298	3.00739e-07	4.63202e-06
25777	SUN2	3514.5	0.126018	0.024599	5.12289	3.00887e-07	4.63202e-06
644815	FAM83G	305.073	-0.283594	0.0553569	-5.12302	3.00686e-07	4.63202e-06
158219	TTC39B	261.534	0.320783	0.0626318	5.12172	3.02761e-07	4.65634e-06
23338	JADE2	1018.24	0.204733	0.0399818	5.12067	3.04452e-07	4.67781e-06
10411	RAPGEF3	279.956	-0.287521	0.0561613	-5.11956	3.06256e-07	4.70097e-06
2783	GNB2	4439.77	0.162862	0.0318241	5.11758	3.09487e-07	4.74597e-06
23380	SRGAP2	1167.09	0.167826	0.0328007	5.11652	3.11229e-07	4.76806e-06
7851	MALL	4229.1	-0.150589	0.0294464	-5.11402	3.1538e-07	4.82699e-06
811	CALR	33070	-0.144119	0.0282046	-5.10976	3.22575e-07	4.93235e-06
1870	E2F2	330.986	-0.271995	0.0532362	-5.10921	3.23504e-07	4.94178e-06
19	ABCA1	203.571	0.423619	0.0829409	5.10748	3.26488e-07	4.98256e-06
151246	SGO2	975.161	0.238591	0.0467182	5.10702	3.27284e-07	4.9899e-06
148252	DIRAS1	1119.78	-0.187461	0.0367111	-5.10638	3.28387e-07	5.00191e-06
801	CALM1	6638.17	0.119261	0.0233867	5.0995	3.40549e-07	5.18216e-06
401548	SNX30	663.843	-0.20784	0.0407685	-5.09805	3.43176e-07	5.21713e-06
26353	HSPB8	1068.45	-0.195105	0.0383091	-5.09292	3.52586e-07	5.35505e-06
160518	DENND5B	371.611	-0.231632	0.0455006	-5.09074	3.56662e-07	5.41176e-06
8614	STC2	14515.6	0.138832	0.027282	5.08877	3.60389e-07	5.46308e-06
2674	GFRA1	107.068	-0.428614	0.084371	-5.08011	3.77213e-07	5.71265e-06
23237	ARC	195.896	-0.375586	0.0739803	-5.07684	3.83773e-07	5.80644e-06
2113	ETS1	2628.3	0.149659	0.029486	5.0756	3.86275e-07	5.83873e-06
9842	PLEKHM1	389.733	-0.280275	0.0552313	-5.07457	3.88368e-07	5.86058e-06
23204	ARL6IP1	3795.37	0.211639	0.0417062	5.07453	3.88461e-07	5.86058e-06
136	ADORA2B	227.39	0.358876	0.0707548	5.07211	3.93429e-07	5.92989e-06
64225	ATL2	482.866	0.252848	0.049853	5.07188	3.93913e-07	5.93153e-06
5364	PLXNB1	761.854	0.215801	0.0425731	5.06895	4.00026e-07	6.01215e-06
9508	ADAMTS3	92.9022	-0.459626	0.090672	-5.06911	3.99688e-07	6.01215e-06
8542	APOL1	1020.4	-0.263657	0.0520332	-5.06709	4.03944e-07	6.06528e-06
9690	UBE3C	3022.84	0.108179	0.0213529	5.06622	4.05789e-07	6.08722e-06
5198	PFAS	806.888	0.186237	0.0367665	5.0654	4.07543e-07	6.10198e-06
79762	C1orf115	167.931	-0.355706	0.0702204	-5.06556	4.072e-07	6.10198e-06
9122	SLC16A4	205.717	-0.34182	0.0674915	-5.06464	4.09182e-07	6.12072e-06
80212	CCDC92	571.78	-0.282284	0.0557563	-5.06281	4.13111e-07	6.17367e-06
55084	SOBP	209.57	-0.328843	0.0649821	-5.06052	4.18118e-07	6.24261e-06
55326	AGPAT5	751.309	0.184967	0.0365568	5.05972	4.19866e-07	6.26281e-06
5802	PTPRS	1335.59	-0.216994	0.0429059	-5.05744	4.24916e-07	6.33217e-06
57198	ATP8B2	5592.51	-0.125284	0.0247871	-5.05439	4.31767e-07	6.42822e-06
4957	ODF2	1045.23	0.182715	0.036183	5.04975	4.42396e-07	6.58028e-06
84978	FRMD5	47.9079	-0.637517	0.126266	-5.04901	4.44116e-07	6.59966e-06
10419	PRMT5	1016.56	0.178572	0.0354107	5.04289	4.58553e-07	6.80782e-06
9423	NTN1	634.077	-0.397254	0.0787969	-5.0415	4.61907e-07	6.85119e-06
3603	IL16	241.577	0.31453	0.0624028	5.04032	4.64752e-07	6.88694e-06
5376	PMP22	5398.14	0.147139	0.0291963	5.03963	4.66442e-07	6.90552e-06
9943	OXSR1	1663.46	0.140136	0.0278213	5.037	4.72895e-07	6.99452e-06
51177	PLEKHO1	1311.35	-0.154296	0.0306383	-5.03605	4.75238e-07	7.02262e-06
2034	EPAS1	8585.97	0.107141	0.0212761	5.03573	4.76032e-07	7.02779e-06
6424	SFRP4	1902.5	-0.167673	0.0333171	-5.03265	4.83736e-07	7.13488e-06
23127	COLGALT2	122.199	-0.395194	0.07853	-5.0324	4.84385e-07	7.13781e-06
78999	LRFN4	1503.39	0.21897	0.0435174	5.03178	4.85954e-07	7.15427e-06
29995	LMCD1	603.744	-0.223881	0.0445215	-5.0286	4.94067e-07	7.26696e-06
254427	PROSER2	234.214	0.352825	0.0702275	5.02403	5.05976e-07	7.43521e-06
8309	ACOX2	224.764	-0.317158	0.0631413	-5.02299	5.08731e-07	7.46877e-06
147	ADRA1B	20.2611	1.12135	0.223267	5.02246	5.10128e-07	7.48235e-06
6781	STC1	206.732	0.327059	0.0651243	5.02207	5.11165e-07	7.49063e-06
100126784	LEISA1	422.049	0.264381	0.05265	5.02147	5.12773e-07	7.50724e-06
666	BOK	539.172	-0.223495	0.0445133	-5.02086	5.14405e-07	7.52418e-06
2054	STX2	1124.13	0.168894	0.0336529	5.01869	5.20254e-07	7.59571e-06
6442	SGCA	33.0187	-0.727072	0.144869	-5.01881	5.19914e-07	7.59571e-06
25981	DNAH1	129.594	-0.386473	0.0770727	-5.01439	5.32027e-07	7.76044e-06
29109	FHOD1	845.654	-0.224971	0.0448928	-5.0113	5.40648e-07	7.87893e-06
303	ANXA2P1	1935.92	0.283149	0.056533	5.00856	5.48385e-07	7.97964e-06
23635	SSBP2	146.483	0.425615	0.0849787	5.0085	5.48565e-07	7.97964e-06
5528	PPP2R5D	1759.64	0.14249	0.0284512	5.00823	5.49315e-07	7.98002e-06
23509	POFUT1	3631.2	0.116298	0.0232219	5.00814	5.496e-07	7.98002e-06
2170	FABP3	67.0768	-0.583506	0.116686	-5.00065	5.71366e-07	8.28848e-06
57082	KNL1	861.467	0.271398	0.054288	4.99924	5.75578e-07	8.34193e-06
80270	HSD3B7	1420.13	-0.177064	0.0354263	-4.99809	5.79022e-07	8.38417e-06
5660	PSAP	27417.4	-0.112872	0.0225839	-4.99789	5.79605e-07	8.38495e-06
8702	B4GALT4	1109.92	0.174536	0.034954	4.99331	5.93532e-07	8.5786e-06
4693	NDP	110.367	-0.437135	0.0875734	-4.99164	5.987e-07	8.64541e-06
51099	ABHD5	975.712	-0.194366	0.0389588	-4.98901	6.06893e-07	8.75573e-06
255488	RNF144B	221.888	0.317146	0.0636073	4.98601	6.16393e-07	8.88469e-06
84293	PRXL2A	41.2702	-0.672164	0.134998	-4.97906	6.3893e-07	9.20118e-06
27202	C5AR2	303.214	0.326714	0.0656545	4.97627	6.48229e-07	9.3266e-06
375790	AGRN	1327.51	-0.341206	0.0685918	-4.97445	6.54343e-07	9.40603e-06
5290	PIK3CA	542.661	0.220361	0.0443346	4.9704	6.6814e-07	9.59565e-06
955	ENTPD6	1872.09	0.173338	0.0348783	4.9698	6.70224e-07	9.61686e-06
3707	ITPKB	437.762	-0.228033	0.0459034	-4.96767	6.77638e-07	9.71445e-06
84790	TUBA1C	14898	0.133976	0.0269832	4.96517	6.86425e-07	9.83152e-06
3831	KLC1	2716.9	-0.131895	0.0265865	-4.96099	7.01355e-07	1.00363e-05
8848	TSC22D1	1834.18	-0.154446	0.0311481	-4.95845	7.1058e-07	1.01591e-05
7204	TRIO	3110.11	-0.204475	0.041244	-4.9577	7.13337e-07	1.01893e-05
202	CRYBG1	832.052	0.208994	0.0421571	4.95751	7.14015e-07	1.01898e-05
22809	ATF5	598.396	-0.215842	0.0435457	-4.95668	7.17074e-07	1.02243e-05
4205	MEF2A	1505.65	-0.156441	0.0315745	-4.95466	7.24557e-07	1.03217e-05
207	AKT1	4730.08	0.118425	0.0239081	4.95332	7.29561e-07	1.03836e-05
83990	BRIP1	365.654	-0.241258	0.0487253	-4.9514	7.36818e-07	1.04775e-05
901	CCNG2	1763.49	0.173696	0.0351072	4.94761	7.51317e-07	1.06741e-05
51228	GLTP	1628.59	-0.157438	0.0318233	-4.94727	7.52626e-07	1.06831e-05
8459	TPST2	561.916	-0.242726	0.0490906	-4.94446	7.63563e-07	1.08286e-05
6775	STAT4	57.6335	-0.569821	0.115261	-4.94374	7.66374e-07	1.08588e-05
57664	PLEKHA4	997.644	-0.224989	0.0456111	-4.93277	8.10706e-07	1.14767e-05
23313	KIAA0930	2732.63	-0.148741	0.0301721	-4.92975	8.23361e-07	1.16454e-05
8915	BCL10	505.846	-0.21221	0.0430656	-4.92759	8.32495e-07	1.17431e-05
29968	PSAT1	545.693	-0.262335	0.0532371	-4.92767	8.32181e-07	1.17431e-05
84858	ZNF503	1269.02	0.199002	0.0403835	4.92779	8.31631e-07	1.17431e-05
5378	PMS1	677.344	0.193013	0.0391916	4.92485	8.44262e-07	1.18985e-05
11252	PACSIN2	1355.05	0.163943	0.0333037	4.92267	8.53724e-07	1.20212e-05
79652	TMEM204	455.182	0.264101	0.0538215	4.90698	9.24877e-07	1.30115e-05
6464	SHC1	5435.62	0.10614	0.0216408	4.90463	9.36048e-07	1.3157e-05
65083	NOL6	1329.12	0.134541	0.0274332	4.90431	9.37573e-07	1.31668e-05
340061	STING1	3345.06	-0.122438	0.0249872	-4.90001	9.58296e-07	1.34459e-05
55789	DEPDC1B	218.298	0.317471	0.0647952	4.89961	9.60283e-07	1.34618e-05
3939	LDHA	12106.3	0.155247	0.0316925	4.89852	9.6559e-07	1.35242e-05
5163	PDK1	347.791	-0.250671	0.051185	-4.89735	9.71359e-07	1.3593e-05
1836	SLC26A2	1004.71	0.171354	0.0349971	4.89623	9.76929e-07	1.36589e-05
1810	DR1	1932.78	0.134459	0.0274806	4.89286	9.93794e-07	1.38824e-05
81831	NETO2	112.674	0.441088	0.0901875	4.89079	1.0043e-06	1.40168e-05
7045	TGFBI	80337.1	-0.108861	0.0222599	-4.89045	1.00607e-06	1.40292e-05
860	RUNX2	63.271	0.681069	0.139277	4.89005	1.0081e-06	1.40452e-05
23475	QPRT	46.6938	-0.631284	0.129191	-4.88643	1.02679e-06	1.42929e-05
10961	ERP29	1624.93	-0.160702	0.0329093	-4.88318	1.04387e-06	1.45179e-05
9737	GPRASP1	136.296	-0.386536	0.0791641	-4.88271	1.04636e-06	1.45271e-05
57464	STRIP2	267.024	-0.27822	0.0569806	-4.88271	1.04636e-06	1.45271e-05
2023	ENO1	13178.6	0.145317	0.0297904	4.878	1.07168e-06	1.48655e-05
64094	SMOC2	5286.59	0.137783	0.0282537	4.87664	1.07908e-06	1.49551e-05
374378	GALNT18	416.339	-0.234092	0.0480178	-4.8751	1.08752e-06	1.50589e-05
7170	TPM3	6761.43	0.166015	0.0340561	4.87474	1.08951e-06	1.50733e-05
151887	CCDC80	18948.8	-0.114934	0.0235833	-4.87353	1.09624e-06	1.51532e-05
27243	CHMP2A	1391.55	-0.15335	0.0314831	-4.87089	1.11099e-06	1.53436e-05
80346	REEP4	851.227	0.203299	0.0417734	4.86672	1.13466e-06	1.5657e-05
7259	TSPYL1	2482.45	-0.111251	0.0228828	-4.86177	1.16338e-06	1.60393e-05
5552	SRGN	1182.53	0.192812	0.0396648	4.86103	1.16774e-06	1.60854e-05
79581	SLC52A2	1590.43	0.189961	0.039101	4.8582	1.18455e-06	1.63027e-05
79102	RNF26	1895.32	0.150124	0.0309108	4.8567	1.19361e-06	1.64131e-05
10056	FARSB	949.171	0.182614	0.0376099	4.85548	1.20093e-06	1.64995e-05
80332	ADAM33	105.699	0.488629	0.100659	4.8543	1.20812e-06	1.6584e-05
10940	POP1	399.153	0.219891	0.0453046	4.85362	1.2123e-06	1.66269e-05
23414	ZFPM2	34.2064	-0.709269	0.146149	-4.85305	1.21578e-06	1.66602e-05
148398	SAMD11	199.511	0.351542	0.0724693	4.85091	1.22897e-06	1.68263e-05
3340	NDST1	3831.53	-0.136608	0.0281684	-4.84968	1.23663e-06	1.69166e-05
10954	PDIA5	1351.68	0.161849	0.0334102	4.8443	1.2706e-06	1.73663e-05
55270	NUDT15	685.612	0.193341	0.0399165	4.84362	1.27492e-06	1.74103e-05
22979	EFR3B	154.349	-0.35302	0.0728946	-4.84288	1.27971e-06	1.74607e-05
10055	SAE1	2652.53	0.143867	0.0297103	4.84234	1.28322e-06	1.74935e-05
81544	GDPD5	443.188	-0.231535	0.0478236	-4.84143	1.28907e-06	1.75582e-05
9858	PPP1R26	399.753	-0.226359	0.0467576	-4.84112	1.29109e-06	1.75705e-05
708	C1QBP	1230.88	0.267843	0.0553728	4.8371	1.31748e-06	1.79143e-05
8641	PCDHGB4	240.479	-0.289002	0.0597523	-4.83666	1.32039e-06	1.79384e-05
2013	EMP2	2225.88	0.127167	0.0262994	4.83537	1.32899e-06	1.80398e-05
84935	MEDAG	1526.46	-0.165415	0.034214	-4.83473	1.33329e-06	1.80827e-05
23255	MTCL1	1008.6	-0.192873	0.039929	-4.83042	1.36247e-06	1.84627e-05
4883	NPR3	1531.52	0.165372	0.0343004	4.8213	1.42629e-06	1.9311e-05
58489	ABHD17C	515.245	-0.209073	0.043428	-4.81425	1.47751e-06	1.99874e-05
11021	RAB35	1606.48	0.140503	0.029197	4.81224	1.49245e-06	2.01723e-05
26227	PHGDH	1162.97	-0.174767	0.0363247	-4.81126	1.49981e-06	2.02544e-05
9135	RABEP1	1676.9	-0.145631	0.03031	-4.80471	1.54974e-06	2.0911e-05
55160	ARHGEF10L	828.354	-0.185033	0.0385147	-4.80422	1.55355e-06	2.09445e-05
57528	KCTD16	29.7651	-0.86613	0.180656	-4.79435	1.63203e-06	2.19838e-05
84769	MPV17L2	324.726	0.251322	0.0524379	4.79276	1.64503e-06	2.21401e-05
347	APOD	17.5852	1.46146	0.304978	4.79201	1.65119e-06	2.2187e-05
133022	TRAM1L1	412.878	0.282712	0.0589967	4.79199	1.65132e-06	2.2187e-05
4171	MCM2	1768.9	-0.149801	0.0312652	-4.79129	1.65711e-06	2.22459e-05
10536	P3H3	2236.41	-0.146975	0.0306838	-4.78998	1.66799e-06	2.23732e-05
3995	FADS3	1202.88	0.172165	0.0359504	4.78897	1.6764e-06	2.24669e-05
8420	SNHG3	524.303	0.292401	0.0611512	4.78162	1.73892e-06	2.32851e-05
338382	RAB7B	332.166	-0.254068	0.0531495	-4.78026	1.75065e-06	2.34223e-05
8662	EIF3B	5052.34	0.0967212	0.0202351	4.77987	1.75413e-06	2.3449e-05
3910	LAMA4	4334.9	-0.133001	0.0278306	-4.77896	1.76207e-06	2.35354e-05
54477	PLEKHA5	240.533	-0.299932	0.062828	-4.77386	1.80724e-06	2.41184e-05
3914	LAMB3	758.203	-0.186252	0.0390166	-4.77365	1.80914e-06	2.41234e-05
1200	TPP1	3651.71	-0.124608	0.0261054	-4.77326	1.81271e-06	2.41507e-05
55733	HHAT	326.307	-0.25348	0.0531636	-4.76792	1.86141e-06	2.47786e-05
26073	POLDIP2	3181.18	0.134274	0.0281672	4.76704	1.86954e-06	2.4866e-05
23016	EXOSC7	476.251	0.213731	0.0448568	4.76475	1.89091e-06	2.51291e-05
24137	KIF4A	293.506	0.288709	0.060626	4.76214	1.91555e-06	2.54353e-05
6482	ST3GAL1	1018.82	-0.157837	0.0331643	-4.75923	1.94329e-06	2.5782e-05
133418	EMB	691.015	-0.177089	0.0372818	-4.75003	2.03391e-06	2.69617e-05
55632	G2E3	404.453	0.264235	0.0556492	4.74823	2.05207e-06	2.71797e-05
55361	PI4K2A	1617.32	-0.125682	0.0264727	-4.7476	2.05848e-06	2.72418e-05
23363	OBSL1	1860.41	-0.199054	0.0419293	-4.74737	2.06077e-06	2.72493e-05
5087	PBX1	897.173	-0.174263	0.0367099	-4.74703	2.06421e-06	2.7272e-05
56938	BMAL2	1402.22	-0.144094	0.0303574	-4.74658	2.06886e-06	2.73107e-05
83667	SESN2	601.318	-0.197807	0.0417118	-4.74224	2.11369e-06	2.78793e-05
5885	RAD21	2292.6	0.144414	0.0304783	4.73825	2.1557e-06	2.84097e-05
23613	ZMYND8	701.596	0.231	0.0487542	4.73804	2.1579e-06	2.8415e-05
7508	XPC	1229.53	-0.153221	0.0323689	-4.7336	2.20572e-06	2.90207e-05
6304	SATB1	124.892	-0.422257	0.0893315	-4.72685	2.2803e-06	2.9977e-05
79631	EFL1	682.811	-0.19169	0.0406107	-4.72019	2.35627e-06	3.09499e-05
23169	SLC35D1	781.54	0.166804	0.0353764	4.71514	2.4155e-06	3.17017e-05
3316	HSPB2	277.247	0.278489	0.0591202	4.71055	2.47053e-06	3.23971e-05
55914	ERBIN	2297.51	-0.129093	0.0274079	-4.71005	2.47658e-06	3.24496e-05
6793	STK10	1306.45	-0.140053	0.0297551	-4.70686	2.51558e-06	3.29333e-05
5770	PTPN1	1366.25	0.123952	0.02636	4.70227	2.57288e-06	3.36556e-05
9905	SGSM2	897.523	-0.214795	0.0456813	-4.70204	2.57576e-06	3.36655e-05
116984	ARAP2	106.36	-0.435488	0.092634	-4.70116	2.58684e-06	3.37824e-05
54507	ADAMTSL4	288.806	0.304701	0.0648179	4.70088	2.5904e-06	3.38011e-05
51375	SNX7	540.91	0.202929	0.043176	4.70003	2.60122e-06	3.39144e-05
10105	PPIF	1496.56	-0.155141	0.0330167	-4.69885	2.61625e-06	3.40822e-05
55010	PARPBP	322.365	0.291074	0.0620023	4.69457	2.67168e-06	3.47758e-05
7424	VEGFC	5155.06	-0.118574	0.025275	-4.69137	2.71382e-06	3.52663e-05
23550	PSD4	194.82	-0.296016	0.0630981	-4.69137	2.71381e-06	3.52663e-05
6327	SCN2B	111.807	-0.444129	0.0947426	-4.68774	2.7624e-06	3.58682e-05
5054	SERPINE1	67239.2	0.11978	0.0255561	4.68695	2.77304e-06	3.59768e-05
23657	SLC7A11	1048.33	-0.221213	0.0471998	-4.68674	2.77587e-06	3.59841e-05
144348	ZNF664	2592.25	-0.139668	0.0298086	-4.6855	2.79276e-06	3.61734e-05
51313	GASK1B	1284.67	-0.192075	0.041042	-4.67996	2.86935e-06	3.71351e-05
4013	VWA5A	369.723	-0.240568	0.051418	-4.67866	2.88753e-06	3.73399e-05
7318	UBA7	745.311	-0.2332	0.0498721	-4.67596	2.92585e-06	3.78046e-05
4306	NR3C2	13.8668	-1.12283	0.240173	-4.67511	2.93798e-06	3.79121e-05
283431	GAS2L3	652.17	0.213744	0.0457202	4.67504	2.93896e-06	3.79121e-05
10432	RBM14	1148.3	0.191254	0.0409347	4.67217	2.98037e-06	3.83987e-05
80119	PIF1	335.485	0.298476	0.0638849	4.67209	2.98153e-06	3.83987e-05
55148	UBR7	656.655	-0.183782	0.0393447	-4.67108	2.99623e-06	3.85567e-05
113146	AHNAK2	9252.6	-0.2866	0.0613607	-4.67074	3.0012e-06	3.85894e-05
4236	MFAP1	1090.85	-0.197461	0.0423467	-4.66296	3.11699e-06	4.00456e-05
50862	RNF141	1017.34	0.179242	0.0384533	4.66128	3.14254e-06	4.03411e-05
8325	FZD8	2042.42	-0.198586	0.0426497	-4.65621	3.22085e-06	4.1313e-05
23191	CYFIP1	1928.88	-0.116793	0.0250872	-4.65549	3.23205e-06	4.1423e-05
57688	ZSWIM6	225.551	-0.278323	0.0597964	-4.65451	3.24748e-06	4.15871e-05
1969	EPHA2	931.233	-0.186678	0.0401316	-4.65164	3.29312e-06	4.21375e-05
80380	PDCD1LG2	215.661	-0.292508	0.0628883	-4.65123	3.29969e-06	4.21875e-05
5831	PYCR1	1385.64	0.173569	0.0373871	4.6425	3.44225e-06	4.39747e-05
169792	GLIS3	677.382	-0.214755	0.0462613	-4.64223	3.44668e-06	4.39958e-05
2263	FGFR2	98.6975	-0.417375	0.0899229	-4.64148	3.45929e-06	4.41213e-05
169714	QSOX2	883.93	0.162563	0.0350421	4.63908	3.49961e-06	4.45997e-05
9833	MELK	1510.33	0.182902	0.0394286	4.6388	3.5043e-06	4.46235e-05
11336	EXOC3	1192.36	-0.148027	0.0319181	-4.63772	3.52271e-06	4.48219e-05
55293	UEVLD	540.229	0.182259	0.0393273	4.63442	3.57938e-06	4.55064e-05
147184	KRT10-AS1	204.839	0.329601	0.0711661	4.63144	3.63139e-06	4.61306e-05
627	BDNF	81.2608	-0.447504	0.0966973	-4.62788	3.69425e-06	4.68915e-05
305	ANXA2P3	2385.46	0.252888	0.0546747	4.62533	3.74009e-06	4.74354e-05
4646	MYO6	1070.55	-0.149266	0.0322914	-4.62245	3.79239e-06	4.80602e-05
631	BFSP1	96.9775	0.422453	0.0915572	4.61409	3.9482e-06	4.99693e-05
23500	DAAM2	905.625	-0.180911	0.0392088	-4.61403	3.94935e-06	4.99693e-05
8549	LGR5	585.945	-0.207221	0.0449368	-4.61137	4.00016e-06	5.05718e-05
386618	KCTD4	70.178	-0.507622	0.110084	-4.61121	4.00336e-06	5.0572e-05
3068	HDGF	7941.83	0.130812	0.0283714	4.61071	4.01305e-06	5.06539e-05
94103	ORMDL3	1003.67	-0.148536	0.0322275	-4.60898	4.04656e-06	5.10362e-05
7431	VIM	117690	-0.110647	0.0240131	-4.60778	4.06993e-06	5.12902e-05
83706	FERMT3	22.5854	-0.784523	0.170312	-4.60639	4.09711e-06	5.15916e-05
89796	NAV1	6759.98	0.182045	0.0395385	4.60425	4.13951e-06	5.20842e-05
10659	CELF2	357.206	-0.269584	0.058569	-4.60283	4.16779e-06	5.23984e-05
6778	STAT6	4588.47	-0.094076	0.0204402	-4.60251	4.17439e-06	5.24397e-05
84532	ACSS1	95.8613	0.496046	0.107851	4.59936	4.238e-06	5.31966e-05
4651	MYO10	4636.98	-0.157941	0.0343423	-4.59903	4.24465e-06	5.3238e-05
996	CDC27	1634.65	0.153706	0.033443	4.59606	4.30552e-06	5.39587e-05
1164	CKS2	768.094	0.292462	0.0636382	4.5957	4.31291e-06	5.40085e-05
653820	FAM72B	150.392	0.386235	0.0840851	4.59338	4.3612e-06	5.45701e-05
7374	UNG	971.221	-0.170653	0.0371703	-4.59112	4.40876e-06	5.51217e-05
29958	DMGDH	106.696	-0.382148	0.0832465	-4.59056	4.42065e-06	5.52268e-05
29956	CERS2	4451.04	0.128461	0.0279935	4.58895	4.45483e-06	5.56099e-05
4343	MOV10	1087.75	-0.169907	0.037033	-4.58799	4.47544e-06	5.58232e-05
54741	LEPROT	3241.5	0.135127	0.0294665	4.58578	4.52287e-06	5.63704e-05
26284	ERAL1	1043.27	0.153789	0.0335469	4.58431	4.55481e-06	5.67239e-05
329	BIRC2	2936.59	0.158007	0.0344839	4.58206	4.60409e-06	5.72926e-05
10403	NDC80	915.168	0.1904	0.0415554	4.58183	4.60926e-06	5.73118e-05
125170	MIEF2	283.127	-0.261589	0.0571022	-4.58107	4.62599e-06	5.74747e-05
22877	MLXIP	1083.72	0.16723	0.0365182	4.57935	4.66421e-06	5.79042e-05
10945	KDELR1	4937.41	0.142934	0.0312226	4.57791	4.69647e-06	5.8259e-05
3140	MR1	1048.38	-0.144082	0.0314888	-4.57567	4.74709e-06	5.87949e-05
3778	KCNMA1	10986	-0.0973056	0.0212652	-4.57581	4.7439e-06	5.87949e-05
286148	DPY19L4	744.872	0.179966	0.039336	4.5751	4.75997e-06	5.89084e-05
2184	FAH	620.779	0.186597	0.0407881	4.5748	4.76683e-06	5.89472e-05
5069	PAPPA	774.419	0.270463	0.0591405	4.57323	4.80251e-06	5.93421e-05
7041	TGFB1I1	1615.49	0.158221	0.0345986	4.57303	4.80722e-06	5.9354e-05
11174	ADAMTS6	391.967	-0.216096	0.0472562	-4.57286	4.81113e-06	5.9356e-05
146909	KIF18B	1154.28	0.164338	0.035958	4.57029	4.8704e-06	6.00405e-05
57213	SPRYD7	396.222	0.24188	0.0529383	4.56909	4.89851e-06	6.03401e-05
51809	GALNT7	1028.72	-0.156404	0.0342332	-4.56877	4.90599e-06	6.03852e-05
4643	MYO1E	2813.25	-0.126714	0.0277615	-4.56438	5.00969e-06	6.1566e-05
7430	EZR	3031.14	-0.115179	0.0252334	-4.56454	5.00595e-06	6.1566e-05
2634	GBP2	431.919	-0.241757	0.0529825	-4.56297	5.04358e-06	6.19343e-05
8739	HRK	32.8762	-0.778731	0.170676	-4.56264	5.05145e-06	6.1983e-05
3775	KCNK1	371.428	-0.237889	0.05216	-4.56075	5.09703e-06	6.24939e-05
154810	AMOTL1	2149.9	-0.144827	0.0317963	-4.55485	5.24219e-06	6.42239e-05
7942	TFEB	70.7232	-0.504795	0.110834	-4.55452	5.25055e-06	6.42766e-05
10570	DPYSL4	191.316	-0.292572	0.0642743	-4.55192	5.31581e-06	6.50253e-05
79156	PLEKHF1	447.663	-0.268745	0.0590636	-4.5501	5.36205e-06	6.55403e-05
7203	CCT3	4596.25	0.120803	0.0265586	4.54855	5.40169e-06	6.5974e-05
7153	TOP2A	7511.87	0.138216	0.0304445	4.53994	5.62711e-06	6.86213e-05
23645	PPP1R15A	2888.12	-0.113014	0.0248925	-4.54009	5.62297e-06	6.86213e-05
701	BUB1B	1311.58	0.144701	0.0318857	4.53811	5.67602e-06	6.91645e-05
9467	SH3BP5	238.518	-0.339815	0.0749635	-4.53307	5.81317e-06	7.07813e-05
50509	COL5A3	116.03	0.475916	0.105011	4.53207	5.84071e-06	7.1062e-05
1508	CTSB	40158.1	-0.125699	0.027755	-4.52889	5.92933e-06	7.20849e-05
5306	PITPNA	1972.26	0.109605	0.0242062	4.52796	5.95564e-06	7.23491e-05
22824	HSPA4L	364.121	-0.226529	0.0500388	-4.52707	5.98084e-06	7.25996e-05
155370	SBDSP1	1027.28	0.171559	0.037907	4.52579	6.01709e-06	7.29837e-05
1036	CDO1	141.461	-0.356186	0.0787216	-4.52463	6.05012e-06	7.33282e-05
284352	PPP1R37	687.906	-0.188898	0.0417528	-4.5242	6.06244e-06	7.34213e-05
9379	NRXN2	127.898	-0.343502	0.07598	-4.52096	6.15607e-06	7.44983e-05
79084	WDR77	1140.69	0.175485	0.0388346	4.51877	6.21995e-06	7.52139e-05
9258	MFHAS1	512.768	-0.195905	0.043382	-4.51581	6.30757e-06	7.62153e-05
10611	PDLIM5	3595.22	-0.133038	0.0294877	-4.51163	6.433e-06	7.76716e-05
2935	GSPT1	2755.7	0.122582	0.0271777	4.51038	6.47113e-06	7.80725e-05
7083	TK1	2430.1	0.190765	0.0423321	4.5064	6.59353e-06	7.94886e-05
79411	GLB1L	458.55	-0.214295	0.0475657	-4.50524	6.62968e-06	7.98638e-05
90135	BTBD6	1939.51	0.136543	0.0303247	4.50271	6.70922e-06	8.07604e-05
54899	PXK	1258.23	0.138706	0.0308127	4.50159	6.74468e-06	8.11256e-05
79085	SLC25A23	1088.85	-0.180665	0.0401633	-4.49827	6.85074e-06	8.23388e-05
29088	MRPL15	1122.22	0.162219	0.0360753	4.4967	6.90177e-06	8.28893e-05
1462	VCAN	7453.04	-0.267484	0.0595358	-4.49283	7.02818e-06	8.43435e-05
6271	S100A1	67.3958	-0.49112	0.10932	-4.4925	7.03908e-06	8.44103e-05
114784	CSMD2	287.338	-0.276845	0.0616469	-4.49082	7.09492e-06	8.50156e-05
6307	MSMO1	846.035	-0.219018	0.0487815	-4.48978	7.12975e-06	8.53684e-05
29028	ATAD2	1952.26	-0.140842	0.031371	-4.48957	7.13681e-06	8.53884e-05
1104	RCC1	1701.01	0.180632	0.0402392	4.48894	7.15773e-06	8.5574e-05
1116	CHI3L1	86930.5	-0.224203	0.0499499	-4.48857	7.17034e-06	8.56601e-05
387763	C11orf96	156.569	-0.414873	0.0924957	-4.48532	7.28033e-06	8.69086e-05
10376	TUBA1B	37422.3	0.115302	0.0257166	4.48357	7.34048e-06	8.75607e-05
3955	LFNG	43.1625	-0.593677	0.132488	-4.48098	7.4302e-06	8.85642e-05
64857	PLEKHG2	460.492	0.226273	0.0505065	4.48008	7.46143e-06	8.88696e-05
85363	TRIM5	540.543	-0.192707	0.04302	-4.47947	7.4829e-06	8.90583e-05
9260	PDLIM7	2435.53	-0.159712	0.0356561	-4.47925	7.49063e-06	8.90834e-05
5874	RAB27B	235.693	0.305709	0.0683045	4.47568	7.61668e-06	9.05145e-05
23194	FBXL7	757.165	-0.163313	0.0364974	-4.47465	7.65368e-06	9.0886e-05
9448	MAP4K4	10574	0.0921129	0.0205895	4.47379	7.68467e-06	9.11857e-05
2909	ARHGAP35	3580.73	-0.13041	0.0291557	-4.47288	7.71726e-06	9.15016e-05
22882	ZHX2	314.871	-0.252945	0.0565528	-4.47273	7.72285e-06	9.15016e-05
4862	NPAS2	483.278	0.227509	0.0508752	4.4719	7.75273e-06	9.1787e-05
4173	MCM4	3242.15	-0.105772	0.0236673	-4.46911	7.85452e-06	9.29227e-05
5587	PRKD1	416.995	0.214301	0.0479676	4.46762	7.90955e-06	9.35038e-05
4601	MXI1	314.84	-0.237165	0.0530905	-4.46719	7.92542e-06	9.36217e-05
64689	GORASP1	1251.02	0.13726	0.0307727	4.46044	8.17916e-06	9.6547e-05
51230	PHF20	1002.02	-0.145848	0.0327021	-4.4599	8.19984e-06	9.6719e-05
5515	PPP2CA	3360.39	0.1069	0.02399	4.45603	8.3493e-06	9.84087e-05
70	ACTC1	134.424	-0.323155	0.0725299	-4.45547	8.37103e-06	9.85915e-05
8611	PLPP1	3690.78	0.180078	0.040423	4.45484	8.39565e-06	9.87346e-05
10744	PTTG2	601.28	0.211445	0.0474628	4.45496	8.39072e-06	9.87346e-05
1854	DUT	1607.87	0.122311	0.0274838	4.45029	8.57564e-06	0.000100696
64900	LPIN3	559.277	0.319268	0.0717392	4.4504	8.57101e-06	0.000100696
92154	MTSS2	2791.13	0.158158	0.03554	4.45014	8.58149e-06	0.000100696
254887	ZDHHC23	81.026	-0.46542	0.1046	-4.44954	8.60548e-06	0.000100903
2919	CXCL1	30.3717	0.679658	0.15278	4.44861	8.64276e-06	0.000101265
1351	COX8A	2895.56	0.16704	0.0375579	4.44752	8.68664e-06	0.000101704
23268	DNMBP	1055.9	0.159462	0.0358911	4.44293	8.87435e-06	0.000103825
550	AUP1	1529.37	0.130939	0.0294788	4.44181	8.92047e-06	0.000104258
25758	KIAA1549L	538.69	-0.244142	0.0549663	-4.44166	8.92675e-06	0.000104258
85456	TNKS1BP1	4312.77	-0.112909	0.0254211	-4.44155	8.93112e-06	0.000104258
200185	KRTCAP2	366.117	0.355689	0.0801222	4.43934	9.02366e-06	0.00010526
2997	GYS1	1418.89	0.148923	0.0335514	4.43865	9.05243e-06	0.000105518
10241	CALCOCO2	1305.95	0.130321	0.029372	4.43694	9.12484e-06	0.000106284
25992	SNED1	1116.15	0.312336	0.0704073	4.43614	9.15878e-06	0.000106601
23322	RPGRIP1L	402.285	0.202073	0.0455935	4.43207	9.33336e-06	0.000108553
148534	TLCD4	167.315	-0.331313	0.0747579	-4.43181	9.34458e-06	0.000108604
4052	LTBP1	11952	0.0990507	0.0223675	4.42832	9.4968e-06	0.000110131
6571	SLC18A2	212.275	0.299453	0.0676188	4.42855	9.48679e-06	0.000110131
51606	ATP6V1H	1711.43	-0.129083	0.0291487	-4.42843	9.4923e-06	0.000110131
3161	HMMR	905.117	0.209479	0.0473125	4.42757	9.5299e-06	0.000110434
114898	C1QTNF2	275.822	-0.273792	0.0618544	-4.42639	9.58253e-06	0.000110963
6372	CXCL6	6.36006	1.9533	0.441387	4.42538	9.62734e-06	0.0001114
4312	MMP1	4487.26	0.16954	0.0383146	4.42495	9.64649e-06	0.000111459
29089	UBE2T	555.23	0.206718	0.0467159	4.42501	9.64365e-06	0.000111459
55679	LIMS2	678.828	-0.202658	0.0458554	-4.41951	9.89269e-06	0.00011422
9935	MAFB	1590.54	-0.36785	0.0832407	-4.41912	9.91045e-06	0.000114342
23166	STAB1	217.657	-0.397774	0.0900219	-4.41864	9.93247e-06	0.000114513
1062	CENPE	1161.26	0.222091	0.0502758	4.41745	9.98712e-06	0.000115059
104548971	SALRNA1	12.4118	1.27572	0.288952	4.41497	1.01023e-05	0.000116301
7984	ARHGEF5	241.264	-0.268507	0.0608694	-4.4112	1.02797e-05	0.000118258
9019	MPZL1	2573.18	0.114944	0.0260711	4.40885	1.03921e-05	0.000119463
57864	SLC46A2	20.9269	-0.859042	0.194862	-4.40847	1.04102e-05	0.000119585
60493	FASTKD5	428.787	0.202442	0.0459261	4.40799	1.04335e-05	0.000119766
5327	PLAT	150.371	0.345789	0.0785149	4.40412	1.06214e-05	0.000121835
3696	ITGB8	95.6396	-0.422384	0.0959177	-4.4036	1.06467e-05	0.000122036
401331	RASA4CP	50.1961	-0.540874	0.122862	-4.40228	1.07119e-05	0.000122695
10873	ME3	484.896	-0.18049	0.0410084	-4.40129	1.07608e-05	0.000123166
26255	PTTG3P	931.352	0.179708	0.0408582	4.39834	1.09082e-05	0.000124763
4223	MEOX2	372.203	0.255382	0.0580862	4.3966	1.09959e-05	0.000125676
4864	NPC1	3380.38	-0.104451	0.023761	-4.3959	1.10313e-05	0.000125989
10326	SIRPB1	67.9317	-0.490298	0.11157	-4.39453	1.11012e-05	0.000126696
5139	PDE3A	217.065	-0.273335	0.0622095	-4.39378	1.11397e-05	0.000127044
7077	TIMP2	27234.1	-0.0968861	0.0220626	-4.39142	1.12612e-05	0.000128337
4507	MTAP	505.194	-0.179568	0.0408969	-4.39075	1.1296e-05	0.000128642
23094	SIPA1L3	1200.05	-0.196055	0.0446577	-4.39018	1.13256e-05	0.00012887
26045	LRRTM2	33.0052	-0.666581	0.151839	-4.39005	1.13323e-05	0.00012887
3301	DNAJA1	1245.84	-0.161275	0.0367501	-4.38841	1.14181e-05	0.000129752
3373	HYAL1	291.57	-0.259154	0.0590581	-4.38812	1.14336e-05	0.000129835
4839	NOP2	974.271	0.142133	0.032421	4.38399	1.16525e-05	0.000132225
6938	TCF12	1751.7	-0.140904	0.0321503	-4.38265	1.17242e-05	0.000132945
11015	KDELR3	3637.2	0.122461	0.0279515	4.38119	1.18031e-05	0.000133743
5092	PCBD1	354.085	-0.223957	0.0511457	-4.3788	1.19335e-05	0.000135124
4241	MELTF	5011.55	-0.165379	0.0377733	-4.37821	1.1966e-05	0.000135395
6497	SKI	3482.52	0.141253	0.0322768	4.37631	1.20708e-05	0.000136484
8870	IER3	203.798	-0.293827	0.0671522	-4.37553	1.21135e-05	0.000136869
4605	MYBL2	1304.26	0.155941	0.0356424	4.37515	1.21351e-05	0.000136972
4811	NID1	1724.94	0.13393	0.0306123	4.37506	1.21399e-05	0.000136972
27020	NPTN	4281.32	0.0787338	0.0180112	4.37138	1.23463e-05	0.000139202
9557	CHD1L	1142.94	-0.134634	0.030832	-4.36669	1.26142e-05	0.00014212
9645	MICAL2	1935.58	-0.132709	0.0304072	-4.36439	1.27477e-05	0.000143523
5737	PTGFR	659.094	0.21301	0.048837	4.36165	1.29084e-05	0.000145228
7298	TYMS	1992.59	0.114989	0.026378	4.3593	1.30478e-05	0.000146693
26151	NAT9	696.353	0.195598	0.044885	4.35776	1.31399e-05	0.000147624
617	BCS1L	662.924	0.171449	0.0393479	4.35725	1.31704e-05	0.000147862
4043	LRPAP1	2098.26	-0.144041	0.033082	-4.35407	1.33631e-05	0.000149919
93627	TBCK	354.059	-0.234769	0.0539223	-4.35383	1.33778e-05	0.000149977
3654	IRAK1	6746.76	0.10111	0.0232341	4.35178	1.35039e-05	0.000151284
143458	LDLRAD3	492.815	0.199865	0.0459352	4.35102	1.35509e-05	0.000151703
5118	PCOLCE	6914.59	0.114328	0.026296	4.34774	1.37548e-05	0.000153877
51272	BET1L	1573.13	0.139876	0.0321899	4.34534	1.39057e-05	0.000155456
27246	RNF115	654.987	0.169505	0.0390198	4.34409	1.39852e-05	0.000156234
56479	KCNQ5	530.373	-0.176657	0.0406695	-4.34374	1.40079e-05	0.000156377
83743	GRWD1	893.07	0.156303	0.0359916	4.34275	1.40712e-05	0.000156974
10149	ADGRG2	61.8743	0.551433	0.127015	4.34147	1.41535e-05	0.00015778
85352	SHISAL1	5124.13	-0.116475	0.0268422	-4.33926	1.42961e-05	0.000159258
59342	SCPEP1	1913.36	-0.119909	0.0276412	-4.33806	1.43747e-05	0.00016002
6196	RPS6KA2	7727.75	-0.125005	0.0288196	-4.33752	1.441e-05	0.000160302
55785	FGD6	124.664	-0.38806	0.0894712	-4.33726	1.44269e-05	0.000160376
6920	TCEA3	698.608	-0.179903	0.0414801	-4.33709	1.44379e-05	0.000160386
4192	MDK	847.56	-0.174516	0.040257	-4.33503	1.45737e-05	0.000161687
9778	KIAA0232	918.569	-0.152593	0.0352002	-4.33501	1.45754e-05	0.000161687
3749	KCNC4	423.38	-0.211572	0.048824	-4.33337	1.46843e-05	0.000162781
7150	TOP1	1004.78	0.173617	0.0400808	4.33168	1.47975e-05	0.000163921
1841	DTYMK	1347.15	0.173593	0.0400805	4.33112	1.48355e-05	0.000164227
9962	SLC23A2	1245.29	-0.137829	0.0318581	-4.32635	1.516e-05	0.000167585
29127	RACGAP1	1727.52	0.184129	0.042559	4.32645	1.51534e-05	0.000167585
7112	TMPO	3036.07	0.134611	0.0311323	4.32383	1.53341e-05	0.000169274
8777	MPDZ	706.86	-0.179315	0.0414705	-4.3239	1.53292e-05	0.000169274
9343	EFTUD2	1777.63	0.130817	0.0302572	4.3235	1.53572e-05	0.000169293
55741	EDEM2	862.868	0.169437	0.0391894	4.32354	1.53542e-05	0.000169293
9134	CCNE2	427.34	-0.230845	0.0533958	-4.32327	1.53732e-05	0.000169351
54442	KCTD5	1066.14	0.153367	0.0355174	4.3181	1.57382e-05	0.000173251
7423	VEGFB	2036.03	-0.139286	0.0322753	-4.31556	1.592e-05	0.000175131
28972	SPCS1	2594.55	0.164744	0.0381824	4.31466	1.5985e-05	0.000175724
56978	PRDM8	578.315	-0.181046	0.0420447	-4.30603	1.6621e-05	0.000182589
421	ARVCF	101.277	-0.39932	0.0927727	-4.30429	1.67525e-05	0.000183906
50810	HDGFL3	700.254	0.169118	0.039306	4.30261	1.68801e-05	0.000184922
54675	CRLS1	596.267	0.186084	0.0432488	4.30265	1.68768e-05	0.000184922
284119	CAVIN1	29544.9	-0.102685	0.0238653	-4.30268	1.68745e-05	0.000184922
4155	MBP	180.773	-0.299721	0.0696631	-4.30243	1.68935e-05	0.000184941
307	ANXA4	1894.69	-0.111175	0.02586	-4.29909	1.71498e-05	0.000187618
84418	CYSTM1	818.508	-0.201124	0.0468055	-4.29701	1.73118e-05	0.000189259
57291	DANCR	341.885	0.255729	0.0595299	4.29581	1.74056e-05	0.000190153
8508	NIPSNAP1	1117.02	-0.142297	0.0331385	-4.29401	1.75476e-05	0.000191572
25842	ASF1A	469.715	0.204908	0.0477428	4.29192	1.77133e-05	0.000193249
27250	PDCD4	1139.64	-0.142187	0.0331432	-4.29009	1.78601e-05	0.000194716
100132987	LINC00856	286.015	-0.236871	0.0552245	-4.28923	1.79295e-05	0.000195338
9768	PCLAF	1625.45	0.175743	0.0409816	4.28835	1.80004e-05	0.000195975
54862	CC2D1A	718.115	-0.16464	0.0384018	-4.28731	1.80854e-05	0.00019663
348180	CTU2	278.327	0.240494	0.0560943	4.28732	1.80839e-05	0.00019663
6428	SRSF3	2328.95	0.147395	0.0343813	4.28707	1.81048e-05	0.000196706
113675	SDSL	151.663	-0.299175	0.0697894	-4.28682	1.81245e-05	0.000196786
84128	WDR75	694.399	0.175247	0.0408822	4.28665	1.8139e-05	0.000196808
6659	SOX4	532.135	-0.247734	0.0578032	-4.28582	1.82063e-05	0.000197403
23367	LARP1	5141.28	0.123107	0.0287263	4.2855	1.82332e-05	0.00019756
256227	STEAP1B	345.662	0.250141	0.0583749	4.28508	1.82675e-05	0.000197796
3772	KCNJ15	526.761	0.187937	0.043871	4.28384	1.83692e-05	0.000198762
154	ADRB2	567.101	0.200406	0.0467947	4.28268	1.8466e-05	0.000199672
8408	ULK1	745.073	-0.184742	0.0431675	-4.27965	1.87188e-05	0.000202268
183	AGT	400.218	-0.225737	0.0527622	-4.27838	1.88255e-05	0.000203282
84624	FNDC1	2504.77	-0.175488	0.0410259	-4.27749	1.89012e-05	0.00020396
2582	GALE	931.478	-0.158034	0.0369522	-4.27671	1.89676e-05	0.000204538
4245	MGAT1	4775.28	0.119259	0.0279298	4.26993	1.95532e-05	0.000210423
55748	CNDP2	1842.67	-0.12474	0.0292131	-4.27002	1.95457e-05	0.000210423
651746	ANKRD33B	64.1518	-0.476726	0.11164	-4.27022	1.95284e-05	0.000210423
7483	WNT9A	200.063	-0.280975	0.0658318	-4.26807	1.97172e-05	0.000212044
55055	ZWILCH	949.86	0.174503	0.0409095	4.26559	1.99377e-05	0.00021427
23558	WBP2	1274.33	-0.155463	0.0364552	-4.26449	2.00361e-05	0.000215181
222658	KCTD20	2193.96	-0.123824	0.0290512	-4.26228	2.02356e-05	0.000217176
754	PTTG1IP	15318.1	-0.10112	0.0237411	-4.25927	2.05095e-05	0.000219967
896	CCND3	1540.93	0.163529	0.03844	4.25414	2.0985e-05	0.000224914
84440	RAB11FIP4	6.76606	-1.37965	0.324331	-4.25384	2.10135e-05	0.000225067
6423	SFRP2	174.349	-0.370449	0.0870909	-4.25359	2.10371e-05	0.000225168
159	ADSS2	848.097	0.154086	0.0362629	4.24913	2.14606e-05	0.000229391
128077	LIX1L	1217.34	0.136657	0.0321612	4.24914	2.14597e-05	0.000229391
29767	TMOD2	406.552	0.224865	0.052928	4.2485	2.15205e-05	0.000229876
3845	KRAS	981.082	0.160371	0.037768	4.24622	2.17406e-05	0.000232071
11245	GPR176	3357.81	-0.0974041	0.0229589	-4.24254	2.21001e-05	0.00023575
2254	FGF9	9.03487	-1.26154	0.297654	-4.23827	2.2525e-05	0.000239958
8994	LIMD1	620.936	-0.179643	0.0423854	-4.23833	2.25193e-05	0.000239958
79866	BORA	194.015	0.286579	0.0676438	4.23659	2.26938e-05	0.000241594
728661	SLC35E2B	967.193	-0.139978	0.033053	-4.23495	2.286e-05	0.0002432
8444	DYRK3	640.934	-0.175914	0.0415553	-4.23324	2.30346e-05	0.000244607
51253	MRPL37	2280.35	0.140617	0.0332167	4.23332	2.30262e-05	0.000244607
79746	ECHDC3	162.279	0.305841	0.0722481	4.2332	2.30386e-05	0.000244607
4093	SMAD9	465.792	0.190343	0.0449698	4.23269	2.30913e-05	0.000245003
55731	FAM222B	276.462	0.265962	0.0628763	4.22992	2.33777e-05	0.000247875
85379	KIAA1671	785.634	-0.190758	0.0451445	-4.2255	2.38407e-05	0.000252616
976	ADGRE5	1475.11	0.14316	0.0338857	4.22479	2.39164e-05	0.000253206
8507	ENC1	770.14	-0.148913	0.0352484	-4.22468	2.39284e-05	0.000253206
84722	PSRC1	768.295	0.167085	0.0395526	4.22439	2.39592e-05	0.000253362
112858	TP53RK	440.937	0.218861	0.0518731	4.21917	2.45204e-05	0.000259125
10216	PRG4	11028.8	0.294663	0.0698432	4.21893	2.45468e-05	0.00025923
10474	TADA3	1929.41	-0.135874	0.0322138	-4.21788	2.46615e-05	0.000260268
5793	PTPRG	1902.65	0.163402	0.038753	4.21649	2.48138e-05	0.000261701
9555	MACROH2A1	2342.05	0.0999503	0.0237064	4.21617	2.48483e-05	0.000261717
85360	SYDE1	1960	0.127234	0.0301775	4.2162	2.48456e-05	0.000261717
54855	TENT5C	52.8557	-0.613863	0.145633	-4.21513	2.49637e-05	0.000262757
160428	ALDH1L2	1407.73	0.16886	0.0400629	4.21486	2.49934e-05	0.000262895
116840	CNTROB	1003.52	0.158422	0.037591	4.21435	2.50502e-05	0.000263318
6609	SMPD1	4338.2	-0.100574	0.0238693	-4.21355	2.51388e-05	0.000264075
2888	GRB14	44.2686	0.538142	0.127747	4.21255	2.52503e-05	0.000265069
79132	DHX58	193.354	-0.324888	0.0771488	-4.21118	2.54038e-05	0.000266504
9918	NCAPD2	2791.79	0.145247	0.0345044	4.20952	2.55911e-05	0.000268291
164781	DAW1	6.30833	1.97051	0.468206	4.20863	2.56921e-05	0.0002691
202459	OSTCP1	275.994	0.578044	0.13735	4.20854	2.57022e-05	0.0002691
79109	MAPKAP1	2520.06	0.0916183	0.0217783	4.20685	2.5895e-05	0.00027094
57605	PITPNM2	613.409	0.180296	0.0428657	4.20607	2.59847e-05	0.000271699
1894	ECT2	1883.23	0.138155	0.0328523	4.20535	2.60682e-05	0.000272392
6447	SCG5	106.669	-0.375674	0.0893638	-4.20387	2.62386e-05	0.000273899
55142	HAUS2	662.883	0.174754	0.0415705	4.2038	2.6247e-05	0.000273899
84439	HHIPL1	1414.33	-0.158957	0.0378428	-4.20046	2.66374e-05	0.00027779
374383	NCR3LG1	241.618	-0.288409	0.0686982	-4.1982	2.69041e-05	0.000280387
23654	PLXNB2	7871.46	-0.139225	0.0331692	-4.1974	2.69991e-05	0.000281192
55157	DARS2	745.188	0.166525	0.0396938	4.19524	2.72587e-05	0.000283709
1163	CKS1B	279.089	0.256159	0.0610905	4.19311	2.75155e-05	0.000286194
1503	CTPS1	1056.2	0.131094	0.0312753	4.1916	2.76989e-05	0.000287912
8140	SLC7A5	2254.82	-0.141798	0.0338311	-4.19135	2.77304e-05	0.000288051
283298	OLFML1	434.881	0.269871	0.0643905	4.19116	2.77534e-05	0.000288101
10236	HNRNPR	3575.42	0.129912	0.0310011	4.19057	2.78254e-05	0.00028847
23435	TARDBP	3228.8	0.107522	0.0256573	4.19068	2.78122e-05	0.00028847
23642	SNHG1	505.776	0.241134	0.0575835	4.18756	2.81971e-05	0.000292132
3516	RBPJ	1672.24	-0.158792	0.0379262	-4.18687	2.82823e-05	0.000292824
84034	EMILIN2	206.571	0.28683	0.0685324	4.18533	2.84758e-05	0.000294635
4055	LTBR	3476.4	0.13222	0.0316021	4.18389	2.86564e-05	0.00029631
89970	RSPRY1	1126.04	0.136149	0.0325546	4.18219	2.88717e-05	0.000298341
80114	BICC1	2722.96	0.104303	0.0249529	4.17999	2.91528e-05	0.000301049
83992	CTTNBP2	121.206	-0.396842	0.0949889	-4.17777	2.94379e-05	0.000303795
51460	SFMBT1	407.994	-0.189489	0.0453682	-4.1767	2.95771e-05	0.000305033
6505	SLC1A1	586.666	0.164946	0.0395192	4.17381	2.9955e-05	0.00030873
57633	LRRN1	73.914	-0.483356	0.115854	-4.1721	3.01812e-05	0.000310858
1519	CTSO	284.344	-0.254808	0.0610794	-4.17175	3.0227e-05	0.000311128
16	AARS1	3306.13	-0.104265	0.0249966	-4.17117	3.03037e-05	0.000311715
25805	BAMBI	489.671	-0.196218	0.0470579	-4.1697	3.04996e-05	0.000313526
79647	AKIRIN1	957.329	0.141253	0.0338882	4.16821	3.07005e-05	0.000315345
83858	ATAD3B	873.604	0.179483	0.0430611	4.16809	3.07163e-05	0.000315345
392617	ELFN1	101.498	-0.423518	0.101727	-4.16329	3.13692e-05	0.000321705
7053	TGM3	7.01185	-1.45501	0.349489	-4.16324	3.13764e-05	0.000321705
402778	IFITM10	927.563	0.174122	0.0418258	4.16303	3.14049e-05	0.000321788
10549	PRDX4	2174.52	0.122012	0.0293129	4.16238	3.14948e-05	0.000322501
9537	TP53I11	540.007	0.185832	0.0446475	4.16221	3.15178e-05	0.000322528
80020	FOXRED2	932.928	-0.145438	0.0349581	-4.16036	3.17744e-05	0.000324944
2936	GSR	1117.2	0.139512	0.0335496	4.15837	3.20528e-05	0.000327579
25912	C1orf43	3372.26	0.101773	0.0245092	4.15243	3.28963e-05	0.000335984
5931	RBBP7	2926.96	0.105028	0.0253065	4.15023	3.32134e-05	0.000339004
56910	STARD7	2207.41	0.110151	0.0265624	4.1469	3.37012e-05	0.000343761
63892	THADA	690.943	0.177789	0.042879	4.1463	3.37898e-05	0.000344443
10714	POLD3	685.071	-0.148246	0.0357679	-4.14466	3.40319e-05	0.000346688
2107	ETF1	2204.91	0.12947	0.031239	4.1445	3.40557e-05	0.000346707
5971	RELB	273.27	-0.258857	0.0624859	-4.14264	3.43334e-05	0.00034931
23085	ERC1	2220.19	-0.134207	0.0324085	-4.1411	3.45641e-05	0.000351431
20	ABCA2	1283.44	-0.160448	0.0387521	-4.14038	3.46725e-05	0.000352307
23469	PHF3	888.617	-0.155627	0.0376126	-4.13762	3.50931e-05	0.000356353
2665	GDI2	2404.93	0.132747	0.0320983	4.13565	3.53951e-05	0.000359189
2739	GLO1	2997.32	0.132576	0.0320607	4.13515	3.54728e-05	0.000359747
23164	MPRIP	4159.62	0.0875098	0.0211654	4.13457	3.55622e-05	0.000360423
3612	IMPA1	596.115	0.185615	0.0449039	4.1336	3.57124e-05	0.000361713
1757	SARDH	60.6732	-0.460937	0.111515	-4.13339	3.57457e-05	0.00036182
131873	COL6A6	19.639	-0.803425	0.194484	-4.13106	3.61094e-05	0.000365268
63971	KIF13A	2787.72	-0.0961203	0.0232744	-4.12987	3.6297e-05	0.000366931
6251	RSU1	2944.8	0.113507	0.027489	4.12919	3.6405e-05	0.000367788
8407	TAGLN2	4287.25	0.187124	0.0453359	4.1275	3.66721e-05	0.000370251
51491	NOP16	554.212	0.187229	0.0453877	4.1251	3.70566e-05	0.000373894
10484	SEC23A	4668.74	0.113622	0.0275494	4.12431	3.71854e-05	0.000374955
114800	CCDC85A	143.035	0.324283	0.078673	4.12191	3.75747e-05	0.000378639
79575	ABHD8	193.606	-0.298673	0.0724726	-4.12119	3.76924e-05	0.000379584
3837	KPNB1	7032.68	0.0820748	0.0199225	4.1197	3.79365e-05	0.000381799
554202	MIR31HG	652.171	-0.168756	0.0409669	-4.11931	3.8001e-05	0.000382206
55841	WWC3	816.517	-0.137795	0.0334526	-4.11912	3.80317e-05	0.000382272
5394	EXOSC10	1185.28	0.13393	0.032518	4.11863	3.81133e-05	0.000382849
5981	RFC1	1102.21	-0.133245	0.0323555	-4.11815	3.8192e-05	0.000383396
3676	ITGA4	333.021	0.225269	0.0547135	4.11724	3.83439e-05	0.000384458
83440	ADPGK	1309.49	0.130481	0.0316915	4.11722	3.83463e-05	0.000384458
4967	OGDH	3957.92	-0.105825	0.0257061	-4.11673	3.84281e-05	0.000385034
51465	UBE2J1	1557.13	0.147901	0.0359431	4.11486	3.8741e-05	0.00038768
64175	P3H1	3536.17	0.111526	0.0271029	4.11491	3.87325e-05	0.00038768
2200	FBN1	34466.2	-0.233612	0.0568301	-4.1107	3.94454e-05	0.000393982
221035	REEP3	1482.34	0.13778	0.0335168	4.11077	3.94335e-05	0.000393982
285753	CEP57L1	115.552	0.361665	0.0879764	4.11094	3.94058e-05	0.000393982
6601	SMARCC2	1741.96	-0.110206	0.0268141	-4.10999	3.95682e-05	0.000394878
143098	MPP7	128.19	-0.340674	0.0828913	-4.10989	3.9585e-05	0.000394878
10221	TRIB1	224.807	0.271712	0.0661364	4.10835	3.9849e-05	0.000397261
57165	GJC2	41.0771	-0.55729	0.135697	-4.10688	4.01043e-05	0.000399555
2021	ENDOG	213.378	0.305578	0.0744192	4.10617	4.02273e-05	0.000400528
5950	RBP4	938.973	0.174489	0.0425119	4.10449	4.05211e-05	0.0004032
10606	PAICS	1818.12	0.136841	0.0333457	4.10371	4.06569e-05	0.000404298
200734	SPRED2	771.672	-0.146526	0.0357321	-4.10069	4.11916e-05	0.000409357
9686	VGLL4	1115.2	-0.154973	0.0377992	-4.09989	4.13347e-05	0.000410522
3159	HMGA1	3800.02	0.298009	0.0727925	4.09396	4.24073e-05	0.000420911
11196	SEC23IP	1374.71	0.121627	0.0297109	4.09369	4.24568e-05	0.000421139
645638	WFDC21P	48.6942	0.60793	0.148583	4.09152	4.28549e-05	0.000424821
57215	THAP11	593.381	0.191592	0.0468493	4.08955	4.32208e-05	0.000428181
55203	LGI2	37.8755	-0.653145	0.159825	-4.08663	4.37679e-05	0.00043333
4882	NPR2	1965.3	0.10148	0.0248483	4.08398	4.42715e-05	0.000438042
51263	MRPL30	619.737	0.163585	0.0401108	4.07834	4.53575e-05	0.000448507
4311	MME	1732.61	-0.146925	0.0360366	-4.07712	4.55975e-05	0.000450599
23043	TNIK	102.075	-0.373291	0.091621	-4.07429	4.61541e-05	0.000455815
4162	MCAM	68.97	-0.41007	0.100654	-4.07404	4.6205e-05	0.000456033
81792	ADAMTS12	39.6349	-0.624974	0.153445	-4.07296	4.64191e-05	0.000457861
10328	EMC8	672.838	0.158936	0.0390298	4.07217	4.65779e-05	0.000459142
93010	B3GNT7	12.6702	-1.03991	0.255431	-4.07121	4.67698e-05	0.000460746
3268	AGFG2	348.507	0.223797	0.0549875	4.06997	4.70196e-05	0.000462919
246777	SPESP1	40.8449	0.62136	0.152738	4.06815	4.73888e-05	0.000466265
5603	MAPK13	150.087	-0.305944	0.0752444	-4.06601	4.78254e-05	0.000470268
23560	GTPBP4	1281.96	0.123508	0.0303969	4.06319	4.8406e-05	0.000475682
81565	NDEL1	1381.16	0.195087	0.0480261	4.06211	4.86315e-05	0.000477602
10318	TNIP1	1476.41	-0.174477	0.0429591	-4.06146	4.87669e-05	0.000478635
23233	EXOC6B	809.938	-0.153442	0.0377814	-4.0613	4.87999e-05	0.000478662
84445	LZTS2	1905.62	-0.151958	0.0374533	-4.05726	4.96521e-05	0.00048672
10897	YIF1A	1968.22	0.149524	0.0368683	4.05564	4.99972e-05	0.000489799
79753	SNIP1	489.384	-0.172439	0.0425233	-4.05518	5.00965e-05	0.000490469
54918	CMTM6	2589.81	0.149599	0.0368933	4.05491	5.0153e-05	0.000490719
9928	KIF14	530.607	0.214788	0.0530102	4.05182	5.08217e-05	0.000496955
9917	FAM20B	2510.92	-0.113723	0.0280692	-4.05152	5.08853e-05	0.00049727
3732	CD82	1316.71	0.184947	0.0456596	4.05056	5.10949e-05	0.00049901
100885789	IFNG-AS1	12.2803	-1.10964	0.27412	-4.04801	5.16559e-05	0.000504178
285643	KIF4B	1052.15	0.179293	0.0443006	4.04718	5.1838e-05	0.000505644
130399	ACVR1C	9.85662	-1.10103	0.272071	-4.04686	5.19084e-05	0.000505708
100101490	MCTS2	439.017	0.232716	0.0575045	4.04691	5.18974e-05	0.000505708
6709	SPTAN1	5965.73	-0.155284	0.0383882	-4.04509	5.23033e-05	0.000509242
9181	ARHGEF2	1424.28	-0.106593	0.026367	-4.04267	5.28459e-05	0.000514209
105374860	NA	136.489	0.356891	0.0882863	4.04243	5.28997e-05	0.000514416
489	ATP2A3	221.085	-0.2622	0.064877	-4.04149	5.31123e-05	0.000516167
10434	LYPLA1	590.39	0.217323	0.0537758	4.04127	5.31614e-05	0.000516327
9793	CKAP5	3161.23	0.117299	0.0290279	4.04089	5.32485e-05	0.000516856
29906	ST8SIA5	29.6906	-0.71658	0.177431	-4.03864	5.37622e-05	0.000521523
10602	CDC42EP3	3673.62	-0.109929	0.0272233	-4.03804	5.39008e-05	0.000522547
147495	APCDD1	25.2355	0.901002	0.223203	4.03669	5.421e-05	0.000525223
1311	COMP	2715.74	0.268725	0.0665839	4.03589	5.43947e-05	0.000526691
84973	SNHG7	473.756	0.18036	0.0447022	4.0347	5.46724e-05	0.000529057
2271	FH	984.692	0.130299	0.0322979	4.03429	5.47672e-05	0.000529651
5066	PAM	4834.45	-0.0854436	0.0211831	-4.03357	5.4935e-05	0.000530949
3162	HMOX1	19107.9	-0.131485	0.0326195	-4.03088	5.55681e-05	0.00053674
11103	KRR1	507.114	-0.169481	0.0420937	-4.02627	5.66676e-05	0.000547027
157285	PRAG1	128.215	-0.328133	0.0815534	-4.02354	5.733e-05	0.000553084
197259	MLKL	406.204	0.212405	0.0527944	4.02325	5.74012e-05	0.000553434
10160	FARP1	2282.55	-0.130134	0.032347	-4.02307	5.74435e-05	0.000553505
10493	VAT1	11199.6	-0.0931124	0.0231489	-4.02232	5.76273e-05	0.000554939
9462	RASAL2	945.95	-0.1551	0.0385619	-4.0221	5.76819e-05	0.000555127
93986	FOXP2	201.777	-0.250519	0.0622916	-4.02171	5.77775e-05	0.000555709
54822	TRPM7	1396.5	-0.142179	0.0353773	-4.01895	5.84584e-05	0.000561918
7084	TK2	1383.87	-0.109237	0.0271824	-4.01868	5.85258e-05	0.000562224
442454	UQCRBP1	1748.39	-0.130624	0.0325116	-4.01779	5.87474e-05	0.000564011
80174	DBF4B	309.266	0.2427	0.0604216	4.01677	5.90007e-05	0.000565757
286144	TRIQK	523.337	0.173307	0.0431457	4.01677	5.90003e-05	0.000565757
54102	CLIC6	109.771	0.36233	0.0902355	4.01538	5.93506e-05	0.000568768
55254	TMEM39A	967.851	0.157355	0.039219	4.0122	6.01553e-05	0.000576131
4781	NFIB	784.249	-0.173451	0.0432421	-4.01115	6.04238e-05	0.000578353
23239	PHLPP1	414.383	-0.197657	0.0492909	-4.01001	6.07169e-05	0.000580807
8565	YARS1	2590.83	-0.103112	0.025715	-4.0098	6.07712e-05	0.000580975
8877	SPHK1	1225.84	-0.198283	0.0494524	-4.00958	6.08263e-05	0.000581151
50944	SHANK1	65.5921	-0.458585	0.114387	-4.00907	6.09583e-05	0.000582062
64105	CENPK	544.002	0.178805	0.0446058	4.00856	6.10895e-05	0.000582964
10043	TOM1	1204.68	-0.165868	0.0413897	-4.00747	6.13733e-05	0.000585318
6624	FSCN1	6485.41	0.146401	0.0365589	4.00451	6.21462e-05	0.000592333
10807	ENTR1	506.319	0.172709	0.0431478	4.00274	6.26143e-05	0.000596436
4751	NEK2	321.193	0.203837	0.0509266	4.00257	6.2659e-05	0.000596503
2119	ETV5	1374.48	-0.116335	0.0290797	-4.00055	6.31955e-05	0.000601249
5029	P2RY2	91.9289	-0.351779	0.0879754	-3.9986	6.37172e-05	0.000605849
79089	TMUB2	1124.21	0.146867	0.0367363	3.99787	6.39143e-05	0.000607359
80821	DDHD1	534.143	-0.169401	0.0423768	-3.9975	6.40147e-05	0.000607948
1965	EIF2S1	2190.3	0.107697	0.0269684	3.99345	6.51175e-05	0.000618051
6567	SLC16A2	2268.37	0.133417	0.0334183	3.99232	6.54292e-05	0.000620637
54206	ERRFI1	1165.49	0.135238	0.0338763	3.99213	6.54835e-05	0.00062078
3763	KCNJ6	119.875	0.360805	0.0903996	3.99122	6.57331e-05	0.000622774
23066	CAND2	98.6652	-0.36799	0.0922556	-3.98882	6.6404e-05	0.000628754
5818	NECTIN1	334.865	-0.254743	0.0638693	-3.9885	6.6492e-05	0.000629211
56993	TOMM22	752.38	0.210069	0.0527212	3.98452	6.76161e-05	0.000639467
165	AEBP1	13486.7	-0.175594	0.04408	-3.98354	6.78968e-05	0.000641739
4286	MITF	417.822	-0.175551	0.0441057	-3.98025	6.88439e-05	0.000649557
8887	TAX1BP1	1886.97	-0.118715	0.029826	-3.98026	6.88387e-05	0.000649557
23704	KCNE4	885.967	0.162493	0.040825	3.98024	6.8847e-05	0.000649557
23082	PPRC1	1102.78	0.122367	0.0307449	3.98008	6.88918e-05	0.000649592
9853	RUSC2	1664.9	0.107789	0.0270906	3.97883	6.9255e-05	0.000652629
4172	MCM3	3041.69	-0.090348	0.0227103	-3.97828	6.94157e-05	0.000653754
4502	MT2A	532.473	0.41814	0.105121	3.9777	6.95851e-05	0.000654571
8540	AGPS	1324.79	0.138436	0.0348021	3.97779	6.95575e-05	0.000654571
9920	KBTBD11	80.2548	0.458846	0.115359	3.97755	6.96293e-05	0.000654598
7965	AIMP2	607.15	0.163839	0.0411942	3.97723	6.97213e-05	0.000654686
84909	AOPEP	1554.2	-0.108563	0.0272953	-3.97735	6.96877e-05	0.000654686
1798	DPAGT1	870.018	0.153481	0.0385961	3.9766	6.99088e-05	0.000656058
7272	TTK	769.183	0.167566	0.0421406	3.97636	6.99768e-05	0.000656307
3685	ITGAV	6077.02	0.15652	0.0393725	3.97537	7.02709e-05	0.000658285
100874043	TPRG1-AS1	8.30859	1.66158	0.417963	3.97542	7.02561e-05	0.000658285
151011	SEPTIN10	1512.2	0.140869	0.0354387	3.97501	7.03774e-05	0.000658894
138639	PTPDC1	219.3	0.244729	0.061608	3.97236	7.11644e-05	0.000665868
2971	GTF3A	1265.73	0.121285	0.0305453	3.97064	7.16785e-05	0.000669888
348174	CLEC18A	14.3847	-0.864673	0.217766	-3.97065	7.16773e-05	0.000669888
11162	NUDT6	61.8936	0.490028	0.123478	3.96855	7.23105e-05	0.000675396
170689	ADAMTS15	141.321	0.404346	0.101919	3.96732	7.26853e-05	0.000678496
11234	HPS5	725.109	0.156628	0.0394858	3.96668	7.28807e-05	0.00067992
57695	USP37	260.938	-0.225583	0.056913	-3.96364	7.38144e-05	0.000688225
121642	ALKBH2	198.683	0.263123	0.0663945	3.96302	7.40075e-05	0.000689619
11339	OIP5	248.623	0.244242	0.0616487	3.96183	7.4376e-05	0.000692645
10417	SPON2	321.53	-0.219777	0.0554849	-3.96103	7.46278e-05	0.000694582
64780	MICAL1	1425.45	0.192694	0.0486662	3.95949	7.51089e-05	0.000698649
654433	PAX8-AS1	248.468	-0.232474	0.0587154	-3.95933	7.51599e-05	0.000698713
1432	MAPK14	1594.67	0.107937	0.0272689	3.95826	7.54973e-05	0.000701439
6882	TAF11	490.751	0.185896	0.0470219	3.9534	7.70483e-05	0.000715429
140576	S100A16	2251.83	-0.118686	0.0300241	-3.95304	7.7165e-05	0.000716093
10090	UST	538.1	0.187027	0.0473222	3.95221	7.74328e-05	0.000718157
27342	RABGEF1	1426.48	-0.108591	0.027479	-3.9518	7.75654e-05	0.000718546
64115	VSIR	950.647	0.1645	0.0416264	3.95183	7.75548e-05	0.000718546
493754	RABGEF1P1	512.002	-0.18255	0.0462034	-3.95101	7.78222e-05	0.000720504
79822	ARHGAP28	97.0697	-0.383711	0.0971318	-3.95041	7.80176e-05	0.000721891
10473	HMGN4	1216.92	0.14609	0.0369828	3.95022	7.80804e-05	0.00072205
10480	EIF3M	1435.5	0.136573	0.0345825	3.9492	7.84134e-05	0.000724706
5295	PIK3R1	762.957	0.146765	0.0371678	3.94872	7.85687e-05	0.000725718
576	ADGRB2	135.673	-0.317374	0.0804209	-3.94642	7.93288e-05	0.000732312
3385	ICAM3	362.491	0.2366	0.0599615	3.94587	7.95113e-05	0.000733569
64710	NUCKS1	8525.61	0.10421	0.0264256	3.94352	8.02933e-05	0.000740353
64220	STRA6	9.68847	1.11913	0.283849	3.94271	8.05657e-05	0.000742433
55752	SEPTIN11	8524.25	0.114369	0.0290195	3.94111	8.11066e-05	0.000746983
256364	EML3	1227.4	0.134263	0.0340704	3.94075	8.12263e-05	0.00074765
4331	MNAT1	497.58	0.220744	0.0560222	3.94029	8.13831e-05	0.000748659
6342	SCP2	3320.1	-0.104027	0.026418	-3.93775	8.225e-05	0.000756194
387914	SHISA2	64.8072	-0.381489	0.0969062	-3.93669	8.26149e-05	0.000759108
55450	CAMK2N1	100.502	0.41774	0.106149	3.93541	8.30543e-05	0.000762703
57558	USP35	394.441	0.219892	0.0558797	3.9351	8.31612e-05	0.000763242
3005	H1-0	2288.38	-0.144971	0.0368584	-3.93319	8.38263e-05	0.000768901
55706	NDC1	984.608	0.158853	0.04041	3.93104	8.45807e-05	0.000775372
55313	CPPED1	1028.07	0.149557	0.0380576	3.92975	8.50337e-05	0.000779074
730005	SEC14L6	26.051	-0.695667	0.177032	-3.92961	8.50834e-05	0.000779078
7251	TSG101	1001.37	0.151142	0.0384692	3.92892	8.53267e-05	0.000780855
8027	STAM	1012.43	-0.133082	0.0338781	-3.92826	8.55628e-05	0.000782564
7706	TRIM25	1876.63	-0.170002	0.0432793	-3.92802	8.56479e-05	0.000782837
80727	TTYH3	2907.97	-0.151478	0.0385646	-3.9279	8.56915e-05	0.000782837
23466	CBX6	3727.77	-0.103539	0.026373	-3.92596	8.63845e-05	0.000788713
1839	HBEGF	94.3517	-0.345743	0.0880703	-3.92576	8.64551e-05	0.000788903
90627	STARD13	679.954	0.153392	0.0391033	3.92273	8.75523e-05	0.000798455
2995	GYPC	978.131	-0.17344	0.0442519	-3.91938	8.8776e-05	0.000808848
79901	CYBRD1	8993.47	-0.121172	0.0309166	-3.91933	8.8794e-05	0.000808848
11120	BTN2A1	866.979	0.138065	0.0352521	3.9165	8.98453e-05	0.000817954
9788	MTSS1	181.376	-0.268022	0.0685501	-3.90987	9.2347e-05	0.000840246
255738	PCSK9	55.2091	-0.48359	0.123713	-3.90898	9.26882e-05	0.000842866
9550	ATP6V1G1	1364.91	0.145394	0.0372079	3.9076	9.32178e-05	0.000847196
55869	HDAC8	325.291	0.209628	0.0536612	3.90652	9.36364e-05	0.000850513
10592	SMC2	1948.32	0.116532	0.029837	3.90561	9.39881e-05	0.000853218
100113407	TMEM170B	68.0532	-0.411405	0.10535	-3.90514	9.41712e-05	0.000854391
57189	DENND11	117.055	-0.323139	0.0827574	-3.90465	9.43615e-05	0.000855627
57591	MRTFA	815.003	0.140632	0.0360224	3.90402	9.46083e-05	0.000857374
25924	MYRIP	481.511	0.222088	0.0568906	3.90378	9.47029e-05	0.000857741
387	RHOA	22369.1	0.100638	0.0257941	3.90159	9.55629e-05	0.000865035
166614	DCLK2	197.836	-0.237277	0.0608404	-3.89999	9.61956e-05	0.000870266
3096	HIVEP1	266.644	-0.259344	0.0665277	-3.89829	9.68741e-05	0.000875403
115817	DHRS1	266.107	-0.223198	0.0572536	-3.89841	9.68249e-05	0.000875403
7466	WFS1	1076.69	-0.128376	0.0329368	-3.89765	9.71322e-05	0.000877235
22999	RIMS1	38.1387	-0.55028	0.14121	-3.89689	9.74352e-05	0.000879471
3141	HLCS	671.123	-0.14524	0.0372747	-3.89646	9.76089e-05	0.000880537
6095	RORA	305.197	-0.244327	0.062736	-3.89452	9.83929e-05	0.000887104
51704	GPRC5B	9.15741	-1.15767	0.297533	-3.89091	9.98691e-05	0.00089939
63901	FAM111A	1156.15	-0.144243	0.0370714	-3.89096	9.98475e-05	0.00089939
10098	TSPAN5	1381.51	0.140229	0.0360588	3.8889	0.0001007	0.000906356
30850	CDR2L	864.928	0.167848	0.0431692	3.88814	0.000101017	0.00090818
56100	PCDHGB6	84.754	-0.375211	0.0965012	-3.88814	0.000101014	0.00090818
3735	KARS1	1783.13	0.111039	0.0285615	3.8877	0.000101198	0.000909285
2889	RAPGEF1	2040.68	0.0980118	0.0252178	3.88661	0.000101652	0.000912853
3376	IARS1	4981.95	-0.0823377	0.0211899	-3.88571	0.000102031	0.000915738
56650	CLDND1	741.55	0.156747	0.0403575	3.88396	0.000102767	0.000921823
81839	VANGL1	1417.6	0.124452	0.03207	3.88064	0.00010418	0.000933969
51258	MRPL51	2248.45	0.152526	0.0393174	3.87934	0.000104742	0.00093847
23176	SEPTIN8	2087.01	-0.0891377	0.0229884	-3.87751	0.000105531	0.000945003
2747	GLUD2	2053.47	-0.105765	0.027291	-3.87545	0.000106429	0.000952514
79627	OGFRL1	924.288	0.153524	0.0396492	3.87207	0.000107915	0.000965266
51063	CALHM2	1770.4	0.119884	0.0309698	3.87098	0.000108397	0.000969032
8898	MTMR2	1431.09	0.131759	0.0340577	3.8687	0.000109416	0.000977243
10342	TFG	2176.93	0.110657	0.0286035	3.86865	0.000109439	0.000977243
2766	GMPR	143.882	-0.295056	0.0762867	-3.86773	0.000109852	0.000980376
3015	H2AZ1	1537.14	0.17476	0.045221	3.86459	0.000111278	0.00099254
10137	RBM12	1555.7	0.124345	0.0321935	3.86244	0.000112258	0.00100072
835	CASP2	672.721	-0.155321	0.0402154	-3.86224	0.000112352	0.00100099
57658	CALCOCO1	1174.11	-0.175123	0.0453518	-3.86144	0.000112719	0.0010037
126133	ALDH16A1	723.704	0.164815	0.042693	3.86047	0.000113168	0.00100713
2896	GRN	8309.53	-0.136729	0.0354268	-3.85949	0.000113623	0.00101062
84868	HAVCR2	16.5003	-1.05501	0.273384	-3.85906	0.000113822	0.00101181
57731	SPTBN4	93.6913	-0.344329	0.0892345	-3.8587	0.000113991	0.00101275
54976	ADISSP	640.247	0.181162	0.0469518	3.85846	0.000114103	0.00101318
4085	MAD2L1	574.315	0.216505	0.0561233	3.85766	0.000114476	0.00101592
23325	WASHC4	1423.58	0.134901	0.0349868	3.85578	0.000115363	0.00102264
57463	AMIGO1	99.6195	-0.349478	0.0906366	-3.85582	0.000115343	0.00102264
26586	CKAP2	3494.28	0.139041	0.0360624	3.85556	0.000115464	0.00102297
595	CCND1	20788.6	-0.0840502	0.0218039	-3.85482	0.000115814	0.0010255
5719	PSMD13	1748.77	0.138062	0.0358357	3.85265	0.000116845	0.00103405
1291	COL6A1	56705.4	0.112389	0.0291732	3.85246	0.000116938	0.00103429
1889	ECE1	2383.63	0.116508	0.030248	3.85175	0.000117277	0.00103671
1639	DCTN1	5081.85	-0.109305	0.0283934	-3.84967	0.000118276	0.00104496
60676	PAPPA2	37.1877	-0.658636	0.171097	-3.84948	0.000118368	0.00104519
51477	ISYNA1	109.683	-0.37118	0.0964435	-3.84868	0.000118756	0.00104803
83696	TRAPPC9	360.49	-0.241061	0.0626638	-3.84689	0.000119625	0.00105511
729533	FAM72A	127.593	0.302778	0.0787202	3.84626	0.000119935	0.00105725
6772	STAT1	6565.74	-0.244413	0.0635712	-3.84472	0.00012069	0.00106332
4659	PPP1R12A	1584.66	-0.127706	0.0332251	-3.84367	0.000121208	0.00106729
8708	B3GALT1	4.7503	-1.7169	0.446748	-3.84311	0.000121487	0.00106915
23764	MAFF	618	-0.154182	0.0401288	-3.84218	0.000121948	0.00107261
6405	SEMA3F	409.289	-0.218421	0.0568537	-3.84181	0.000122129	0.00107361
3225	HOXC9	291.646	0.217968	0.0567663	3.83974	0.000123167	0.00108213
3625	INHBB	72.5638	-0.440046	0.114642	-3.83842	0.000123827	0.00108733
4814	NINJ1	754.433	-0.151966	0.0395925	-3.83824	0.000123919	0.00108754
284403	WDR62	890.366	0.151227	0.0394071	3.83755	0.000124268	0.00108999
9749	PHACTR2	1380.03	-0.131942	0.0344031	-3.83519	0.000125468	0.00109991
79781	IQCA1	77.9152	-0.392647	0.102441	-3.83291	0.000126636	0.00110954
57717	PCDHB16	160.95	-0.265416	0.0692694	-3.83165	0.000127285	0.00111461
51560	RAB6B	99.7033	-0.342438	0.0894291	-3.82916	0.000128584	0.00112536
134285	TMEM171	218.261	-0.258506	0.0675586	-3.8264	0.000130031	0.00113739
51154	MRTO4	542.337	0.171083	0.044717	3.82591	0.000130292	0.00113905
6672	SP100	1215.48	-0.169092	0.0442024	-3.8254	0.000130562	0.00114078
533	ATP6V0B	1344.81	0.208498	0.0545371	3.82304	0.000131815	0.00115109
60558	GUF1	528.43	0.156859	0.0410727	3.81905	0.000133969	0.00116926
10228	STX6	839.948	-0.125331	0.0328241	-3.81827	0.000134391	0.00117229
55268	ECHDC2	350.616	-0.250677	0.0657102	-3.81489	0.000136243	0.0011878
23254	KAZN	908.932	-0.143458	0.0376391	-3.8114	0.00013818	0.00120402
7090	TLE3	447.542	-0.181654	0.0477258	-3.8062	0.000141118	0.00122894
6810	STX4	741.362	-0.157399	0.0413602	-3.80557	0.00014148	0.00123142
92370	PXYLP1	601.246	-0.155037	0.0407607	-3.8036	0.000142609	0.00124057
54039	PCBP3	49.2264	0.53922	0.141829	3.80189	0.000143596	0.00124847
113444	SMIM12	1067.15	0.132416	0.034836	3.80114	0.000144033	0.00125158
6038	RNASE4	484.059	0.188387	0.0495763	3.79994	0.000144731	0.00125695
2632	GBE1	4022.18	-0.0966919	0.0254495	-3.79937	0.000145067	0.00125918
142	PARP1	997.282	-0.138822	0.0365452	-3.79864	0.000145494	0.0012622
56975	FAM20C	2678.29	0.126068	0.0331966	3.7976	0.000146103	0.00126678
79875	THSD4	224.183	-0.272409	0.0717598	-3.79613	0.000146974	0.00127364
3257	HPS1	1453.36	-0.117884	0.0310614	-3.79519	0.000147528	0.00127774
55101	DMAC2	712.371	0.164014	0.0432684	3.79062	0.000150275	0.00130082
10938	EHD1	4148.32	-0.128208	0.0338343	-3.78929	0.000151079	0.00130707
10801	SEPTIN9	7172.69	-0.0930555	0.0245597	-3.78896	0.000151282	0.00130811
51433	ANAPC5	2454.03	0.105104	0.027746	3.78808	0.000151817	0.00131202
7076	TIMP1	12848.5	0.108581	0.028668	3.78754	0.000152145	0.00131413
57586	SYT13	8.6556	-1.27522	0.336752	-3.78682	0.00015259	0.00131726
9643	MORF4L2	5896.35	0.083356	0.0220261	3.78441	0.000154073	0.00132934
8879	SGPL1	624.568	0.151651	0.0400871	3.78304	0.000154923	0.00133595
1647	GADD45A	860.386	-0.136226	0.0360233	-3.7816	0.000155822	0.00134224
84251	SGIP1	151.236	-0.317353	0.0839184	-3.78168	0.000155772	0.00134224
116985	ARAP1	1651.75	-0.139242	0.0368623	-3.77735	0.000158504	0.00136459
1499	CTNNB1	6205.7	0.0846761	0.0224413	3.77322	0.000161154	0.00138666
9521	EEF1E1	107.571	0.328185	0.0870003	3.77223	0.000161795	0.00139142
196792	FAM24B	64.8064	0.418075	0.110835	3.77203	0.000161922	0.00139176
6498	SKIL	566.573	0.187302	0.0496738	3.77065	0.000162824	0.00139875
3987	LIMS1	1948.99	-0.0942809	0.0250063	-3.77029	0.000163058	0.0014
84312	BRMS1L	243.576	0.221512	0.058781	3.76843	0.00016428	0.00140973
79870	BAALC	139.12	0.325702	0.0864862	3.76594	0.000165922	0.00142305
91869	RFT1	558.809	0.179104	0.0475691	3.76512	0.000166467	0.00142695
2352	FOLR3	33.8924	-0.606036	0.160972	-3.76485	0.000166648	0.00142773
389136	VGLL3	508.555	0.173014	0.0459704	3.76359	0.000167495	0.00143421
53947	A4GALT	1085.99	0.147453	0.0391849	3.763	0.000167887	0.00143679
57761	TRIB3	307.499	-0.23383	0.0621632	-3.76155	0.000168862	0.00144436
23190	UBXN4	2851.98	-0.0850362	0.0226112	-3.76079	0.000169375	0.00144796
11112	HIBADH	708.255	-0.143998	0.0383477	-3.75505	0.000173304	0.00148075
64343	AZI2	738.302	0.145493	0.0387761	3.75213	0.000175335	0.0014973
22881	ANKRD6	307.235	-0.194642	0.0518812	-3.75168	0.000175653	0.0014992
7915	ALDH5A1	190.533	-0.242324	0.0646038	-3.75093	0.000176179	0.00150288
26301	GBGT1	235.396	0.233447	0.0622406	3.75072	0.000176326	0.00150333
1545	CYP1B1	26509	0.0717353	0.0191276	3.75035	0.000176587	0.00150474
23508	TTC9	570.786	-0.167084	0.0445748	-3.7484	0.000177969	0.0015157
64983	MRPL32	565.731	0.166874	0.0445224	3.74809	0.000178188	0.00151675
113419	TEX261	2600.2	0.141801	0.0378386	3.74751	0.0001786	0.00151944
10460	TACC3	2786.7	0.117148	0.0312639	3.74706	0.000178916	0.00152132
64319	FBRS	1510.56	0.124247	0.0331654	3.74629	0.000179471	0.00152522
51660	MPC1	393.622	0.17864	0.0477123	3.74411	0.000181031	0.00153765
10439	OLFM1	180.009	-0.274953	0.0734396	-3.74393	0.000181166	0.00153797
55118	CRTAC1	131.973	0.589806	0.157578	3.74295	0.000181872	0.00154231
58476	TP53INP2	714.636	-0.170128	0.0454526	-3.74298	0.000181854	0.00154231
26056	RAB11FIP5	4847.85	-0.0846938	0.0226361	-3.74154	0.000182896	0.00155017
5690	PSMB2	2271.6	0.119005	0.0318193	3.74002	0.000184007	0.00155874
79770	TXNDC15	1709.19	0.125301	0.03351	3.73923	0.000184588	0.00156283
54890	ALKBH5	2703.44	-0.109773	0.0293801	-3.7363	0.000186749	0.00158028
2921	CXCL3	20.2186	0.668007	0.178885	3.73428	0.000188255	0.00159206
10921	RNPS1	1028.93	0.142634	0.038197	3.73416	0.000188342	0.00159206
858	CAV2	1987.22	0.10217	0.0273752	3.73223	0.000189793	0.00160347
80829	ZFP91	2068.37	-0.110123	0.0295146	-3.73115	0.000190609	0.00160951
7011	TEP1	596.49	-0.192554	0.051629	-3.72958	0.000191803	0.00161873
933	CD22	13.7857	-0.868399	0.23305	-3.72623	0.000194366	0.00163949
56929	FEM1C	573.484	-0.152904	0.0410448	-3.72531	0.000195079	0.00164462
9677	PPIP5K1	300.135	-0.18901	0.0507475	-3.72451	0.000195694	0.00164893
3842	TNPO1	2480.57	0.147197	0.0395257	3.72409	0.000196022	0.00165081
80149	ZC3H12A	212.637	0.267492	0.0718406	3.72341	0.000196548	0.00165437
55154	MSTO1	727.553	0.150865	0.0405194	3.72327	0.000196661	0.00165444
25797	QPCT	299.554	-0.208303	0.0559562	-3.7226	0.000197179	0.00165791
7458	EIF4H	5717.7	0.111052	0.0298373	3.72193	0.000197702	0.00166143
84254	CAMKK1	645.61	-0.174853	0.0469943	-3.72072	0.000198653	0.00166766
727957	MROH1	914.968	-0.171533	0.0461011	-3.7208	0.000198592	0.00166766
3014	H2AX	2140.76	0.148525	0.039921	3.72046	0.000198859	0.0016685
80852	GRIP2	30.8209	-0.589507	0.15849	-3.71952	0.000199605	0.00167387
169200	TMEM64	336.173	0.200202	0.0538769	3.71591	0.000202474	0.00169703
9194	SLC16A7	508.525	0.205811	0.0554109	3.71426	0.000203796	0.00170721
26286	ARFGAP3	1447.17	0.110799	0.0298473	3.71219	0.00020547	0.00172032
252995	FNDC5	23.8475	-0.710189	0.191347	-3.71152	0.000206015	0.00172394
10766	TOB2	1310.76	0.119325	0.0321509	3.7114	0.00020612	0.00172394
3075	CFH	2416.7	-0.102929	0.0277428	-3.7101	0.000207176	0.00173186
122622	ADSS1	102.681	-0.425628	0.114732	-3.70975	0.000207464	0.00173336
51700	CYB5R2	333.788	0.200027	0.0539219	3.70957	0.00020761	0.00173366
64061	TSPYL2	585.917	-0.235092	0.063439	-3.7058	0.000210724	0.00175873
2006	ELN	16815.3	-0.134614	0.0363346	-3.70483	0.00021153	0.00176453
25923	ATL3	6169.48	0.131089	0.0353904	3.70407	0.00021217	0.00176894
8038	ADAM12	8755.47	-0.073466	0.0198498	-3.70109	0.000214671	0.00178885
9961	MVP	7655.86	-0.097267	0.026294	-3.6992	0.000216279	0.0018013
54625	PARP14	604.504	-0.382814	0.103498	-3.69876	0.000216656	0.00180349
57117	INTS12	329.792	0.198394	0.0536425	3.69845	0.000216921	0.00180475
8013	NR4A3	56.5153	-0.468054	0.126571	-3.69795	0.000217352	0.00180738
8323	FZD6	1158.12	0.131929	0.0356812	3.69743	0.000217791	0.00181008
6907	TBL1X	446.972	-0.171465	0.0463875	-3.69637	0.000218705	0.00181673
160418	TMTC3	1259.07	0.136624	0.0369831	3.69423	0.000220554	0.00183113
57126	CD177	4.76209	-1.35034	0.365687	-3.6926	0.000221976	0.00184197
151126	ZNF385B	283.95	-0.219312	0.0593947	-3.69244	0.000222111	0.00184213
10174	SORBS3	2281.51	0.0919817	0.0249197	3.69113	0.000223261	0.00185069
51621	KLF13	1144.02	-0.105079	0.0284741	-3.69034	0.000223958	0.0018555
90525	SHF	36.4595	-0.531138	0.143934	-3.69016	0.000224113	0.00185582
4796	TONSL	572.416	-0.227678	0.0617043	-3.68982	0.000224411	0.00185731
5305	PIP4K2A	1078.41	0.120534	0.0326687	3.6896	0.00022461	0.00185799
10166	SLC25A15	396.144	0.186449	0.0505819	3.68609	0.000227727	0.00188279
6094	ROM1	108.146	0.355246	0.0964106	3.68472	0.00022895	0.00189192
1431	CS	2318.96	0.168878	0.0458453	3.68366	0.000229913	0.00189805
770	CA11	26.4985	-0.677836	0.18402	-3.6835	0.000230052	0.00189805
4741	NEFM	8.79143	-0.921347	0.250122	-3.6836	0.000229966	0.00189805
113612	CYP2U1	523.943	-0.180711	0.0490733	-3.68248	0.000230975	0.00190468
9871	SEC24D	4003.19	0.088049	0.0239153	3.6817	0.000231681	0.0019095
57085	AGTRAP	824.164	0.150834	0.0409737	3.68125	0.000232095	0.00191114
256356	GK5	426.561	0.185902	0.0505002	3.68122	0.000232121	0.00191114
8703	B4GALT3	512.211	0.180661	0.049081	3.68087	0.000232439	0.00191276
55585	UBE2Q1	1327.95	0.11441	0.0310868	3.68033	0.000232928	0.00191579
3925	STMN1	4801.35	0.153384	0.041684	3.67968	0.000233527	0.00191872
23426	GRIP1	6.13642	-1.19787	0.325525	-3.6798	0.000233414	0.00191872
1476	CSTB	3498.07	-0.130854	0.0355819	-3.67755	0.000235482	0.00193278
23236	PLCB1	295.158	-0.214679	0.0583743	-3.67763	0.000235412	0.00193278
412	STS	2524.62	-0.101345	0.0275804	-3.67454	0.000238275	0.00195469
3185	HNRNPF	5018.81	-0.0820099	0.0223207	-3.67417	0.000238627	0.00195657
771	CA12	7250.92	-0.0703675	0.0191592	-3.67277	0.000239934	0.00196576
64506	CPEB1	118.912	-0.327418	0.089149	-3.67271	0.000239996	0.00196576
10428	CFDP1	464.672	-0.198306	0.0539988	-3.67242	0.000240264	0.00196694
9868	TOMM70	1704.96	0.0939837	0.0255957	3.67186	0.000240789	0.00197022
4314	MMP3	14729.3	0.10186	0.0277492	3.67073	0.000241859	0.00197795
115708	TRMT61A	629.28	0.157349	0.0428917	3.66852	0.000243961	0.00199411
5962	RDX	1950.11	0.126463	0.0344812	3.66759	0.000244846	0.00200031
81605	URM1	1154.79	0.145861	0.0398006	3.6648	0.000247529	0.00202119
2167	FABP4	63.3752	0.517666	0.141271	3.66435	0.000247968	0.00202373
2767	GNA11	3393.15	0.10141	0.0276804	3.66359	0.000248705	0.0020287
285367	RPUSD3	398.628	0.196656	0.0537153	3.66107	0.000251163	0.0020477
7148	TNXB	313.101	-0.228738	0.062486	-3.66063	0.000251597	0.00205018
7030	TFE3	2095.64	0.0898978	0.0245679	3.65916	0.000253044	0.00206091
115399	LRRC56	10.5489	-1.02881	0.281199	-3.65864	0.000253562	0.00206407
646962	HRCT1	162.25	0.267082	0.0730235	3.65748	0.000254703	0.00207229
23314	SATB2	139.569	0.298979	0.0818298	3.65367	0.000258523	0.00210229
83732	RIOK1	338.478	0.192035	0.0525731	3.65273	0.000259465	0.00210887
5432	POLR2C	1196.14	0.118665	0.032509	3.65022	0.000262021	0.00212855
5829	PXN	3555.74	0.119793	0.0328277	3.64915	0.000263107	0.00213628
5157	PDGFRL	400.203	0.198349	0.054363	3.64861	0.000263663	0.0021397
5361	PLXNA1	4055.32	-0.114749	0.0314544	-3.64812	0.000264169	0.0021427
3980	LIG3	489.209	0.164498	0.0450967	3.64768	0.000264623	0.0021452
10124	ARL4A	314.389	0.190672	0.052274	3.64756	0.000264748	0.0021452
2242	FES	198.26	-0.22979	0.0630171	-3.64647	0.000265871	0.0021532
5797	PTPRM	1697.54	-0.118247	0.0324303	-3.64617	0.000266175	0.00215456
11128	POLR3A	860.133	-0.120647	0.0330946	-3.64553	0.000266843	0.00215776
57171	DOLPP1	448.57	0.18262	0.050094	3.64556	0.000266814	0.00215776
7813	EVI5	345.499	0.184147	0.0505547	3.64252	0.000269983	0.00218204
4779	NFE2L1	11002.6	0.061498	0.016888	3.64151	0.000271041	0.00218948
5465	PPARA	658.092	-0.155803	0.0427926	-3.64089	0.000271701	0.00219257
57120	GOPC	1354.38	0.132286	0.036333	3.64093	0.000271656	0.00219257
79173	BRME1	45.3169	-0.459902	0.126328	-3.64054	0.00027207	0.00219443
7803	PTP4A1	2604.05	0.127467	0.0350152	3.64032	0.000272303	0.00219519
10983	CCNI	5275.92	0.0756146	0.0207763	3.63946	0.000273209	0.00220138
9337	CNOT8	780.787	0.133685	0.0367339	3.63927	0.000273415	0.00220192
100129434	LOC100129434	31.4125	0.587165	0.161367	3.63871	0.00027401	0.00220559
5507	PPP1R3C	3958.65	0.120023	0.0329886	3.63833	0.00027441	0.00220708
5781	PTPN11	3442.09	0.105527	0.0290046	3.63827	0.000274474	0.00220708
55355	HJURP	1747.87	0.126394	0.034751	3.63712	0.000275703	0.00221584
28511	NKIRAS2	948.058	0.13009	0.0357698	3.63686	0.000275977	0.00221692
2316	FLNA	79293.3	-0.118592	0.0326174	-3.63583	0.000277084	0.00222467
146691	TOM1L2	1373.82	0.146673	0.0403571	3.63439	0.000278635	0.002236
353	APRT	1361.2	0.125592	0.0345579	3.63424	0.000278805	0.00223622
2053	EPHX2	146.922	-0.268518	0.0739869	-3.62927	0.000284224	0.00227854
195827	PRXL2C	246.204	0.232717	0.0641291	3.62888	0.000284648	0.00228079
63027	SLC22A23	388.585	-0.179899	0.0495761	-3.62874	0.000284811	0.00228094
11167	FSTL1	36672.2	0.0781741	0.0215492	3.6277	0.00028596	0.00228898
60488	MRPS35	854.434	0.131361	0.0362206	3.62668	0.000287084	0.00229682
79442	LRRC2	203.498	-0.243499	0.0671482	-3.62629	0.000287518	0.00229913
57415	CEP15	280.425	0.210435	0.0580587	3.62452	0.000289497	0.00231379
1837	DTNA	39.9277	-0.508557	0.140366	-3.62308	0.00029112	0.00232558
683	BST1	182.634	-0.248206	0.0685301	-3.62185	0.000292505	0.00233429
79080	CCDC86	727.218	0.137399	0.037936	3.62186	0.000292492	0.00233429
90	ACVR1	1871.73	-0.086394	0.0238549	-3.62165	0.000292727	0.00233489
7108	TM7SF2	41.3254	-0.51593	0.142476	-3.62117	0.000293271	0.00233805
2199	FBLN2	631.047	-0.18513	0.0511317	-3.62065	0.000293866	0.00234162
54453	RIN2	836.536	-0.135804	0.0375135	-3.62015	0.000294433	0.00234495
100287482	SMKR1	24.628	-0.628474	0.17364	-3.61941	0.00029527	0.00235044
80017	DGLUCY	635.917	-0.154821	0.0427841	-3.61866	0.000296136	0.00235615
55589	BMP2K	452.208	-0.162634	0.0449465	-3.61839	0.000296443	0.00235741
1595	CYP51A1	996.82	-0.125355	0.0346493	-3.61781	0.000297106	0.00236031
55829	SELENOS	1286.5	0.115797	0.0320074	3.61782	0.000297094	0.00236031
54386	TERF2IP	1282.06	-0.106605	0.0294724	-3.61712	0.000297894	0.00236539
58505	OSTC	1237.58	0.200103	0.0553287	3.61662	0.000298479	0.00236884
7079	TIMP4	100.838	0.347805	0.0962071	3.61517	0.00030015	0.00238091
400043	LINC02381	245.102	0.218156	0.0604211	3.6106	0.000305492	0.00242207
56681	SAR1A	2278.02	0.0991407	0.0274634	3.60991	0.000306298	0.00242725
[truncated: 26,396 more rows]
