# Supplementary material for: Synovial Fluid Extracellular Vesicles from Patients with Severe Osteoarthritis Differentially Promote a Pro-Catabolic, Inflammatory Chondrocyte Phenotype
Source: Biomolecules. 2025 Jun 6;15(6):829. doi: 10.3390/biom15060829 (PMC12190261; doi:10.3390/biom15060829)
Supplement: Supplementary file 1 [file biomolecules-15-00829-s001.zip › Supplementary Table S3 USRs synovial fluid vs untreated.xls]

## Sheet: Sheet0
Upstream Regulator	Expr Log Ratio	Molecule Type	Predicted Activation State	Activation z-score	p-value of overlap	Target Molecules in Dataset	Mechanistic Network
ABCA1	1.02	transporter	Activated	2.456	8.25e-06	ABCA1,APOB,APOE,CSF3,IL6,MMP9,PMP22,PPARGC1A,PTGS2	282 (23)
dexamethasone		chemical drug	Activated	6.976	7.23e-58	ABCA1,ACKR3,ACP5,ACTA2,ADAMTS1,ADAMTS15,ADGRG2,ADRA2C,AFP,ALOX15B,AMIGO2,ANGPTL4,ANGPTL7,ANKRD1,ANPEP,APOD,APOE,APOL6,ATF3,B3GNT5,BIRC3,BMP2,BMP6,C3,C3AR1,C5AR1,CCL20,CCL26,CCL5,CCR1,CD177,CD226,CD274,CDH2,CEBPD,CHAD,CILP,CMPK2,COL15A1,COL1A2,COL26A1,COL3A1,COL7A1,CPA4,CSF2,CX3CL1,CXCL1,CXCL12,CXCL2,CXCL3,CXCL5,CXCL8,CYP19A1,CYP1A1,DDIT4,DGKG,DUSP4,EDNRA,EGLN3,ELOVL7,ENPP1,EPHB1,EREG,FABP4,FBLN2,…	349 (15)
ABL1	-0.045	kinase	Inhibited	-2.153	0.00484	BMP2,C3,IER3,MMP1,MMP9	309 (19)
TGFB1	-0.007	growth factor		-0.533	3.66e-47	ABCA1,ACP5,ACSS1,ACTA2,ACVRL1,ADAM19,ADAMTS12,ADAMTS6,ADGRG2,AFP,ANGPTL4,ANKRD1,ANPEP,APOB,APOE,ARC,ATF3,BIRC3,BMP2,BMP6,C3,C3AR1,C5AR1,CALB2,CAMK2N1,CARMN,CCL20,CCL5,CCR1,CD226,CD274,CD72,CDH2,CEBPD,CHI3L2,CIITA,CLDN4,CNN1,COL16A1,COL1A2,COL3A1,COL5A3,COL6A3,COL7A1,COL8A1,COMP,CPXM1,CSF2,CX3CL1,CXCL1,CXCL12,CXCL3,CXCL8,CYP19A1,CYP1A1,DACT1,DDIT4,DEPTOR,DISP2,DLL3,DLX2,DOCK4,DUSP4,E2F5,EDNRA,ENPP…	335 (16)
beta-estradiol		chemical - endogenous mammalian		0.841	6.9e-46	ABCA1,ACKR3,ACP5,ACSS1,ACTA2,ADAMTS1,ADGRG2,ADM2,ADRA2C,AFP,AGTR1,ANPEP,APCDD1,APOD,APOE,ARC,ATF3,BIRC3,BMP2,BMP6,C15orf48,C1QTNF6,C3,C5AR2,CA12,CACNA1G,CBS,CCL20,CCL5,CCR1,CD274,CDH2,CEBPD,CHRDL2,CLDN4,CNN1,COL1A2,COL3A1,COL7A1,COLEC12,COMP,CPM,CPXM1,CSF2,CST1,CTH,CXCL1,CXCL12,CXCL2,CXCL3,CXCL5,CXCL8,CYP19A1,CYP1A1,DCLK1,DDIT4,DUSP4,EGR4,ENPP2,EREG,F2R,FABP4,FBLN2,FGF1,FGF9,FGFBP1,FLNC,FOS,FOSB,…	386 (21)
adenosine		chemical - endogenous mammalian	Inhibited	-2.414	0.000107	BMP2,CCL5,CD274,CXCL8,FOS,IL1R1,IL6,PMAIP1,PTGS2	272 (19)
IMMUNOGLOBULIN (complex)		complex		-0.183	1.62e-36	ACTA2,ADAM19,ADAM23,ADAMTS12,ANPEP,APOE,ARC,ATF3,BIRC3,BMP2,C3,C3AR1,C5AR1,CACNA2D3,CAMK2B,CBS,CCL20,CCL5,CCR1,CD226,CD274,CD72,CDH2,CEBPD,CIITA,CLEC3B,CMPK2,COL1A2,COL3A1,COL6A3,CSF2,CSF3,CTH,CTHRC1,CX3CL1,CXCL1,CXCL12,CXCL2,CXCL3,CXCL5,CXCL8,DDIT4,DUSP4,EGR4,EIF4EBP3,ELOVL7,FABP4,FADS2,FAIM2,FGF1,FGL2,FKBP5,FOS,FOSB,GRIA1,GRIN2A,HAVCR2,HBEGF,HSPA6,ICOSLG,IER3,IFI44L,IGFBP4,IL11,IL1R1,IL1RN,IL2R…	311 (15)
lipopolysaccharide		chemical drug	Inhibited	-4.802	3.68e-36	ABCA1,ACKR3,ACP5,ACTA2,ADAMTS1,AGTR1,ANGPTL4,ANKRD1,APOB,APOE,APOL6,ARC,ATF3,BIRC3,BMP2,C3,C3AR1,C5AR1,CCL20,CCL5,CCR1,CD274,CD72,CDH2,CEBPD,CIITA,CMPK2,COL1A2,COL3A1,COL5A3,CSF2,CSF3,CTH,CX3CL1,CXCL1,CXCL12,CXCL2,CXCL3,CXCL5,CXCL8,CYP1A1,CYTIP,DCLK1,DDIT4,DUSP4,EGLN3,EGOT,EGR4,ELOVL7,ENPP2,EREG,F2R,FABP4,FBLN2,FCRLA,FGF1,FGL2,FKBP5,FLNC,FOS,FOSB,FST,GAL,GALNT15,GAP43,GBP5,GDF15,GPC4,GPR183,GUCY1…	337 (16)
tetradecanoylphorbol acetate		chemical drug	Inhibited	-4.414	8.34e-34	ABCA1,ADAMTS1,ADAMTS12,AGTR1,ALOX15B,AMIGO2,ANGPTL4,ARC,ATF3,B3GNT5,BIRC3,BMP2,BMP6,C3,C3AR1,C5AR1,CBS,CCL20,CCL5,CD226,CD274,CDCP1,CIITA,CSF2,CSF3,CXCL1,CXCL12,CXCL2,CXCL3,CXCL8,CYP19A1,CYP1A1,DDIT4,EGR4,EREG,FGFBP1,FKBP5,FLG,FOS,FOSB,FST,GAL,GALNT15,GAP43,GDF15,GRIN2A,H19,HAS2,HBEGF,HGF,HOPX,HSD11B1,ICOSLG,IER3,IL11,IL1RN,IL2RG,IL6,IL7R,INHBA,IRF4,ISG15,ITGA5,ITGAX,KIF25-AS1,KREMEN2,KRTAP2-3/KR…	282 (12)
ESR2	-0.052	ligand-dependent nuclear receptor		0.958	1.01e-33	ABCA1,ACKR3,ADAMTS1,ANPEP,APOE,ATF3,BMP2,C3,C3orf80,CA12,CBS,CCL20,CDH2,CEBPD,CLDN4,CNN1,COL16A1,COL1A2,COL5A3,COL7A1,COMP,CPM,CSF2,CST1,CTHRC1,CXCL12,CXCL2,CXCL8,CYP19A1,EDNRA,ENPP2,EREG,FBLN2,FBN2,FKBP5,FOS,FST,ICOSLG,IGFBP4,IL1R1,IL6,KCNT2,KRT14,KRT16,KRT19,LAPTM5,LHB,LPL,LRATD1,MAOA,MMP1,MMP13,MMP3,MMP9,MSC,NBL1,NID2,NKX3-1,NR4A3,NRG1,PDK4,PDZK1,PLXNC1,PMAIP1,POSTN,POU5F1,PSAT1,PTGS2,PTX3,PYC…	362 (20)
ADORA3	-0.049	G-protein coupled receptor	Inhibited	-2	0.000967	CCL5,CSF2,CXCL3,CXCL8	278 (18)
AHR	0.397	ligand-dependent nuclear receptor	Inhibited	-2.675	9.65e-26	ACKR3,ACP5,ACTA2,ADAM19,AMIGO2,ATF3,CAMK2N1,CCL20,CCL5,CD274,CDH2,CEBPD,CGREF1,CLEC2B,COL14A1,COL16A1,COL1A2,COL3A1,COL6A3,CPA4,CPB1,CYP19A1,CYP1A1,DACT2,EGLN3,EREG,FABP4,FBLN2,FBN2,FGF9,FOS,GDF15,HAVCR2,HUNK,IL1R1,IL6,IL7R,IRF4,ITGA11,ITGA5,LAMC2,LBP,MMP1,NFATC2,NID1,NID2,NNMT,NOTCH3,NPTX1,OLFML1,OXTR,PDE4B,PDGFD,PMP22,POU5F1,PTGER4,PTGS2,PTX3,SERPINA12,SERPINB2,SLC40A1,SLC7A11,SNAI2,SRPX,STEAP4…	302 (20)
SP600125		chemical drug	Activated	2.274	9.59e-31	ABCA1,ACTA2,APOE,ATF3,CCL20,CCL5,CD274,CDH2,CDX1,CHAC1,CLDN4,COL7A1,COL8A1,CPM,CSF2,CSF3,CTHRC1,CXCL1,CXCL2,CXCL3,CXCL5,CXCL8,CYP1A1,DDIT4,EGOT,FGF1,FOS,FOSB,IL11,IL1R1,IL1RN,IL6,INHBA,ISG15,LAPTM5,MAFB,MMP1,MMP12,MMP13,MMP3,MMP9,NUPR1,PCK2,PDGFD,PER1,PLA2G4A,PLK2,POSTN,POU5F1,PTGS2,PTX3,RGS4,RUNX2,SNAI2,THBS2,TRIB3,TRIM63,TRPC6,ZFP36	312 (16)
AKT1	0.095	kinase	Inhibited	-2.169	5.21e-11	ACTA2,ANKRD1,BIRC3,BMP2,CBS,CCL5,CEBPD,COL8A1,CXCL8,FOS,FOSB,GDF15,HAVCR2,HUNK,IL11,IL6,KLF15,MMP9,MYOCD,NFATC2,NOTCH3,NOX4,PLA2G4A,PMAIP1,PPARGC1A,PTGS2,RAMP1,SLC7A11,SNAI2,THBS2,TRIM63	299 (20)
PD98059		chemical - kinase inhibitor	Activated	4.111	2.89e-29	ABCA1,ACTA2,AGTR1,ANKRD1,ANPEP,ATF3,BMP2,C3,CCL20,CCL5,CCR1,CDH2,CEBPD,COL1A2,COL3A1,CSF2,CXCL1,CXCL5,CXCL8,CYP19A1,CYP1A1,DUSP4,EREG,F2R,FABP4,FGFBP1,FKBP5,FOS,FOSB,GAP43,GDNF,GRIA1,HAS2,HBEGF,HGF,IER3,IL1RN,IL6,ITGAX,KLF15,KRT19,LHB,LPL,MMP1,MMP10,MMP12,MMP13,MMP3,MMP7,MMP9,MT1F,MYOCD,NGF,PER1,PLA2G4A,POSTN,PRSS3,PTGS2,PTHLH,PTX3,RUNX2,SCNN1A,SELENOP,SELL,SERPINB2,SNAI2,ST6GAL1,STC1,TNFRSF11B,T…	317 (18)
AKTIP	-0.104	other	Inhibited	-2.425	5.64e-05	COL14A1,COL16A1,COL1A2,COL3A1,PLA2G2A,PPARGC1A
STAT3	0.176	transcription regulator		-0.595	1.73e-28	ACTA2,ANGPTL4,BMP2,C3,C5AR1,CA9,CCL20,CCL5,CCR1,CD226,CD274,CDH2,CEBPD,CIITA,CMPK2,COL1A2,COL3A1,CSF2,CSF3,CX3CL1,CXCL12,CXCL2,CXCL3,CXCL8,DDIT4,ENPP2,FGL2,FLG,FOS,FST,GAP43,GRIN2A,H19,HAS2,HAVCR2,HGF,IL11,IL1R1,IL1RN,IL33,IL6,IL7R,IRF4,ISG15,ITGA5,LBP,LIF,MAFB,MMP1,MMP10,MMP12,MMP13,MMP3,MMP7,MMP9,NFATC2,NOTCH3,NOX4,PCSK1,PEG10,PLA2G2A,PLA2G4A,PMAIP1,POU5F1,PPARGC1A,PPP1R9A,PTGS2,PTX3,PYCR1,RUNX…	315 (15)
IL6	-1.187	cytokine		-1.039	5.35e-28	ABCA1,ACP5,ACTA2,ACVRL1,ADAMTS1,AFP,ANPEP,APOB,APOE,ARC,ATF3,BMP2,BMP6,C3,C5AR1,CCL20,CCL5,CCR1,CD274,CDH2,CEBPD,CIITA,COL3A1,COMP,CSF2,CXCL1,CXCL5,CXCL8,CYP19A1,CYP1A1,CYTIP,EGLN3,ENPP2,EREG,FOS,GAL,GAP43,H19,HAS2,HGF,ICOSLG,IGFBP4,IL11,IL1R1,IL1RL1,IL1RN,IL2RG,IL6,IL7R,IRF4,KRT14,KRT18,LBP,LIF,LPL,MERTK,MMP1,MMP10,MMP12,MMP13,MMP3,MMP7,MMP9,MT1E,MT1F,NCF2,NGF,OXTR,PCSK1,PLA2G2A,PLK2,POU5F1,PTGE…	301 (15)
AGT	-0.162	growth factor		1.055	3.11e-27	ACP5,ACTA2,ADAM23,AGTR1,ANGPTL4,ATF3,BMP2,BMP6,C1QTNF6,C3,C5AR1,CAMK2B,CBS,CCL5,CCR1,CGREF1,CILP,CNN1,COL14A1,COL15A1,COL16A1,COL1A2,COL3A1,COL6A3,COL8A1,COMP,CPXM1,CTHRC1,CXCL12,CXCL8,CYP19A1,DCLK1,EDNRA,ENPP1,EREG,F2R,FABP4,FBLN2,FKBP5,FOS,GALNT13,GAP43,GDF15,GLDN,HAS2,HBEGF,HGF,IGFBP4,IL6,IRF6,ISG15,ITGA10,ITGA5,ITGAX,KLF15,LIF,MAFB,MFAP2,MKNK2,MMP12,MMP13,MMP9,MYBL1,NCALD,NCF2,NGF,NID1,NOTCH3…	348 (20)
ANXA1	-0.043	enzyme	Activated	2.311	6.32e-05	ACTA2,CXCL8,HAVCR2,IL6,PLA2G4A,PTGS2,SELL,TSC22D3	261 (20)
progesterone		chemical - endogenous mammalian		0.632	2.66e-26	ACP5,ACTA2,ADAMTS1,AGTR1,APOD,APOE,ATF3,BIRC3,BMP2,C3,C5AR1,CA12,CCL20,CCL5,CD248,CDH2,CEBPD,CLDN4,COL15A1,CX3CL1,CXCL12,CXCL8,CYP19A1,CYP1A1,EDNRA,ENPP1,ENPP2,F2R,FKBP5,FOS,FST,GAL,GAP43,GRIA1,H19,HBEGF,HGF,HOPX,HSD11B1,HUNK,IL33,IL6,INHBA,ITGA11,ITGA5,KLF9,KRT7,LHB,LIF,LPL,MAOA,MMP1,MMP13,MMP3,MMP7,MMP9,NBL1,NOTCH3,NPY4R2,NUPR1,OXTR,PLK2,PMP22,POSTN,PTGER4,PTGS2,PTX3,RELN,SFRP4,SPINK1,STEAP1,TI…	327 (20)
prostaglandin E2		chemical - endogenous mammalian		-0.684	4.58e-26	ACTA2,ADAMTS1,ANGPTL4,ARC,ATF3,BIRC3,BMP2,C5AR1,CCL20,CCL5,CCR1,CD226,CD274,CEBPD,CIITA,CSF3,CXCL1,CXCL12,CXCL5,CXCL8,CYP19A1,CYTIP,DCLK1,EREG,F2R,FOS,FOSB,FST,HAS2,ICOSLG,IER3,IGFBP4,IL1R1,IL1RN,IL2RG,IL6,IL7R,IRF4,ITGA5,MAFB,MMP1,MMP13,MMP19,MMP3,MMP7,MMP9,PDE4B,PLA2G4A,PLK2,POU5F1,PTGER4,PTGS2,RUNX2,SELL,SNAI2,TNFRSF11B,TSC22D3	264 (12)
CG (complex)		complex		-1.021	4.77e-26	ACTA2,ADAMTS1,ANGPTL4,APCDD1,BMP2,BMP6,C3orf80,CCL20,CDH2,CEBPD,CNN1,CPM,CX3CL1,CXCL12,CXCL3,CXCL8,CYP19A1,ENPP2,EREG,FABP4,FGF9,FGL2,FKBP5,FOS,FST,FZD4,GAL,GATA6,HAS2,HSD11B1,IER3,IGFBP4,IL11,IL1RL1,IL33,IL6,INHBA,KCNT2,LIF,MMP1,MMP10,MMP19,MMP3,MMP9,NEBL,OXTR,PMAIP1,PTGS2,PTX3,RASD1,RGS20,RGS4,RUNX2,SCUBE1,SELENOP,SFRP2,SFRP4,SLC4A4,ST8SIA4,STC1,STEAP1,TAC1,TFPI2,TIMP4,TMEM158,TRIB3	352 (20)
ANXA2	0.074	other	Inhibited	-2.109	0.00207	CDH2,IL6,MMP1,MMP9,PTGS2	273 (20)
LY294002		chemical drug	Activated	3.262	5.96e-26	ABCA1,ACKR3,ACTA2,ADAMTS1,ANPEP,APOE,ATF3,BIRC3,BMP2,CA9,CCL20,CCL5,CCR1,CD274,CDH2,CLDN4,COL1A2,CSF2,CSF3,CXCL1,CXCL2,CXCL3,CXCL5,CXCL8,CYP19A1,DUSP4,EGOT,EREG,F2R,FOS,FOSB,GDF15,GPR183,HAS2,HAVCR2,HBEGF,HGF,IER3,IL1RN,IL33,IL6,LAMC2,LIF,MMP13,MMP9,NPTX1,NR4A3,P2RY6,PDE4B,PLA2G2A,PLK2,PMAIP1,POSTN,POU5F1,PTGS2,PTX3,RUNX2,S1PR1,SLC7A11,SNAI2,SULT1C2,TAC1,TFPI2,TRIB2,VGF,ZBTB16,ZFP36	297 (13)
U0126		chemical drug	Activated	4.006	6e-26	ACKR3,ACTA2,ANGPTL4,ARC,ATF3,BIRC3,BMP6,C3,CA9,CCL5,CD274,CEBPD,CIITA,CLDN4,CSF2,CSF3,CXCL1,CXCL12,CXCL2,CXCL5,CXCL8,CYP19A1,DUSP4,ENPP2,EREG,FABP4,FAIM2,FKBP5,FOS,FOSB,GDF15,GDNF,GRIA1,HBEGF,IER3,IL6,INHBA,ITGA5,LHB,LIF,LPL,MMP1,MMP12,MMP13,MMP3,MMP9,NR4A3,NXPH4,PER1,PLA2G4A,PLK2,POSTN,PTGS2,RUNX2,SCNN1A,SERPINB2,SNAI2,SPI1,SPNS2,STC1,TAC1,TFPI2,TIMP3,TMEM158,TNFRSF11B,TRAF1,TSC22D3,ZFP36	331 (19)
ANXA7	-0.046	ion channel	Inhibited	-2.433	0.00884	ALOX15B,CDH2,FGF9,FST,GDNF,HGF
AP1 (complex)		complex	Inhibited	-2.351	3.23e-10	ATF3,C3AR1,CCL5,CSF2,CXCL12,CXCL8,FABP4,FOS,IL33,IL6,KLF9,KRT18,LPL,MMP1,MMP12,MMP13,MMP3,MMP7,MMP9,NGF,PLA2G2A,PTGS2,SNAI2	211 (16)
fluticasone propionate		chemical drug	Activated	3.264	2.67e-25	ALOX15B,ANGPTL4,C3,CCL20,CCL5,CSF2,CXCL1,CXCL2,CXCL5,CXCL8,DDIT4,FABP4,FKBP5,GAL,GBP5,GLDN,HSD11B1,IL1RN,KLF9,LPL,MERTK,MMP19,MMP7,MMP9,OLFML2B,PDK4,PPARGC1A,SELENOP,SERPINA1,SERPINB2,SGK3,SLC1A3,SLC2A5,SRPX,ST6GAL1,TIMP3,TMT1A,TSC22D3	298 (15)
P38 MAPK (family)		group		-1.115	3.33e-25	ABCA1,ATF3,BMP2,CCL26,CCL5,CEBPD,COL3A1,CSF2,CSF3,CXCL1,CXCL12,CXCL2,CXCL8,CYP19A1,CYP1A1,DDIT4,FABP4,FOS,FST,HAS2,IER3,IL11,IL1RL1,IL1RN,IL6,INHBA,IRF6,KCNB1,KLF15,MMP1,MMP12,MMP13,MMP3,MMP9,NFATC2,NGF,NOTCH3,NR4A3,PLA2G4A,PMAIP1,POSTN,POU5F1,PPARGC1A,PTGS2,RGS4,RRAD,RUNX2,RYR1,SCNN1A,SEPTIN4,SERPINB2,TIMP3,TRIM63,ZFP36	310 (17)
IL4	0.067	cytokine		-0.078	3.54e-25	ABCA1,ACP5,ACTA2,ADAM19,ADAP1,ALOX15B,APOE,APOL6,ARC,C15orf48,C3,C5AR1,CCL20,CCL26,CCL5,CCR1,CD274,CD72,CIITA,CMPK2,COL1A2,COL3A1,COL6A3,CSF2,CSF3,CX3CL1,CXCL1,CXCL8,DDIT4,F2R,FABP4,FKBP5,FLG,FOS,FOSB,GPM6B,HBEGF,HGF,HOPX,HSD11B1,ICOSLG,IER3,IFI44L,IGFBP4,IL1R1,IL1RL1,IL1RN,IL2RG,IL33,IL6,IL7R,IRF4,ISG15,ITGAX,KCTD12,KRT19,KRT7,LIF,LPL,LRRC32,LSP1,MAFB,MAOA,MERTK,MFSD2A,MIR155HG,MMP1,MMP10,MMP12,…	328 (17)
APEX1	-0.14	enzyme	Inhibited	-2.449	0.000144	EGR4,FOS,FOSB,IL6,PTGS2,RGS4	326 (25)
KRAS	0.058	enzyme		-1.711	9.66e-25	ABCA1,ACP5,ACTA2,ACVRL1,ADAMTS1,AFP,ANGPTL4,ANPEP,ATF3,BCAM,BMP2,BMP6,CBS,CD274,CDH2,CNN1,CNTN3,COL1A2,COL3A1,COL7A1,CPM,CSF3,CTH,CX3CL1,CXCL12,CXCL8,DCLK1,DISP2,DLX2,DUSP4,E2F5,ENPP1,EREG,FBLN2,FBN2,FGFBP1,FOS,FOSB,GDF15,GDNF,GLDN,GPM6B,HBEGF,HOPX,HTR2B,IER3,IL11,IL33,IL6,INHBA,ISG15,ITIH5,KRT16,KRT18,LAMC2,LIF,MCTP1,MLC1,MMP1,MMP10,MMP3,MMP7,MMP9,NBL1,NCF2,NFATC2,NNMT,PDE4B,PEG10,PLA2G2A,PMAIP1…	315 (20)
tretinoin		chemical drug		-0.05	2.95e-24	ABCA1,ACP5,AFP,AGTR1,ANGPTL4,ANPEP,APCDD1,APOD,APOE,ATF3,BIRC3,BMP2,BMP6,C3,C3AR1,C5AR1,CAMK2B,CBS,CCL20,CCR1,CD226,CD274,CDH2,CDX1,COL1A2,COL3A1,COL6A3,CSF2,CSF3,CXCL1,CXCL2,CXCL5,CXCL8,CYP1A1,DACT2,DUSP4,E2F5,ENPP2,FABP4,FBN2,FOS,FST,GAL,GAP43,GATA6,GDF15,GIMAP2,GRIA1,HAS2,HBEGF,HIC1,HS3ST1,HSD11B1,IER3,IFI44L,IGFBP4,IL1R1,IL36B,IL36RN,IL6,INHBA,IRF4,ISG15,ITGAX,KLF15,KLF9,KRT14,KRT16,KRT18,KRT…	315 (15)
SMARCA4	-0.102	transcription regulator		-0.953	3.04e-24	ABCA1,ACSL5,ACTA2,AFP,ARHGAP30,CALB2,CCR1,CDH2,CIITA,COL7A1,CPM,CXCL1,CXCL8,CYP1A1,DGKG,DLX2,DUSP4,EDNRA,EGR4,ENTPD3,EREG,FABP4,FGF9,FGFBP1,FKBP5,FOS,GIMAP2,GPR183,HHIP,HIF1A-AS1,HS3ST1,HYI,IER3,IGFBP4,IL11,IL20RB,IL36B,IL6,IL7R,INHBA,IRF6,ITGA5,KHDRBS3,KRT18,LAMC2,LPXN,MMP1,MMP7,NCALD,NMRAL2P,PDE4B,PLS1,PMAIP1,POU5F1,PTHLH,PTX3,RAMP1,RUNX2,SEL1L3,SELENOP,SERPINB2,SLC40A1,SNAI2,SPINK1,SRPX,STXBP6…	308 (18)
SMAD3	0.057	transcription regulator		0.613	3.53e-24	ACTA2,ADAM23,ADAMTS1,ANKRD1,APOB,BMP2,BMP6,C3,CARMN,CCL20,CDH2,CIITA,COL1A2,COL3A1,COL6A3,COL7A1,CSF2,CYP19A1,CYP1A1,DEPTOR,DOCK4,DUSP4,EREG,FBN2,FOS,FST,HAS2,HBEGF,IL11,IL6,LHB,LINC00842,MMP1,MMP12,MMP13,MMP19,MMP9,NOX4,POU5F1,PPARGC1A,PTGS2,PTHLH,PTX3,RUNX2,S1PR1,SNAI2,THBS2,TIMP3,TIMP4,ZFP36	302 (19)
APP	0.127	other	Inhibited	-2.917	9.65e-16	ABCA1,ACTA2,ADAM19,ADAP1,APOE,ARC,BMP6,C3,CA12,CCL20,CCL5,CDH2,CMPK2,CSF2,CSF3,CXCL1,CXCL12,CXCL2,CXCL3,CXCL5,CXCL8,ENPP2,FOS,FOSB,GAP43,GDF15,GDNF,GPM6B,GRIA1,GRIN2A,H19,HAVCR2,HGF,IL6,INHBA,IRF4,KCNB1,LBP,LIF,LPAR6,MAFB,MERTK,MMP1,MMP10,MMP12,MMP13,MMP24,MMP3,MMP9,NPTX1,NRG1,OGN,PDE4B,PKP3,PMAIP1,PPARGC1A,PRIMA1,PRKCG,PTCH2,PTGS2,RAMP1,RELN,RUNX2,S100B,S1PR1,SLC7A11,SLIT2,ST6GAL1,ST8SIA4,THY1,T…	317 (17)
AREG	-0.049	growth factor	Inhibited	-2.635	1.49e-06	C3,CCL20,CXCL8,EREG,FOS,HAS2,IL6,MMP1,MMP15,MMP9,PTGS2,PTX3,TMC6	285 (20)
ARID1A	-0.007	transcription regulator	Activated	2.075	2.55e-23	ACSS1,ACTA2,ACVRL1,BMP2,C3,CA9,CD274,CNN1,COL16A1,COL1A2,COL7A1,COLEC12,CXCL1,CXCL2,CXCL8,DISP2,DLX2,DUSP4,ENPP1,EREG,F2R,FBLN2,FBN2,FGFBP1,FOS,FZD4,GDF15,GDNF,HTR2B,IL11,INHBA,ITGA5,KCNT2,KRT14,KRT16,KRT18,KRT19,KRT7,LAMC2,LRRC32,NCF2,NFATC2,NNMT,NRG1,P4HA1,PEG10,PLCB4,PMP22,POU5F1,PTX3,SERPINA1,SERPINA12,SGK3,STEAP4,THBS2,THY1,TIMP3,TNFRSF11B,ZFP36	312 (18)
ASCL1	-0.079	transcription regulator	Inhibited	-2.158	0.00225	CACNA2D3,CIITA,COL3A1,DLL3,DLX2,NEFM,NRXN3,RELN,ZMAT4
SB203580		chemical drug	Activated	3.393	3.1e-23	ABCA1,ACP5,ACTA2,ATF3,BMP2,C3,C3AR1,CCL20,CCL5,CD274,CDH2,CDX1,CEBPD,CHRDL2,CIITA,COL1A2,COL3A1,CSF2,CX3CL1,CXCL1,CXCL5,CXCL8,CYP1A1,ELOVL7,EREG,FOS,FOSB,HAS2,HAS3,IER3,IL11,IL1RN,IL6,ISG15,MMP1,MMP10,MMP12,MMP13,MMP3,MMP9,MYOCD,NGF,NKX3-1,NOX4,NR4A3,P4HA1,PDE4B,POSTN,PPARGC1A,PTGS2,PTHLH,RUNX2,SECTM1,TFPI2,TIMP3,TNFRSF11B,TRAF1,TRPC6,XDH	307 (16)
ATF6	0.006	transcription regulator	Inhibited	-2.059	7.47e-05	BIRC3,CXCL1,CXCL8,FOS,IL6,MAFA,MMP1,MMP13,MYOCD,SGK3	292 (15)
VEGF (family)		group		-1.56	3.51e-23	ACKR3,ACTA2,ADAMTS1,ANGPTL4,ANGPTL7,ANPEP,ATF3,BMP2,CCL20,CNN1,CSF2,CXCL1,CXCL12,CXCL2,CXCL8,DPF3,DUSP4,ENPP2,FABP4,FAIM2,FKBP5,FOS,FOSB,FST,GRB14,GUCY1B1,HBEGF,HOPX,IGFBP4,IL11,IL1R1,IL6,INHBA,IRF4,ITGA10,LPAR6,LYVE1,MMP10,MMP9,NID2,NR4A3,NRG1,OXTR,PDK4,PMAIP1,PMP22,PPARGC1A,PTGS2,PTHLH,RGS20,SERPINB2,SHISA2,SLCO2B1,ST8SIA4,STC1,TMEM158,TNFRSF11B,TNFRSF9,TRIB2,XDH	298 (23)
ATP		chemical - endogenous mammalian	Inhibited	-2.984	6.13e-07	ACTA2,CCL5,CD274,CXCL8,FOS,GRIN2A,HBEGF,IL1RN,IL33,IL6,ISG15,MMP1,MMP13,MMP3,PTGS2,SELL	225 (17)
forskolin		chemical toxicant	Inhibited	-2.313	4.93e-23	ABCA1,ACP5,ACTA2,ADAMTS1,AGTR1,ARC,ATF3,CCL5,CDH2,CEBPD,CGREF1,CNN1,COL15A1,COL1A2,CXCL1,CXCL2,CXCL3,CXCL5,CYP19A1,DDIT4,EGLN3,EREG,FKBP5,FLNC,FOS,FOSB,FST,GAL,GAP43,GRIA1,GRIP1,H19,HAS2,HAS3,HHIP,HSD11B1,IER3,IL11,IL6,INHBA,KRT18,LHB,MFSD2A,MMP19,MMP9,NGF,NKX3-1,NR4A3,OXTR,PCSK1,PDE4B,PDE4C,PDK4,PEG10,PER1,PLK2,PMAIP1,PPARGC1A,PTGS2,PTHLH,RGS4,RUNX2,SERPINB2,SLC2A5,SLC7A11,SSTR5,STC1,TAC1,TFPI2,…	301 (19)
cycloheximide		chemical reagent	Inhibited	-3.904	5.66e-23	AFP,AGTR1,APOB,BIRC3,CCL20,CCR1,CEBPD,COL1A2,CSF2,CXCL1,CXCL2,CXCL3,CXCL8,CYP19A1,CYP1A1,DDIT4,DUSP4,FOS,FOSB,FST,GAP43,HBEGF,HGF,HSD11B1,IGFBP4,IL1RL1,IL1RN,IL6,IL7R,KSR2,LHB,LPL,MMP1,MMP12,MMP13,MMP19,MMP7,MYLK3,MYOC,OGN,PLA2G2A,PMAIP1,PTGS2,PTHLH,PTX3,RERG,RUNX2,SERPINB2,SHBG,TNFRSF11B,TRAF1,XDH	310 (16)
ERK (family)		group		-1.24	5.73e-23	ABCA1,ACP5,ACSL5,ACTA2,CCR1,CEBPD,CLDN4,COL3A1,CSF2,CXCL1,CXCL2,CXCL8,CYP1A1,DUSP4,EREG,FABP4,FOS,FST,GDF15,HAS3,HBEGF,IER3,IL6,KRT18,LIF,MAFB,MMP1,MMP13,MMP3,MMP9,NOTCH3,PDK4,PMAIP1,POSTN,POU5F1,PTGS2,RGS4,RUNX2,SELL,SERPINB2,SNAI2,ZFP36	311 (19)
bisphenol A		chemical - endogenous mammalian	Inhibited	-3.031	2.26e-08	APOB,C3,CCL20,COL1A2,COL5A3,CXCL12,CYP19A1,EREG,FGF1,FGF18,FGF9,FOS,IL6,LBP,MAOA,MMP9,NR4A3,PER1,POSTN,POU5F1,PTGS2,TIMP3	348 (24)
poly rI:rC-RNA		biologic drug	Inhibited	-4.466	3.49e-22	ABCA1,APOL6,ATF3,BIRC3,BMP2,C3,CCL20,CCL26,CCL5,CCR1,CD274,CDH2,CEBPD,CIITA,CMPK2,CSF2,CSF3,CX3CL1,CXCL1,CXCL2,CXCL3,CXCL8,DDIT4,EFNB3,EGOT,EREG,FLG,FOS,GBP5,GDF15,GRIN2A,HAVCR2,HBEGF,IFI44L,IL11,IL1RN,IL2RG,IL33,IL6,IL7R,INHBA,IRF4,IRF6,ISG15,ITGA5,ITGAX,KRT19,LIF,LPL,MAFB,MERTK,MIR155HG,MMP1,MMP3,MMP9,MYOC,NOTCH3,NR4A3,OMD,P2RY6,PCK2,PMAIP1,POU5F1,PTGS2,SECTM1,SERPINB2,SFRP2,SLC40A1,SNAI2,ST6GA…	279 (12)
CTNNB1	0.134	transcription regulator		-0.529	7.91e-22	ACTA2,ADGRG2,ADRA2C,AFP,APCDD1,APOD,BCL2L10,BMP2,CA9,CACNA1G,CCL5,CD274,CDH2,CDX1,COL3A1,CSF3,CTHRC1,CX3CL1,CXCL1,CXCL12,CXCL8,CYP19A1,CYP1A1,ENPP1,ENPP2,EREG,F2R,FABP4,FBLN2,FGF18,FGF9,FGFBP1,FOS,FST,FZD4,GAP43,GDF15,GDNF,HBEGF,HHIP,IL1R1,IL6,IRF4,KRT7,LAMC2,LHB,LIF,LPL,LSP1,MAOA,MMP1,MMP13,MMP15,MMP7,MMP9,NOTCH3,NPTX1,NRG1,OGN,PDE4B,PKP3,PMP22,POU5F1,PTCH2,PTGS2,RPL35,RTL9,RUNX2,SERPINA1,SERPIN…	336 (20)
BSG	0.13	transporter	Inhibited	-2.587	0.00236	CCL20,CDH2,CXCL12,CXCL8,MMP1,MMP3,MMP9	280 (16)
HGF	1.004	growth factor		-1.612	1.28e-21	ACKR3,ACTA2,ADAMTS1,AFP,ANGPTL4,ATF3,BIRC3,BMP2,CA9,CCL26,CCL5,COL1A2,COL3A1,CSF2,CXCL2,CXCL8,DUSP4,FAIM2,FKBP5,FOS,FOSB,GRB14,GUCY1B1,HBEGF,HGF,IER3,IGFBP4,IL11,IL6,INHBA,ISG15,KRT18,KRT19,LAMC2,LYVE1,MERTK,MMP1,MMP10,MMP13,MMP3,MMP9,NID2,NR4A3,NRG1,PMP22,PTGS2,PTHLH,RARRES2,RGS20,RUNX2,SERPINB2,STAB1,STC1,TIMP3,TMEM158,TRIB2,ZFP36	273 (18)
BTC	0.097	growth factor	Inhibited	-2.646	2.47e-08	CCL20,CXCL8,EREG,HAS2,IL6,MMP9,PTGS2	314 (21)
IL13	0.287	cytokine		-0.682	3.6e-21	ABCA1,ACKR3,ACP5,ACTA2,ATF3,C3,C3AR1,CCL20,CCL26,CCL5,CD72,COL1A2,COL3A1,CX3CL1,CXCL1,CXCL5,CXCL8,DCLK1,ENPP2,FABP4,FADS2,FLG,GATA6,HBEGF,HOPX,HS3ST1,HSD11B1,IL11,IL1R1,IL1RL1,IL1RN,IL6,ITGAX,KRT16,MAOA,MAP3K7CL,MERTK,MMP1,MMP10,MMP12,MMP13,MMP3,MMP7,MMP9,NID1,PLA2G4A,PLXNC1,POSTN,PPARGC1A,PTGS2,SNAI2,ST3GAL6,ST8SIA4,TIMP4,TMC6,TNFRSF11B	330 (19)
ERBB2	0.18	kinase		-0.994	5.75e-21	ACKR3,ACTA2,ADAM19,ADRA2C,ANGPTL4,ATF3,BCAM,BIRC3,C3AR1,C5AR1,CCL20,CCL5,CDCP1,CDH2,CLDN4,CLEC3B,CNTN3,COL3A1,COL6A3,COL7A1,CPM,CSF2,CXCL12,CXCL8,E2F5,EFNB3,EREG,F2R,FBLN2,FGF9,FLNC,FOS,FZD4,GDNF,GPM6B,H19,HAS2,HBEGF,IGFBP4,IL6,IRF6,ITGA5,KRT7,KRT81,LAMC2,LIF,MAOA,MFAP2,MKNK2,MMP1,MMP10,MMP12,MMP13,MMP7,MMP9,MYBL1,NCF2,NID1,NNMT,NOTCH3,NOX4,NRG1,OXTR,PCK2,PDGFD,PDK4,PER1,PHGDH,PRIMA1,PRSS3,PTGS2,…	309 (22)
MSTN	0.095	growth factor		-0.497	6.1e-21	ACP5,ACTA2,ADAM19,ADAMTS6,ANGPTL4,BMP2,CALB2,CDH2,CNN1,COL7A1,COLEC12,CST1,CXCL1,DACT1,DGKI,FOS,HAS2,HUNK,IL6,INHBA,INSYN2B,KRT7,LAMC2,LPXN,MMP10,MYOCD,NOX4,PPARGC1A,PTHLH,RIPOR2,RUNX2,SECTM1,TRIM63	320 (20)
BTK	-1.676	kinase	Inhibited	-2.158	0.00821	CD274,CXCL8,IFI44L,IL6,IRF4,ISG15,ITGAX,SPI1	235 (16)
ESTROGEN RECEPTOR (family)		group		0.354	8.25e-21	ABCA1,ACSS1,C3,CA12,CALB2,CLDN4,COL7A1,CPM,CST1,CXCL1,CXCL12,CXCL8,CYP1A1,EREG,FGF1,FLNC,FOS,GAL,HBEGF,IL6,KRT18,KRT19,KRT7,LAMC2,MMP1,MMP13,MMP15,MMP24,MMP9,NOTCH3,OXTR,PDGFD,PDK4,PDZK1,PMAIP1,SELL,SNAI2,TIMP3,TIMP4,TSC22D3	362 (21)
CEBPA	0.448	transcription regulator		1.27	1.34e-20	ACTA2,ADH1B,ADH6,ANPEP,APCDD1,APOB,C3,C3AR1,CCL20,CCR1,CEBPD,CIITA,COL1A2,CSF3,CXCL8,CYP19A1,FABP4,FADS2,FLG,FOS,GAL,GATA6,HAS2,HGF,HSD11B1,IER3,IGFBP4,IL1RN,IL6,IRF6,ISG15,ITGAX,KRT14,KRT7,LPL,MMP13,NFATC2,OXTR,PPARGC1A,PPL,PTGS2,PTX3,RARRES2,RUNX2,SCGB3A2,SECTM1,SERPINB2,SPI1,SPNS2,STEAP4,TAC1,TIMP4,TSC22D3	316 (22)
BUD23	-0.197	enzyme	Activated	2	1.63e-06	CXCL8,FKBP5,IL6,TSC22D3	229 (7)
C4a/C4b		other	Inhibited	-2.236	1.96e-05	ARC,EGR4,FOS,FOSB,IL6
SP1	0.083	transcription regulator		0.221	6.49e-20	ABCA1,ACSS1,ACTA2,ACVRL1,ADAMTS1,AGTR1,ALOX15B,APOE,ATF3,CBS,CCL20,CCL5,CD274,CDH2,CEBPD,CIITA,COL1A2,COL7A1,COL8A1,CTH,CXCL12,CXCL5,CXCL8,CYP19A1,EREG,F2R,FADS2,FGFBP1,FOS,GDF15,GRIA1,HAS2,HBEGF,HGF,IGFBP4,IRF4,ITGAX,KRT16,KRT18,KRT19,KRT81,LHB,LPL,MAOA,MMP1,MMP9,MYBL1,NCF2,NOX4,PLA2G4A,PMAIP1,POU5F1,PTGER4,PTGS2,RUNX2,SELL,SNAI2,TFPI2,TIMP3,TIMP4,WNT9A	334 (23)
NFKBIA	0.045	transcription regulator		-1.127	1.41e-19	ACKR3,ALOX15B,ANKRD1,BIRC3,BMP2,C3,CCL20,CCL5,CCR1,CEBPD,CHI3L2,COL1A2,COL3A1,CSF2,CSF3,CX3CL1,CXCL1,CXCL12,CXCL2,CXCL8,ENPP2,EREG,FOS,IER3,IL11,IL1RN,IL33,IL6,IL7R,ISG15,KRT18,LIF,MMP1,MMP13,MMP15,MMP3,MMP9,MSC,NGF,NID1,NOTCH3,OGN,PTGS2,PTX3,RGS16,RGS4,SERPINB2,TAC1,TIMP3,TNFRSF11B,TRAF1	284 (13)
IGG (complex)		complex		-1.08	3.53e-19	APOE,C3,CCL5,CD274,CDH2,CEBPD,CLDN4,COL3A1,CSF2,CXCL8,EGLN3,FGFBP1,FGL2,FOSB,FST,GPR183,HTR2B,IL1RN,IL2RG,IL6,INHBA,IRF4,ISG15,KRT16,KRT18,LIF,MAFB,MMP12,MMP9,NGF,NOTCH3,PPARGC1A,PPL,PTGER4,PTGS2,S1PR1,SERPINB2,SLC40A1,STAB1,TNFRSF9,TRAF1,TRIM29,TSC22D3,VGF,ZFP36	294 (13)
WNT3A	-0.867	cytokine		-0.659	5.41e-19	ACTA2,ADM2,BIRC3,BMP2,CACNA1G,CCL5,CD274,CDH2,CDX1,COL1A2,COLEC12,CTH,CXCL12,DCLK1,DDIT4,FABP4,FGF18,FNDC1,FZD4,GAP43,GDNF,HAS2,HAS3,HHIP,IL6,KCTD12,LRRC32,MMP13,NCALD,NRG1,OGN,PMP22,POU5F1,PTGS2,RUNX2,SFRP2,SLC1A3,SLC7A11,STRA6,THY1,TIMP3,TMEM158,TNFRSF11B,TRIB3,WNT9A	307 (21)
triamcinolone acetonide		chemical drug		0.506	1.38e-18	ANGPTL4,ANGPTL7,ATF3,BMP2,BMP6,CTH,CYTIP,EDNRA,FKBP5,FOS,IGFBP4,ITGA10,KCNB1,KCND1,KLF15,KLF9,LSP1,MMP13,MT1E,MT1F,MXRA5,MYOC,NEK7,PDIA5,PER1,PLK2,PLXNC1,RGS16,SERPINA3,SFRP2,ST8SIA4,TRIB2,TSC22D3,ZBTB16	280 (13)
calcitriol		chemical drug		-1.411	2.48e-18	ACP5,ADAM19,APOL6,C15orf48,C3,CCL20,CCL5,CD274,CDX1,CEBPD,CHAD,COL1A2,COL3A1,COL6A3,COL8A1,COMP,CSF2,CXCL1,CXCL12,CXCL2,CXCL3,CXCL8,CYP19A1,CYP1A1,DACT2,DCLK1,FABP4,FAM20A,FBN2,FGFBP1,FLG,FOS,GATA6,HBEGF,IER3,IFI44L,IL11,IL1RN,IL2RG,IL6,IRF4,ISG15,ITGAX,KCTD12,KSR2,LPL,MAOA,MFSD2A,MMP1,MMP13,NFATC2,NGF,NOX4,NPTX1,NUPR1,OMD,PDK4,PHGDH,PTGS2,PYCR1,SCRG1,SERPINA1,SPI1,STXBP6,SULT1C2,TINAGL1,TMEM100,…	283 (17)
Ca2+		chemical - endogenous mammalian	Inhibited	-2.391	4.61e-17	ACTA2,ARC,ATF3,CEBPD,CXCL8,CYP1A1,E2F5,ENPP1,FABP4,FLG,FOS,GRIP1,HBEGF,ICOSLG,IL1RL1,IL33,IL6,KRT14,LHB,MMP10,MMP13,MMP19,MMP7,MMP9,MYOCD,NFATC2,NKX3-1,NR4A3,PER1,PLA2G2A,PPARGC1A,PTGS2,RUNX2,SERPINB2,SNAI2,STC1,TAC1,TNFRSF11B,TRPC6	304 (21)
aspirin		chemical drug		1.18	3.5e-18	ABCA1,ACVRL1,APOE,BMP6,CD274,CSF2,CSF3,CX3CL1,CXCL1,CXCL8,FGF18,GDF15,GRIN2A,HBEGF,HGF,IER3,IL6,MMP1,MMP13,MMP9,NOX4,PCK2,PHGDH,PLA2G4A,PMAIP1,PMP22,POSTN,PPARGC1A,PSAT1,PTGS2,PYCR1,SELL,SLC43A1,SLC7A11,TNFRSF11B,TRIB3	340 (22)
IGF1	-0.283	growth factor		-0.166	3.9e-18	ABCA1,ACTA2,ANPEP,BIRC3,BMP2,CCL5,CEBPD,CNN1,COL14A1,COL16A1,COL1A2,COL3A1,COL8A1,CXCL8,CYP19A1,DCLK1,DDIT4,FABP4,FBLN2,FOS,FOSB,GAP43,GDNF,HAVCR2,HGF,HOPX,HSD11B1,IER3,IGFBP4,IL1R1,IL2RG,IL6,ITGA5,KLHL24,LPL,MMP13,NCF2,NEFM,NNMT,NOX4,NUPR1,PCK2,PLA2G2A,PLK2,POSTN,PTGER4,PTGS2,PTHLH,RTKN2,RUNX2,S100B,SHBG,SNAI2,THY1,TNFRSF11B,YPEL3,ZFP36	343 (22)
TP53	0.151	transcription regulator		0.22	4.01e-18	ABCA1,ACSS1,ACTA2,AFP,ANGPTL4,ANKRD1,APOE,ATF3,BIRC3,CA9,CAMK2B,CAMK2N1,CBS,CCL20,CCL5,CD274,CEBPD,CGREF1,CHMP4C,CNN1,COL14A1,COL1A2,COL3A1,COL7A1,CSF2,CTH,CX3CL1,CXCL1,CXCL12,CXCL2,CXCL5,CXCL8,CYP19A1,CYP1A1,DDIT4,DUSP4,E2F5,EDNRA,ENPP2,EREG,F2R,FABP4,FBLN2,FGFBP1,FKBP5,FOS,GAL3ST4,GATA6,GDF15,GPM6B,GPR160,H19,HAS2,HBEGF,HGF,HHIP,HIC1,HOPX,HS3ST1,IER3,IFI44L,IGFBP4,IL1RN,IL33,IL6,INHBA,ISG15,ITG…	298 (15)
PGR	-0.386	ligand-dependent nuclear receptor		-0.38	6.38e-18	ACP5,ADAM19,ADAMTS1,BIRC3,CA12,CDH2,CEBPD,COL14A1,COL1A2,COL5A3,COL6A3,COL7A1,CXCL8,CYP19A1,EDNRA,FKBP5,FOS,GAL,GPM6B,GPR160,H19,HAS3,HBEGF,IER3,IFI44L,IL1R1,ISG15,ITGA10,ITGA11,ITGAX,KLF9,KRT18,LHB,LIF,MMP10,MMP7,MMP9,PLK2,POSTN,PTGS2,SCUBE1,SCUBE3,SELENOP,SELL,SERPINA1,SERPINA5,SLIT2,STC1,STEAP1,TSC22D3	394 (18)
mifepristone		chemical drug		-0.456	8.17e-18	ALOX15B,APOE,ATF3,C3,CCL5,CD274,CDH2,CEBPD,CLEC3B,COL15A1,CSF2,DDIT4,FBLN2,FKBP5,FOS,FST,GAL,HAS2,HBEGF,HSD11B1,IL6,KLF9,LAMC2,MERTK,MMP1,MMP9,NOX4,OGN,OXTR,PLA2G4A,PLK2,POSTN,PTGS2,PTX3,RELN,RUNX2,SFRP2,SFRP4,SNAI2,SPINK1,THBS2,TIMP3	387 (22)
ATF4	0.199	transcription regulator		1.661	1.25e-17	ABCA1,ANKRD1,APOE,ATF3,CA9,CHAC1,CTH,CXCL1,CXCL2,CXCL8,DDIT4,GDF15,HAVCR2,IL6,KLF9,NID2,NOX4,NUPR1,PCK2,PHGDH,PMAIP1,PMP22,PSAT1,PTGS2,PTX3,PYCR1,RUNX2,SLC43A1,SLC6A9,SLC7A11,SNAI2,TNFRSF11B,TRIB3,XDH	290 (20)
TGFB2	-0.254	growth factor		-1.814	1.31e-17	ABCA1,ACTA2,ANGPTL4,CD248,CDH2,CIITA,CNN1,COL1A2,COL3A1,DDIT4,DEPTOR,DOCK4,FOS,HAS2,HBEGF,INHBA,LBP,LIF,MMP9,NFATC2,NGF,NOTCH3,PDK4,PHGDH,PSAT1,PTHLH,PYCR1,RAMP1,SELL,SNAI2,TNFRSF11B,TRIB3,WNT9A	328 (18)
rosiglitazone		chemical drug		0.764	1.6e-17	ABCA1,ACSL5,ADAMTS1,AGTR1,ANGPTL4,APOE,APOL6,C3,CCL5,CIITA,COL1A2,COL3A1,CXCL8,CYP19A1,CYP1A1,EDNRA,EGLN3,FABP4,FGF1,FOS,GDF15,GIPR,GRIA1,HAS2,HCAR1,HGF,HSD11B1,HTR2B,IL1RN,IL6,IL7R,INHBA,KRT18,LHB,LPL,MAN1C1,MMP12,MMP9,NGF,NOX4,PDK4,POSTN,PPARGC1A,PTGS2,RARRES2,RUNX2,RYR1,SHBG,SORBS1,THBS2,TRIM63	336 (20)
FGF2	-0.543	growth factor		-0.446	2.4e-17	ACTA2,ACVRL1,AFP,ANGPTL4,ANPEP,ARC,BMP2,CCL20,CD274,COL1A2,COL3A1,CSF3,CXCL12,EGLN3,ENPP1,ENPP2,EREG,FABP4,FOS,GAL,GAP43,GATA6,GDNF,GRIA1,GRIN2A,HAS2,HBEGF,HGF,IER3,IFNE,IGFBP4,IL6,INHBA,ITGA5,LYVE1,MAFA,MMP1,MMP13,MMP9,PLK2,POU5F1,PTGS2,RUNX2,SESN3,SFRP2,SHBG,SNAI2,SPINK1,TAC1,TIMP3,VGF	310 (19)
CALCA	-1.107	other	Inhibited	-2.073	3.24e-08	ACP5,COL3A1,CXCL8,EGLN3,FGL2,FOS,HAVCR2,IER3,IL1RL1,IL6,IL7R,LHB,PCSK1,PRIMA1,PSAT1,PTGER4,RAMP1,RUNX2,SPI1,TNFRSF9	293 (21)
CAMP		other	Inhibited	-3.086	4.16e-09	C5AR1,CCL20,CCL5,CSF2,CXCL1,CXCL2,CXCL5,CXCL8,HBEGF,IL1RN,IL36B,IL36RN,IL6,ITGAX,PTGS2,SNAI2,TAC1	304 (16)
LEP	0.672	growth factor		-0.06	6.7e-17	ACSL5,ACTA2,AGTR1,ANGPTL4,BMP2,CCL5,CD274,CNN1,COL3A1,COL6A3,CSF2,CSF3,CXCL8,CYP19A1,FABP4,FADS2,FKBP5,FOS,GAL,GAP43,GDNF,GRIA1,IL1R1,IL1RN,IL6,ITGAX,KCNB1,LHB,LIF,LPL,MMP1,MMP12,MMP13,MMP19,MMP3,MMP7,NCF2,NOTCH3,NPW,PCSK1,PMAIP1,PPARGC1A,PTGS2,RUNX2,SELENOP,SPI1,STEAP4,TIMP3,TNFRSF11B,VGF,ZFP36	307 (22)
IL2		cytokine		-1.897	6.9e-17	ABCA1,ADAM19,ARC,BIRC3,BMP2,C3,CAMK2N1,CCL5,CCR1,CD274,CSF2,CSF3,CXCL12,CXCL8,CYP1A1,CYTIP,DDIT4,DUSP4,ENPP2,FADS2,FGF9,FGL2,FOS,FOSB,GDF15,GPR183,HAVCR2,HBEGF,HOPX,IER3,IGFBP4,IL1R1,IL1RL1,IL1RN,IL2RG,IL6,IL7R,ING4,IRF4,ISG15,LAPTM5,LBP,LIF,LRRC32,MFSD2A,MMP9,NR4A3,PDE4B,PHGDH,PMAIP1,PSAT1,PTGIR,PTGS2,PTHLH,RGS16,SELL,SESN3,SLC40A1,TNFRSF11B,TNFRSF9,TRAF1,TRIB2,TRIB3	300 (18)
THZ1		chemical drug		-1.387	8.12e-17	ANGPTL7,ANKRD1,ATF3,BIRC3,C15orf48,CILP,COL14A1,COL1A2,COL3A1,COMP,CTHRC1,CYTIP,FBLN2,FOS,FOSB,GPR183,HBEGF,ITIH5,KRT18,LBP,NBL1,NUPR1,PAMR1,PDGFRL,POSTN,SFRP2,TMEM119,TMEM158,TRAF1
SMAD4	0.083	transcription regulator		-0.25	1.08e-16	ACKR3,AFP,ANGPTL4,APOB,BMP2,CBS,CCL20,CCL5,CD274,CDH2,COL1A2,COL7A1,CSF3,CTH,CXCL2,CXCL3,CYP19A1,DOCK4,EREG,FBXW10,FOS,FST,GDNF,HAS2,HGF,IER3,IL11,IL1RL1,IL1RN,IL6,INHBA,KLF15,LHB,LINC00842,MMP1,MMP13,NOTCH3,PTGS2,PTHLH,PTX3,RUNX2,SNAI2,SPI1,TAC1,TIMP3,ZFP36	258 (15)
FOS	-0.931	transcription regulator		-1.619	1.38e-16	ACP5,ATF3,C3,C3AR1,CCL20,CCL5,CD274,COL16A1,CSF3,CTH,CXCL3,CXCL8,EREG,FABP4,FOS,FOSB,HAS2,IL11,IL1RL1,IL6,IRF4,LHB,LPL,MAOA,MMP1,MMP10,MMP13,MMP3,MMP7,MMP9,NCF2,NGF,NPTX1,NRG1,NUPR1,OXTR,PLK2,PMAIP1,PTGS2,RGMA,RGS4,RIPK4,RUNX2,SERPINB2,SFRP2,SFRP4,SNAI2,ST8SIA5,STX11,TAC1,TET1,TNFRSF11B,TRIB2,XDH	303 (22)
Pam3-Cys-Ser-Lys4		chemical reagent	Inhibited	-4.435	1.62e-16	BIRC3,CCL20,CCL5,CCR1,CD274,CHI3L2,CSF2,CSF3,CX3CL1,CXCL1,CXCL2,CXCL8,DDIT4,HAVCR2,ICOSLG,IER3,IL1RN,IL20RB,IL36RN,IL6,IL7R,IRF4,ITGAX,MMP1,MMP3,MMP9,MT-ATP8,MXRA5,PLA2G2A,PTGS2,SLC40A1,SPI1,TRAF1	252 (11)
CASR		G-protein coupled receptor	Inhibited	-2.326	0.00604	FLG,GATA6,IER3,ISG15,LPL,NUPR1,PTGS2,PTHLH,TMEM100	266 (20)
JAG2	-0.233	growth factor		1.114	2.4e-16	BMP2,C3,CCL20,CCL26,CCL5,CCR1,CXCL1,CXCL3,CXCL5,IL1R1,IL1RN,IL36B,IL6,MMP1,MMP12,NOTCH3
ACTIVIN (family)		group		0.544	2.64e-16	ACTA2,ANGPTL7,APCDD1,ARC,CCL20,CHST1,CLEC3B,COMP,CSF2,CYP19A1,CYP1A1,DDIT4,DLX2,ENPP2,FGF1,FOS,FST,FZD4,HIC1,INHBA,KLF9,KLKB1,LHB,MAFB,MMP9,NOTCH3,PODNL1,PRIMA1,RIPOR2,S1PR1,SLIT2,STON2,TMEM100,WNT9A	276 (17)
cardiotoxin		chemical - other		0.832	2.99e-16	ACSL5,ANGPTL4,C5AR1,CAPN6,CCL26,CCL5,CCR1,COL1A2,CX3CL1,FGF9,FST,GDNF,H19,HBEGF,HGF,IL1R1,IL1RN,IL2RG,IL33,IL6,IL7R,INHBA,ITGA5,LIF,MERTK,MMP10,MMP12,MMP13,MMP15,MMP7,NRG1,SERPINB2,SFRP2,TNFRSF11B
MAP2K1	-0.156	kinase		-1.342	3.12e-16	ACTA2,ANKRD1,APOE,ATF3,BIRC3,BMP2,C11orf96,CCL5,CD274,COL1A2,COL3A1,CSF2,CXCL8,F2R,FOS,IER3,IL11,IL6,ITGA5,LHB,LUCAT1,MMP1,MMP10,MMP12,MMP13,MMP3,MMP9,PLA2G4A,PTGS2,RUNX2,SNAI2,TFPI2,TRIB3	279 (18)
CEBPB	0.526	transcription regulator		-1.035	4.23e-16	ACTA2,ANPEP,APCDD1,APOB,C3,C3AR1,CCL20,CCL5,CCR1,CD274,CEBPD,COL1A2,COL3A1,CSF3,CXCL5,CXCL8,CYP19A1,FABP4,FOS,GDF15,HAS2,HGF,HSD11B1,IER3,IGFBP4,IL1RN,IL6,INHBA,IRF4,KRT18,LBP,MMP1,MMP10,MMP13,MMP3,NFATC2,NRG1,NUPR1,OXTR,PDK4,PI3,PLA2G2A,PLA2G4A,PPARGC1A,PTGS2,PTHLH,RGS4,RUNX2,SEPTIN3,SERPINA1,SERPINB2,TAC1,TIMP4,TRIB3,XDH	261 (18)
CAV1	0.072	transmembrane receptor	Inhibited	-2.296	7.33e-08	ACVRL1,ADGRG2,AFP,CDH2,FOS,GRIN2A,HGF,IL6,INHBA,KRT18,KRT19,KRT7,MMP1,PLA2G4A,POU5F1,SNAI2,ST6GAL1,TMEM100	280 (22)
NR3C2	-0.289	ligand-dependent nuclear receptor		0.599	6.31e-16	ADAMTS1,ANGPTL7,APOE,CACNA2D3,CCL5,CEBPD,COL3A1,CXCL8,DDIT4,DUSP4,FKBP5,GUCY1A1,IL6,INHBA,ITGA5,KBTBD11,KLF9,KRT16,MMP1,MMP10,MMP12,NOX4,PTGS2,PTX3,RRAD,SCNN1A,SFRP4,TSC22D3,XIRP1,ZFP36	372 (21)
INTERFERON ALPHA (family)		group		-0.239	8.28e-16	ADAM19,ADAMTS1,AFP,ATF3,C3,C3AR1,CCL5,CCR1,CD274,CD72,CIITA,CMPK2,COL15A1,COL1A2,COL7A1,CSF2,CTH,CXCL1,CXCL2,CXCL3,CXCL5,CXCL8,DDIT4,ENPP1,ENPP2,F2R,FBLN2,FOS,GBP5,IFI44L,IGFBP4,IL11,IL1R1,IL1RN,IL6,IL7R,IRF4,ISG15,ITGA11,KRT19,LBP,LIF,MERTK,MMP1,MMP3,PLK2,PMAIP1,PTGS2,PTHLH,SEPTIN4,ST6GAL1,TRIB2,TSPAN8	297 (15)
ESR1	0.455	ligand-dependent nuclear receptor		0.452	8.59e-16	ACKR3,ACTA2,AP1S3,APOE,ATF3,BIRC3,BMP2,C1QTNF6,C3,CA12,CAMK2B,CCL20,CEBPD,CLDN4,CNN1,COL16A1,COL8A1,CPM,CSF2,CTH,CXCL1,CXCL12,CXCL3,CXCL8,CYP19A1,CYP1A1,DDIT4,DOCK4,DUSP4,ENPP2,EREG,FOS,FOSB,FST,GAL,GDF15,GLDN,GRIA1,GUCY1A1,GUCY1B1,H19,HBEGF,ICOSLG,IER3,IFI44L,IGFBP4,IL6,IRF4,ITGA10,KLHL24,KRT14,KRT16,KRT19,KRT7,LAPTM5,LBP,LHB,LPL,MMP1,MMP9,NBL1,NCF2,NLGN4X,NOTCH3,NPW,OXTR,PCSK1,PDGFD,PDK4,PDZK1,…	357 (20)
CCL11		cytokine	Inhibited	-2.707	1.48e-05	BMP6,CCL26,CXCL12,CXCL5,CXCL8,FGF1,IL6,MMP3	274 (21)
CCN1	-0.255	other	Inhibited	-2.377	0.000295	C3,COL1A2,CXCL8,IL6,ITGA5,MMP1,MMP3,MMP9,PTGS2	280 (17)
FOXO1	0.406	transcription regulator		-0.786	1.04e-15	ABCA1,ACSL5,ACTA2,ANGPTL4,BIRC3,CCL20,CEBPD,COMP,CXCL8,DDIT4,EGR4,ELOVL7,FABP4,FGF18,FOS,FOSB,FST,HPD,IER3,IL1R1,IL6,IL7R,LHB,LPL,MAFA,MMP1,MMP3,MMP9,NKX3-1,PCK2,PDK4,PMAIP1,POU5F1,PPARGC1A,PTGS2,RIPOR2,RUNX2,S1PR1,SELL,SERPINB2,SESN3,TNFRSF9,TRAF1,TRIB3,TRIM63	301 (23)
BMP4	-0.184	growth factor		-0.253	1.08e-15	ACTA2,APCDD1,ARC,BMP2,CHST1,CNN1,CSF3,CYP19A1,DLX2,FGF1,FZD4,HIC1,HOPX,IL11,IL6,INHBA,KLF9,KLKB1,KRT7,LHB,MAFA,MMP13,MMP3,NUPR1,PAPPA2,PCSK1,POSTN,POU5F1,RIPOR2,RUNX2,S1PR1,SFRP2,SLC40A1,SNAI2,SPI1,SPNS2,STON2,TNFRSF11B	304 (20)
CD14	0.065	transmembrane receptor	Inhibited	-2.165	0.00344	CCL5,CXCL12,CXCL8,IL1R1,IL6,PTGS2	217 (17)
CD244		other	Inhibited	-2	0.000368	CCL5,CSF2,CXCL8,FOS	307 (22)
CD3 (complex)		complex	Inhibited	-2.624	0.00201	CCL20,CCL5,CCR1,CD226,CD274,CSF2,CXCL8,EPHB1,FOS,GUCY1B1,H19,IL1R1,IL2RG,IL6,IL7R,IRF4,KRT14,LSP1,NFATC2,OGN,PDE4B,PTGER4,PTGS2,TFPI2,THY1,TNFRSF9,TRAF1,ZFP36	255 (15)
DUSP1	0.292	phosphatase		1.228	1.56e-15	ACP5,APOL6,ATF3,BMP2,CCL20,CMPK2,COL3A1,CSF2,CXCL1,CXCL2,CXCL3,CXCL8,FOS,FOSB,GDF15,IER3,IL1RN,IL6,IRF4,ISG15,LHB,MERTK,MMP1,PPARGC1A,PTGS2,SERPINA12,SERPINB2,ZFP36	288 (12)
CD36	0.453	transmembrane receptor	Inhibited	-2.79	1.07e-13	APOB,CCL20,CCL5,CSF2,CSF3,CXCL1,CXCL3,CXCL5,CXCL8,IGFBP4,IL11,IL6,LIF,LPL,MMP1,MMP10,MMP13,MMP3,PPARGC1A,SERPINB2,TNFRSF11B	293 (17)
LDL (complex)		complex		-1.916	1.73e-15	ABCA1,ACTA2,APOE,ATF3,BMP2,C3,CAMK2B,CBS,CCL20,CCL5,CSF2,CXCL1,CXCL2,CXCL5,CXCL8,FABP4,FOS,FOSB,GPR183,HAS2,HAS3,HGF,HSPA6,IGFBP4,IL1RN,IL6,ISG15,LIF,MMP1,MMP12,MMP3,MMP9,MSC,NR4A3,PMAIP1,PTGS2,RGMA,SLC7A11,SNAI2,TMEM100	261 (15)
CD40	-0.006	transmembrane receptor	Inhibited	-3.776	1.59e-05	ANPEP,BIRC3,CCL5,CSF3,CX3CL1,CXCL12,CXCL8,FOS,ICOSLG,IL1RN,IL6,IRF4,KLF9,MMP3,MMP9,NEFM,PTGS2,SELL,TNFRSF11B,TNFRSF9,TRAF1,ZBTB16	264 (15)
ALPHA CATENIN (family)		group		-0.847	1.75e-15	ADAM33,ADAMTS1,ADAMTS12,COL15A1,COL1A2,COL3A1,COL6A3,CXCL12,EPGN,EREG,GAP43,IGFBP4,IL2RG,IL6,ITGA5,MMP12,MMP13,MMP19,MMP9,PTGS2,PTX3,STEAP4,THBS2,TSPAN8	261 (16)
CD40LG	-0.53	cytokine	Inhibited	-3.998	7.62e-08	ATF3,BIRC3,CCL20,CCL5,CCR1,CIITA,CXCL1,CXCL2,CXCL5,CXCL8,CYTIP,DUSP4,EGR4,FOS,FOSB,GPR183,ICOSLG,IL6,IL7R,INHBA,IRF4,ISG15,MMP10,MT1E,NR4A3,PMAIP1,PTGS2,SELL,TNFRSF11B,TRAF1	274 (13)
actinomycin D		biologic drug		0.258	2.01e-15	ABCA1,AFP,ARC,BIRC3,CDH2,COL1A2,CXCL1,CXCL8,CYP1A1,DDIT4,DUSP4,EGLN3,FOS,GUCY1A1,GUCY1B1,HBEGF,IGFBP4,IL6,IL7R,LPL,MAOA,MMP12,MMP3,NGF,PLA2G2A,PMAIP1,PTGS2,PTHLH,PTX3,RGS4,SLC40A1,TNFRSF9,TRAF1	307 (17)
bleomycin		biologic drug		-1.047	2.06e-15	ACKR3,ACP5,ACTA2,APOE,ATF3,C3,CAMK2B,CCL5,CCR1,CLDN4,COL14A1,COL1A2,COL3A1,CSF2,CSF3,CXCL1,CXCL12,CXCL8,EREG,F2R,FABP4,GDF15,HBEGF,IL6,KLF15,MMP12,MMP3,MMP9,MYCT1,NFATC2,PLK2,PPARGC1A,PTGS2,PTX3,RASD1,SFRP2,TIMP3,TIMP4,TINAGL1	303 (14)
dihydrotestosterone		chemical - endogenous mammalian		0.758	2.09e-15	ABCA1,ACKR3,ACP5,ADAMTS1,APOD,APOE,CD274,CDH2,COL3A1,COL5A3,CX3CL1,CYP19A1,DUSP4,ELOVL7,F2R,FABP4,FKBP5,FOS,FST,GAP43,IGFBP4,IL1RL1,IL6,KLF15,KRT14,KRT19,LHB,LPL,MAOA,MMP1,MMP13,MMP7,MMP9,NID2,NKX3-1,OXTR,PER1,PHGDH,PMAIP1,POSTN,PTGER4,PTGS2,PTHLH,RARRES2,ROM1,RUNX2,SELENOP,SFRP4,SLC1A3,SLC2A5,SLC43A1,SLC4A4,SLC7A11,SNAI2,TIMP3,ZBTB16	349 (21)
SORL1	-0.37	transporter		0.756	2.45e-15	ABCA1,ACVRL1,APOE,BMP2,C3,COL1A2,COL3A1,CTHRC1,CXCL12,EDNRA,EPHB1,FOS,FZD4,GAL,HGF,INHBA,ITGA11,ITGA5,KCND1,LPL,LYVE1,MMP1,NGF,NID1,NID2,NRXN3,RARRES2,TNFRSF11B	290 (12)
NKX2-3		transcription regulator		1.616	2.91e-15	ACTA2,ADAP1,ANGPTL4,BMP2,CBS,CLEC1A,CMPK2,CX3CL1,CXCL8,DCLK1,EIF4EBP3,FBN2,GALNT15,GDF15,IL7R,KRT81,MCTP1,MMP7,PHGDH,PMAIP1,POSTN,PSAT1,PTGS2,REEP1,SLC40A1,SRPX,TFPI2,TMEM100,TMEM158,TRPC6,YPEL2
FKBP10	0.416	enzyme		-0.471	2.93e-15	COL15A1,COL16A1,COL1A2,COL3A1,COL6A3,COL8A1,IL11,IL1RL1,INHBA,LBP,MMP12,MMP13,NGF,NOX4,POSTN,PTGS2,TAC1,THY1
CDK9	0.041	kinase	Inhibited	-2.035	2.61e-08	CCL5,CXCL2,CXCL8,FOS,GAP43,HAS2,HGF,IL6,MMP1,MMP9,PDK4,PPARGC1A,SERPINB2	309 (21)
PTGS2	-1.428	enzyme		-1.637	4.52e-15	BIRC3,C5AR1,CCL5,CD274,CIITA,CSF3,CXCL12,CXCL5,CXCL8,CYP19A1,EDNRA,FABP4,FOS,GRIA1,GRIN2A,HBEGF,IL11,IL6,LPL,MMP1,MMP7,MMP9,PLA2G4A,PLXNC1,PTGER4,PTGS2,RUNX2,SELL,STAB1,STC1,TET1,TRAF1	329 (22)
Cdkn2a		other	Inhibited	-2.058	7.16e-05	ACTA2,C3,CCL5,CEBPD,CX3CL1,GATA6,GDF15,HGF,IL11,IL2RG,IL36B,IL6,IL7R,MMP9,NOX4,ZBTB16	270 (13)
medroxyprogesterone acetate		chemical drug		1.382	4.86e-15	ACP5,ADAMTS1,BIRC3,C15orf48,CCL5,COL3A1,CXCL5,CYP1A1,ENPP2,F2R,FGF1,FGF9,FLNC,FST,FZD4,GUCY1A1,GUCY1B1,HGF,HSD11B1,IL11,IL1RL1,IL6,IL7R,INHBA,ITGA11,KRT18,LIF,MAOA,MMP1,MMP7,MYLK3,NRG1,P4HA1,PCK2,PDGFD,PMAIP1,PPL,RARRES2,REEP1,SESN3,SFRP4,ST6GAL1,TFPI2,THBS2,TIMP3,ZBTB16	376 (21)
bucladesine		chemical toxicant		-1.607	5.16e-15	ABCA1,ADAMTS1,APOE,C3AR1,C5AR1,CACNA1G,CDH2,CXCL8,CYP19A1,DCLK1,EGLN3,ENPP1,FOS,FST,GAP43,GDF15,H19,HAS2,HHIP,HS3ST1,HSD11B1,IL6,LIF,MMP1,MMP13,MMP9,NGF,NOX4,NR4A3,PDE4B,PDE4C,PLK2,PTGER4,PTGS2,RGS16,S100B,ST8SIA5,STC1,TINAGL1,VGF	308 (21)
CDKN2B	-0.348	transcription regulator	Inhibited	-2	0.00555	CTH,PHGDH,PSAT1,PYCR1
CGAS	-0.087	enzyme	Inhibited	-2.789	0.00102	CCL5,CD274,CSF2,CXCL8,IFI44L,IL6,ISG15,MMP12	239 (16)
BRAF	0.024	kinase			6.49e-15	ANPEP,APLP1,B3GNT5,BCAM,BIRC3,CCL20,CCL26,CDH2,CNTN3,COL14A1,COL15A1,COL16A1,COL3A1,COL5A3,COL8A1,CPM,CTHRC1,CXCL1,CXCL2,CXCL5,CXCL8,DUSP4,EREG,FADS2,FGF18,GDF15,GPM6B,HGF,IL6,KLF15,LAMC2,MAFB,mir-138 (includes others),MMP1,MMP10,MMP12,MMP15,MMP3,MMP9,MT1F,NGF,NPTX1,NRG1,TNFRSF11B,VGF	324 (23)
Salmonella enterica serotype abortus equi lipopolysaccharide		chemical toxicant	Inhibited	-4.081	6.97e-15	ACKR3,BIRC3,CCL20,CCL5,CD274,CSF2,CSF3,CXCL1,CXCL2,CXCL3,CXCL5,ELOVL7,EREG,IL6,IL7R,INHBA,ISG15,MMP1,MMP10,PMAIP1,PTGS2,PTX3,SERPINB2,SLC1A3,TFPI2,TNIP3,TRAF1	307 (18)
decitabine		chemical drug	Inhibited	-2.384	7.48e-15	ADAM23,ADAMTS1,AFP,ANGPTL4,ANKRD1,APOE,BIRC3,BMP6,CA12,CA9,CCL5,CD226,CDH2,CDX1,CGREF1,COL1A2,COL3A1,COL6A3,COL7A1,CXCL12,CXCL3,CYP19A1,CYP1A1,E2F5,EFNB3,EGR4,FBN2,FLG,FLNC,GAP43,GATA6,GDF15,GRIN2A,H19,HBEGF,HIC1,ICOSLG,IL6,IL7R,ISG15,ITGAX,KRT16,KRT18,KRT19,KRT7,MAFB,MMP1,MMP13,MMP3,MMP7,MMP9,MYEOV,NEFM,NPTX1,NR4A3,PLK2,POU5F1,PSAT1,PTGS2,RELN,RGMA,RRAD,SELL,SLC43A1,SPI1,TET1,TFPI2,TIMP3,TNFRSF9	288 (18)
EP300	0.069	transcription regulator		-0.854	8.2e-15	ABCA1,ACOXL,ACTA2,CA12,CAMK2B,CD274,CDCP1,COL1A2,COL3A1,CSF3,CXCL8,CYP19A1,CYP1A1,DUSP4,FABP4,FOS,HSD11B1,IL1R1,IL6,IL7R,IRF6,KRT14,KRT16,LAMC2,LHB,MMP1,MMP7,MMP9,MYO1F,NEBL,NKX3-1,PDK4,PLA2G4A,POU5F1,PPARGC1A,PSAT1,PTGS2,RCSD1,RUNX2,SLC43A1,SLC7A11,SNAI2,ST6GAL1,TRAF1,TSC22D3,YPEL2	299 (25)
CHCHD10	0.289	other	Inhibited	-2.477	3.98e-07	ALDH1L2,CHAC1,CTH,GDF15,NUPR1,PCK2,PHGDH,PSAT1,PYCR1,SLC7A11,TRIB3
CHD1	-0.254	enzyme	Inhibited	-3.162	2.25e-12	BMP2,CCL20,CSF2,CXCL1,CXCL2,CXCL3,IER3,IL6,LIF,PTGS2
5-O-mycolyl-beta-araf-(1->2)-5-O-mycolyl-alpha-araf-(1->1')-glycerol		chemical - endogenous non-mammalian	Inhibited	-3.13	1.04e-14	ATF3,CCL20,CXCL1,CXCL2,CXCL3,CXCL8,CYP19A1,FABP4,HBEGF,IER3,MMP1,MMP9,NR4A3,PDE4B,PTGS2,RGS16,SERPINB2,SLC7A11,TNIP3,TRAF1	255 (12)
PPARG	0.331	ligand-dependent nuclear receptor		1.165	1.05e-14	ABCA1,ACSL5,ACTA2,AGTR1,ALOX15B,ANGPTL4,APOE,C3,CCL5,CD274,COL1A2,CSF3,CXCL1,CXCL5,CXCL8,CYP19A1,EGLN3,FABP4,FGF1,FST,GDF15,GIPR,HCAR1,HGF,IL33,IL6,KRT18,KRT19,LPL,MCTP1,MERTK,MKNK2,MMP13,MMP9,NOX4,PCK2,PDK4,PLA2G2A,PPARGC1A,PTGS2,RARRES2,RUNX2,SHBG,SORBS1,TIMP4,TRIB3,TRPC6,TSC22D3	317 (22)
YAP1	0.027	transcription regulator		-1.601	1.18e-14	ACTA2,ADAMTS1,ANGPTL4,ANKRD1,BMP2,CCL5,CD274,CDH2,CLDN4,CNN1,COL3A1,COL7A1,CSF2,CSF3,CTHRC1,CXCL12,CXCL2,CXCL8,CYP19A1,CYP1A1,CYTIP,FGF1,FOS,FOSB,FST,GDF15,HBEGF,IGFBP4,IL6,INHBA,ITGA5,LPL,MMP12,MMP13,MYOCD,NOTCH3,NUPR1,P4HA1,PDK4,PDZK1,PHGDH,PLK2,PMAIP1,PSAT1,PTGS2,RPL35,RUNX2,S100B,SNAI2,SORBS1,ST6GAL1,TRIM63	338 (22)
mycophenolic acid		chemical drug	Inhibited	-3.3	1.33e-14	ACTA2,ANPEP,ATF3,BIRC3,CCL20,CD274,CXCL3,CXCL5,CXCL8,HBEGF,IL6,INHBA,KRT19,MGAM,MMP13,MYBL1,PTGS2,RGS4,RUNX2,SERPINB2	197 (12)
CHUK	-0.262	kinase	Inhibited	-3.444	2.92e-31	ACKR3,ACP5,ANXA8,APOL6,ATF3,BIRC3,BMP2,C3,CCL5,CCR1,CEBPD,CMPK2,CSF2,CX3CL1,CXCL1,CXCL12,CXCL2,CXCL3,CXCL5,CXCL8,ENPP2,EREG,FOS,GRIN2A,IFI44L,IL11,IL1RN,IL6,ISG15,KLF9,LIF,MIR155HG,MMP10,MMP13,MMP9,MSC,MYOCD,NGF,NID1,OGN,PLA2G4A,PTGS2,PTX3,RCSD1,RGS16,RRAD,RUNX2,SERPINB2,TIMP3,TNFRSF11B,TNFRSF9,TNIP3,TRAF1	277 (12)
CITED2	-0.478	transcription regulator	Activated	2.175	6.59e-07	ANGPTL4,C15orf48,C3,C5AR1,CD274,CMPK2,CXCL1,CXCL8,EGLN3,GATA6,HOPX,IL1RN,IL6,ISG15,LPL,MMP1,MMP13,POU5F1,SERPINB2,SLC1A3	232 (15)
troglitazone		chemical drug		1.991	1.47e-14	ABCA1,ACTA2,AGTR1,ANGPTL4,ATF3,BIRC3,C3,CCL5,CEBPD,CIITA,COL15A1,COL1A2,CSF2,CXCL1,CXCL5,CXCL8,CYP19A1,CYP1A1,EGLN3,FABP4,FADS2,FOS,GDF15,HGF,HUNK,IL6,KRT14,LPL,MMP3,MMP9,NNMT,NOTCH3,NR4A3,P4HA1,PDK4,PPARGC1A,PTGS2,RASD1,SORBS1,TRIB3	293 (22)
CLEC7A	0.287	transmembrane receptor	Inhibited	-2.17	0.000806	CSF3,CXCL8,IL33,IL6,PTGS2	275 (16)
ADIPOQ	0	other		-0.577	1.77e-14	ACSL5,ACTA2,APOB,BMP2,CCL20,CCL5,COL3A1,CXCL1,CXCL3,CXCL8,CYP19A1,FABP4,FADS2,FOS,FZD4,HBEGF,HPD,IGFBP4,IL6,LPL,LRRN1,MMP1,MMP13,MMP3,MMP9,NCF2,NOX4,PPARGC1A,PTGS2,RUNX2,SHBG,SPI1,TNIP3,TRAF1,WNT9A	297 (23)
ITGB1	-0.145	transmembrane receptor		-1.906	1.95e-14	ACTA2,ADAM19,ADAMTS12,AFP,AMIGO2,APOE,CD274,CDH2,COL1A2,COL7A1,CXCL8,FBN2,FGF1,FOS,HAS3,IL1RN,IL6,ITGA5,MMP1,MMP13,MMP15,MMP19,MMP24,MMP9,PTGS2,RELN,WNT9A	291 (20)
hydrogen peroxide		chemical - endogenous mammalian		-0.689	1.98e-14	ACKR3,ACTA2,ANKRD1,ATF3,BCL2L10,BIRC3,C3,CCL5,CD274,CDH2,COL1A2,COL3A1,CSF2,CSF3,CX3CL1,CXCL8,CYP1A1,DDIT4,DUSP4,EGOT,ENPP2,F2R,FOS,GDF15,HBEGF,IL1RN,IL2RG,IL33,IL6,MAFA,mir-138 (includes others),mir-324,MMP1,MMP10,MMP13,MMP9,NGF,NOTCH3,PMAIP1,POU5F1,PPARGC1A,PTGER4,PTGS2,PTX3,RUNX2,SCNN1A,SELENOP,SERPINB2,SFRP2,SLC7A11,SNAI2,STC1,TRIB3,TRIM29,TRPC6	289 (16)
4-hydroxytamoxifen		chemical drug		-1.049	2.09e-14	ATF3,C3,CEBPD,CLDN4,COL16A1,CYP19A1,CYP1A1,DDIT4,DUSP4,FABP4,FOS,FOSB,IER3,IL6,IL7R,KRT19,MT1F,NBL1,NOTCH3,PDK4,PDZK1,PMAIP1,PPARGC1A,PTGER4,RASD1,RGS16,SNAI2,ZFP36	311 (21)
TGF BETA (family)		group		0.334	2.32e-14	ABCA1,ACP5,ACTA2,ANGPTL4,CCL5,CD274,CD300LB,CDH2,CIITA,COL1A2,COL3A1,COL7A1,CSF2,CSF3,CXCL8,DLX2,FBLN2,FOS,FST,IGFBP4,IL1RN,IL6,ITGA5,KRT16,LIF,MERTK,MMP1,MMP10,MMP13,MMP15,MMP3,MMP7,MMP9,MYCT1,NID2,NOX4,POSTN,PPARGC1A,PTGS2,PTHLH,RUNX2,SNAI2,TAC1,TIMP3,TNFRSF11B	330 (17)
COLLAGEN TYPE I (complex)		complex	Inhibited	-2.244	1.07e-09	ACTA2,APOE,CCL5,CDH2,CSF2,CXCL5,IL6,MMP1,MMP10,MMP12,MMP13,MMP9,PTGS2,RUNX2	282 (20)
PLX5622		chemical drug	Inhibited	-2.399	2.99e-14	APLP1,BMP2,C3AR1,CACNA1G,CAMK2B,CAMK2N1,CCL20,CCL5,CCR1,COL8A1,CSF2,CSF3,CX3CL1,CXCL12,GRIA1,GRIN2A,IL11,IL1R1,IL1RN,IL2RG,IL33,IL6,ITGAX,LAPTM5,NGF,NID2,NMB,PRKCG,S100B,SLCO2B1,STAB1,TMEM119,TNFRSF11B
corticosterone		chemical - endogenous mammalian	Activated	3.469	4.16e-14	ANGPTL4,APOB,ARC,COL1A2,COL3A1,DDIT4,FKBP5,FOS,H19,HSD11B1,IL6,KLF9,LHB,LIF,MAOA,MERTK,MFSD2A,MMP9,NMB,NOX4,PDK4,PPARGC1A,PTGS2,RELN,TIMP4,TSC22D3	296 (23)
CPSF3	-0.106	enzyme	Activated	2	0.000778	CEBPD,FABP4,HGF,LPL
VCAN	0.075	other		0.404	3.59e-14	ANGPTL4,APOE,C3,CCL20,COMP,CXCL12,CXCL8,ENPP2,FNDC1,FST,GUCY1B1,HAS2,HAS3,IFI44L,IGFBP4,IL1RN,IL6,ITGA5,LBP,MMP9,NOTCH3,OGN,OLFML2B,PCSK1N,PLA2G2A,ST6GAL1	303 (20)
HBB		enzyme		1.254	3.93e-14	C3,CCL20,CCL5,COL1A2,CSF2,CSF3,CXCL1,CXCL2,CXCL3,CXCL5,CXCL8,GDF15,IL11,IL1R1,IL1RN,IL6,LIF,MMP9,PLA2G4A,PTGER4,PTGS2	268 (15)
CREB1	-0.014	transcription regulator	Inhibited	-2.101	1.5e-14	ABCA1,APOE,ARC,ATF3,CALB2,CDH2,CEBPD,CGREF1,CIITA,CNN1,CXCL8,CYP19A1,EGR4,FGL2,FOS,FOSB,GAL,GAP43,GRIA1,HAS2,HSD11B1,IER3,IL6,ING4,INHBA,LPL,MCTP1,MFSD2A,MKNK2,MMP1,MMP13,NR4A3,PCSK1,PEG10,PER1,PLA2G4A,PLXNC1,PPARGC1A,PTGS2,RERG,RIPOR2,RSPO2,SFRP4,SNAI2,STC1,TAC1,TRPC6,VGF,YPEL4,ZFP36	311 (21)
OGT	0.061	enzyme		-1.122	4.11e-14	CD274,CDH2,CSF3,CXCL1,CXCL8,ELOVL7,FOS,GAP43,GDNF,HAS2,IL6,KRT18,LIF,LPL,MMP1,PI3,POU5F1,PPARGC1A,PTCH2,RGS16,SERPINB2,STC1,TET1,TFPI2,THY1	275 (16)
CRH	-0.53	cytokine	Inhibited	-2.04	0.000442	CXCL8,FOS,IL1RN,IL6,KRT14,NMB,PTGS2,TAC1	289 (16)
CFI-402257		chemical drug	Inhibited	-3.099	4.46e-14	CCL20,CCL26,CXCL1,CXCL2,CXCL3,CXCL5,CXCL8,EREG,INHBA,MMP1,MMP10,MMP12,MMP13,MMP3	262 (18)
GPER1	-0.11	G-protein coupled receptor		1.078	5.16e-14	ACTA2,ATF3,CCL5,CEBPD,CYP19A1,DDIT4,DUSP4,EREG,FOS,FOSB,IL6,KRT18,MT1F,PMAIP1,PTGER4,RASD1,RGS16,SFRP2,ZFP36	375 (19)
IKBKG	-0.059	kinase		-1.607	5.22e-14	BIRC3,BMP2,C3,CCL20,CCL5,CCR1,CEBPD,CSF2,CX3CL1,CXCL12,CXCL8,ENPP2,EREG,FOS,IL11,IL1RN,IL6,ISG15,NGF,NID1,OGN,PTX3,RGS16,SERPINB2	281 (12)
HMGB2	-0.128	transcription regulator		-0.353	5.44e-14	CCL20,CSF3,CXCL1,CXCL2,CXCL5,CXCL8,FABP4,IL6,INHBA,LPL,MMP1,MMP10,MMP3,NRG1,RUNX2	300 (18)
PIK3CA	0.239	kinase			5.81e-14	ADAMTS1,ATF3,BIRC3,BMP6,CA9,CCL20,CDH2,CEBPD,CHAC1,COL1A2,COL3A1,CSF3,CXCL12,CXCL8,GDNF,IL11,IL2RG,IL33,IL6,ITGA5,LIF,MCTP1,MMP1,POSTN,POU5F1,PTGS2,PTX3,RARRES2,SNAI2,SPINK1,THY1	291 (18)
MAPK8	-0.111	kinase		-1.236	5.96e-14	ABCA1,APOD,APOE,BIRC3,BMP2,CCL5,CDH2,CXCL8,CYP19A1,CYP1A1,DUSP4,FOS,IL6,LHB,LIF,MMP1,MMP13,MMP7,MMP9,NOX4,PPARGC1A,PTGS2,PTX3,RGS4,TAC1,TSC22D3,ZFP36	302 (22)
AR	0.279	ligand-dependent nuclear receptor		-0.553	6.98e-14	ABCA1,ACOXL,ALOX15B,ANKRD1,ARMC12,C3,CCL5,CDH2,COL3A1,CXCL12,DDIT4,DISP2,EDNRA,EGR4,FKBP5,FOSB,GDF15,GDNF,GUCY1A1,HGF,HOPX,IL1R1,IL1RL1,IL6,KLKB1,KRT14,KY,LIF,LRATD1,MAOA,MMP1,MMP10,MMP13,MMP9,MT-ATP8,MYBL1,NFATC2,NKX3-1,NOTCH3,NUPR1,P4HA1,PCSK1N,PDIA5,PER1,PMAIP1,PPARGC1A,PPP2R2C,PTHLH,SERPINA12,SHBG,SLC43A1,SLC7A11,SNAI2,SPI1,SPINK1,SUSD3,TIMP3,TMEM100,TMEM158,TSPAN8,ZBTB16	323 (19)
AKT (family)		group		-1.443	7.45e-14	ACTA2,AFP,ANKRD1,BCAM,BMP2,CD274,CDH2,COL3A1,CPM,CSF2,CXCL12,CXCL8,CYP19A1,EFNB3,FABP4,FKBP5,FOS,GPM6B,IER3,IL1R1,IL6,IL7R,LAMC2,LPL,MMP12,MMP9,NOX4,PDK4,PLA2G4A,PMAIP1,POU5F1,PPARGC1A,PTGER4,PTGS2,PTX3,RASD1,RUNX2,SNAI2,ST3GAL6,STEAP4,THBS2	278 (21)
resiquimod		chemical drug	Inhibited	-2.786	8.22e-14	ATF3,BMP6,C3,C3AR1,CCL20,CCL5,CCR1,CD226,CIITA,CMTM8,CSF2,CSF3,CXCL1,CXCL12,CXCL2,CXCL3,CXCL8,F2R,FOS,GDF15,GPR160,GPR183,HAVCR2,IER3,IFI44L,IGFBP4,IL33,IL6,INHBA,IRF4,ISG15,ITGAX,LIF,PDE4B,PMAIP1,PTGIR,PTGS2,PTX3,SPI1,TNFRSF9,TNIP3,TRIM63	267 (14)
NFE2L2	0.274	transcription regulator		0.394	8.44e-14	ACP5,ACSL5,ACTA2,ADAMTS1,ATF3,BMP2,C15orf48,C3,C5AR1,CBS,CCL20,CCL5,CCR1,CDH2,CIITA,CNN1,COL3A1,CXCL8,CYP1A1,DDIT4,FABP4,FKBP5,GDF15,HBEGF,IL1RN,IL6,IL7R,ISG15,KCND1,LIF,LPL,MCTP1,MMP10,MMP12,MMP9,MYOCD,NCF2,NMRAL2P,NUPR1,P2RY6,PDE4B,PHGDH,PMAIP1,PPARGC1A,PSAT1,PTGS2,RELN,RGS17,SELL,SERPINB2,SLC6A9,SLC7A11,SNAI2,ST8SIA4,TIMP3,TNIP3,TSC22D3	327 (18)
GNA14	0.07	enzyme			9.38e-14	ADAMTS1,ANKRD1,ANPEP,ATF3,BMP2,CNN1,CX3CL1,CXCL8,ENPP1,FST,GRB14,HAS2,HBEGF,IL1RN,IL6,LIF,PTGS2,XDH	271 (18)
8-bromo-cAMP		chemical reagent		0.93	9.78e-14	ABCA1,ACP5,BIRC3,BMP2,COL3A1,CYP19A1,DUSP4,F2R,FGF1,FGF9,FLNC,FOS,FST,FZD4,GATA6,GUCY1A1,GUCY1B1,IL11,IL1RL1,IL6,IL7R,INHBA,ITGA11,KRT18,LHB,LIF,MAOA,MMP1,MMP7,MMP9,MYLK3,P4HA1,PCK2,PDE4B,PDGFD,PMAIP1,PPARGC1A,PPL,PTGS2,SERPINB2,SESN3,SFRP4,ST6GAL1,THBS2,TIMP3,ZBTB16	368 (26)
glucocorticoid		chemical drug	Activated	4.212	1.01e-13	AFP,BMP6,CCL5,CEBPD,CSF2,CSF3,CXCL1,CXCL8,CYP19A1,FBLN2,HAS2,IL11,IL1RN,IL6,KRT14,LPL,MAOA,MMP13,MMP9,NCF2,NGF,OGN,PER1,PPARGC1A,PTGS2,PTHLH,RASD1,SCNN1A,SERPINA3,SHBG,STC1,STX11,TNFRSF11B,TSC22D3,ZBTB16	308 (18)
STAT1	-0.078	transcription regulator		-0.206	1.03e-13	ABCA1,ADAMTS12,APOE,APOL6,C3,CCL20,CCL5,CCR1,CD274,CEBPD,CIITA,CMPK2,COL3A1,CSF2,CX3CL1,CXCL1,CXCL8,EGLN3,FGL2,FOS,GBP5,GRIN2A,HAVCR2,HBEGF,IFI44L,IL1R1,IL33,IL6,ISG15,ITGA5,ITGAX,KCTD12,LIF,LPL,MAFA,MMP9,NOX4,PCSK1,PMAIP1,PTGS2,SELL,SERPINA3	246 (13)
erlotinib		chemical drug		-1.887	1.05e-13	CCL20,CCL5,COL8A1,CSF2,CSF3,CXCL1,CXCL3,CXCL5,CXCL8,IGFBP4,IL11,IL6,LIF,MMP1,MMP10,MMP13,MMP3,MMP9,NOX4,SERPINB2,SNAI2,TNFRSF11B,TSPAN8	277 (16)
CSF (family)		group	Inhibited	-2.343	2.53e-06	ALOX15B,ANPEP,BIRC3,C3,CCR1,CD274,IL1RN,IL2RG,PI3,SLCO2B1,SPINK1,TNFRSF9,TRAF1
CSF2	-1.631	cytokine	Inhibited	-2.399	4.08e-14	ABCA1,ACP5,ACTA2,BIRC3,C3,C5AR1,CCR1,CD274,CIITA,COL8A1,CSF2,CSF3,CXCL1,CXCL2,CXCL8,F2R,FOS,GDF15,HAS2,HBEGF,HGF,ICOSLG,IER3,IL1R1,IL1RL1,IL1RN,IL6,INHBA,IRF4,ITGAX,MFSD2A,MMP1,MMP9,NFATC2,NR4A3,PDE1B,PDE4B,PHGDH,PMP22,PTGER4,PTGS2,RIPOR2,SLC7A11,SPI1,TNFRSF9,TRIB2,ZFP36	322 (15)
aldosterone		chemical - endogenous mammalian		1.365	1.28e-13	ACTA2,ADAMTS1,AGTR1,BMP2,CACNA1G,CCL5,COL1A2,COL3A1,CXCL8,FABP4,FKBP5,FOS,HAS2,HHIP,IL11,IL6,LPL,NCF2,NFATC2,PER1,POSTN,PPARGC1A,PTGS2,RIPOR2,RUNX2,SCNN1A,TSC22D3,ZBTB16	334 (22)
bisindolylmaleimide I		chemical drug		1.761	1.45e-13	BIRC3,CDH2,CXCL8,CYP19A1,FOS,GAP43,GDF15,HAS2,IL6,LHB,LPL,MMP1,MMP10,MMP12,MMP13,MMP7,MMP9,OXTR,PTGS2,S1PR1,TRAF1,TRIM29	280 (18)
tamoxifen		chemical drug	Inhibited	-3.2	1.94e-13	ACKR3,BMP2,C3,CDH2,CEBPD,CLDN4,COL1A2,CXCL12,CXCL8,EGOT,F2R,FABP4,FADS2,FOS,GAP43,GDF15,H19,HAS2,HGF,IER3,IGFBP4,IL1RN,IL6,KLHL24,KRT18,KRT7,LHB,LIF,MMP1,NNMT,OXTR,PDZK1,PHGDH,POU5F1,PTGS2,RERG,SERPINA3,YPEL3	340 (22)
glutamine		chemical - endogenous mammalian		-0.745	2.02e-13	ABCB5,ACTA2,ANKRD1,BMP2,CD274,CXCL1,CXCL2,CXCL3,CXCL8,DDIT4,FOS,IL6,LIF,PCK2,PLK2,POU5F1,PPARGC1A,PTGS2,PYCR1,SNAI2,TFPI2,THBS2,TNFRSF9	291 (21)
HIF1A	0.166	transcription regulator		-0.19	2.1e-13	ACTA2,ADAMTS1,AGTR1,ANGPTL4,APOE,BMP2,CA9,CCL5,CD274,CDCP1,CDH2,CEBPD,COL1A2,CSF2,CXCL12,CXCL8,CYP1A1,DDIT4,DPF3,EDNRA,EGLN3,EREG,FOS,GATA6,HGF,IL6,ITGA5,KRT14,KRT18,KRT19,MMP1,MMP12,MMP13,MMP7,MMP9,NOTCH3,NOX4,NR4A3,P4HA1,PCK2,PDE4B,PHGDH,PMAIP1,POU5F1,PSAT1,PTGS2,SLC40A1,SNAI2,TAC1,TNFRSF11B	318 (16)
HISTONE H3 (family)		group		-1.387	2.23e-13	ACKR3,ADAMTS1,ADGRA2,AFP,ANKRD1,AP1S3,ATF3,CA9,CACNA1G,CACNA2D3,CCL5,CHAC1,CIITA,COL1A2,COL3A1,COMP,CSF2,CX3CL1,CXCL1,CXCL2,CXCL8,CYP19A1,DDIT4,ENPP1,FABP4,FKBP5,FLG,FOS,GATA6,GDNF,HIC1,IGFBP4,IL6,IRF4,ITGA5,MMP9,PER1,PMAIP1,POU5F1,PPARGC1A,PTGS2,RELN,RGS4,RUNX2,SCNN1A,SELL,SNAI2,TET1,ZMAT4	274 (16)
INS		other		-0.372	2.66e-13	ACTA2,ANKRD1,CBS,CCL5,COL3A1,CSF2,DDIT4,DEPTOR,FOS,FOSB,HGF,IER3,IGFBP4,IL6,LPL,NNMT,NOX4,PLK2,POSTN,PPARGC1A,PSAT1,PTGS2,SLC1A3,SLC7A11,SSTR5,TFPI2,TNFRSF11B,TRIB3	355 (21)
WWTR1	0.058	transcription regulator		0.866	4.67e-13	ACTA2,AK5,ANGPTL4,BMP2,CCL26,CNN1,CSF2,CSF3,CTHRC1,CXCL1,CXCL2,CXCL3,CXCL5,CXCL8,GDF15,IL6,IL7R,INHBA,KRT14,MMP12,MYOCD,NXPH4,POU5F1,RUNX2,S100B,STAB1,THY1	220 (23)
IL17F		cytokine		-1.35	4.76e-13	CCL20,CSF2,CSF3,CX3CL1,CXCL1,CXCL2,CXCL3,CXCL5,CXCL8,GBP5,HSPA6,IL2RG,IL6,LIF,LPL,MMP1,MMP13,MMP3,PTGS2,RUNX2,TBC1D3 (includes others)	278 (15)
FOXA2		transcription regulator		-0.027	4.84e-13	ACSL5,ACTA2,AFP,ANGPTL4,APOB,APOE,APOL6,C3,CIMAP3,CLDN4,CNN1,COL15A1,COL1A2,CPM,CTHRC1,DDIT4,ENTPD3,FGF18,GAL,GIPR,H19,HHIP,IER3,IL1RL1,IL33,IL6,INHBA,LPL,MAFA,MAFB,MMP1,MMP7,MMP9,MT1E,MYOCD,PCK2,PDGFD,SERPINA5,SLCO2B1,SPINK1,TRIB3	310 (17)
diphenyleneiodonium		chemical drug		1.989	5.12e-13	ACTA2,APOE,ATF3,BMP2,CCL5,CLDN4,CXCL8,FOS,GDF15,IL6,LHB,MMP12,MMP13,MMP9,NOX4,POU5F1,PTGS2,SELL,THBS2,TRPC6	292 (22)
NR1H (family)		group		1.707	5.2e-13	ABCA1,APOD,APOE,BMP6,C3,CCL5,CSF2,CSF3,CXCL1,CXCL8,EDNRA,ELOVL7,F2R,FGF1,ICOSLG,IL6,LPL,MERTK,PLA2G2A,PPARGC1A,PTGS2,THY1,TIMP3,ZBTB16	283 (21)
CTSS	0.25	peptidase	Inhibited	-2	0.000883	CX3CL1,ITGA5,MMP9,NCF2,PPARGC1A,TRIM63	167 (9)
TP73	-0.192	transcription regulator		0.554	5.94e-13	ACTA2,ADAM19,ADAM23,AFP,ANGPTL4,ATF3,C3,CTH,CX3CL1,CXCL1,CXCL2,DDIT4,EREG,FST,HAS3,HBEGF,HIC1,IER3,IGFBP4,IL6,ITGA5,ITGAX,KLHL24,MMP13,MMP19,NBL1,NOTCH3,NUPR1,PLK2,PMAIP1,PMP22,POU5F1,PPL,RELN,SCRG1,SERPINA1,SERPINA3,SNAI2,SORBS1,THBS2,THY1,TIMP3,TIMP4,TP53I11	280 (17)
ADAMTSL2	-0.151	other		0.981	5.95e-13	ACTA2,COL14A1,COL15A1,COL16A1,COL7A1,COL8A1,FBN2,ITGA5,MMP1,MMP10,MMP13,MMP15,POSTN,SELL,THBS2,TIMP3
CXADR	-0.538	transmembrane receptor	Activated	2	1.63e-06	CCL5,CXCL1,CXCL3,CXCL8	251 (12)
CXCL8	-2.613	cytokine	Inhibited	-2.409	1.28e-09	ACKR3,ACTA2,CCL5,CDH2,COL1A2,COL3A1,CXCL8,CYP19A1,ITGA5,ITGAX,MMP10,MMP9,NCF2,POU5F1,PTGS2,SELL,SNAI2,ZFP36	289 (20)
cyclic AMP		chemical - endogenous mammalian	Inhibited	-2.229	3.02e-11	ABCA1,ACTA2,ARC,BMP2,CDH2,CEBPD,CYP19A1,FOS,GAP43,GATA6,HBEGF,IGFBP4,IL1RN,IL33,IL6,INHBA,LHB,MMP1,MMP10,MMP9,NGF,PDE4B,PER1,PLA2G4A,PPARGC1A,PTGS2,PTHLH,SERPINB2,VGF	316 (24)
diethylnitrosamine		chemical toxicant		-1.063	9.1e-13	ACTA2,AFP,CBS,CCL20,CD274,CDH2,COL1A2,COL3A1,CXCL12,DCLK1,ENPP2,F2R,FADS2,GDF15,HGF,HSD11B1,IL6,KRT19,LAMC2,LPL,MMP9,NOX4,PPARGC1A,RGS4,SERPINB2,SFRP2,SLC7A11,SLCO2B1,SNAI2,THY1	324 (18)
NFKB2	-0.26	transcription regulator		-1.943	9.47e-13	BIRC3,BMP2,CCL20,CCL5,CX3CL1,CXCL12,CXCL8,DCLK1,ENPP2,FOS,GBP5,GPR183,ICOSLG,IGFBP4,IRF4,KRT7,MMP9,NRG1,PAMR1,PTGS2,RRAD,SELL,ST6GAL1,TMEM35A,TRAF1	263 (14)
CYCLOOXYGENASE (family)		group	Inhibited	-2.433	5.53e-06	FOS,IL6,LIF,MMP3,PTGS2,TAC1	276 (19)
CCL2	0.539	cytokine		-1.625	1.05e-12	ABCA1,ACTA2,CCL5,CCR1,CEBPD,CXCL1,CXCL5,CXCL8,EGLN3,FABP4,FOS,HGF,HOPX,HTR2B,IL1RN,IL6,INHBA,ITGA5,LPL,MMP1,MMP10,MMP9,PTGS2,SLC40A1	293 (14)
EGFR	0.089	kinase		-1.979	1.28e-12	ACTA2,B3GNT5,BCAM,CCL5,CD274,CDCP1,CNTN3,COL3A1,COL8A1,CPM,CSF2,CXCL12,CXCL5,CXCL8,CYP19A1,DUSP4,EFNB3,EREG,F2R,FBLN2,FOS,GPM6B,HAS2,HBEGF,IER3,IGFBP4,IL33,IL6,KRT16,LAMC2,MMP1,MMP13,MMP9,MT1F,PEG10,PKP3,PLA2G4A,POSTN,POU5F1,PTGER4,PTGS2,RUNX2,SLC7A11,SNAI2,ST6GAL1,STEAP4,TNFRSF11B	337 (22)
CYTOKINE (family)		group	Inhibited	-2.77	2.23e-07	C5AR1,CCL5,CSF2,CX3CL1,CXCL1,CXCL8,FOS,IL6,LIF,MMP1,MMP12,MMP13,MMP3,MMP9,NGF,PTGS2,PTHLH	292 (18)
MAPK14	0.101	kinase		-1.892	1.48e-12	ABCA1,ACP5,ACTA2,ANKRD1,ATF3,BMP2,CCL5,CEBPD,CXCL1,CXCL2,CXCL3,CXCL5,CXCL8,EREG,FGFBP1,FOS,GRIN2A,HAS2,IL6,MMP1,MMP13,MMP3,MMP9,PMAIP1,PPARGC1A,PTGS2,RUNX2,ZFP36	245 (16)
MAFB	1.29	transcription regulator		1.199	2e-12	CACNA2D3,CALB2,CXCL12,CXCL2,EGLN3,HS3ST1,HTR2B,IL7R,MAFA,MAFB,MMP9,OLFML2B,PCSK1N,PDK4,PEG10,PTGIR,RGS4,SELENOP,SERPINB2,SLC40A1,STAB1,TMEM119
CD44	-0.116	other		-0.63	2.03e-12	ACKR3,ACTA2,BCAM,BIRC3,CCL5,CD274,CDH2,COL3A1,CSF2,CX3CL1,FKBP5,HAS3,IL1RN,IL6,ITGA5,ITGAX,MMP12,MMP13,MMP7,MMP9,NOX4,PDK4,POU5F1,PTHLH,SELL,SERPINA1,SFRP2,STEAP1,THBS2,THY1	295 (16)
BRD4	0.099	kinase		0.402	2.05e-12	ACSL5,ACTA2,ADAM19,CCR1,CD274,CDCP1,COL1A2,COL3A1,COL6A3,COL8A1,CXCL2,CXCL3,CXCL5,CXCL8,FOS,GAP43,GPR183,HAS2,HGF,IL6,IL7R,IRF4,ITGA5,LAPTM5,MKNK2,MMP1,MMP13,NID1,PMAIP1,POU5F1,SELL,SERPINB2,THBS2	270 (18)
DDIT3	0.173	transcription regulator	Inhibited	-2.295	2.3e-08	ANKRD1,ATF3,CAMK2N1,CEBPD,CXCL8,DOCK4,IL6,NRG1,PCK2,PER1,PPARGC1A,RGS4,SERPINA1,SNAI2,THBS2,TRIB3,TSC22D3	282 (18)
laminaran		chemical drug	Inhibited	-3.729	2.26e-12	CCL20,CXCL1,CXCL5,CXCL8,ELOVL7,EREG,IFI44L,IL7R,INHBA,PTGS2,SERPINB2,TNFRSF9,TNIP3,TRAF1	179 (13)
DDR1	0.081	kinase	Inhibited	-2.213	7e-05	CDH2,COL3A1,CXCL5,MMP1,MMP9	228 (19)
BMP2	-1.076	growth factor		-0.723	2.54e-12	ACP5,ACTA2,BMP2,COL1A2,CXCL12,CYP19A1,DGKG,DLX2,ENPP2,FABP4,FOS,FOSB,FST,HAS2,INHBA,KLF9,MMP13,MMP9,NEFM,POSTN,POU5F1,PSAT1,PTGS2,PTX3,RUNX2,TAC1,TIMP3,TMEM119,TNFRSF11B,VGF,ZBTB16	309 (20)
PRKN	0.248	enzyme		-0.517	2.58e-12	ACTA2,CCL20,CSF2,CSF3,CXCL1,CXCL12,CXCL2,CXCL8,EREG,IGFBP4,IL6,MAOA,MMP1,MMP10,MMP7,MMP9,PLK2,PPARGC1A,SEPTIN4,SERPINB2,TNFRSF11B	239 (14)
15-deoxy-delta-12,14 -PGJ 2		chemical - endogenous mammalian		0.233	2.82e-12	ACTA2,AFP,AGTR1,BIRC3,C3,CCL5,CEBPD,CIITA,COL1A2,CSF2,CXCL8,CYP19A1,FABP4,FOS,GAL,GATA6,GDF15,HGF,IL6,MMP1,MMP13,MMP9,NOX4,P4HA1,PLA2G4A,POU5F1,PTGS2,RUNX2,SFRP2	296 (19)
LH (complex)		complex		-0.797	2.92e-12	ACP5,ACTA2,ADAMTS1,COL15A1,CXCL8,CYP19A1,EREG,FKBP5,FLNC,FOS,FST,HAS2,HSD11B1,IL6,KRT18,MAFB,MMP19,MMP9,PER1,PMAIP1,POU5F1,PTGS2,PTX3,RGS16,RGS4,RPL35,RUNX2,SFRP4,SLC7A11,SLIT2,TFPI2,THBS2,TNFRSF11B,TP53I11,ZBTB16	364 (23)
E. coli serotype 0127B8 lipopolysaccharide		chemical - endogenous non-mammalian	Inhibited	-3.296	2.97e-12	ACSS1,ADGRG2,CALB2,CCL5,CXCL12,EDNRA,F2R,FGF1,GDNF,GLDN,GPR146,HAS2,IL11,IL6,LAMC2,LIF,NCALD,NGF,NOTCH3,P2RY6,PCK2,PTGS2,PTX3,SLC7A11,TNFRSF11B	276 (14)
molybdenum disulfide		chemical reagent	Inhibited	-2.132	3.14e-12	ACTA2,APLP1,CD248,CNN1,COL16A1,COL5A3,CXCL8,FLG,FNDC1,GPC4,ITGA11,KRT14,LPXN,MAP3K7CL,MASP1,NID2,PLA2G4A,SERPINB2,STEAP1,TFPI2,TINAGL1,TP53I11
L-triiodothyronine		chemical - endogenous mammalian		-0.472	3.32e-12	ABCA1,AFP,AGTR1,APOB,CTH,CXCL12,CYP19A1,EDNRA,ENPP2,FABP4,FOS,GDF15,GLDN,HSD11B1,IGFBP4,IL6,KLF9,KRT16,MAFA,MMP9,MYOM3,NID1,OXTR,PCK2,PDK4,PER1,PLA2G2A,PMAIP1,POPDC2,POU5F1,PPARGC1A,PSAT1,PTGS2,RELN,RGS16,RGS4,RUNX2,SERPINA12,SFRP2,SHBG,SORBS1,SPINK1,ST6GAL1,TAC1,TET1,VGF	304 (23)
DDX5	-0.207	enzyme	Activated	2.734	2.06e-05	ACTA2,BMP6,CCL20,CSF2,CX3CL1,CXCL1,CXCL2,CXCL8,FOS,IL1RN,IL33,IL6,MMP9	282 (19)
GROWTH HORMONE (family)		group		-0.795	3.81e-12	ANGPTL4,APLP1,APOE,BMP2,C3,CCL5,CEBPD,COL3A1,CTH,CX3CL1,CXCL1,CXCL2,FABP4,FKBP5,FOS,GDF15,IER3,IL6,LPL,MMP9,NOX4,PDK4,PLK2,S100B,SCNN1A,SNAI2,STC1,WNT9A,XDH	318 (26)
LIF	-1.387	cytokine		-1.035	3.86e-12	ACSL5,ACTA2,AFP,BMP2,CEBPD,CXCL8,CYP19A1,ENPP2,EREG,FOS,GAL,GATA6,H19,HBEGF,HGF,IL6,LBP,LPL,MMP1,MMP13,PAPPA2,POU5F1,PTGS2,RGS4,SERPINA3,SFRP4,TAC1,TNFRSF11B	289 (20)
fluocinolone acetonide		chemical drug		1.604	3.91e-12	ANGPTL4,ANGPTL7,FKBP5,IL33,IL6,ITGA10,KCNB1,KLF15,LSP1,MT1E,MT1F,MXRA5,MYOC,RUNX2,ZBTB16	234 (7)
DELE1	0.06	other	Activated	2.504	8.02e-07	ALDH1L2,CHAC1,CTH,NUPR1,PCK2,PHGDH,PSAT1,PYCR1,SLC7A11,TRIB3
CNTF	-0.386	cytokine		-0.614	4.17e-12	APOD,ATF3,C3AR1,C5AR1,CCL5,CCR1,CEBPD,CXCL8,ENPP2,FGF9,FOS,HGF,IL1RN,IL36B,IL7R,KCNJ6,KCTD12,LBP,LIF,MMP1,NGF,PDE1B,PTGS2,SERPINA3,TAC1,XDH,ZFP36	255 (14)
MAP3K8	-0.189	kinase		-1.268	4.83e-12	APOE,BIRC3,CCL20,CCR1,CD274,CD72,CEBPD,CIITA,COLEC12,CSF2,CSF3,CXCL8,FKBP5,FLNC,FOS,GALNT15,GPR146,GPR160,IER3,IL1R1,IL6,INHBA,LPL,MMP12,MMP9,NGF,POSTN,PTGER4,PTGS2,PTX3,RCSD1	285 (18)
DGKA	0.246	kinase	Inhibited	-2	0.000141	CCL5,CSF2,CXCL2,CXCL8	285 (21)
PPARD	0.022	ligand-dependent nuclear receptor		-0.997	6.05e-12	ABCA1,ACSL5,ACTA2,ADAMTS1,ANGPTL4,APOB,APOE,CCL20,CCL26,COL8A1,CXCL1,CXCL2,CXCL3,CXCL8,FABP4,FAM241B,GPR183,HHIP,IFI44L,IL33,IL6,LPL,MERTK,MFSD2A,MMP9,NPW,NR4A3,PDE4C,PDK4,PEG10,PLA2G2A,PPARGC1A,PRKAG3,PTGS2,RUNX2,STEAP1,TFPI2,TIMP3,TNFRSF11B,TRIM63,XDH	265 (19)
dinoprost		chemical - endogenous mammalian	Inhibited	-2.521	3.49e-07	CYP19A1,FABP4,FOS,IL6,LPL,MMP1,MMP9,PLA2G4A,PTGS2,PTX3,RUNX2,TIMP3	312 (22)
raloxifene		chemical drug		-0.218	6.61e-12	ACVRL1,BMP2,CCL5,CXCL12,DDIT4,DUSP4,ENPP2,F2R,IER3,IGFBP4,IL1R1,IL6,IRF6,KRT7,KRT81,MMP13,MMP3,MYBL1,PLK2,PTGS2,SLIT2,STC1,TIMP3,TNFRSF11B	290 (23)
INSULIN (family)		group		0.18	6.84e-12	ABCA1,AGTR1,ANGPTL4,APOB,APOE,ATF3,CCL5,CEBPD,CNN1,COL1A2,COL3A1,CTH,CXCL1,CYP19A1,CYP1A1,DDIT4,DUSP4,ENPP2,FABP4,FADS2,FOS,FOSB,GRB14,HSD11B1,IGFBP4,IL1RL1,IL6,INHBA,LPL,MAOA,mir-324,MMP1,MMP13,MMP9,NGF,NOTCH3,NR4A3,PDK4,PER1,PPARGC1A,PTGS2,PTHLH,RARRES2,RUNX2,SELENOP,SERPINA12,SLC2A5,SORBS1,THBS2,THY1,TIMP3,TRIM63,VGF	346 (23)
TAFAZZIN	0.006	enzyme		-1.152	7.01e-12	ACTA2,ADAMTS1,ANGPTL4,ANKRD1,CAMK2N1,CCL5,CD72,CDH2,CNN1,CXCL12,CYTIP,ENPP2,FABP4,FBLN2,FCRLA,FLG,IGFBP4,IL6,IRF4,KRT19,LSP1,P4HA1,PDK4,PLK2,PMAIP1,POU5F1,PTGS2,PTX3,RGS4,RUNX2,S1PR1,SLC40A1,ST6GAL1,TFPI2,TRAF1,TSC22D3	238 (15)
IL18	-1.388	cytokine		-1.83	9.46e-12	ADAM19,ATF3,CCL20,CCL5,CD226,CD274,CSF2,CTH,CXCL12,CXCL8,DDIT4,ENPP2,GRIN2A,HAVCR2,IL6,LIF,MMP1,MMP13,MMP15,MMP3,MMP9,PTGS2,SELL,TNFRSF11B,TNFRSF9,TRIM29	232 (13)
eicosapentaenoic acid		chemical drug		1.118	9.99e-12	ANGPTL4,APOE,CEBPD,FADS2,FOS,GDNF,IL1R1,IL6,ITGAX,MMP1,MMP10,MMP13,MMP9,PCK2,PDK4,PTGS2,SELENOP,SLC40A1,SLC7A11,SPI1	280 (21)
D-glucose		chemical - endogenous mammalian		-0.221	1.06e-11	ABCA1,ACSS1,ACTA2,AGTR1,APOB,ATF3,BMP2,C3,CBS,CCL20,CNN1,COL1A2,COL3A1,CTH,CX3CL1,CXCL2,CXCL3,CXCL8,DDIT4,ENPP2,FOS,FST,GDF15,GIPR,HBEGF,HGF,IL6,INHBA,ITGA5,LPL,MAFA,MAFB,MMP1,MMP13,MMP9,NOX4,NR4A3,PCK2,PCSK1,PCSK1N,POPDC2,PPARGC1A,PTGS2,PYCR1,RUNX2,S1PR1,SCUBE3,SELENOP,SERPINB2,SGK3,SHBG,SLC1A3,SLC22A1,SLC7A11,SORBS1,TRIM63	335 (23)
VE-821		chemical reagent	Inhibited	-2.887	1.16e-11	CCL5,CSF2,CSF3,CXCL2,CXCL3,CXCL8,IL11,IL6,MMP12,MMP13,MMP3,TRAF1	215 (7)
trichostatin A		chemical drug		0.296	1.26e-11	ABCA1,ADAMTS1,AFP,ANKRD1,APOE,ARC,BMP2,C1QTNF6,CA12,CA9,CCL20,CCL26,CDH2,CGREF1,CIITA,CLEC3B,COL1A2,COL6A3,COLEC12,CSF2,CXCL1,CXCL12,CXCL2,CXCL3,CXCL8,CYP19A1,CYP1A1,E2F5,EFNB3,ENPP2,EREG,F2R,FABP4,FOS,FST,GAP43,GATA6,IGFBP4,IL6,IRF4,ITGAX,MMP1,MMP13,MMP3,MMP7,MMP9,NEFM,OXTR,PLK2,PMAIP1,POU5F1,PSAT1,PTGS2,RELN,RERG,RUNX2,SCNN1A,SFRP4,SGK3,SLC43A1,SLC7A11,TFPI2,TIMP3,TNFRSF11B	294 (18)
ETS1	0	transcription regulator		0.301	1.29e-11	ANPEP,CCL5,CDH2,CHAC1,COL1A2,CSF2,CST1,CX3CL1,GATA6-AS1,HGF,HSPA6,IL7R,ITGA10,MMP1,MMP13,MMP3,MMP7,MMP9,NKX3-1,PEG10,PTGS2,PTHLH,RUNX2,SELL,SLC7A11,SNAI2,SPI1,THY1	302 (21)
BHLHE40	-0.139	transcription regulator		-1.345	1.39e-11	ACTA2,ATF3,C15orf48,C3AR1,CCR1,CD274,CSF2,CSF3,EGLN3,EREG,FGL2,HAVCR2,HBEGF,IER3,IL2RG,IL6,INHBA,KRT18,LIF,MAFA,MERTK,MMP7,MMP9,P4HA1,PCSK1,PDE4B,PER1,PLA2G4A,PTGS2,RGS16,SELL,THY1,TNFRSF9	293 (14)
CREB (family)		group		-0.87	1.47e-11	ACTA2,ARC,ATF3,BMP6,C3AR1,CEBPD,COL8A1,CTH,CXCL8,CYP19A1,DUSP4,EGR4,FOS,FOSB,HAS2,IER3,IL11,IL33,IL6,ITGA10,MMP1,NR4A3,PDE4B,PER1,PPARGC1A,PTGS2,PTHLH,PYCR1,SERPINB2,SESN3,SLC7A11,SLIT2,SNAI2,TAC1,TNFRSF11B	336 (21)
STAT6	0.309	transcription regulator		0.883	1.49e-11	ACP5,ADAM19,ADAP1,APOE,CCL20,CCL26,CCL5,CD72,CHST1,CMPK2,COL1A2,COL3A1,FABP4,FKBP5,FLG,GPM6B,ICOSLG,IFI44L,IL1RL1,IL1RN,IL33,IL6,IRF4,ISG15,KCTD12,LIF,MAOA,MIR155HG,MMP12,MMP13,MMP9,NFATC2,PDK4,PLS1,PPARGC1A,PTGS2,ST6GAL1,STON1,THY1,TIMP3,TP53I11,ZFP36	323 (16)
J11-Cl		chemical reagent		1.463	1.67e-11	CCL20,CSF2,CSF3,CX3CL1,CXCL2,CXCL3,IL6,PTGS2	251 (13)
DLK1	0.056	other	Inhibited	-2.236	0.00325	FABP4,IL6,MMP9,POU5F1,SNAI2	287 (23)
PPARGC1A	0.922	transcription regulator		-0.081	1.77e-11	ABCA1,ACSL5,ADAMTS1,APOD,C3,CEBPD,COL1A2,COL6A3,COMP,CPXM1,CYP1A1,FABP4,FAM20A,FBLN2,FOS,GDF15,IL1RN,IL6,INHBA,LIF,LPL,MMP15,MMP19,OGN,PCK2,PDGFRL,PDIA5,PDK4,PMAIP1,POSTN,PPARGC1A,PTGS2,RUNX2,ST8SIA5,STC1,THY1,TIMP3,TNFRSF11B,TRIB3,TRIM63,XDH	301 (19)
CSF1	0.167	cytokine		-0.663	1.82e-11	ABCA1,ACP5,APOE,APOL6,C5AR1,CCL5,CCR1,CD274,CMPK2,CPM,DUSP4,F2R,FOS,GDF15,ICOSLG,IFI44L,IL1RL1,IL6,IL7R,IRF4,ISG15,ITGA5,ITGAX,LPL,LYVE1,MAFB,MERTK,MMP12,MMP9,NCF2,SERPINB2,SLCO2B1,SPI1,STAB1	306 (16)
DLX3	0.215	transcription regulator	Activated	2	0.000118	EPGN,EREG,HBEGF,IL36B,MMP9	224 (10)
DSCAM	-0.893	other	Activated	2.333	0.00048	EFNB3,KLF9,MMP10,NOTCH3,PLXNC1,RGMA,SFRP4,TAC1,VGF
infliximab		biologic drug	Activated	2.244	2.12e-11	ACTA2,ADAM19,BMP2,CCL20,CDH2,CXCL1,CXCL8,DDIT4,DUSP4,IL6,INHBA,MMP12,MSC,PPARGC1A,PTGS2,TNFRSF9,TRAF1	348 (25)
FSH (complex)		complex		-1.23	2.29e-11	ACP5,ACTA2,ADAMTS1,CDH2,COL15A1,CX3CL1,CYP19A1,EREG,FKBP5,FLNC,FOS,FOSB,FST,GATA6,GRIN2A,HSD11B1,IGFBP4,IL1RN,IL6,INHBA,ITGA5,KRT18,LRRC32,MMP9,NBL1,PLK2,PMAIP1,POU5F1,PTGS2,RGS16,RGS4,SHBG,SSTR5,TFPI2,TNFRSF11B,TP53I11,VGF	320 (22)
HMG20A	0.172	transcription regulator		-0.229	2.81e-11	ATF3,CCL5,CX3CL1,EREG,FADS2,HBEGF,IGFBP4,IL6,INHBA,ITGA5,KRT18,LIF,NNMT,POSTN,RGS16,THY1,TIMP3,TNFRSF11B,TRIB3	184 (7)
TRIB3	0.602	kinase		-1.705	2.92e-11	CTH,DDIT4,FABP4,GDF15,LPL,MMP12,MMP7,PCK2,PMAIP1,PSAT1,RUNX2,TIMP3,TRIB3	299 (24)
DSCAML1	0.287	other	Activated	2.121	0.00148	BMP6,DCLK1,KLF9,MMP10,NOTCH3,PLXNC1,TAC1,VGF
ECSIT	-0.04	transcription regulator	Inhibited	-2.425	4.56e-05	CXCL8,IER3,IL1RN,IL6,PTGS2,TRAF1	232 (13)
tributyrin		chemical drug	Inhibited	-3.364	3.07e-11	ATF3,BIRC3,CCL20,CD274,CXCL3,CXCL5,CXCL8,HBEGF,IL6,INHBA,MMP13,MYBL1,PTGS2,RGS4,SERPINB2	291 (20)
NOTCH1	0.003	transcription regulator		-0.001	3.21e-11	ACTA2,ADAM19,ANKRD1,BIRC3,BMP2,CDH2,CEBPD,CHST1,CNN1,COL1A2,CXCL1,CXCL8,FLG,FOS,FOSB,IGFBP4,IL6,IL7R,KRT14,LYVE1,MMP1,MMP10,MMP3,NOTCH3,NRG1,POU5F1,PPARGC1A,PTGS2,RUNX2,SPI1,TRIB2	277 (20)
EDN1	0.068	cytokine	Inhibited	-2.337	8.34e-15	ACTA2,ADAM19,ANKRD1,CDH2,COL1A2,COL7A1,COMP,CXCL8,EDNRA,EREG,FOS,FOSB,FST,HBEGF,IL6,INHBA,ITGA5,MMP1,MMP13,MMP3,MMP7,MMP9,NRG1,PLCB4,PTGER4,PTGS2,SELL,SERPINB2,TIMP3,TRPC6	325 (24)
MRTFB	-0.054	transcription regulator		0.341	3.31e-11	ACTA2,ADAMTS1,AK5,ANKRD1,CCL5,CNN1,COL3A1,COL6A3,CXCL12,EDNRA,F2R,FADS2,INHBA,ITGA11,ITGA5,PDGFRL,POSTN,PTGS2,RAMP1,RGMB,S1PR1,SELENOP,SERPINB2,SLIT2,SORBS1	212 (7)
Sb202190		chemical drug		0.967	3.68e-11	ACTA2,ANGPTL4,CDH2,CSF2,CXCL8,CYP1A1,FOS,IL6,MMP1,MMP13,MMP9,P4HA1,PLA2G2A,PLA2G4A,PPARGC1A,PTGS2,PTHLH,RUNX2,SNAI2,SPI1,XDH	278 (20)
EGF	0.085	growth factor	Inhibited	-2.874	1.58e-29	ABCA1,ADAMTS1,ADAMTS6,AFP,AGTR1,ANGPTL4,ANPEP,ARC,ATF3,CALB2,CCL20,CD274,CEBPD,COL1A2,COL3A1,CXCL1,CXCL2,CXCL3,CXCL5,CXCL8,DOCK4,DUSP4,EPGN,EREG,FOS,FOSB,FST,GAL,GATA6,GDF15,HAS2,HAS3,HBEGF,HGF,IER3,IGFBP4,IL11,IL1R1,IL1RL1,IL6,IL7R,INHBA,KRT16,KRT19,MAOA,MMP1,MMP10,MMP12,MMP13,MMP3,MMP7,MMP9,NGF,NR4A3,NRG1,PDK4,PER1,POU5F1,PTGS2,PTHLH,PTX3,ROM1,RUNX2,S1PR1,SCUBE3,SERPINA1,SERPINA3,SERPINB2,SESN3…	310 (18)
SMAD2	0.017	transcription regulator		-1.305	3.92e-11	ACTA2,AFP,CARMN,CCL20,CDH2,COL1A2,COL3A1,HAS2,IL6,LINC00842,MAFA,MMP13,MMP9,POU5F1,PTHLH,PTX3,RUNX2,S1PR1,SNAI2,TIMP3	314 (18)
IL11	-1.319	cytokine		0.173	4.04e-11	ACTA2,CCL20,CCL5,CEBPD,CXCL8,FABP4,FOS,IL6,LBP,MMP1,MMP13,MMP3,MMP9,PAPPA2,POSTN,PPARGC1A,SERPINA3,STX11	292 (18)
PRDM1	-0.508	transcription regulator		0.057	4.08e-11	AFP,ANGPTL4,CA9,CCL20,CIITA,CLEC2B,CPA4,CSF2,CSF3,DDIT4,FOS,ICOSLG,IL6,IRF4,KHDRBS3,KRT81,LRRN1,MAFB,MIR155HG,MSC,PDE4C,PLA2G4A,PMAIP1,PRKCG,RELN,RGS16,SERPINA3,SLC2A5,SLCO2B1,TMT1A	275 (14)
tyrphostin AG 1478		chemical drug		1.858	4.58e-11	COL8A1,CSF2,CXCL8,CYP19A1,FOS,HAS2,HBEGF,IL6,MMP1,MMP13,MMP9,NCF2,PTGS2,PTX3,RUNX2,TFPI2	292 (21)
PKA (complex)		complex		-0.807	4.82e-11	AGTR1,APOE,ARC,CDH2,CYP19A1,DUSP4,FOS,HAS2,IL6,KCNB1,NGF,NR4A3,OXTR,PCSK1,PDE4B,PPARGC1A,PTGS2,PTHLH,SLC1A3,SPI1,TNFRSF11B	307 (21)
PI3K (complex)		complex		-1.543	4.83e-11	ABCA1,ATF3,BIRC3,CCR1,CD274,CDH2,CXCL8,DDIT4,FOS,GAP43,H19,HAS3,HBEGF,IL1RN,IL33,IL6,IL7R,LSP1,MAFA,MMP1,MMP10,MMP12,MMP13,MMP9,NOX4,PLA2G4A,POSTN,PTGS2,SELL,SPI1	318 (20)
ELANE	1.307	peptidase	Inhibited	-2.403	8.99e-09	C5AR1,CEBPD,CSF2,CXCL5,CXCL8,FOS,IL6,MMP7,MMP9,SERPINA1,SPI1	205 (12)
paclitaxel		chemical drug		-1.206	5.14e-11	ACKR3,ACTA2,ATF3,BIRC3,C3AR1,CD274,CSF2,CXCL1,CXCL2,CXCL5,CXCL8,CYP19A1,CYP1A1,DUSP4,ENPP2,EREG,FST,GDF15,HBEGF,IER3,IL6,ITGA5,LHB,MMP9,NXPH4,PHGDH,PTGS2,SERPINB2,SNAI2,STC1,TFPI2,TMEM158,TRAF1	296 (14)
ENPP2	0.608	enzyme	Inhibited	-2	0.000368	ENPP2,FABP4,IL6,PPARGC1A	176 (7)
EREG	-1.793	growth factor	Inhibited	-2.042	7.96e-07	CDH2,EREG,HAS2,HBEGF,IL6,PTGS2,SNAI2	310 (21)
nelfinavir		chemical drug	Activated	2.665	6.86e-11	ADM2,ALDH1L2,ATF3,CHAC1,CTH,FABP4,MMP9,NNMT,NUPR1,PCK2,PSAT1,SLC6A9,SLC7A11,TNFRSF11B,TRIB3,TSC22D3
GNAQ	-0.003	enzyme		-1.879	6.87e-11	ADAMTS1,ANKRD1,ATF3,BMP2,C15orf48,CNN1,CX3CL1,CXCL12,CXCL8,FOS,FST,GRB14,HAS2,IL11,IL1RN,IL6,KLF15,LHB,NR4A3,PTGS2,PTX3,RELN	293 (17)
ERK1/2 (family)		group	Inhibited	-3.388	7.13e-21	ABCA1,ARC,BIRC3,BMP2,C3,CCL20,CCL26,CCL5,COL3A1,CSF2,CXCL1,CXCL3,CXCL5,CXCL8,CYP19A1,DUSP4,FABP4,FKBP5,FOS,FOSB,H19,HAS2,HBEGF,IL11,IL6,MMP1,MMP10,MMP12,MMP13,MMP3,MMP9,MYOCD,NOX4,NR4A3,NRG1,POSTN,POU5F1,PTGER4,PTGS2,RUNX2,SCNN1A,SNAI2,TAC1,TNFRSF11B,TRIM63	296 (15)
naringenin		chemical - endogenous non-mammalian		1.774	7.31e-11	ACTA2,CCL5,CDH2,CLDN4,COL3A1,CXCL1,CXCL5,CXCL8,CYP1A1,IL1R1,IL6,MMP9,PPARGC1A,PTGS2	294 (23)
CREBBP	0.096	transcription regulator		-1.287	7.59e-11	ACOXL,CAMK2B,CCL26,CCL5,CDCP1,COL1A2,CXCL12,CXCL8,DUSP4,FABP4,FOS,FOSB,GRIN2A,HAS2,HSD11B1,IL6,IL7R,IRF6,ISG15,KRT14,LPL,MMP13,MMP9,MYO1F,NEBL,NR4A3,PPARGC1A,PTGS2,RCSD1,RUNX2,SERPINA3,SLC43A1,SLC7A11,ST6GAL1,TRAF1,YPEL2	343 (21)
VEGFA	-0.255	growth factor		-1.148	7.73e-11	ACTA2,ADAMTS1,ANPEP,BMP2,CSF2,CSF3,CXCL12,CXCL8,DUSP4,FABP4,FOS,FOSB,HAVCR2,HBEGF,IGFBP4,IL6,MMP1,MMP10,MMP12,MMP15,MMP9,NFATC2,POU5F1,PPARGC1A,PTGS2,RUNX2,SNAI2,STC1,TFPI2,TNFRSF9,TRPC6	288 (24)
EWSR1-FLI1		fusion gene/product	Inhibited	-2.223	0.00159	AK5,COL3A1,EDNRA,IL11,PDGFRL,POSTN,S1PR1,SELENOP
Ni2+		chemical reagent		-1.818	8.84e-11	ANGPTL4,BIRC3,CCL20,CX3CL1,CXCL1,CXCL2,CXCL3,CXCL5,CXCL8,IL6	238 (16)
HMOX1	0.467	enzyme		1.301	9.16e-11	ABCA1,ACTA2,CD274,CXCL1,CXCL12,CXCL3,CXCL5,CXCL8,CYP1A1,FGF1,FOS,GDNF,HGF,IL1RN,IL6,MMP9,PTGS2,RELN,THBS2,ZFP36	281 (17)
INHA	0.044	growth factor		0.535	9.25e-11	ACTA2,ADAMTS1,CNN1,COL1A2,COL3A1,COMP,CYP19A1,EREG,FST,HAS2,IGFBP4,IL1R1,INHBA,KRT18,KRT19,PTGS2,PTX3,SFRP4	201 (13)
FABP5	-0.007	transporter		-0.042	1.02e-10	ADAM19,CX3CL1,CXCL1,CXCL2,CXCL8,DLL3,FABP4,FOSB,HGF,IL6,KRT19,PTGS2,STEAP1,STOX2,TRAF1,TSPAN8	272 (17)
S100A7	0.287	other		-1.744	1.03e-10	CA9,CCL20,CSF2,CXCL1,CXCL8,IL11,IL6,MMP13,MMP9	306 (21)
di(2-ethylhexyl) phthalate		chemical toxicant	Inhibited	-2.893	1.19e-10	CSF2,CXCL1,CXCL2,CXCL3,CXCL8,CYP19A1,FOS,FOSB,IL33,IL6,LHB,MMP10,MMP3,SLCO2B1,ZFP36	278 (19)
EZH2	-0.325	transcription regulator	Inhibited	-2.05	1.84e-15	ABCB5,ACKR3,ATF3,BIRC3,BMP2,C15orf48,C3,CCL5,CDH2,CLEC3B,COL1A2,COL7A1,CSF2,CSF3,CX3CL1,CXCL1,CXCL2,CXCL8,DMRTA2,EREG,FADS2,FKBP5,FLG,GATA6,GDF15,HGF,ICOSLG,IL11,IL6,KRT81,LAMC2,MMP7,MMP9,MYEOV,NOX4,OXTR,PCK2,PER1,PLA2G4A,PTGS2,RUNX2,SERPINA1,SFRP2,SFRP4,SLC1A3,SLC7A11,TIMP3,ZBTB16	278 (20)
cholesterol		chemical - endogenous mammalian		1.013	1.2e-10	ABCA1,ABCA6,ACTA2,APOB,APOE,ATF3,C15orf48,CNN1,COL3A1,CXCL8,HBEGF,HHIP,IL1RN,IL6,INHBA,ITGAX,LAPTM5,LPL,MMP1,NCF2,NR4A3,PPARGC1A,PSAT1,PTGS2,RGS16,SLC1A3,TIMP3	266 (20)
KLF15	1.348	transcription regulator		1.85	1.27e-10	ACSS1,ACTA2,APOD,BCAM,CEBPD,CHAC1,CXCL3,DDIT4,FKBP5,FZD4,IL6,KLF15,MMP9,MYOC,NGF,PDK4,PPARGC1A,TRIM63	302 (22)
MIF		cytokine		-0.889	1.35e-10	ACTA2,C3AR1,CCR1,CDX1,CXCL8,F2R,FOS,HGF,IL11,IL1R1,IL6,IL7R,ISG15,ITIH5,MMP1,MMP13,MMP3,MMP9,NPTX1,PTGS2,STRA6	289 (19)
RAC1	0.071	enzyme		-0.634	1.37e-10	ACP5,ACTA2,ANKRD1,ATF3,CDH2,CIITA,COL1A2,CXCL8,FOS,IL33,IL6,KRT14,MAFA,MMP1,MMP10,MMP13,MMP9,POU5F1,PTGS2,SNAI2	275 (19)
RRAS2	0.007	enzyme		-0.894	1.37e-10	ACVRL1,ADAMTS12,C5AR1,CCL20,CDH2,COL6A3,CSF3,IER3,IFI44L,ITGA5,LAMC2,NID1,NR4A3,PLK2,POSTN,RELN,RGS16,SLIT2,THY1,TNFRSF9	165 (7)
clopidogrel		chemical drug	Activated	2.228	1.47e-10	ACKR3,ALDH1L2,ATF3,C1QTNF6,CHAC1,CTH,CXCL12,KLF15,NUPR1,PCK2,PMAIP1,PSAT1,PTX3,RGS16,TRIB3
GLI1	0.178	transcription regulator		-1.13	1.48e-10	ACTA2,ARC,ATF3,BIRC3,C11orf96,CA12,CCL26,CMPK2,CXCL8,DUSP4,FGF1,FOS,GATA6,HHIP,IER3,IL33,IL6,KLF9,KRT16,KRT19,LAPTM5,LIF,MAN1C1,MMP9,MT1F,NRG1,PDK4,POU5F1,PPARGC1A,PTCH2,PTGS2,PTHLH,RUNX2,SELENOP,SERPINA1,SESN3,SLC1A3,TIMP3,TMEM100,TMT1A,TNFRSF9,ZFP36	279 (17)
JUND	-0.29	transcription regulator			1.49e-10	C3,C3AR1,C5AR1,CCL5,CYP19A1,IL11,IL6,MMP1,MMP13,MMP3,MMP7,MMP9,NCF2,NOX4,RUNX2,SERPINB2	288 (17)
HNRNPA2B1	-0.158	other		0	1.53e-10	ACSL5,ADGRG2,CA12,DCLK1,ELOVL7,GDF15,H19,IL6,KCTD12,P4HA1,PCK2,PEG10,PLCB4,PPARGC1A,PRSS3,RYR1,SERPINA1,SNAI2,SRPX,ST8SIA4,TFPI2	169 (7)
curcumin		chemical drug	Activated	2.22	1.57e-10	ABCA1,ACTA2,APOE,BIRC3,CCL5,CLDN4,COL1A2,COL3A1,CSF2,CXCL1,CXCL8,CYP1A1,FOS,FOSB,H19,HGF,IGFBP4,IL6,KCNB1,KLF9,LPL,LSP1,MMP1,MMP13,MMP3,MMP7,MMP9,PPARGC1A,PTGS2,RUNX2,SNAI2,TET1,TIMP3,TRAF1,TSC22D3	275 (21)
manganese		chemical - endogenous mammalian		-0.351	1.58e-10	ATF3,BMP2,C5AR1,COL3A1,DDIT4,EFNB3,EGLN3,FOS,HGF,INHBA,KCNB1,KRT18,PTGS2,SLC40A1,SLC6A9,SLIT2,TIMP3	338 (22)
sirolimus		chemical drug		1.382	1.58e-10	ACP5,ACTA2,BMP2,C3,C5AR1,CCL20,CD274,CDH2,COL1A2,COL21A1,COL3A1,COL6A3,COL7A1,CSF2,CSF3,DDIT4,FGF9,FOS,GAP43,GDNF,GRIA1,HGF,IL33,IL6,ISG15,ITGA5,ITGAX,LAMC2,LBP,MFAP2,MKNK2,MMP1,MMP13,MMP3,MMP7,MMP9,NEBL,NR4A3,P4HA1,POSTN,PPARGC1A,PTGS2,PTX3,RPL35,RUNX2,SCUBE3,SELL,SLC6A9,SLC7A11,TNFRSF11B,ZFP36	307 (17)
cisplatin		chemical drug		-1.579	1.65e-10	ACTA2,ADAMTS1,ANKRD1,ANPEP,ATF3,BCL2L10,BIRC3,BMP2,C11orf96,C3,CAPN6,CCL5,CCR1,CD274,CDCP1,CDH2,CHAC1,CLDN4,CSF3,CXCL5,CXCL8,DDIT4,DGKI,ENTPD3,FABP4,FAM117A,FAXDC2,FOS,FST,GAP43,GDF15,GRIA1,GRIN2A,HIC1,IER3,IL6,INHBA,KRT14,KRT19,LAMC2,LBP,MAOA,MMP7,MMP9,NCF2,NOTCH3,NOX4,PDK4,PHGDH,PI3,PLK2,PMAIP1,POU5F1,PPARGC1A,PTGS2,PYCR1,RUNX2,SLC7A11,SNAI2,ST6GAL1,TIMP3,TRIB3,TRIM63,TSPAN8,XDH	346 (23)
CXCL12	-0.63	cytokine		-1.1	1.7e-10	ACP5,ACTA2,BMP2,BMP6,CCL5,CD274,COL3A1,CX3CL1,CXCL12,CXCL8,F2R,FOS,IL6,IRF6,ITGAX,MMP13,MMP3,MMP7,MMP9,PTGS2,RUNX2,RYR1,TAC1,TNFRSF11B,ZBTB16	280 (18)
dopamine		chemical - endogenous mammalian		-0.251	1.71e-10	ADRA2C,ATF3,CACNA2D3,CCL5,CSF2,CXCL8,EGR4,FOS,FOSB,FST,GIPR,GRIA1,GUCY1A1,IL20RB,IL6,NR4A3,PDE1B,PER1,POU5F1,RASD1,SLC1A3,STON1,TAC1	297 (19)
tetrachlorodibenzodioxin		chemical toxicant		-0.664	1.72e-10	ACTA2,CA12,CAMK2N1,CCL5,CD274,CXCL8,CYP19A1,CYP1A1,DACT2,EPHB1,EREG,FGF9,FOS,GDF15,HUNK,IGFBP4,IL1R1,IL6,ITGA5,ITGAX,KRT14,KRT19,KRT7,LHB,MAFB,MMP1,MMP13,MMP15,NBL1,NFATC2,NPTX1,PCSK1,PDE4B,PTGS2,RYR1,S1PR1,SERPINB2,SLC40A1,SLCO2B1,STEAP4,TSC22D3	320 (19)
simvastatin		chemical drug		0.633	1.74e-10	ABCA1,ACP5,ACTA2,ADAMTS1,APOB,APOE,BMP2,C5AR1,CACNA1G,CCL20,CIITA,CXCL8,F2R,FADS2,FOS,HS3ST1,IL6,LPL,MMP1,MMP3,MMP9,NCF2,PPARGC1A,PTGS2,TNFRSF11B,TSC22D3	300 (20)
ILF3	-0.091	transcription regulator		0.821	1.86e-10	ATF3,C3AR1,CIITA,COL14A1,CXCL1,CXCL8,FADS2,FKBP5,FOS,IL1RN,IL6,ISG15,LPL,MAFB,PTGER4,STEAP4,TRAF1	268 (19)
diethylstilbestrol		chemical drug		-0.082	1.89e-10	ADGRD1,ADM2,C3,COMP,CPXM1,CYP19A1,DCLK1,EREG,FGFBP1,FOS,GAL,GAP43,GATA6,HBEGF,HIC1,IL36RN,INHBA,LSP1,MAFB,MAOA,MFAP2,NR4A3,NRG1,OXTR,PAMR1,RGS4,SERPINB2,STRA6,THBS2,VIT	311 (21)
F13B	-1.178	enzyme	Inhibited	-2.236	1.82e-06	CXCL1,CXCL2,CXCL8,TFPI2,TRAF1
atorvastatin		chemical drug		0.166	2.1e-10	ABCA1,APOB,APOE,BMP2,BMP6,CXCL8,EDNRA,F2R,FABP4,FOS,FOSB,HHIP,IER3,IL6,LPL,MMP12,MMP3,MMP9,MYOCD,NOX4,POSTN,PTGS2,S100B,SLCO2B1,TSC22D3,ZFP36	305 (21)
TERT		enzyme		-1.635	2.14e-10	ATF3,CCL5,CDH2,CSF2,CX3CL1,CXCL1,CXCL8,EREG,F2R,GATA6,IGFBP4,IL6,ISG15,KRT18,KRT19,MMP1,MMP10,MMP3,MMP9,PCDHGA3,POU5F1,PTGS2,SERPINB2,STC1	253 (20)
PTGER4	0.653	G-protein coupled receptor		1.93	2.21e-10	ACTA2,CCL20,CMPK2,CXCL8,CYP19A1,GDNF,HAS2,HAVCR2,HGF,IL6,LPAR6,MAFB,MMP13,MMP9,NCF2,PTGS2,RUNX2,S1PR1,ST6GAL1,ST8SIA4,YPEL3	314 (20)
hydrocortisone		chemical - endogenous mammalian		-0.221	2.22e-10	ANKRD1,CARMN,CDH2,CEBPD,COL1A2,CXCL5,CXCL8,CYP19A1,FGF9,GAP43,HGF,HSD11B1,IGFBP4,IL6,INHBA,LPL,MERTK,PLA2G4A,PTGS2,TNFRSF11B,TP53I11,TSC22D3	302 (20)
SPP1	-0.551	cytokine		-1.238	2.24e-10	ACP5,CCL20,CCL5,CDH2,COL1A2,CXCL1,CXCL12,CXCL2,CXCL3,CXCL5,CXCL8,FOS,GATA6,HAS2,IL6,KRT18,KRT19,LIF,MMP1,MMP13,MMP7,MMP9,PTGS2,RUNX2,SLC7A11,SNAI2,ZNF497	263 (15)
metformin		chemical drug	Activated	3.018	2.32e-10	ABCA1,ACTA2,ANGPTL4,APOB,ATF3,BMP2,CCL5,CD274,CDH2,CHAC1,COL3A1,CTH,CXCL12,CXCL8,CYP19A1,DDIT4,FOS,GDF15,GRB14,IL1R1,IL1RN,IL6,INHBA,MMP9,NKX3-1,NUPR1,PMAIP1,POU5F1,PPARGC1A,PTGS2,RARRES2,RTN4RL1,RUNX2,SELENOP,SELL,SLC22A1,SLC7A11,SLIT2	312 (23)
PELP1	-0.085	other		-1.633	2.32e-10	ANGPTL4,BMP2,CSF2,CSF3,CXCL1,CXCL8,CYP19A1,CYSRT1,FBN2,FOS,GLMP,KRT81,MMP9,NKX3-1,PI3,PPARGC1A,PRSS3,PSAT1,PTGS2,SLC1A3	286 (21)
DIO2	-0.43	enzyme		0.404	2.49e-10	ARC,ATF3,B3GNT5,CSF2,DDIT4,DGKG,EGR4,FOS,FOSB,FST,GDNF,ICOSLG,IL11,INHBA,KLF15,NEFM,PCSK1,PPARGC1A,SCUBE1,SERPINB2,SLC1A3
F2	0.558	peptidase	Inhibited	-3.346	3.36e-12	ACTA2,ANGPTL4,B3GNT5,BIRC3,CCL20,CX3CL1,CXCL1,CXCL3,CXCL5,CXCL8,EREG,F2R,FOS,FOSB,HAS2,HBEGF,IER3,IGFBP4,IL6,MMP1,MMP10,MMP9,NCF2,NR4A3,PLA2G4A,PMAIP1,PTGS2,S100B,SLIT2,TFPI2,TRAF1	264 (15)
fulvestrant		chemical drug		-0.06	2.68e-10	BMP2,C3,CA12,CBS,CCL5,CEBPD,CTH,CXCL12,CYP19A1,DDIT4,F2R,FABP4,FGF9,FOS,GAL,GUCY1A1,GUCY1B1,IER3,LPL,MAFA,PLK2,PMAIP1,PTGS2,SELENOP,SNAI2,STC1,SUSD3,TNFRSF11B,TSC22D3	305 (21)
prexasertib		chemical drug	Inhibited	-2.324	2.71e-10	ATF3,BIRC3,C3,FOS,GDF15,IER3,MMP9,NR4A3,PLK2,PMAIP1,PTGS2,SFRP4,TNFRSF9,TRAF1,ZFP36	297 (17)
peptidoglycan		chemical - endogenous non-mammalian	Inhibited	-3.753	2.73e-10	CCL20,CCL5,CD274,CSF2,CSF3,CXCL1,CXCL2,CXCL3,CXCL5,CXCL8,FOS,IL1RN,IL6,MMP1,MMP13,MMP3,PTGS2,SELL	227 (11)
GNA15	0.768	enzyme			2.73e-10	ACKR3,ACTA2,C3,CCL20,CEBPD,CTH,CXCL8,ENPP1,GUCY1B1,IL1RN,IL6,LBP,NBL1,NOX4,OMD,PTGS2,TRIB3,XDH	268 (16)
PEAR1	0.288	other		-1.387	2.82e-10	ACTA2,COL1A2,COL3A1,COL5A3,COL6A3,COL7A1,CTHRC1,FBN2,INHBA,ITGA5,POSTN,TFPI2,THBS2
F2R	0.666	G-protein coupled receptor	Inhibited	-2.193	4.26e-05	CXCL12,CXCL3,CXCL8,F2R,FOS,IL6,KRT19,MMP9,MYOCD,PTGS2,TFPI2	202 (16)
etoposide		chemical drug		-1.734	3.13e-10	APOL6,ATF3,BCL2L10,BIRC3,CCL5,CD274,COL1A2,CSF2,CXCL1,CXCL2,CXCL3,CXCL8,DDIT4,DUSP4,GDF15,IER3,IFI44L,IL11,IL6,LPAR6,MERTK,MMP1,NOTCH3,PDE4B,PMAIP1,POU5F1,PTGS2,SELL,TRIM29	249 (15)
F2RL1	0.528	G-protein coupled receptor	Inhibited	-3.082	4.56e-09	ACTA2,ATF3,CSF2,CXCL1,CXCL8,FOS,FST,HBEGF,IL6,LIF,MMP9,MSC,PTGS2,SERPINB2,STK32A,VGF	267 (21)
APOE	-0.69	transporter		-1.128	3.46e-10	ABCA1,ACTA2,ANGPTL4,APOB,APOD,APOE,ATF3,BCAM,C3AR1,C5AR1,C5AR2,CCL5,F2R,FKBP5,FOS,GRIA1,HSD11B1,IL1RN,IL6,IRF4,ITGA5,ITGAX,LPL,MMP9,MYOCD,NCF2,NOX4,PTGS2,PTX3,RELN,RUNX2,SNAI2,SORBS1,THY1	364 (23)
1-palmitoyl-2-(5-oxovaleroyl)-sn-glycero-3-phosphorylcholine		chemical reagent		-1.576	3.57e-10	ACTA2,BIRC3,BMP2,CCL20,COL8A1,CSF2,CXCL8,IL6,MMP10,MYOCD,PTGS2	291 (21)
genistein		chemical drug		1.55	3.62e-10	ACP5,ANGPTL4,APOB,BMP2,C3,CCL5,CX3CL1,CXCL12,CXCL2,CXCL8,CYP19A1,CYP1A1,EREG,FOS,GDF15,GDNF,GLMP,GUCY1B1,IL6,KRT14,LAPTM5,LBP,LPL,MAOA,MMP1,MMP13,MMP3,MMP9,PER1,PPARGC1A,PTGS2,RUNX2,SHBG,SLC4A4,TNFRSF11B	266 (18)
FAS	-0.146	transmembrane receptor	Inhibited	-2.43	3.02e-10	ACTA2,BIRC3,CAMK2B,CCL20,CCL5,CCR1,CEBPD,COL15A1,COL1A2,COL3A1,COL6A3,COL8A1,CXCL1,CXCL2,CXCL3,CXCL8,FAIM2,FGL2,FOS,FOSB,IER3,IL6,MERTK,MMP1,MMP13,MMP9,PTGER4,PTX3,RUNX2,SERPINB2,SPINK1,TNFRSF11B,ZFP36	243 (14)
MEF2C	-0.35	transcription regulator		-0.651	3.88e-10	ARC,ATF3,COL1A2,COL3A1,EPHB1,FOS,FOSB,IL11,IL6,IRF4,MMP10,MMP12,MMP13,MYOC,NFATC2,PLA2G2A,POSTN,PPARGC1A,PTGS2,RUNX2,SFRP2,ZFP36	270 (20)
APC	-0.327	enzyme		-1.19	4.27e-10	APCDD1,APOB,CBS,CD274,CDH2,CLDN4,CTH,CXCL12,DDIT4,EREG,IL6,LPL,MMP10,MMP7,MMP9,NRG1,PDK4,PLA2G4A,PTGS2,SNAI2,TIMP3,TNFRSF11B,TRIM63,ZMAT4	332 (22)
CEBPD	1.359	transcription regulator		-1.13	4.48e-10	C3,CCL20,CEBPD,COL1A2,COL6A3,CXCL1,CXCL8,CYP19A1,FABP4,FGF1,FOS,HGF,IL6,ITGAX,MMP13,NGF,PTGS2,SCGB3A2,SNAI2	291 (22)
COLLAGEN TYPE II (complex)		complex		-0.781	4.77e-10	BMP2,BMP6,CCL20,CXCL1,CXCL2,CXCL3,CXCL5,IL1R1,IL1RN,IL6,MMP19,MMP7	312 (20)
PDGFB	-0.53	growth factor		-0.682	4.85e-10	ACTA2,CNN1,COL1A2,COL3A1,CXCL8,FGF1,FOS,IL1RN,IL6,MMP3,MMP9,NOTCH3,PTGS2,RUNX2,THBS2	288 (21)
harpagoside		chemical - endogenous non-mammalian		1.411	5.04e-10	ACP5,CCL20,CSF3,CX3CL1,CXCL1,CXCL2,CXCL3,CXCL8,FOS,IL6,MMP13	280 (19)
FBXO32	-0.139	enzyme	Activated	2.425	1.5e-06	CCL20,CSF2,FGF9,IL1R1,IL6,KRT19,LBP,MYOCD,PTGS2,PYCR1,SERPINB2,TFPI2	143 (7)
secukinumab		biologic drug		1.992	5.12e-10	CCL20,CCL5,COL3A1,CXCL8,IL6,MMP1,MMP3	165 (7)
IKK-2 inhibitor VIII		chemical drug		1.992	5.12e-10	CCL20,CCL5,COL3A1,CXCL8,IL6,MMP1,MMP3	205 (7)
TGFBR2	0.294	kinase		1.618	5.26e-10	ACTA2,ANGPTL4,BMP6,C15orf48,C5AR1,CDH2,COL1A2,COL3A1,CSF2,DDIT4,FGF9,FGFBP1,FKBP5,FST,GAL,HGF,HSD11B1,ICOSLG,IL6,KRT18,KRT19,KRT7,MFSD2A,MMP10,MMP12,MMP13,MMP3,MMP9,NGF,PTGS2,PTHLH,RRAD,RUNX2,TMEM158,TNFRSF11B	302 (18)
H89		chemical drug		1.432	5.36e-10	ABCA1,BMP2,BMP6,CCL5,CXCL8,CYP19A1,EREG,FOS,GDNF,IL11,IL6,MMP1,MMP13,MMP9,NFATC2,NOX4,PCSK1,PLA2G4A,PPARGC1A,PTGS2,SNAI2,TFPI2	300 (22)
trans-hydroxytamoxifen		chemical drug		0.655	5.36e-10	ADGRA2,APOE,COL15A1,COL1A2,CXCL12,CXCL8,DDIT4,DUSP4,FGF9,IER3,IGFBP4,IL1R1,IRF6,KRT7,KRT81,MYBL1,PDZK1,PLK2,S1PR1,SLIT2,STC1,THBS2	248 (9)
PTEN	0.137	phosphatase		0.839	5.38e-10	ACKR3,ACTA2,ATF3,C3,CA12,CAMK2B,CCL5,CD274,CDH2,COL14A1,COL15A1,COL16A1,COL3A1,COL5A3,COL8A1,CSF3,CXCL8,FABP4,FGF1,FGF9,FOS,GPM6B,GPR146,GPR160,HGF,IL11,IL1RL1,IL1RN,IL6,ING4,ISG15,KLHL24,KRT19,MAN1C1,MMP13,MMP15,MMP9,NKX3-1,PHGDH,POU5F1,PPARGC1A,PTGS2,RUNX2,SELENOP,SELL,SLCO2B1,SNAI2,STEAP1,TNFRSF11B,TNFRSF9,TSC22D3,YPEL3,ZBTB16	312 (17)
FCER1 (complex)		complex	Inhibited	-3.229	2.98e-08	CCL5,CSF2,CXCL3,CXCL8,FOS,IL1RN,IL33,IL6,INHBA,LIF,NFATC2,TNFRSF9	247 (16)
METTL3	0.119	enzyme		-0.369	5.74e-10	ACTA2,ADAMTS12,CCR1,CD274,CDH2,CGREF1,CSF2,CYP19A1,IL1R1,IL6,ISG15,MAFA,MMP9,MYBL1,NBL1,NNMT,PLA2G2A,PMAIP1,PNLIPRP3,POU5F1,PPARGC1A,SLC7A11,STEAP4,VGF,WNT9A	264 (18)
LEF1	0.234	transcription regulator		-1.302	5.79e-10	ACTA2,ADAM23,ADAMTS6,CACNA1G,CCL5,CD274,CDX1,CEBPD,ENPP2,FCRLA,FGF18,FOSB,HAS2,ICOSLG,IL6,IL7R,KCNB1,MMP13,MMP7,PCSK1N,PLCB4,PMAIP1,PPM1L,PTGS2,RUNX2,STX11,TMEM158,TNIP3,YPEL2	331 (23)
RNF31	-0.082	enzyme		1.474	5.85e-10	CCL20,CCL5,CXCL1,CXCL8,CYP19A1,IGFBP4,IL1RL1,IL1RN,IL2RG,IL33,IL36B,IL36RN,IL6,PDZK1,SGK3	280 (17)
FCER1G	-0.164	transmembrane receptor	Inhibited	-2.394	0.000316	CCL5,CSF2,CXCL8,IL1RN,IL6,PTGS2	298 (19)
NFATC2	-1.274	transcription regulator		-0.546	6.26e-10	ABCA1,ACP5,CCL5,CD274,CDH2,CMPK2,CSF2,CX3CL1,E2F5,ENPP2,FGL2,HAVCR2,IER3,IL6,INHBA,IRF4,ISG15,MERTK,NOX4,PLA2G2A,PLK2,PPARGC1A,PTGS2,TRAF1	282 (14)
vancomycin		biologic drug	Inhibited	-2.037	6.26e-10	ACTA2,ADAMTS1,APOD,BMP6,C3,CAPN6,CDCP1,CLDN4,CMPK2,COL3A1,CSF2,FOS,HAVCR2,IER3,IL6,KHDRBS3,LAMC2,NOX4,NRG1,PPP1R9A,RTN4RL1,ST3GAL6,TMEM100,TSPAN8	258 (12)
HDAC1	0.051	enzyme		1.32	6.28e-10	ACP5,ARC,ATF3,CCL5,COL1A2,COL6A3,CX3CL1,CXCL1,CXCL8,EPGN,F2R,FABP4,FGFBP1,FLG,FOS,IL6,MMP1,MMP9,MYO1F,NEFM,NKX3-1,OXTR,PMAIP1,POU5F1,PPARGC1A,PTGS2,PTX3,RGS20,RGS4,RUNX2,SERPINB2,SNAI2,TSC22D3	286 (19)
pyrrolidine dithiocarbamate		chemical reagent	Activated	2.328	6.62e-10	ABCA1,AMIGO2,BIRC3,BMP2,C3,CCL20,CCL5,CD274,CX3CL1,CXCL1,CXCL5,CXCL8,FABP4,IL6,MMP1,MMP13,MMP7,MMP9,PTGS2	245 (14)
lysophosphatidic acid		chemical - other	Inhibited	-3.273	6.66e-10	ACTA2,ANKRD1,CCL26,CCL5,CXCL1,CXCL8,ENPP2,FABP4,FKBP5,FOS,GDNF,IL6,LIF,LPL,MMP9,PRKCG,PTGS2	274 (20)
spironolactone		chemical drug		-1.929	6.66e-10	ACTA2,COL1A2,COL3A1,FKBP5,GDNF,HHIP,IL11,IL6,PER1,POSTN,PTGS2,RUNX2,SCNN1A,SELL,SLCO2B1,TIMP3,TSC22D3	295 (20)
ATP-gamma-S		chemical reagent		-1.505	7.05e-10	C3,CCL20,CCR1,CD72,CXCL8,EREG,GAP43,IL1R1,IL1RN,IL6,IL7R,IRF4,MMP19,MMP9,NCF2	252 (15)
Go 6976		chemical drug	Activated	2.81	7.12e-10	ABCA1,BMP2,BMP6,CCL5,CSF3,CXCL8,FOS,IL6,ITGA5,MMP9,PTGS2,STC1,TNFRSF9,TRAF1	268 (19)
FCGR2A	0.447	other	Inhibited	-2.215	0.00162	CCL5,CXCL8,IL6,ISG15,PTGS2	242 (18)
MYF6		transcription regulator		-1.664	7.74e-10	ANGPTL4,CCL26,CX3CL1,FGF9,FST,GDNF,HBEGF,IL1RN,IL33,IL6,INHBA,LIF,MLC1,MMP10,MMP7,NRG1,TNFRSF11B
FN1	0.345	other	Inhibited	-2.305	8.29e-10	ACP5,ACTA2,APOE,BIRC3,CCL5,CDH2,CSF2,CXCL1,CXCL2,CXCL3,CXCL5,CXCL8,FOS,IL1R1,IL6,ITGA5,KRT7,MMP1,MMP13,MMP3,MMP9,POU5F1,RUNX2,SNAI2	262 (19)
formaldehyde		chemical - endogenous mammalian	Inhibited	-2.355	0.000544	CYP1A1,FOS,FOSB,MMP9,PTGS2,TAC1	273 (22)
BTG2	0.145	transcription regulator		1.456	8.3e-10	ACTA2,CCL20,CSF2,CXCL1,CXCL2,CXCL3,CXCL8,IGFBP4,IL6,MMP1,MMP3,NOX4	329 (22)
SIRT1	-0.071	transcription regulator		0.828	8.88e-10	ABCA1,ACTA2,AFP,BIRC3,CA12,CCL5,CD72,CDH2,CMPK2,CPB1,CYP19A1,CYP1A1,FABP4,GRIP1,HGF,IL2RG,IL6,LAPTM5,MAOA,MMP1,MMP13,MMP3,MMP9,PCK2,PDK4,PER1,PMAIP1,POU5F1,PPARGC1A,RGS16,RUNX2,SCNN1A,SFRP2,SFRP4,SLC7A11,TIMP3,TRIM63	305 (23)
estrogen		chemical drug		-1.675	8.92e-10	ABCA1,APOB,APOE,BMP2,COL14A1,COL15A1,COL3A1,CXCL12,CYP19A1,FOS,GAL,GAP43,GRIA1,HBEGF,HGF,IGFBP4,IL1RL1,IL6,ITGA5,LIF,LPL,MYBL1,OXTR,PTGS2,PTX3,S1PR1,TNFRSF11B,ZFP36	319 (19)
5-hydroxytryptamine		chemical - endogenous mammalian		0.149	9.97e-10	ARC,CDH2,CXCL8,CYP19A1,CYP1A1,DEPTOR,DOCK4,F2R,FOS,GDNF,GPR183,HBEGF,HTR2B,IL6,INHBA,MMP13,NCF2,PTGIR,PTGS2,RUNX2,S1PR1,SERPINB2,STAB1,YPEL3	260 (23)
CDKN1A	0.114	kinase		0.948	1.03e-09	ACTA2,ADAP1,CD274,CSF2,CSF3,CXCL8,E2F5,EDNRA,EGLN3,FGF18,FLG,FST,GDF15,IL1R1,IL6,INHBA,IRF6,KRT18,MMP1,MMP13,MMP3,MMP9,OLFML2B,P4HA1,PHGDH,PLK2,PMAIP1,RAMP1,SNAI2,TMC6	290 (18)
FOXL2	0.193	transcription regulator	Inhibited	-3.336	1.29e-15	ATF3,BMP2,CCL20,CPM,CXCL2,CXCL3,CYP19A1,FOS,FST,IER3,IL11,IL6,INHBA,LIF,NFATC2,NR4A3,PPARGC1A,PTGS2,PTHLH,S1PR1,SERPINB2	254 (18)
KLF11	-0.27	transcription regulator		0.249	1.1e-09	ACSL5,ACTA2,ADAMTS1,APOL6,COL1A2,COL3A1,HGF,MMP1,MMP12,MMP13,MMP3,MMP9,PCK2,PDK4,PLA2G4A,PPARGC1A,THBS2,TIMP3,TIMP4	281 (18)
ETV5	0.034	transcription regulator		-0.747	1.12e-09	C5AR1,CCL5,CDH2,CLDN4,CSF3,CXCL12,HOPX,IL6,ITGA5,KRT16,KRT19,KRT7,MLC1,PKP3,PMP22,SNAI2,TIMP3,TINAGL1	228 (16)
TGFBR1	-0.149	kinase		-0.503	1.12e-09	ACTA2,C3,C3AR1,CCR1,CDH2,COL1A2,DOCK4,FGF9,HAS2,IL1RN,IL6,MMP13,NFATC2,PDK4,PTX3,SNAI2,WNT9A,ZFP36	288 (18)
cyclosporin A		biologic drug		0.987	1.14e-09	ACTA2,AGTR1,APOB,APOD,APOE,ATF3,BMP2,CAPN6,CCL5,CLDN4,CXCL1,CXCL8,DDIT4,EDNRA,FKBP5,FLG,FOS,FOSB,FST,IER3,IL6,IRF4,KRT16,LAMC2,LYVE1,MMP1,MMP3,MMP9,MYOCD,PCSK1,POSTN,PTGS2,PTHLH,RUNX2,SELL,TSPAN8	310 (18)
semaxinib		chemical drug		1.753	1.24e-09	ACKR3,ACP5,ATF3,CCL20,CCR1,CYP19A1,EREG,FOS,GDF15,HAVCR2,IL1R1,IL6,IL7R,IRF4,MMP9,MYOCD,NFATC2,PTGS2,PTX3	328 (19)
PTH	0.287	other		-0.611	1.27e-09	ACP5,ADAMTS1,BMP2,COL1A2,COL6A3,CXCL12,FOS,FOSB,IL11,IL33,IL6,MMP13,NID1,PDK4,POSTN,PTGS2,PTHLH,RUNX2,SFRP2,SFRP4,SLC6A9,STC1,TFPI2,TMEM119,TNFRSF11B	285 (25)
G PROTEIN ALPHA I (family)		group	Inhibited	-2.887	2.61e-08	ADAMTS1,ATF3,C15orf48,CD274,CEBPD,F2R,FLNC,FOS,IL11,ISG15,LIF,NR4A3,PTHLH	259 (20)
IL17RA	0.07	transmembrane receptor		-1.331	1.32e-09	APOE,CCL20,CCR1,CSF3,CXCL12,CXCL8,IL6,MMP12,MMP13,MMP3,MMP9	260 (15)
32-134D		chemical reagent		1.075	1.48e-09	ANGPTL4,BMP6,CA9,CCL20,CD274,CSF2,CSF3,CX3CL1,CXCL12,HAVCR2,IL11,IL6,TNFRSF11B
KDM1A	0.002	enzyme		-1.116	1.57e-09	ACTA2,AFP,ATF3,BMP2,C3,C3AR1,CCL5,CD274,CIITA,COL1A2,ELOVL7,FLNC,GALNT15,GAP43,GLT8D2,HAS3,HSD11B1,IGFBP4,IL1RN,ISG15,ITGAX,KHDRBS3,KRT18,NEBL,NKX3-1,POU5F1,PSAT1,PTX3,RARRES2,SELENOP,SFRP2,SFRP4	297 (24)
MAPK (family)		group		-1.054	1.6e-09	ARC,CLDN4,CXCL1,CXCL8,FOS,HGF,IL6,MMP10,MMP13,MMP3,MMP7,MMP9,NR4A3,PER1,PTGS2,RUNX2,SNAI2	280 (21)
PCSK9	0.179	peptidase		-0.487	1.64e-09	C3,C3AR1,C5AR1,CCL5,CCR1,CDH2,CIITA,CXCL12,CYTIP,FABP4,GPR183,IL1RL1,IL2RG,IL36B,IL6,IL7R,INHBA,ISG15,MMP9,PTGS2,SERPINB2,SLC7A11,SPI1,STAB1,STX11	269 (16)
SNAI1	0.386	transcription regulator		0.624	1.67e-09	ANKRD1,CDH2,CHRDL2,CLDN4,COL1A2,CXCL8,CYP19A1,FLNC,FOS,FST,GDF15,KRT18,LIF,MMP9,POU5F1,PRKCG,PTGS2,PTX3,RUNX2,SNAI2,THY1	325 (18)
CSF3	-3.436	cytokine		-1.656	1.71e-09	BIRC3,C3AR1,CCL5,CD177,CEBPD,CXCL12,CXCL5,CXCL8,ENPP2,FOS,GDNF,GPR183,GUCY1B1,HGF,IL1RN,IL6,LBP,MMP9,PRKCG,PTGS2,SELL,SPI1,YPEL3,ZBTB16	240 (16)
VHL	0.09	transcription regulator		0.53	1.83e-09	C5AR1,CA12,CA9,CCL5,CDCP1,CDH2,CLDN4,CNN1,COL1A2,CXCL12,EGLN3,IER3,IL6,ISG15,ITGA5,NOX4,PMAIP1,PTHLH,SLC1A3,SLC40A1,SNAI2,TRAF1	290 (21)
FBN1	0.083	other		0.846	1.84e-09	ABCA1,ADAMTS1,C3,COL1A2,COL3A1,COL6A3,FABP4,INHBA,MMP1,MMP3,MMP9,RUNX2,TIMP3	306 (24)
BAPTA-AM		chemical reagent	Activated	2.149	1.84e-09	ATF3,CCL20,CXCL1,CXCL2,CXCL8,CYP1A1,FOS,GDNF,IL1R1,IL6,MMP13,PTGS2,S100B	281 (17)
HTT	-0.083	transcription regulator		1.564	1.92e-09	ABCA1,ACTA2,ADAM23,AK5,APOE,ATF3,CA12,CACNA2D3,CAMK2B,CCL5,COL16A1,COL6A3,CX3CL1,DGKG,DGKI,ELOVL7,ENPP2,FGF1,FOS,GALNT13,GAP43,GRIA1,GRIN2A,HBEGF,HUNK,KCNB1,KLF9,MAN1C1,MMP10,NEFM,NPTX1,P4HA1,PDE1B,PDE4B,PER1,PLA2G4A,PLCB4,PPARGC1A,PRKCG,RGS16,RGS4,SELENOP,SLC1A3,SLC40A1,ST6GAL1,ST8SIA4,ST8SIA5,TAC1,THBS2,TIMP3,VGF	273 (21)
ethanol		chemical - endogenous mammalian		-1.041	1.96e-09	ABCA1,ACKR3,ACTA2,ALOX15B,ANPEP,ATF3,C3AR1,C5AR1,CCL5,CDH2,CEBPD,COL1A2,COL3A1,CXCL12,CXCL8,FOS,FOSB,GRIN2A,HPD,IL1R1,IL1RN,IL33,IL6,ITGAX,KLHL24,LAMC2,MMP12,MMP13,MMP9,NCF2,NFATC2,POU5F1,PPARGC1A,PTGS2,RARRES2,SLC40A1,SLC7A11,TFPI2,TRIB3,TSC22D3	307 (16)
MMP9	-1.042	peptidase		-1.684	2.06e-09	ACP5,ACTA2,ADAM23,CD226,CD274,CSF2,CXCL12,CXCL8,EPHB1,FOS,GAP43,IL1RN,IL6,IL7R,MMP12,MMP13,MMP3,MMP9,NEFM,NRG1,SERPINA1	272 (19)
SOX2	0.095	transcription regulator		-1.189	2.15e-09	ACKR3,APCDD1,ATF3,BMP6,CALB2,CCL20,CCL5,CD274,CDH2,CXCL12,CXCL3,CXCL5,CXCL8,DLX2,DUSP4,FLG,FOS,FST,GATA6,H19,HOPX,IL6,INHBA,IRF6,KRT14,KRT18,KRT19,KRT7,MFSD2A,NOTCH3,POU5F1,PPL,PSAT1,SLC7A11,STRA6,TET1,TIMP3,TMEM100	323 (24)
WNT5A	0.165	growth factor		-0.937	2.23e-09	BMP6,CLDN4,CSF3,CXCL1,CXCL12,CXCL8,CYP19A1,ENPP2,EREG,F2R,FABP4,IL6,MMP1,MMP10,MMP13,MMP3,MMP7,MMP9,NFATC2,POSTN,PTGS2,RUNX2,SERPINB2,STC1	284 (20)
glycochenodeoxycholate		chemical - endogenous mammalian	Inhibited	-4.025	2.7e-14	ANKRD1,ANPEP,APOD,CCL5,CST1,CXCL3,CXCL5,CXCL8,EFNB3,EPHB1,EREG,IL6,IL7R,MASP1,MMP1,PLXNC1,PRSS3,RSPO2,SLCO5A1,STC1	286 (19)
SSTR2	-0.322	G-protein coupled receptor		-0.112	2.43e-09	APOL6,ATF3,BMP2,CDH2,COL6A3,CSF2,FGF9,FOS,HBEGF,KLF9,LPL,MMP9,NNMT,PMP22,RGS16,SERPINA3,THBS2	275 (15)
ML290		chemical reagent		-1	2.44e-09	ACTA2,COL1A2,COL3A1,COL6A3,CXCL8,IL6,MMP1,PPARGC1A,TIMP3
doxorubicin		chemical drug	Inhibited	-2.814	2.44e-09	ACTA2,ADAMTS1,AFP,ATF3,BIRC3,CAPN6,CD274,CDCP1,CDH2,CGREF1,CLDN4,COL3A1,COMP,CXCL1,CXCL2,CXCL5,CXCL8,DDIT4,DGKI,ENTPD3,EREG,FOS,GDF15,GRIA1,GRIN2A,HBEGF,IER3,IGFBP4,IL33,IL6,ISG15,ITIH5,KRT18,LAMC2,LPXN,MMP9,MYBL1,NOTCH3,NOX4,NRG1,PMAIP1,PPARGC1A,PTGS2,RELN,RGS16,RUNX2,SLC40A1,TRIM63,TSPAN8,WNT9A,XDH	285 (17)
DSG3	-0.173	other		0.816	2.44e-09	ADAMTS1,ANGPTL4,COL3A1,EGLN3,FLNC,KRT14,MMP13,P4HA1,TFPI2,TMT1A
PARP1	-0.216	enzyme		-1.687	2.55e-09	ABCA1,CCL5,CD274,COL3A1,CSF2,CXCL1,CXCL12,CXCL8,FOS,GDF15,H19,HAS2,IL6,LIF,MMP1,MMP9,NOTCH3,PEG10,PTGS2	283 (19)
gefitinib		chemical drug		1.851	2.73e-09	ADAMTS1,ADAMTS15,ARC,C3,CD274,CDH2,CEBPD,COL15A1,COL8A1,CXCL8,DUSP4,EPGN,FGF18,KRT19,MMP13,MMP15,MMP9,NOX4,PRKCG,PTGS2,TIMP3,TRAF1,TSPAN8	302 (21)
ADAM12	0.046	peptidase		0	2.77e-09	ADAMTS15,COL5A3,COL6A3,CSF2,CX3CL1,GDF15,HGF,IL1RL1,IL33,NID2,NRG1,OGN,OMD,SFRP2
TRAF3IP2	0.178	enzyme		-1.537	2.77e-09	CCL5,CEBPD,COL3A1,CSF2,CSF3,CX3CL1,CXCL1,IL33,IL6,ISG15,MMP10,MMP9,POSTN,STEAP4	235 (14)
CCR2	-0.53	G-protein coupled receptor		1.464	2.79e-09	CCL5,CCR1,COL14A1,COL1A2,COL6A3,CSF2,CSF3,CX3CL1,CXCL12,FBLN2,HTR2B,IL6,MMP13,MMP9,OGN,P4HA1,TIMP4	303 (19)
SOX9	-0.454	transcription regulator		1.311	2.86e-09	ADAMTS1,CD274,CDH2,COL3A1,COMP,FGF1,FGFBP1,FOS,H19,IL6,LBP,MMP15,MMP7,POSTN,POU5F1,RUNX2,SNAI2,THBS2,TSPAN8	292 (22)
glycocholic acid		chemical - endogenous mammalian	Inhibited	-4.025	1.72e-15	ANKRD1,ANPEP,APOD,CCL5,CST1,CXCL3,CXCL5,CXCL8,EFNB3,EPHB1,EREG,IL6,IL7R,MASP1,MMP1,PLXNC1,PRSS3,RSPO2,SLCO5A1,STC1
F7	-0.092	peptidase		-0.976	3.15e-09	CXCL2,CXCL8,FOS,HBEGF,IL6,LIF,MMP13,MMP7,PTGS2,SERPINB2,ZFP36	305 (23)
glycodeoxycholic acid		chemical - endogenous mammalian	Inhibited	-4.022	1.31e-15	ANKRD1,ANPEP,APOD,CCL5,CST1,CXCL3,CXCL5,CXCL8,EFNB3,EPHB1,EREG,IL6,IL7R,MASP1,MMP1,PLXNC1,PRSS3,RSPO2,SLCO5A1,STC1
arsenite		chemical toxicant		-0.524	3.19e-09	CDH2,COL8A1,CXCL3,CXCL8,CYP1A1,EREG,FOS,FST,HAS2,HGF,IER3,INHBA,MMP1,PTGS2,SFRP4,SNAI2,ST8SIA5	296 (21)
IRF8	-1.107	transcription regulator		0.236	3.26e-09	ACVRL1,APOE,ARC,ATF3,CACNA1G,CCL5,CIITA,ENPP1,FOS,IFI44L,IFNE,IL1RN,IL6,IRF4,ISG15,LIF,LSP1,MAFB,MMP9,MYOC,PMAIP1,STX11	218 (14)
NCOA2	0.19	transcription regulator		-1.288	3.26e-09	BMP2,C3,CCL5,CHST1,CIITA,CYP1A1,F2R,FABP4,FST,HSD11B1,IL6,IRF4,ISG15,KRT19,LHB,LIF,LPL,MMP13,NR4A3,PTGS2,TMEM100,TSC22D3	364 (21)
indomethacin		chemical drug		0.125	3.34e-09	ADAMTS1,CAPN6,CLDN4,FABP4,FGF18,FOS,GDF15,HAS2,HGF,IER3,IL11,IL1R1,IL1RL1,IL6,LAMC2,LPL,MMP1,MMP12,MMP9,PDE4C,PLA2G4A,PTGER4,PTGS2,SELL,TFPI2,TSPAN8	332 (19)
EHF	-0.53	transcription regulator		-0.862	3.42e-09	ACTA2,ANGPTL4,ANPEP,CCL20,CSF2,CYP1A1,EREG,HOPX,IL1RN,IL6,MMP1,MMP3,NOTCH3,RHCG,SERPINA3,THY1	153 (7)
SIS3		chemical reagent		0.931	3.43e-09	ACP5,ACTA2,CDH2,COL3A1,CXCL8,IL6,LINC00842,MMP9,NOX4,TIMP3	196 (10)
vismodegib		chemical drug		-0.726	3.45e-09	CSF3,GATA6,HGF,HHIP,IL33,IL6,MMP1,MMP13,POU5F1,PTCH2,RUNX2,SFRP2,TNFRSF11B	255 (13)
GNA13	0.057	enzyme	Inhibited	-2.93	3.04e-11	ACTA2,CNN1,CXCL1,CXCL2,CXCL3,CXCL5,CXCL8,FOS,PTGS2,TRPC6	267 (17)
IFNB1		cytokine		0.82	3.47e-09	ACP5,APOL6,CCL5,CD274,CDH2,CMPK2,CSF2,CX3CL1,CXCL8,CYP1A1,F2R,FBLN2,FOS,GPC4,ICOSLG,IL1R1,IL6,ISG15,ITGAX,MMP9,NID2,NNMT,NPTX1,OGN,PDK4,PMAIP1,PTGS2,SERPINB2,THBS2	279 (15)
HMGB1	-0.081	transcription regulator		-1.28	3.64e-09	AFP,CCL20,CD274,CXCL12,CXCL5,CXCL8,H19,IL1R1,IL1RL1,IL6,MERTK,MMP1,MMP3,MMP9,PLA2G2A,PTGS2,TIMP3	255 (16)
EPCAM	0.861	other		0.005	3.71e-09	ATF3,CXCL8,FOS,IL6,MMP10,MMP12,MMP13,MMP19,MMP7,POU5F1,RUNX2,SNAI2	307 (22)
MLN120B		chemical drug		1.729	3.72e-09	ACP5,BIRC3,CSF2,CXCL1,CXCL8,IL6,MMP1,MMP13,PTGS2	224 (13)
GNAI3	-0.095	enzyme	Inhibited	-2.236	0.000118	CCL5,CSF2,CXCL3,CXCL8,IL6	270 (22)
NOTCH3	0.903	transcription regulator		1.091	3.81e-09	ACTA2,APOD,CAMK2N1,COL14A1,COL15A1,COL1A2,COL3A1,COL5A3,COL8A1,GUCY1B1,IL6,ITGA11,ITGAX,MMP9,NOTCH3,OGN,PDK4,PTX3,SNAI2,TIMP3	288 (21)
GNAS	0.173	enzyme	Inhibited	-2.191	3.79e-09	ADAMTS1,ATF3,CIITA,CYP19A1,CYTIP,FOS,IL11,IL6,KCTD12,LHB,NR4A3,PCSK1,PDE4B,PLA2G4A,PLK2,PPARGC1A,PTCH2,PTGER4,PTHLH,RASD1,VGF	303 (20)
IGE (complex)		complex		-1.979	4.25e-09	C3,CCL5,CMPK2,CSF2,CSF3,CX3CL1,CXCL8,DUSP4,E2F5,F2R,GDF15,HAVCR2,HBEGF,IER3,IL33,IL6,IL7R,IRF4,ITGA5,ITGAX,LIF,NRG1,PTGS2,PTX3,RGS16,SERPINB2,TNFRSF11B,TNFRSF9,TRAF1	257 (15)
C5	0.301	cytokine		-1.873	4.51e-09	ACTA2,ATF3,C3AR1,C5AR1,C5AR2,CCL5,CSF2,CSF3,CXCL1,CXCL8,GDF15,HGF,IL6,MMP1,MMP9,NGF,ST6GAL1,ZFP36	245 (17)
GNRH (family)		group	Inhibited	-2.13	3.57e-05	ATF3,FOS,LHB,MMP9,PTGS2,STC1,VGF	276 (21)
IRF1	0.006	transcription regulator		-1.004	4.65e-09	ACTA2,APOL6,CCL20,CCL5,CD274,CDH2,CIITA,CMPK2,CX3CL1,CXCL8,FGL2,GATA6,IFI44L,IL33,IL6,IRF4,ISG15,MMP9,NCF2,POU5F1,PTGS2,SELL,SPI1	230 (11)
OSCAR	-0.278	other		-1.265	4.76e-09	CCL20,CXCL1,CXCL2,CXCL3,CXCL5,CXCL8,IL1R1,IL1RN,MMP19,MMP7	258 (12)
triptolide		chemical drug		1.847	5.03e-09	ACVRL1,BMP6,CXCL1,CXCL12,CXCL8,FGF18,HBEGF,HGF,IER3,IL6,MMP1,MMP19,MMP7,MMP9,PMAIP1,PMP22,POSTN,PTGS2,SLC7A11	269 (21)
pioglitazone		chemical drug		1.61	5.07e-09	ABCA1,ACTA2,AGTR1,ANGPTL4,APOB,APOE,CCL5,CEBPD,CXCL8,CYP19A1,FABP4,FOS,HAS2,IL1RN,IL6,KRT19,LPL,MMP9,NCF2,NR4A3,PPARGC1A,PTGS2,SERPINA12	278 (21)
10E,12Z-octadecadienoic acid		chemical - endogenous mammalian		-1.194	5.21e-09	ABCA1,ATF3,CACNA1G,CAMK2B,CXCL8,FABP4,GDF15,HSD11B1,IL1RN,IL6,MMP12,NPTX1,NPW,NR4A3,PLK2,PTGS2,SLC1A3,SORBS1,TNIP3,TRIB3	303 (24)
doxycycline		chemical drug		1.051	5.26e-09	BMP2,CEBPD,CHAC1,COL3A1,CXCL12,IL6,ITGAX,MMP1,MMP12,MMP7,MMP9,NGF,PCK2,PTGS2,SPI1,XDH	250 (15)
Bay 11-7082		chemical - kinase inhibitor	Activated	2.297	5.39e-09	ABCA1,CCL5,CD274,CDH2,CSF2,CXCL1,CXCL8,EREG,ICOSLG,IL6,MMP13,MMP7,MMP9,PI3,PTGS2,RUNX2,ST6GAL1	244 (18)
GNRH1	-0.044	other	Inhibited	-2.236	3.32e-06	APCDD1,CYP19A1,DUSP4,FOS,FOSB,FST,HSD11B1,INHBA,LHB,PTGS2	280 (20)
TWIST1	0.358	transcription regulator		-0.079	6.02e-09	ACTA2,ADAMTS1,APOD,C3,CDH2,CHAD,CHRDL2,CLDN4,CXCL12,CXCL8,FBN2,FOS,IGFBP4,IL6,ISG15,MMP1,MMP9,PAMR1,PPARGC1A,RUNX2,SNAI2,THBS2,TIMP3	340 (22)
POU5F1	-0.856	transcription regulator		-1.328	6.06e-09	ACKR3,AFP,APCDD1,BCL2L10,BIRC3,BMP2,CCL20,CCL5,CD274,CDH2,CXCL12,CXCL3,CXCL5,CXCL8,DUSP4,FLG,GATA6,H19,HOPX,IL6,INHBA,IRF6,KRT14,KRT18,MMP9,PMAIP1,POU5F1,PPL,SNAI2,TET1,TNFRSF11B,TNFRSF9	302 (21)
MAP3K14	-0.298	kinase		-1.124	6.21e-09	ACTA2,BIRC3,CCL5,COL1A2,COL3A1,COL6A3,CXCL1,CXCL8,CYP19A1,ICOSLG,IL6,IL7R,MMP9,PLA2G4A,PTGS2	225 (16)
GRP	0.672	growth factor	Inhibited	-2.169	0.000495	CXCL8,FOS,FOSB,IL33,PTGS2	265 (23)
HBEGF	-0.711	growth factor	Inhibited	-2.739	4.65e-05	ANGPTL4,BMP2,CCL20,EREG,GDNF,GNAT2,IL6,LIF,MMP9,PDK4,PTGS2	286 (15)
kainic acid		chemical toxicant	Inhibited	-3.283	6.78e-09	APOE,ATF3,CALB2,CCL5,EGR4,FGF9,FOS,FOSB,GAP43,GDNF,GRIA1,HBEGF,IL6,MMP7,MMP9,NGF,PER1,PTGS2,RELN,RGS4,TMEM158	332 (24)
KCNN4	-0.045	ion channel		-1.045	6.87e-09	ACP5,CCL5,CX3CL1,FOS,IL6,MMP9,TSC22D3	252 (12)
salmonella minnesota R595 lipopolysaccharides		chemical - endogenous non-mammalian	Inhibited	-3.084	6.95e-09	CCL20,CCL5,CEBPD,CMPK2,CXCL1,CXCL2,CXCL5,CXCL8,FOS,FOSB,GDF15,IL6,ISG15,PDE4B,PTGS2,SERPINB2,SGK3	296 (15)
PTGS1	0.497	enzyme		0.68	6.99e-09	ATF3,FABP4,IL6,MMP9,NRG1,OXTR,PLA2G4A,PTGER4,PTGS2,STC1,TNFRSF9	281 (21)
MEOX2	0.407	transcription regulator		1.857	6.99e-09	CCL20,CDH2,CXCL1,CXCL2,CXCL3,CXCL8,HBEGF,IL6,MMP10,PTX3,TRAF1	158 (7)
trinitrobenzenesulfonic acid		chemical reagent		-0.8	7.23e-09	CCL5,CCR1,COL1A2,COL3A1,CSF3,FOS,IL6,MMP10,MMP12,MMP13,MMP9,PLA2G2A,PTGS2,PTX3,TAC1	325 (20)
PSMB11	-1.658	peptidase		-1.313	7.88e-09	CCL5,CHAD,CLDN4,COL1A2,COL3A1,COL5A3,CXCL12,IL2RG,LSP1,NID1,OLFML2B,PMAIP1,PTGS2,RARRES2,S1PR1,TRAF1,VIT
N-acetyl-L-cysteine		chemical drug	Activated	2.15	8.19e-09	ACP5,ACTA2,BIRC3,BMP2,C3,CCL20,CCL5,CD274,CXCL12,CXCL2,CXCL3,CXCL8,DDIT4,FOS,HBEGF,IL6,LPL,MMP9,MYOCD,NCF2,NOX4,PHGDH,PPARGC1A,PTGS2,RUNX2,TRIM63	353 (21)
MRTFA	0.018	transcription regulator		-1.452	8.45e-09	ACTA2,ANKRD1,CCL5,CNN1,COL3A1,COL6A3,CXCL12,F2R,FADS2,FOS,ITGA11,ITGA5,MMP9,MYOCD,PTGS2,RAMP1,RGMB,S1PR1,SELENOP,SERPINB2,SLC7A11,SLIT2,SORBS1	301 (19)
RNA POLYMERASE II (complex)		complex			8.8e-09	ACP5,ADAM23,ANGPTL4,C3,CA12,CCL5,CIITA,COL1A2,CXCL2,CXCL8,CYP1A1,FABP4,FOS,GDF15,HAS2,IL1RN,IL6,ITGA5,KSR2,MMP9,PDZK1,PTGS2,RUNX2,SORBS1,SPI1,THBS2	279 (14)
HELLS	-0.284	enzyme	Inhibited	-3.162	3.32e-06	CHAC1,CTH,DDIT4,PCK2,PHGDH,PSAT1,PYCR1,S1PR1,SLC6A9,TRIB3
Ro31-8220		chemical drug		1.548	8.99e-09	CCL20,COL1A2,CXCL8,DUSP4,FABP4,IL6,ITGA5,MMP1,PTGS2,ST6GAL1,TRAF1	283 (19)
IL11RA	0.401	transmembrane receptor		-1.704	9.02e-09	ACTA2,CCL20,CCL5,FOS,HGF,IL11,IL6,MMP10,MMP12,MMP7,MMP9,POSTN	301 (20)
CLEC4G		other		0.577	9.02e-09	BMP2,CSF3,FGF1,FZD4,HBEGF,IL11,IL6,NOTCH3,NRG1,PDGFD,SCRG1,SFRP4
ADAM17	0.118	peptidase		-0.318	9.1e-09	CLDN4,COL3A1,CSF3,CXCL8,FGF18,ICOSLG,IL6,KRT18,KRT19,MMP13,MMP7,NBL1,NCALD,NRG1,PPL,SELL,TNFRSF11B,YPEL3	290 (21)
ciglitazone		chemical drug		-0.215	9.1e-09	ABCA1,ACTA2,APOE,CCL5,CIITA,CXCL1,CXCL8,CYP19A1,GAL,GATA6,HGF,IL6,MMP9,NOX4,POU5F1,PTGER4,PTGS2,SFRP2	309 (24)
LEPR	0.384	transmembrane receptor		-1.596	9.98e-09	ACTA2,ANGPTL4,APOB,APOE,ATF3,FOS,GAP43,IL1RN,IL6,KRT14,LIF,LPL,MMP12,MMP13,MMP19,MMP7,NCF2,NOX4,PPARGC1A,SLC2A5,TIMP3,TSC22D3,VGF	309 (26)
histamine		chemical - endogenous mammalian	Inhibited	-2.369	3.39e-05	BMP2,CCL5,CLDN4,CSF2,CXCL8,DUSP4,FOS,GDF15,HBEGF,IL6,NGF,PTGS2	270 (21)
helenalin		chemical - endogenous non-mammalian	Activated	2.813	1.06e-08	CCL20,CXCL1,CXCL3,CXCL5,IL6,MMP9,PLA2G4A,PTGS2	229 (17)
HNF4A	0.528	transcription regulator	Activated	2.795	0.000923	ABCA6,ACTA2,ADH1B,ADH6,AFP,ANPEP,APOB,APOE,ATF3,C3,CBS,CCL20,CEBPD,CHAC1,CXCL3,CXCL8,CYP1A1,DISP2,DPF3,E2F5,EGLN3,ENPP2,EREG,FADS2,FAIM2,FAM117A,FLG,GATA6,GDF15,GPR146,GPR160,GRB14,HBEGF,HPD,HSD11B1,HUNK,IL6,ING4,INHBA,IRF6,ITGA5,KLF15,KRT14,KRT18,KRT7,LAMC2,LBP,LPL,LRRN1,MAOA,NEK7,NOX4,PCK2,PDE4C,PDIA5,PDK4,PDZK1,PEG10,PLA2G4A,POU5F1,PPARGC1A,PPL,PSAT1,SELENOP,SERPINA1,SERPINA3,SERPINA5,SHBG,SLC…	331 (21)
GATA4	1.249	transcription regulator		-0.381	1.18e-08	ANKRD1,CA12,COL1A2,COL3A1,CTHRC1,CYP19A1,EPHB1,FLG,FOS,GATA6,IL11,IL6,INHBA,IRF6,KRT14,KRT7,NFATC2,OGN,PLA2G2A,POSTN,PPL,PTGS2,SFRP4,TRIB2,YPEL3	117 (7)
cantharidin		chemical drug	Inhibited	-2.998	1.19e-08	ADH1B,ADH6,ATF3,BIRC3,CDX1,CXCL8,CYP19A1,DLX2,EGR4,FADS2,FOS,FOSB,FZD4,HBEGF,HIC1,IL11,IL6,IRF4,IRF6,ITGA5,MAFA,MAFB,MMP3,MMP9,MSC,NKX3-1,NR4A3,PLK2,RAB39B,RRAD,RUNX2,SPI1,TRAF1,TSC22D3	289 (20)
ELAVL1	-0.109	other		-0.711	1.23e-08	ABCA1,ACTA2,ANKRD1,APOD,ATF3,CCL20,CD274,CDH2,FABP4,FADS2,FOS,H19,IL1R1,IL2RG,IL6,IRF4,ISG15,KRT19,LPL,MMP7,NCF2,POSTN,PTGS2,PTHLH,RUNX2,SLC7A11,SNAI2,TSC22D3,VSIG2,ZFP36	316 (22)
FOXA1	-0.386	transcription regulator		-0.949	1.25e-08	ACKR3,ACTA2,AFP,BMP2,CA12,CDH2,CNN1,CXCL8,DDIT4,FKBP5,GIPR,H19,HHIP,HS3ST1,IL6,KLF9,KLHL24,KRT16,LAMC2,MYOCD,P4HA1,SNAI2,STC1,ZFP36	307 (20)
HOTAIR	0.326	other	Inhibited	-2.458	5.78e-06	ACTA2,CDH2,CEBPD,CXCL8,GDF15,IL6,LAMC2,MMP9,PCK2,POU5F1	289 (21)
rottlerin		chemical drug		0.318	1.29e-08	ABCA1,BIRC3,CD274,CIITA,CLDN4,COL3A1,CXCL8,FKBP5,LPL,MMP13,MMP9,PTGS2,TRIM29,ZFP36	298 (21)
RAC (family)		group		-1.98	1.35e-08	BMP2,FOS,IL6,LHB,MMP1,PTGS2,THBS2	262 (16)
TFEB	-0.236	transcription regulator		0.282	1.36e-08	ACP5,ACTA2,ADAMTS6,CCL5,CDCP1,COL16A1,COL5A3,CXCL1,CXCL2,CXCL3,CXCL5,CXCL8,EREG,FOS,GDNF,GLMP,HOPX,IL33,IL6,ITGA11,ITGA5,LAPTM5,LIF,MMP15,PMP22,PPARGC1A,PTX3,RUNX2,SLC1A3,SNAI2,ST8SIA4,TRAF1	258 (13)
conjugated linoleic acid		chemical drug		1.373	1.37e-08	ACP5,ANGPTL4,CBS,CXCL8,FABP4,FOS,GDF15,IL1RN,MMP9,PPARGC1A,PTGS2,TNFRSF11B	295 (21)
quercetin		chemical drug		1.808	1.47e-08	ABCA1,ACTA2,BIRC3,C3,CXCL8,CYP1A1,FOS,FOSB,HIF1A-AS1,IER3,IL6,ISG15,KRT18,LPL,MAFB,MMP1,MMP12,MMP13,MMP9,NOX4,PCOTH,PHGDH,PPARGC1A,PTGS2,TRIM63	300 (21)
NR4A2	-0.077	ligand-dependent nuclear receptor		1.562	1.5e-08	CCL20,COL16A1,CXCL8,CYP19A1,FABP4,IL6,MMP1,MMP13,MMP3,MMP9,PLCH2,PTGS2,PTX3,SESN3,TSC22D3	275 (19)
phxa 85		chemical reagent		-0.816	1.5e-08	MMP1,MMP15,MMP24,MMP3,TIMP3,TIMP4
dexmedetomidine		chemical drug		-0.202	1.56e-08	COL1A2,CXCL8,DDIT4,F2R,FGF18,FOS,FOSB,HGF,IL6,ITGA5,LAMC2,PTGS2,THBS2	322 (26)
GW3965		chemical reagent	Activated	3.075	1.63e-08	ABCA1,APOD,APOE,CCL5,CSF3,CXCL8,CYTIP,EDNRA,FADS2,IER3,IL1RN,IL6,LPL,MERTK,MMP9,PDK4,PTGS2	325 (26)
CD-38 inhibitor 78c		chemical reagent		-0.707	1.67e-08	CXCL12,FGF1,FGF9,HGF,IL6,LIF,PTGS2,S1PR1	190 (11)
PTGFR	0.304	G-protein coupled receptor		-1.949	1.67e-08	CCL5,CXCL8,FABP4,FOS,GDNF,IL6,OXTR,PTGS2	310 (23)
ISRIB		chemical reagent		-0.707	1.67e-08	ABCA1,APOE,CCL20,IL6,PMAIP1,RUNX2,SLC6A9,SNAI2
PS-1145		chemical drug	Activated	2.786	1.67e-08	BIRC3,CCL5,CSF2,CXCL1,CXCL8,IL6,PTGS2,SERPINA3	237 (18)
HOXA5	-0.11	transcription regulator	Activated	2.239	2.31e-09	BIRC3,CCL20,CDH2,CXCL8,GDNF,IL6,LIF,POU5F1,PTGS2,PTX3,RUNX2,SNAI2	261 (12)
IRS1	-0.012	enzyme		-1.044	1.77e-08	ACTA2,BMP6,CEBPD,COL3A1,COL6A3,COL7A1,FABP4,FOS,FST,IGFBP4,IL6,LPL,MYOCD,PPARGC1A,SFRP2,SNAI2,TRIB3,TRIM63	290 (22)
NR5A2	-1.919	ligand-dependent nuclear receptor		-0.841	1.78e-08	ACTA2,AFP,C3,C3AR1,C5AR1,CEBPD,CYP19A1,FBN2,FKBP5,FOS,IL1RN,IL6,KRT18,LHB,MMP7,MMP9,POU5F1,RGS4,TSPAN11	251 (20)
HRAS	-0.144	enzyme	Inhibited	-2.456	1.34e-21	ADRA2C,AFP,ANKRD1,B3GNT5,BIRC3,CCL20,CCL5,CD274,CEBPD,CGREF1,CNN1,COL1A2,COL3A1,CSF2,CSF3,CXCL1,CXCL12,CXCL2,CXCL3,CXCL5,CXCL8,CYP1A1,DUSP4,EMX2OS,ENPP1,EREG,F2R,FBLN2,FGFBP1,FOS,FOSB,HAS2,HGF,IGFBP4,IL1RL1,IL6,IL7R,ITGA5,KRT16,KRT18,KRT19,LSP1,mir-138 (includes others),MMP1,MMP10,MMP12,MMP13,MMP3,MMP9,NID1,NID2,PCDHGA3,PDIA5,PKP1,PLA2G4A,POSTN,PTGS2,PTHLH,SCNN1A,SERPINB2,SESN3,SNAI2,SORBS1,TIMP3…	255 (14)
KLF6	-0.094	transcription regulator		-1.486	1.83e-08	ACVRL1,ANGPTL4,ATF3,BMP2,CCL5,CCR1,CD274,CDH2,CXCL1,CXCL2,CXCL8,CYP1A1,DOCK4,IL6,ITGA5,MMP12,MMP13,MMP9,PDE4B,PLA2G4A,PMAIP1,PTGS2,SERPINB2,TFPI2,TRAF1	287 (17)
CELA3B		peptidase			1.84e-08	ATF3,BMP6,FGF18,FGF9,FGFBP1,IL11,IL6,MMP9,NCF2,NOX4,SLC7A11
FGFR2	0.23	kinase		0.557	1.97e-08	AFP,B4GALNT4,CD274,COL3A1,CXCL8,DLX2,FOS,FST,GATA6,HHIP,IL6,ISG15,ITGA5,KBTBD11,MYO1F,PTHLH,RUNX2,SPINK1,TSPAN8	328 (24)
USP37	-0.131	peptidase		-0.469	1.98e-08	ADM2,CHAC1,CNN1,CXCL2,FGF1,IL6,IL7R,LINC01411,LOC102724560,MASP1,NUPR1,PCK2,SELENOP,SLC7A11,TRIB3,ZBTB16
HSP27 (family)		group	Inhibited	-2.188	1.74e-05	CD274,CXCL8,FOS,IL6,NOX4,PLA2G2A,PTGS2,TRIM63	281 (20)
NC410		biologic drug		1.604	2.27e-08	ATF3,CD274,CMPK2,CXCL1,CXCL2,CXCL3,CXCL5,CXCL8,FOS,IER3,LYVE1,MMP12,MMP7,MMP9,RUNX2
HSP70 (family)		group	Inhibited	-2.581	0.00316	ACSL5,ACTA2,CXCL8,IL6,SLC40A1,SLC7A11,TRIM63	253 (20)
tosedostat		chemical drug		0.923	2.34e-08	ATF3,CBS,CHAC1,CTH,CXCL8,DDIT4,PSAT1,SLC7A11,TRIB3
RGFP966		chemical reagent		-0.21	2.39e-08	APOD,BCAM,CLEC3B,COL8A1,DLX2,ENPP2,FBN2,FGF9,IL1RN,PPARGC1A,PRKCG,SFRP4,TMEM100,TRABD2B
LIPE	0.14	enzyme		0.943	2.43e-08	ABCA1,ANKRD1,ATF3,COL1A2,FABP4,FKBP5,FOS,IL1RL1,IL6,PDK4,PER1,POSTN,PPARGC1A,PTGS2,RAMP1,RRAD,RUNX2,ST8SIA4	297 (25)
hydrochloric acid		chemical - endogenous mammalian	Inhibited	-2.2	0.000586	CD274,CXCL8,FOS,IL6,PTGS2	247 (18)
IFN GAMMA (complex)		complex	Inhibited	-2.047	0.000107	CCL5,CXCL8,IFI44L,IGFBP4,IL33,LIF,MMP9,NR4A3,PMAIP1,TNFRSF9	244 (15)
ilomastat		chemical drug		1.188	2.57e-08	ACTA2,CCL5,CXCL8,HBEGF,IL6,MMP9,NGF,TAC1	292 (23)
IFNG		cytokine	Inhibited	-2.142	7.8e-45	ABCA1,ABCA6,ACSS1,ACTA2,ADGRG2,AGTR1,ANGPTL4,APOL6,ARC,ATF3,BIRC3,BMP2,BMP6,C15orf48,C3,C3AR1,C5AR1,CALB2,CCL20,CCL26,CCL5,CCR1,CD274,CD72,CDCP1,CDH2,CDX1,CEBPD,CHAC1,CHI3L2,CIITA,CMPK2,COL1A2,CSF2,CSF3,CX3CL1,CXCL1,CXCL12,CXCL2,CXCL3,CXCL5,CXCL8,CYTIP,DDIT4,DUSP4,E2F5,EDNRA,EGLN3,EGOT,F2R,FGF1,FGL2,FKBP5,FLG,FOS,FOSB,GBP5,GDF15,GDNF,GLDN,GPR146,GPR183,GRIA1,HAS2,HBEGF,ICOSLG,IER3,IFI44L,IGFBP4,I…	323 (15)
IGF2	-0.243	growth factor	Inhibited	-2.58	1.05e-08	BMP2,EREG,GATA6,H19,HBEGF,IER3,IGFBP4,IL11,IL6,ITGA5,KLF9,MMP10,MMP12,NGF,OGN,PTGS2,RGS16,SELENOP,SEZ6L2,THBS2	275 (18)
MYOC	-0.73	other		0.152	2.77e-08	ADAMTS1,DDIT4,HHIP,MFAP2,NEFM,PLXNC1,PRSS3,PTGER4,RGS17,RUNX2,S100B,SLC7A11,STC1,TRIM63
JQ1		chemical reagent		1.845	2.86e-08	ACP5,ATF3,BIRC3,CD274,CDCP1,CXCL3,CXCL5,CXCL8,CYP19A1,FOS,HAVCR2,IL6,IRF4,ISG15,MMP13,PMAIP1,POU5F1,PTGS2,SLC7A11,STRA6,TRAF1	288 (18)
calcimycin		chemical reagent		-1.977	2.87e-08	AGTR1,ATF3,CCL20,CSF2,CXCL8,DDIT4,FOS,FOSB,IL1RL1,IL6,INHBA,IRF4,LHB,MMP13,NGF,PTGS2	321 (23)
acetylcholine		chemical - endogenous mammalian		-0.369	2.88e-08	AGTR1,CCL5,CDH2,CXCL1,FOS,IL6,MMP1,PTGS2,RELN,SNAI2,TNFRSF11B	304 (20)
IGFBP3	0.19	other	Activated	2.216	0.00233	CCL5,LYVE1,MKNK2,MMP13,THBS2
SCARB1	-0.006	transporter		-0.981	2.98e-08	ABCA1,APOB,APOD,APOE,CCL5,CD274,CX3CL1,DDIT4,IL1RN,IL6,PTGS2,TRIM63	305 (22)
EPAS1	0.086	transcription regulator		-0.188	3.06e-08	ACP5,ANGPTL4,BIRC3,CA12,CA9,CCR1,CD274,CDCP1,CEBPD,CXCL12,CXCL2,EGLN3,FABP4,FBLN2,FLG,FOS,IL6,ITIH5,LPL,MMP13,POU5F1,RGS4,RUNX2,SLC40A1,TNFRSF11B,TNFRSF9	310 (21)
ARNT	0.2	transcription regulator		-0.017	3.21e-08	ANGPTL4,CA9,CD274,CDCP1,CSF3,CYP1A1,DPF3,GDF15,HAVCR2,HGF,IL1R1,MAFB,NFATC2,PCK2,S1PR1,SELL,STC1,TNFRSF9,TSC22D3	218 (8)
IKBKB	0.062	kinase	Inhibited	-2.432	4.41e-25	ABCA1,ACP5,ACTA2,AFP,ANKRD1,ATF3,BIRC3,BMP2,C3,CCL20,CCL5,CCR1,CEBPD,COL3A1,CSF2,CX3CL1,CXCL1,CXCL12,CXCL2,CXCL3,CXCL5,CXCL8,ENPP2,EREG,FOS,HGF,IL11,IL1RN,IL6,ISG15,KRT18,MMP1,MMP13,MMP3,MMP9,NGF,NID1,OGN,PLA2G4A,POSTN,PTGS2,PTX3,RGS16,RUNX2,SERPINB2,TIMP3,TNFRSF11B,TNFRSF9,TRIM63	283 (13)
IL1 (family)		group	Inhibited	-4.346	1.43e-25	ADAMTS1,APOE,BMP2,C3,CCL20,CCL5,CEBPD,CSF2,CSF3,CXCL1,CXCL2,CXCL3,CXCL5,CXCL8,CYP1A1,FOS,FST,GDF15,GDNF,H19,HGF,HSD11B1,IL11,IL1R1,IL1RL1,IL1RN,IL33,IL6,INHBA,IRF4,LIF,MMP1,MMP10,MMP13,MMP3,MMP7,MMP9,NFATC2,NGF,NRG1,PLA2G2A,PLA2G4A,PPARGC1A,PTGS2,RUNX2,SELL,SERPINB2,SHBG,TAC1,THY1,TNFRSF11B,XDH	278 (14)
wortmannin		chemical drug		0.329	3.39e-08	ACTA2,AGTR1,ANPEP,ATF3,CCL5,CD274,CEBPD,COL1A2,COL3A1,CSF2,CX3CL1,CXCL8,F2R,FOS,GAP43,HAS2,IL6,MMP9,NR4A3,P4HA1,POSTN,PTGS2	230 (15)
SAA (family)		group		-1.221	3.49e-08	CSF3,CXCL8,IL1RN,IL33,IL6,IRF4,MMP1,MMP13,PLA2G2A,PTGS2	263 (15)
NR4A1	-0.256	ligand-dependent nuclear receptor		0.271	3.5e-08	ACTA2,APOB,APOD,APOE,ATF3,CCL5,CD274,COL16A1,COL1A2,CSF2,CXCL12,FABP4,HCAR1,IL6,KRT18,LPL,MAFA,MMP13,MMP7,MMP9,NR4A3,PCK2,PDK4,PRKAG3,PRPS1L1,TNFRSF9	335 (25)
TFAM	-0.125	transcription regulator		-1.213	3.6e-08	ALDH1L2,CHAC1,CTH,DCLK1,FABP4,ITGA5,MAN1C1,NUPR1,PHGDH,PSAT1,PTGER4,PYCR1,RUNX2,SLC7A11,STX11,TRIB3,ZBTB16
SFTPA1	0	other		1.505	3.62e-08	ANGPTL4,ANPEP,CXCL2,CXCL5,FOS,FOSB,GUCY1A1,HBEGF,HSPA6,IL1RL1,PDK4,RASD1,SFRP2	298 (12)
MAP2K6	-0.385	kinase		-1.551	3.62e-08	ACP5,ACTA2,CXCL8,IL6,ISG15,MMP1,MMP13,MMP3,MMP9,PLA2G2A,PPARGC1A,PTGS2,SLC1A3	271 (17)
IL10	1.136	cytokine	Activated	2.97	2.18e-22	ABCA1,ABCA6,ACTA2,BMP2,BMP6,CA12,CCL20,CCL5,CCR1,CD274,CD72,CHI3L2,CIITA,CSF2,CSF3,CXCL12,CXCL3,CXCL5,CXCL8,FKBP5,FOS,HGF,IGFBP4,IL1R1,IL1RL1,IL1RN,IL2RG,IL33,IL6,IL7R,INHBA,LIF,MERTK,MMP1,MMP7,MMP9,NR4A3,PDE4B,PDZK1,PHGDH,PLA2G2A,PTGS2,PTX3,RGS16,S100B,SCGB3A2,SELL,SERPINB2,SLC1A3,STX11,TAC1,TINAGL1,TMEM158,TNIP3,TSC22D3,ZFP36	322 (16)
IL10RA	-0.342	transmembrane receptor	Activated	3.138	5.51e-08	BMP2,C3,CBS,CCL5,COL14A1,CTH,DDIT4,HGF,IL1RN,IL2RG,IL6,INHBA,NRG1,OGN,PLA2G2A,PMP22,POSTN,PPARGC1A,REPS2,S1PR1,SELL,SLC7A11,SLCO2B1,ST3GAL6,TAC1,VSIG2	194 (9)
E. coli B5 lipopolysaccharide		chemical - endogenous non-mammalian	Inhibited	-3.095	3.81e-08	ACKR3,ADAMTS1,CCL20,CCL5,CCR1,CD274,CSF2,CSF3,CX3CL1,CXCL8,FOS,HSD11B1,ICOSLG,IL11,IL1R1,IL6,IL7R,LIF,MMP13,NCF2,PDE4B,PPARGC1A,PTGS2,SELENOP	292 (13)
BAPTA		chemical reagent	Activated	2.596	3.85e-08	CA9,CLDN4,CXCL8,FOS,FOSB,IL6,MMP9,PTGS2	294 (23)
LMNA	0.119	other		0.388	4.01e-08	ACTA2,ADAMTS12,AFP,CBS,CEBPD,COL1A2,COL3A1,COL8A1,CTH,DUSP4,EFNB3,FABP4,GATA6,HAS3,HOPX,IL6,KLF15,KRT18,LPL,MMP15,MMP3,MMP9,MSC,POSTN,PPARGC1A,STAB1,TIMP3,ZFP36	335 (24)
RAS (family)		group		-1.88	4.01e-08	ANPEP,CD274,CDX1,CLDN4,CSF2,CXCL8,FOS,IL11,IL6,LHB,LIF,MMP1,MMP13,MMP9,PTGS2,SNAI2,TFPI2	322 (21)
LDLR	-0.057	transporter		0.125	4.09e-08	ABCA1,APOB,APOE,BMP2,CCL5,CCR1,CD274,COL3A1,CX3CL1,CXCL1,CXCL8,CYTIP,FADS2,FGL2,IER3,IL1RN,IL6,LPL,LSP1,MERTK,MMP9,PCK2,PPARGC1A,RUNX2	312 (21)
advanced glycation end-products		chemical - endogenous mammalian		-1.727	4.25e-08	ABCA1,ACTA2,CDH2,CXCL12,CXCL8,F2R,IL6,MMP1,MMP9,PTGS2,RUNX2,SLC7A11,SLIT2	286 (21)
tripterine		chemical - endogenous non-mammalian	Activated	2.744	4.41e-08	BIRC3,C3,CCL20,CXCL1,CXCL2,CXCL8,IL1R1,IL6,MMP9,NID1,TRIM63	295 (13)
nicotine		chemical drug		-0.484	4.42e-08	ACTA2,BMP2,CD274,COL3A1,CXCL8,EPHB1,FGF9,FLG,FOS,GRIA1,GRIN2A,IL6,KCNB1,KCNK12,MMP7,MMP9,POSTN,PTGS2,PTHLH,SCNN1A,TFPI2,TRPC6,ZFP36	302 (20)
thapsigargin		chemical toxicant		-0.367	4.44e-08	ARC,ATF3,BIRC3,C5AR1,CA9,CCL20,CHAC1,CLDN4,CX3CL1,CXCL8,DCLK1,DDIT4,FOS,GDF15,GDNF,IL1R1,IL1RL1,IL33,IL6,MMP9,NGF,NR4A3,PCK2,PMAIP1,SLC1A3,STX11,TMEM100	264 (19)
ELF3	-1.023	transcription regulator		-1.44	4.49e-08	ANGPTL4,CCL20,CSF2,CXCL5,IL6,MMP10,MMP13,MMP3,PTGS2,TIMP3	285 (22)
DCLK1	0.962	kinase		-1.845	4.49e-08	BIRC3,CDH2,CXCL3,IL6,MMP7,MMP9,POU5F1,PTGS2,SNAI2,TRAF1	260 (13)
IL17A		cytokine	Inhibited	-3.818	9.27e-22	ACTA2,C15orf48,C3,CCL20,CCL26,CCL5,CD274,CDH2,CEBPD,COL3A1,CSF2,CSF3,CX3CL1,CXCL1,CXCL12,CXCL2,CXCL3,CXCL5,CXCL8,EREG,FOS,GBP5,HBEGF,HGF,HSD11B1,HSPA6,IL1RN,IL2RG,IL33,IL6,ISG15,KRT16,LBP,LIF,LPL,MERTK,MMP1,MMP13,MMP3,MMP9,MT1E,MT1F,PI3,POSTN,PTGS2,RGS16,S1PR1,SCNN1A,SERPINB2,SLC7A11,SNAI2,STEAP4,TIMP3,TIMP4,TNFRSF11B	293 (13)
cholecalciferol		chemical - endogenous mammalian		0.966	4.68e-08	ACP5,CCL5,CD274,CEBPD,CX3CL1,CXCL8,FOS,IL6,ITGAX,LRRC25,PDK4,PPARGC1A,PSAT1,PTHLH,RARRES2,RUNX2,SLC40A1,TNFRSF11B,ZFP36	281 (25)
IL17A DIMER (complex)		complex	Inhibited	-2.34	1.35e-05	CCL20,CCL5,CSF2,CSF3,CXCL1,IL6	240 (12)
HDAC4	0.141	transcription regulator		-0.258	4.97e-08	ACTA2,ANGPTL4,ARC,ATF3,FOS,FST,IL6,ISG15,MMP10,MMP13,MMP9,PMP22,PTGS2,RGS4,RUNX2,SCRG1,SERPINB2,TNFRSF11B	288 (22)
IL17C	0.912	cytokine	Inhibited	-2.19	0.000495	CCL20,CXCL8,IL36RN,IL6,PI3	255 (10)
cobalt chloride		chemical reagent		0.261	5.14e-08	ACKR3,ACTA2,ADAMTS1,ANPEP,CA12,CA9,CD274,CXCL8,CYP1A1,DDIT4,HS3ST1,KLHL24,P4HA1,PMAIP1,PTGS2,SLC1A3,SLC40A1,STC1,ZFP36	279 (22)
SMAD7	-0.051	transcription regulator		-1.511	5.48e-08	ACTA2,BMP2,CCL5,CDH2,CGREF1,COL1A2,COL3A1,COL6A3,CXCL12,DEPTOR,FST,HBEGF,MMP1,MMP12,MMP9,NID2,POU5F1,TIMP3	278 (20)
IL17F DIMER (complex)		complex	Inhibited	-2.219	3.88e-05	CCL5,CSF2,CSF3,CXCL1,IL6	174 (6)
IRF4	0.734	transcription regulator		1.476	5.57e-08	ACP5,BIRC3,CCL20,CCL5,CIITA,CSF2,CXCL3,HAVCR2,IL1R1,IL1RN,IL33,IL6,IL7R,IRF4,ISG15,MIR155HG,NFATC2,PTGER4,RUNX2,TNFRSF9,TRAF1	295 (16)
RNF138	-0.106	enzyme		-1.414	5.66e-08	BIRC3,CCL20,CXCL1,IER3,IL6,LRRC32,RGS16,RIPOR2	161 (9)
biochanin A		chemical toxicant		0	5.66e-08	ACP5,CXCL1,CXCL8,IL6,MMP9,PTGS2,RUNX2,TNFRSF11B	295 (22)
LCN2	1.008	transporter		-0.904	5.66e-08	ACTA2,BMP2,CCL20,CCL5,CCR1,CDH2,CYP19A1,IL1RN,IL6,PPARGC1A,RUNX2,STRA6,TINAGL1,TNFRSF11B,TRIM63	298 (21)
RUNX2	1.214	transcription regulator		0.158	6.15e-08	ACTA2,BMP2,CDH2,CEBPD,CIITA,COL1A2,COL3A1,CXCL8,CYP19A1,FGF18,IL20RB,LHB,MMP13,MMP9,RUNX2,SNAI2,TNFRSF11B	289 (21)
RELB	-0.455	transcription regulator		0.189	6.15e-08	ACKR3,APOE,BIRC3,CCL20,CCR1,CIITA,CSF2,CXCL12,CXCL8,ENPP2,ICOSLG,IL6,IRF4,NEBL,PPL,PTGS2,SELL	222 (15)
IL6R	0.189	transmembrane receptor		-1.999	6.5e-08	ACTA2,CCL20,CCL5,COL1A2,CXCL5,CXCL8,GAL,IL6,MMP13,MMP9,PTGS2,SERPINA3,TAC1,TNFRSF11B	280 (16)
PPIF	-0.291	enzyme		-1.786	6.5e-08	AMIGO2,BMP6,CCL20,CCL5,CCR1,CHST1,CSF2,CX3CL1,CXCL12,HCAR1,HGF,IL6,LIF,PDK4	165 (7)
AMPK (complex)		complex		0.324	6.52e-08	BMP2,CIITA,CXCL12,CXCL8,DUSP4,IL1RN,IL6,KCNB1,LHB,MMP9,NOX4,PMAIP1,PPARGC1A,PTGS2,RUNX2,TSC22D3	281 (19)
TIA1	0.122	other		-0.18	6.78e-08	CXCL8,ENPP2,FST,FZD4,GATA6,HBEGF,PEG10,PPARGC1A,PTGS2,RIPK4,SPINK1,TFPI2,TIMP3	244 (7)
lysophosphatidylcholine		chemical - other	Inhibited	-2.621	6.83e-08	ABCA1,ACSL5,CCL5,CD274,CSF2,CXCL1,CXCL12,CXCL8,FADS2,HBEGF,HSD17B8,IL6,LPL,MMP1,MMP9,PTGS2,TNFRSF9	290 (22)
calcium chloride		chemical drug		-1.83	7.16e-08	ENPP1,MMP1,MMP12,MMP3,MMP9,STC1,TNFRSF11B	286 (22)
FUS-DDIT3		fusion gene/product		-1.154	7.24e-08	AMIGO2,CAMK2N1,CXCL8,IL6,MMP1,MMP3,PTX3,RGS4,SERPINB2,TSC22D3	203 (12)
IL17R (complex)		complex	Inhibited	-2.444	4.99e-12	CCL20,CCL5,CSF2,CSF3,CXCL1,CXCL3,CXCL5,CXCL8,IL6,MMP1,MMP13,THY1	261 (15)
NFAT5	0.029	transcription regulator		-1.562	7.39e-08	BMP2,C1QTNF6,CCR1,CIITA,COL1A2,CSF2,CSF3,DDIT4,EREG,IL11,IL1RN,IL6,LIF,MMP13,NOX4,NRG1,SCNN1A,TNFRSF11B,TRAF1	238 (12)
TAF4	0.03	transcription regulator		0.418	7.44e-08	COL6A3,DLX2,EPGN,FLG,HBEGF,HOPX,IL1RN,KRT16,MMP13,PPARGC1A,SCUBE1,SFRP2,THBS2,WNT9A
IL1A	-1.63	cytokine	Inhibited	-4.757	7.86e-24	ACP5,ADAMTS1,APOD,ATF3,BIRC3,C3,CCL20,CCL5,CD274,CSF2,CSF3,CXCL1,CXCL12,CXCL2,CXCL3,CXCL5,CXCL8,CYP1A1,FOS,FOSB,HSD11B1,IER3,IL11,IL1RN,IL36B,IL6,INHBA,ITGA5,LBP,LIF,MMP1,MMP10,MMP12,MMP13,MMP3,MMP9,NGF,P2RY6,PI3,PLA2G4A,PTGS2,PTX3,RGS16,RHCG,SERPINA1,SERPINA3,TAC1,TNFRSF11B	294 (14)
thioacetamide		chemical toxicant		-0.857	7.64e-08	ACP5,ACTA2,ADAMTS1,CAPN6,CDCP1,CLDN4,COL1A2,COL3A1,CYP1A1,F2R,FOS,HGF,IER3,IL6,LAMC2,LYVE1,MMP13,PDGFD,PLCB4,PMP22,PTGS2,SLC7A11,TSC22D3,TSPAN8	355 (22)
IRF3	-0.035	transcription regulator		-1.77	7.68e-08	BIRC3,CCL5,CD274,CDH2,CMPK2,CX3CL1,CXCL1,CXCL8,FGF1,FST,IFI44L,IFNE,IL33,IL6,ISG15,MFAP2,MMP3,MMP9,PMAIP1,SNAI2,TIMP3	201 (16)
cicaprost		chemical drug	Inhibited	-2.345	7.88e-08	ADAMTS1,FGF18,HAS2,IL11,IL1R1,IL1RL1,IL6,MMP9,PLA2G4A	171 (7)
TCF7	-0.215	transcription regulator		-0.654	7.93e-08	ADAM23,ADAMTS6,CCL5,CD274,CEBPD,CSF2,ENPP2,FCRLA,FOS,FOSB,HAVCR2,ICOSLG,IL1R1,IL6,IL7R,IRF4,KCNB1,MMP9,NUPR1,PCSK1N,PLCB4,PMAIP1,PPM1L,RUNX2,SELL,SPI1,STX11,TMEM158,YPEL2	303 (16)
alpha-ketoglutaramate		chemical - endogenous mammalian		0.451	8.06e-08	ATF3,BMP6,FGF18,FGF9,FGFBP1,IL11,IL6,MMP9,NCF2,NOX4,SLC7A11
DMP1	0	other		-1.219	9.11e-08	BMP2,CXCL8,E2F5,FGF1,IL6,NRXN3,RUNX2,S100B,SLC6A9,STAB1	124 (7)
MAZ	0.048	transcription regulator			9.11e-08	ATF3,CCL26,CSF2,CX3CL1,CXCL2,CXCL5,IL1RN,MAFA,MMP1,MMP9	203 (10)
EPHA2	-0.191	kinase		-0.392	9.11e-08	ATF3,CD274,CXCL2,FOS,FOSB,IER3,IL33,MMP9,SLIT2,ZFP36	283 (21)
mir-29 (includes others)	-0.311	microRNA		-1.115	9.24e-08	ACTA2,ANGPTL4,CDH2,COL1A2,COL3A1,COL7A1,FKBP5,ITGA11,KREMEN2,LPL,NID1,PMP22,RUNX2,SFRP2,TIMP3	333 (21)
vemurafenib		chemical drug		1.546	9.78e-08	CD274,CXCL8,HAVCR2,IL6,ITGAX,PHGDH,POU5F1,PPARGC1A,RIPK4,SEPTIN4,SNAI2	249 (21)
carbon tetrachloride		chemical toxicant		-0.349	9.95e-08	ACTA2,AFP,APOB,APOE,ATF3,CCL5,CCR1,COL1A2,COL3A1,DCLK1,DDIT4,FOS,GDF15,H19,HGF,IL6,MMP12,MMP13,MMP9,PDGFD,POSTN,PPARGC1A,PTGS2,SERPINB2,TIMP3	333 (20)
homocysteine		chemical - endogenous mammalian		-0.804	1.02e-07	ACTA2,ADM2,ATF3,CCL5,CXCL12,CXCL8,FADS2,FGF1,IL6,LPL,MMP13,OXTR,PMAIP1,PTGS2,SNAI2,TRIB3	256 (17)
PTK2	0.057	kinase		-1.488	1.02e-07	ACTA2,BIRC3,COL1A2,FOS,IL6,ITGA5,KRT14,KRT18,MMP7,MMP9,P4HA1,TIMP3	247 (19)
CDC20	0.02	other		-1	1.04e-07	ARC,C5AR1,CA9,CALB2,COL6A3,CST1,IL20RB,NUPR1,TNFRSF11B
IL1B	0.191	cytokine	Inhibited	-3.893	7.89e-48	ACTA2,ADAMTS1,ADAMTS12,AGTR1,ANGPTL4,APOB,APOE,APOL6,ARC,ATF3,BCL2L10,BIRC3,BMP2,C3,CA12,CCL20,CCL5,CCR1,CD274,CDH2,CDX1,CEBPD,CHST6,CIITA,CMPK2,COL1A2,CSF2,CSF3,CX3CL1,CXCL1,CXCL12,CXCL2,CXCL3,CXCL5,CXCL8,CYP19A1,CYP1A1,CYTIP,DDIT4,EGLN3,EGOT,ENPP1,ENPP2,FADS2,FGF18,FKBP5,FOS,FOSB,FST,GBP5,GDF15,GRIA1,H19,HAS2,HBEGF,HGF,HOPX,HSD11B1,ICOSLG,IER3,IGFBP4,IL11,IL1R1,IL1RL1,IL1RN,IL33,IL36B,IL36RN,IL…	286 (13)
epinephrine		chemical - endogenous mammalian		-0.874	1.06e-07	CLEC2B,CXCL8,IL33,IL6,LBP,LPL,MMP13,MMP3,PER1,PPARGC1A,PTGS2,SELL,TRIM63	283 (24)
tacrolimus		chemical drug		0.706	1.12e-07	ADAM19,APOD,CALB2,CCL5,COL3A1,CXCL8,DUSP4,FABP4,FKBP5,FOS,FOSB,GAP43,IGFBP4,IL1RL1,IL33,IRF4,LRRC32,NPTX1,PTGS2,RUNX2,SELL,SLIT2,TMEM100	307 (28)
SKIC2	-0.116	enzyme		0	1.14e-07	CTH,DDIT4,EGLN3,IL33,KRT14,KRT16,P4HA1,SLC7A11,STC1,TRIB3
infigratinib		chemical drug		-0.239	1.15e-07	ACVRL1,BMP2,CD274,COL1A2,MMP13,RUNX2,TNFRSF11B	178 (7)
MAP3K3	0.06	kinase		-1.195	1.15e-07	BMP2,CXCL8,FOS,HAS2,IL6,POSTN,SNAI2,STEAP4	278 (19)
IL1R (family)		group	Inhibited	-2.634	3.66e-20	CCL20,COL3A1,CSF2,CSF3,CXCL1,CXCL2,CXCL3,CXCL5,CXCL8,EREG,HGF,IGFBP4,IL6,MMP1,MMP10,MMP12,MMP13,MMP3,MMP9,S100B,SERPINB2,TNFRSF11B	284 (17)
CXCR4	-0.695	G-protein coupled receptor		-1.698	1.2e-07	ACKR3,CCL20,CCL5,CDH2,CSF2,CXCL1,CXCL12,CXCL8,IL6,MMP13,RUNX2,ZBTB16	307 (20)
MAP2K3	-0.219	kinase		-0.828	1.2e-07	COL1A2,COL3A1,CXCL8,IL6,ISG15,MMP1,MMP13,MMP3,MMP9,PPARGC1A,PTGS2,SLC1A3	310 (19)
ELK1	0.034	transcription regulator		-0.855	1.22e-07	BMP2,CCL20,CD274,EGR4,FOS,FOSB,MMP13,MMP9,NUPR1,PTGS2,RUNX2,SLC7A11,ZFP36	336 (24)
resveratrol		chemical drug		1.361	1.23e-07	ACTA2,ATF3,BIRC3,BMP2,CCL5,COL3A1,CX3CL1,CXCL8,CYP19A1,CYP1A1,FABP4,FOS,GDF15,HAS2,IL6,IL7R,ISG15,MMP1,MMP13,MMP3,MMP9,PDK4,PPARGC1A,PTGS2,SHBG,SLC7A11,TNFRSF11B	288 (19)
TGM2	0.128	enzyme		-0.105	1.23e-07	BIRC3,C3,C5AR1,CSF3,CXCL12,CXCL8,E2F5,GIMAP2,IL6,ITGAX,KRT19,LRRC25,LSP1,MAFB,MERTK,MMP9,NCF2,RTKN2,RUNX2,SELL,SERPINB2,TNFRSF11B	254 (15)
norepinephrine		chemical - endogenous mammalian		-0.324	1.25e-07	ABCA1,CACNA1G,COL1A2,CXCL8,DCLK1,FOS,FST,GDF15,HHIP,IL6,LBP,MMP9,NGF,NR4A3,PDE4B,PER1,PPARGC1A,PTGS2,TINAGL1	272 (28)
meds433		chemical reagent	Inhibited	-2.138	1.26e-07	ACTA2,ATF3,BMP6,CALB2,CDCP1,EPGN,EREG,GBP5,GDF15,ITGAX,PLK2,PTGIR,STAB1,TRIM29
FGF1	-0.976	growth factor		0.499	1.26e-07	AFP,APOE,CPXM1,CXCL1,DLX2,FNDC1,FOS,GDNF,HAS2,IL6,ITGAX,NOTCH3,POSTN,PTGS2,SNAI2,TIMP3	272 (20)
EGR1	-0.047	transcription regulator		-1.05	1.26e-07	ACTA2,ARC,ATF3,CCR1,CDH2,COL1A2,CXCL8,DUSP4,EREG,GDF15,GDNF,GRIA1,HBEGF,LHB,MMP9,MYBL1,PEG10,PTGS2,RRAD,SNAI2	338 (18)
SB-431542		chemical reagent		0.13	1.26e-07	ACP5,ACTA2,BMP6,C5AR1,CDH2,COL3A1,CYP1A1,FOS,FST,GAL,ITGA11,KRT18,LINC00842,MAFB,POSTN,POU5F1,PTX3,RUNX2,SERPINB2,SNAI2	336 (21)
SP3	-0.137	transcription regulator		-0.105	1.32e-07	ABCA1,ACTA2,AGTR1,ALOX15B,ATF3,CBS,CCL20,CDH2,COL1A2,COL7A1,EREG,F2R,FOS,GDF15,HAS2,HGF,KRT16,KRT81,LPL,NCF2,PTGS2	336 (22)
miR-450a-5p (and other miRNAs w/seed UUUGCGA)		mature microRNA		-1	1.35e-07	COL1A2,COL3A1,HGF,ITGA5,KRT14,MMP3,MMP9,SNAI2,STEAP1
cigarette smoke		chemical toxicant	Inhibited	-2.796	1.39e-07	ABCA1,C3,CD274,COL1A2,CSF2,CXCL1,CXCL8,DDIT4,FOS,H19,HAS3,IL6,MMP1,MMP12,MMP3,MMP9,NOX4,NRG1,P2RY6,PTGS2,SLC6A9,THY1,TRIM63,XDH	258 (18)
TRIM28	-0.138	transcription regulator		0.898	1.41e-07	CCL5,CTHRC1,CXCL1,CXCL8,FGF18,FKBP5,FOS,FST,GDF15,IL1R1,IL6,INHBA,LIF,MMP12,MMP13,MYEOV,PMAIP1,RSPO2	286 (21)
KLF4	-0.215	transcription regulator		-1.065	1.55e-07	ACTA2,ADAMTS1,APCDD1,BMP6,COL1A2,COL8A1,CXCL3,CXCL8,CYP1A1,DUSP4,FLG,HBEGF,IL6,INHBA,IRF6,KLHL24,KRT14,KRT19,KRT7,MMP13,MMP9,MYOCD,POU5F1,PPL,RUNX2,SERPINB2,SNAI2	300 (21)
OGDH	-0.16	enzyme		-1.633	1.55e-07	ADM2,DDIT4,PHGDH,PSAT1,SLC7A11,TRIB3
baclofen		chemical drug		0.128	1.55e-07	BMP2,FOS,LHB,MMP3,PER1,RYR1	265 (17)
Scd1		enzyme		1.722	1.61e-07	ANGPTL4,ATF3,CYP1A1,ELOVL7,FADS2,FLG,FOS,HBEGF,IL1RN,IL36B,IL36RN,IL6,KRT16,LPL,PCK2,PDK4,PPARGC1A,STRA6,TNFRSF9	311 (25)
DKK1	0.225	growth factor		-1.165	1.62e-07	ABCA1,ACTA2,BMP6,IL1R1,IL1RN,KREMEN2,KRT18,MMP9,PDE4B,PTGS2,RUNX2,SLC7A11,SNAI2	311 (26)
CALCINEURIN (complex)		complex		0.342	1.65e-07	ARC,CCL5,CXCL3,CXCL8,FGF18,FOS,NFATC2,NR4A3,PPARGC1A,PTGS2,RYR1,TRPC6	269 (20)
MMP2	-0.002	peptidase		-1.091	1.65e-07	ABCA1,BMP2,CCL5,COL3A1,CX3CL1,CXCL12,EPHB1,IL1RN,IL2RG,MMP1,PDK4,PPARGC1A	292 (19)
DHX9	-0.245	enzyme		-1.707	1.7e-07	ACTA2,APOE,ATF3,CCL5,CDH2,IL6,MAOA,MMP9,RGS4,SNAI2,TIMP3	268 (18)
SLC15A4	0.012	transporter		-0.545	1.73e-07	ADAMTS1,CCL5,CD274,CD72,CXCL8,ENPP1,F2R,FOS,GBP5,IL1R1,IL6,KRT19,MAFB,PTGS2,ST6GAL1,TSPAN8	266 (18)
lysophosphatidylinositol		chemical - endogenous mammalian		-1.897	1.75e-07	C3,CD274,CSF3,CX3CL1,CXCL3,CXCL5,CXCL8,FABP4,IL33,STC1	297 (15)
FOSB	-1.254	transcription regulator		-0.314	1.75e-07	FLG,FOS,FOSB,INHBA,MMP1,MMP13,MMP9,RUNX2,SERPINB2	248 (15)
PAEP	0	other		1.195	1.78e-07	CCL5,CD274,CSF2,CXCL1,CXCL5,HBEGF,IL1RL1	170 (7)
epicatechin		chemical drug	Activated	3.185	1.83e-07	ANGPTL4,COL15A1,COL1A2,COL3A1,COL5A3,FABP4,ITIH5,LPL,MFAP2,NID1,NNMT,POSTN,PTGS2,RPL35	245 (13)
6-hydroxydopamine		chemical toxicant		0.528	1.85e-07	C3,CCL5,DDIT4,FOS,FOSB,GAP43,GDNF,IL6,MMP9,PTGS2,S100B,SEPTIN4,SLC22A1,TAC1,TRIB3	306 (24)
REL	0.22	transcription regulator		-0.711	1.89e-07	BIRC3,CCL20,CIITA,CSF2,CXCL3,CXCL8,FADS2,FOS,HBEGF,ICOSLG,IER3,IL6,INSC,IRF4,IRF6,MMP9,NR4A3,PHGDH,PLK2,PMAIP1,SNAI2,SORBS1	281 (17)
PRKAA1	-0.036	kinase		0.374	1.9e-07	ACKR3,ACTA2,ATF3,BIRC3,CXCL12,CXCL8,DOCK4,EGLN3,FKBP5,IGFBP4,IL1R1,IL6,ITIH5,MMP9,NCF2,PLA2G2A,PPARGC1A,PTGS2,RTN4RL1	306 (22)
GLI2	0.008	transcription regulator		-0.536	1.91e-07	ACTA2,CCL5,CCR1,CSF3,HHIP,IL11,IL1RL1,IL6,IRF6,KRT16,LAPTM5,MMP13,MMP9,PI3,PTHLH,RUNX2	284 (16)
SOD1	-0.089	enzyme			1.94e-07	ADAM33,APOE,ARC,C3,C5AR1,C5AR2,CDH2,FOS,GDNF,GRIA1,IL6,IL7R,INHBA,ISG15,ITGAX,LPL,MMP9,MYBL1,MYOC,NEFM,P2RY6,PLCB4,PTGS2,RUNX2,RYR1,SLC40A1,VGF	312 (17)
hydroxyurea		chemical drug		-0.75	2.01e-07	ACTA2,BCAM,CCL5,CSF2,CSF3,CXCL2,CXCL3,CXCL8,IL11,IL6,KRT16,KRT18,mir-324,MMP12,MMP13,MMP3,PPARGC1A,TRAF1	247 (16)
ITGAV	0.207	transmembrane receptor		-0.154	2.03e-07	AMIGO2,COL1A2,FOS,HAS2,IL6,ITGA5,MMP1,MMP13,MMP9,PTHLH,RUNX2	261 (21)
GNB1	-0.004	enzyme			2.03e-07	ARC,COL1A2,CYTIP,F2R,FOSB,IER3,MAFB,PDE4B,PLK2,PTGER4,TSC22D3	166 (7)
IL1R1	0.879	transmembrane receptor	Inhibited	-2.624	3.45e-09	ACTA2,CCL5,CXCL1,CXCL12,CXCL8,FOS,IL1RN,IL6,LBP,MMP9,PTGS2,S100B,TRAF1	216 (14)
HIC1	0.797	transcription regulator		-0.605	2.03e-07	ACKR3,ACTA2,AMIGO2,CA12,FST,INHBA,KCNJ6,LIF,MMP12,PLA2G4A,SLC7A11
IL1RAP	0.156	transmembrane receptor	Inhibited	-2.433	1.88e-06	CCL20,CSF2,CXCL1,CXCL8,IL1RL1,IL6	189 (13)
SBDS	-0.205	other			2.13e-07	CHAC1,COL14A1,CTH,FOS,GAP43,HSPA6,MAFB,MAOA,NEFM,PPP2R2C,RGS4,SNAI2,TRIB3	147 (6)
TCL1A		transcription regulator			2.13e-07	ACP5,C3AR1,CCR1,FKBP5,FOS,GDF15,MAFB,MMP12,MMP13,MMP19,MMP9,SLC40A1,STEAP4	268 (14)
MECP2	0.06	transcription regulator		-0.806	2.19e-07	APOE,CALB2,CAMK2B,FKBP5,GALNT15,GRIA1,GRIN2A,IL6,KCNJ6,NCALD,NEFM,NRXN3,PRKCG,PTGS2,RAB39B,RELN,RGS20,RSPO2,TFPI2,WNT9A	274 (16)
IL1RL2	0.535	transmembrane receptor	Inhibited	-2.606	4.47e-06	CCL20,CXCL1,CXCL2,CXCL8,IL1RN,IL6,MMP9	233 (15)
KRT14	-0.846	other			2.25e-07	CXCL1,CXCL8,KRT16,KRT18,MMP1,MMP13,MMP19,MMP7,MMP9	317 (20)
T-5224		chemical reagent		-1.175	2.31e-07	ADAMTS1,ADAMTS6,ANGPTL4,CPM,CXCL8,EREG,FKBP5,HAS2,INHBA,NEBL,PTGS2,PTX3,RASD1,TFPI2,TRIB3
hyaluronic acid		chemical - endogenous mammalian		-1.069	2.31e-07	ACKR3,CCL5,CXCL8,FOS,FST,IL6,LYVE1,MMP1,MMP12,MMP13,MMP3,MMP9,NCF2,PTGS2,PTHLH	310 (19)
NFAT (family)		group		-0.342	2.34e-07	ACP5,ATF3,CSF2,CX3CL1,CXCL8,FABP4,FGF18,GRIA1,HAVCR2,HBEGF,IRF4,NOX4,PTGS2,TRAF1	291 (20)
FOSL1	-0.183	transcription regulator		-0.376	2.34e-07	ANKRD1,CD274,CSF3,CXCL8,FLG,FOS,FOSB,IL6,MMP1,MMP10,MMP13,MMP3,MMP9,RUNX2,SERPINB2,SNAI2	263 (19)
FTO	0.065	enzyme		1.558	2.4e-07	APOE,C3,CALB2,CDH2,DACT1,EDNRA,KRT18,KRT7,NID2,PDE4B,POU5F1,RAMP1,RGS4,SLC7A11,SNAI2,STC1,THBS2,TRIM29
IL1RN	-3.26	cytokine	Activated	2.39	1.84e-11	ACTA2,ATF3,C3,CCL20,CHAC1,CIITA,CXCL1,CXCL5,CXCL8,GRIA1,HSD11B1,IFI44L,IGFBP4,IL6,LIF,MMP1,MMP9,NGF,PMAIP1,PTGS2,TAC1	256 (15)
ESRRA	-0.093	transcription regulator		0.185	2.43e-07	ACKR3,ACSL5,ANGPTL4,C3AR1,CCL20,CDH2,COL8A1,CSF3,CX3CL1,CXCL12,CYP19A1,EPHB1,FABP4,FGF1,HGF,IGFBP4,IL6,KRT19,KRTAP1-1,KRTAP2-3/KRTAP2-4,LPL,MMP9,PCK2,PDK4,PLK2,PPARGC1A,PTGS2,RUNX2,SCNN1A	333 (26)
IL22	-0.29	cytokine	Inhibited	-4.034	4.66e-15	ACTA2,C3,CCL20,CCL5,CIITA,CXCL1,CXCL12,CXCL2,CXCL3,CXCL5,CXCL8,DCLK1,FLG,HBEGF,IL33,IL6,KRT16,LBP,MMP1,MMP3,MMP9,PI3,SERPINA3	266 (18)
lovastatin		chemical drug	Inhibited	-3.633	2.44e-07	ABCA1,ADAMTS1,APOE,ATF3,CCL5,CIITA,FGF9,GAP43,GDNF,IL6,LIF,NOX4,NRG1,PTGS2,PTHLH,RARRES2,TNFRSF11B	296 (17)
IL24	0.672	cytokine	Inhibited	-2.216	0.00954	CCL20,CXCL8,HBEGF,IRF4,PTGS2	282 (16)
metronidazole		chemical drug		-0.535	2.57e-07	ACTA2,APOD,BMP6,COL3A1,CSF2,FOS,HAVCR2,IL1R1,IL6,KHDRBS3,NRG1,PPP1R9A,RTN4RL1,ST3GAL6,TMEM100	159 (7)
3'-O-(4-benzoyl)benzoyladenosine 5'-triphosphate		chemical reagent	Inhibited	-3.113	2.63e-07	CCL5,CSF2,CSF3,IER3,IL1RL1,IL1RN,IL6,ISG15,LIF,PTGS2	281 (17)
TIMP1	0.014	cytokine		-1.324	2.63e-07	CCL20,CSF2,CXCL1,CXCL5,HGF,IL33,IL6,ITGAX,MMP9,TIMP3	260 (18)
SERPINE1	-0.566	other		-1.372	2.63e-07	ACTA2,ANKRD1,CCL20,CCL5,CSF3,CXCL8,DUSP4,FBLN2,FOS,GAP43,HGF,IER3,IL6,ZFP36	310 (23)
PDX1		transcription regulator		-1.026	2.64e-07	ATF3,CAMK2N1,COL3A1,CX3CL1,EPHB1,FGF1,GAP43,IER3,IL6,KRT18,MAFA,PCSK1,PDE4B,PHGDH,PMAIP1,PPP2R2C,TRIB3,TRPC6,TSPAN8	166 (7)
OGG1	-0.082	enzyme		-1.941	2.68e-07	ACTA2,CCL20,CCL5,CXCL1,CXCL2,CXCL8,IL6	276 (16)
bis(4-hydroxyphenyl)sulfone		chemical reagent		1.091	2.68e-07	ANGPTL4,CXCL8,FABP4,IL6,LPL,OLFML2B,STC1	158 (7)
IL3		cytokine	Inhibited	-2.29	3.72e-08	ADAM19,ANPEP,BIRC3,BMP2,CCL5,CSF2,CSF3,CXCL8,F2R,FOS,HBEGF,HGF,IL1RL1,IL33,IL6,ITGAX,KLF9,LIF,MMP1,MMP13,MMP3,PAPPA2,PDE1B,PHGDH,SELL,SERPINB2,SLC7A11,SPI1,TNFRSF9,YPEL3	286 (15)
PTGER1	-0.659	G-protein coupled receptor		0.951	2.83e-07	ANGPTL4,CXCL8,FOS,GDNF,IL6,PTGS2	339 (23)
GNB2	0.087	other			2.86e-07	ARC,CYTIP,FOSB,IER3,MAFB,PDE4B,PLK2,PTGER4,TSC22D3
SOST	1.249	other		1.219	2.86e-07	ACP5,CXCL8,FABP4,IL6,LPL,NOX4,PPARGC1A,PTGS2,RUNX2	298 (26)
IL33	-1.994	cytokine	Inhibited	-2.576	1.43e-14	ABCA1,ADAMTS1,APOE,ARHGAP30,CCL5,CCR1,CD72,COL3A1,CSF2,CX3CL1,CXCL1,CXCL2,CXCL8,EGLN3,FGL2,HAVCR2,HOPX,IER3,IL1RL1,IL1RN,IL2RG,IL33,IL6,IL7R,ITGA5,ITGAX,MMP10,MMP12,MMP9,P4HA1,PCSK1,PPARGC1A,PSAT1,PTGER4,PTGS2,RAMP1,SERPINB2,SLC7A11,SPI1,STX11,TNFRSF9,TRAF1,ZFP36	280 (17)
GW9662		chemical reagent	Inhibited	-2.599	2.87e-07	ABCA1,ANGPTL4,CCL5,EGLN3,FABP4,FOS,GDF15,GIPR,HGF,IL6,PCK2,PPARGC1A,PTGS2,SHBG,TIMP4	322 (25)
FOXO3	0.126	transcription regulator		0.372	2.87e-07	ACTA2,BMP2,COMP,CXCL8,DDIT4,EGR4,ELOVL7,FABP4,FOS,FOSB,GRB14,IER3,IL1R1,IL6,INHBA,MMP13,MMP9,MYOCD,NUPR1,PMAIP1,PPARGC1A,RUNX2,SELL,SESN3,SLC40A1,SLIT2,TRIM63,YPEL3	327 (26)
TRIM38	0.135	enzyme		0.031	2.96e-07	ACSL5,CCL5,COL1A2,COL6A3,CXCL8,ELOVL7,FABP4,ICOSLG,IL2RG,IL6,IL7R,LPL,THBS2,TRAF1	252 (18)
SOD2	-0.115	enzyme		1.253	2.96e-07	ACP5,COLEC12,GPR146,IL6,KLKB1,MMP1,MMP13,MMP3,MMP7,MMP9,MT1E,NCALD,POU5F1,PTGS2	298 (20)
NS-398		chemical reagent		0.494	2.96e-07	BMP2,CCL5,COL1A2,CXCL8,CYP19A1,F2R,GATA6,HGF,IL6,MMP9,PTGS2,RUNX2,SERPINB2,TFPI2	292 (18)
IL36A	0.287	cytokine	Inhibited	-2.404	1.77e-05	CCL20,CSF2,CSF3,CXCL1,CXCL8,IL6	258 (16)
IL36G	-2.833	cytokine	Inhibited	-2.37	8.16e-10	BMP6,C3,C3AR1,CCL20,CD274,CHAC1,CSF2,CSF3,CX3CL1,CXCL1,CXCL2,CXCL8,HAVCR2,HGF,IL1RN,IL33,IL6,ISG15,LBP,MMP9,RIPOR2,SESN3	193 (12)
BMP7	-1.353	growth factor		0.006	3.41e-07	ACTA2,BMP2,CAMK2N1,CDH2,CEBPD,COL1A2,CXCL8,CYP19A1,EGLN3,EREG,GRB14,IGFBP4,IL1RN,IL6,ITGA5,MAOA,MMP13,MMP3,MMP9,PPARGC1A,RUNX2	289 (22)
IL37	0.52	cytokine	Activated	2.373	6.9e-05	BMP2,CSF2,CSF3,CXCL8,IL1RN,IL6	250 (13)
3-methyladenine		chemical toxicant		-1.894	3.49e-07	ACTA2,CCL5,CXCL2,CXCL3,CXCL8,FOS,IL1RL1,IL33,IL6,MMP13,PTGS2,RUNX2	273 (18)
paraquat		chemical toxicant		-1.449	3.55e-07	CEBPD,CXCL8,DGKI,DMRTA2,EGR4,IL6,INHBA,LAMC2,MMP1,MMP12,MMP9,PMAIP1,PTGS2,SLC7A11,STON2	292 (23)
CERK	-0.148	kinase			3.61e-07	CCL20,CCL26,CCL5,CSF3,CXCL1,CXCL2,CXCL8,IL6,SLIT2	270 (16)
IMMT	-0.051	other	Activated	2.72	2.42e-07	CCL20,CCL26,CXCL1,CXCL2,CXCL3,CXCL8,IL6,INHBA,ISG15,MMP13,SERPINB2	277 (14)
ADRB (family)		group		-1.474	3.83e-07	ACSS1,ANGPTL4,ANKRD1,ATF3,DDIT4,FOS,GDF15,MMP9,NR4A3,PPARGC1A,PTGS2,SLC40A1,SLC6A9,SLC7A11,TRAF1,YPEL3	303 (23)
1,2-dimethylhydrazine		chemical toxicant		-1.131	3.88e-07	EGLN3,IL1RL1,KRT14,MMP10,MMP13,MMP7,MMP9,PLA2G2A,PTGS2,TNFRSF11B	285 (17)
carrageenan		chemical drug	Inhibited	-2.42	3.88e-07	CCL5,CXCL8,FOS,FOSB,IL6,NGF,PTGS2,SELENOP,TSC22D3,WNT9A	240 (20)
ENO1	0.042	enzyme		-0.796	3.94e-07	CD274,CDH2,FGF18,MMP13,MMP9,PTGS2,SNAI2	290 (21)
COX4I1	-0.011	enzyme		-1.89	3.94e-07	CAPN6,IL6,PDK4,POSTN,SFRP2,SLC24A3,TSPAN8
IDR-1002		chemical reagent		-1.89	3.96e-07	C3AR1,CCL20,CCL5,CXCL1,CXCL8,IL6,ITGA5,PTGIR
IRF7	-0.395	transcription regulator	Inhibited	-2.644	0.0063	CCL5,CMPK2,GBP5,IFI44L,IFNE,IL33,IL6,ISG15,ITGAX,PMAIP1,TRAF1	219 (17)
BSCL2	0.18	other			3.98e-07	ANKRD1,FABP4,GRIA1,IER3,IL1RL1,IL33,IL6,LPL,MMP13,PKP3,PTGS2	310 (18)
IRGM	-0.214	enzyme	Activated	2.975	0.000518	CMPK2,CXCL1,CXCL2,CXCL3,IFI44L,IFNE,IL7R,ISG15,MAP3K7CL	187 (12)
ITGA9	0.11	other	Inhibited	-2.393	1.02e-05	ACTA2,CDH2,CXCL12,IL6,MMP1,MMP3	229 (18)
JNK (family)		group	Inhibited	-2.516	1.02e-15	ABCA1,ACTA2,BIRC3,CCL5,CDH2,COL3A1,CXCL12,CXCL8,FABP4,FOS,FOSB,GAP43,GDF15,GDNF,GRIA1,IL11,IL6,LHB,MIR155HG,MMP1,MMP12,MMP13,MMP3,MMP9,NOX4,POSTN,POU5F1,PTGS2,SNAI2,STRA6,TINAGL1,ZFP36	311 (21)
RARG	0.141	ligand-dependent nuclear receptor		0.017	4.09e-07	ABCA1,BMP2,CCL20,CDX1,CYP19A1,FOS,GAP43,HAS2,IL6,MAFB,POU5F1,STRA6,ZMAT4	316 (25)
diclofenac		chemical drug		1.618	4.09e-07	ATF3,BIRC3,CLDN4,CTH,FOS,GDF15,IL6,KLF9,PSAT1,PTGS2,SELL,TMEM100,TRIB3	279 (21)
PKM	-0.152	kinase		0.367	4.19e-07	ABCA1,APOE,CD274,CDH2,COL1A2,COMP,ENPP1,HGF,IL6,MMP9,PCK2,PDK4,PPARGC1A,SNAI2	301 (24)
CCN2	-0.215	growth factor		-1.265	4.19e-07	ACTA2,ADAMTS1,AFP,COL8A1,EGLN3,IL6,MMP1,MMP13,MMP3,MMP9,P4HA1,POU5F1,SFRP4,TIMP3	293 (19)
JUN	-0.265	transcription regulator	Inhibited	-3.108	5.21e-26	ACP5,ACTA2,ADAMTS6,AFP,ANKRD1,APOE,ATF3,BIRC3,C3,C3AR1,C5AR1,CCL20,CD274,CDH2,COL1A2,CSF2,CSF3,CX3CL1,CXCL1,CXCL3,CXCL5,CXCL8,CYP19A1,EREG,FABP4,FLG,FLNC,FOS,FOSB,GAP43,GDNF,IGFBP4,IL1RL1,IL6,IL7R,KRT16,LBP,LHB,LIF,MAFA,MMP1,MMP10,MMP12,MMP13,MMP3,MMP7,MMP9,NCF2,NGF,NUPR1,OXTR,PCSK1,PLA2G4A,PMAIP1,POU5F1,PTGS2,PTHLH,PTX3,RUNX2,SERPINB2,SNAI2,TIMP3,WNT9A,ZFP36	326 (17)
levofloxacin		chemical drug		1.342	4.2e-07	CSF2,CXCL8,HAS2,IL6,MMP3
SND1	-0.009	transcription regulator		-1.024	4.24e-07	ABCA1,ANGPTL4,APLP1,CDH2,DGKG,EREG,GAL,HUNK,KRT81,LAPTM5,MAFA,MAFB,PTGER4,PTGS2,RGS16,SNAI2,ST6GAL1,TAC1,TMC6	160 (7)
filgrastim		biologic drug	Activated	2.579	4.26e-07	ATF3,BIRC3,CCL5,CD177,CXCL1,CXCL8,DGKG,EPHB1,FGL2,FKBP5,GATA6,GBP5,GPR183,HHIP,IL1R1,ISG15,KLF9,LPAR6,MERTK,MGAM,MMP12,MMP9,NKX3-1,NR4A3,PDE4B,PMAIP1,PTGS2,S1PR1,SLC1A3,TMT1A
DMD	0.067	other			4.3e-07	ANKRD1,CAMK2B,COL1A2,COL3A1,ENTPD3,H19,HTR2B,KRT18,KY,LIF,PAMR1,PDK4,POSTN,PPARGC1A,RCSD1,RIPOR2,SELENOP,ST3GAL6,SUSD4,WFDC1
JUNB	0.283	transcription regulator	Inhibited	-2.219	4.41e-15	ATF3,C3,C3AR1,C5AR1,CCL20,CD274,COL1A2,COL7A1,CSF2,CSF3,CXCL3,CXCL8,CYP19A1,FBLN2,IL1RL1,IL6,INHBA,MMP1,MMP10,MMP13,MMP3,MMP9,NCF2,RUNX2,SERPINB2,SNAI2,TIMP3	269 (15)
NFKB (family)		group		-1.648	4.37e-07	CCL5,CSF2,CXCL1,CXCL12,CXCL8,IL1R1,IL33,IL6,ISG15,LPL,MMP9,NOX4,PTGS2,SNAI2,TRIM63	275 (20)
4-phenylbutyric acid		chemical - endogenous mammalian		0.298	4.37e-07	ABCA1,CACNA2D3,CCL5,COL15A1,CXCL12,CXCL8,FABP4,IL6,LPAR6,MMP9,NUPR1,PTGS2,SELENOP,SERPINA1,TRIB3	294 (20)
mir-154 (includes others)	1.03	microRNA		0.659	4.53e-07	ACTA2,ADAMTS1,ATF3,FZD4,IL6,MMP10,MMP13,MMP7,PMP22	227 (7)
IRF2BP1	0.02	transcription regulator			4.53e-07	ADAMTS1,ATF3,CXCL8,EPGN,FOS,IL6,INHBA,SESN3,TNFRSF11B
TNFSF10	0.038	cytokine		-1.661	4.63e-07	BIRC3,CD274,CX3CL1,CXCL8,DDIT4,FOS,IL1RN,IL6,IL7R,ISG15,MMP3,MMP9,PER1,PMAIP1,PTGS2,TRAF1	238 (11)
mir-223		microRNA		1.537	4.74e-07	ABCA1,ABCA13,ACTA2,C15orf48,C5AR1,CD274,CSF2,EREG,FGL2,FOS,IL11,IL1RN,IL2RG,IL6,IRF4,LIF,LPL,MMP13,MT1E,PMAIP1,POSTN,SERPINB2,SLC40A1	293 (25)
staurosporine		chemical drug		1.442	4.84e-07	ARC,COL1A2,CXCL8,CYP1A1,FOS,H19,IL6,ISG15,KRT14,MMP1,MMP13,MMP9,PTGS2,S1PR1,SELL	268 (24)
FOCAL ADHESION KINASE (family)		group		-0.314	5.23e-07	CDH2,FZD4,IL6,KRT14,KRT18,MMP13,MMP9,SELL	288 (22)
zoledronic acid		chemical drug		0.331	5.63e-07	ACP5,CDH2,CXCL8,IL6,MMP9,NOX4,PTGS2,RUNX2,SNAI2,TNFRSF11B	297 (22)
KDM5B	0.079	enzyme	Activated	2.354	0.00369	FST,GAL,HSD17B8,ISG15,MT1E,MT1F,NMB,REEP1,RRAD,SCNN1A	215 (7)
THRB	0.525	ligand-dependent nuclear receptor		0.52	5.73e-07	ACP5,CCR1,CSF2,FABP4,FOS,FZD4,IL6,KLF9,LPL,MMP1,MMP13,MMP7,MMP9,NOX4,PDK4,PER1,PLA2G2A,PTGS2,RUNX2,SFRP2,SFRP4,SLC7A11,STRA6,TNFRSF9	280 (21)
levodopa		chemical - endogenous mammalian		-1.889	5.75e-07	ACTA2,ADRA2C,AMIGO2,APLP1,ARC,CA12,CACNA2D3,CHAC1,CMTM8,CXCL12,DGKI,EGR4,FBLN2,FKBP5,FOS,FOSB,GDNF,GUCY1A1,HBEGF,IER3,INSC,INSYN2B,KLF9,LAPTM5,MFSD2A,P2RY6,PER1,PLK2,PPM1L,PPP2R2C,RAMP1,RELN,RERG,SCUBE3,STAB1,TAC1,TMC6,TRIB3,VGF	270 (16)
IHH	0.066	enzyme		1.485	5.92e-07	CA9,CD72,EREG,HHIP,IL6,MMP13,NRG1,PDK4,POSTN,PTHLH,RUNX2,TAC1,TNFRSF11B
KLF9	0.989	transcription regulator	Activated	2.389	3.66e-05	ACP5,BMP2,CALB2,CDH2,KRT14,PMAIP1
KRT17	-0.568	other	Inhibited	-2.394	1.69e-16	CCL20,CCL5,CCR1,CDH2,COL1A2,COL6A3,COMP,CSF3,DDIT4,EREG,F2R,FGF1,IL6,ITGA11,MMP13,MMP9,NGF,PCK2,SNAI2,THBS2	75 (3)
epigallocatechin-gallate		chemical drug		0.884	6.32e-07	ACP5,ACSL5,APOB,CCL5,CSF2,CSF3,CXCL1,CXCL5,CXCL8,FLNC,FOS,FOSB,IL1R1,IL6,ISG15,ITGA5,KRTAP2-3/KRTAP2-4,MMP1,MMP13,MMP3,MMP9,MT-ATP8,PTGS2,SERPINB2,SNAI2,TAC1,TRAF1	264 (19)
KLF2	-0.144	transcription regulator		1.854	6.48e-07	ACKR3,BMP6,CCL5,CDH2,CXCL3,CXCL8,FABP4,ICOSLG,IL1RL1,IL6,LBP,PTGS2,PTHLH,RUNX2,S1PR1,SELL,TFPI2	233 (19)
RXRA	0.109	ligand-dependent nuclear receptor		1.483	6.54e-07	ABCA1,ACSL5,ADH1B,APOE,C3,CCL20,CEBPD,COLEC12,CXCL1,CXCL2,FABP4,FADS2,FOS,GPR183,HAS2,HBEGF,IER3,IL6,KLF9,LPL,MMP12,NUPR1,PCK2,PLA2G2A,PMP22,POU5F1,PPARGC1A,SORBS1,STRA6	315 (23)
INHBA	-1.247	growth factor		-0.481	6.59e-07	ACTA2,ANKRD1,BMP2,CDH2,CXCL8,CYP19A1,EGLN3,EREG,FST,IL6,INHBA,ITGA11,LHB,MAFB,MASP1,NRG1,POU5F1,RGS16,SEL1L3,SERPINB2	266 (22)
LACTB	0.173	peptidase	Activated	2.155	3.23e-08	CDH2,COL7A1,CXCL8,IL6,INHBA,LAMC2,OXTR,SNAI2,TNFRSF11B
PHACTR1	0.099	other		1	6.98e-07	ANGPTL4,DDIT4,FABP4,GDF15,PSAT1,PTGS2,STC1,TMEM119,TRIB3
FASN	-0.042	enzyme		0.046	6.98e-07	ACTA2,CDH2,CXCL8,DDIT4,FABP4,FGF1,IL6,LPL,PMAIP1,PTGS2,SFRP2,SLC7A11	319 (22)
lactic acid		chemical - endogenous mammalian		-0.106	7.2e-07	CAPN6,CD274,COL3A1,CSF2,CXCL12,CXCL8,FBLN2,GDF15,HCAR1,MMP9,NEFM,NKAIN1,PCK2,PPARGC1A,SEL1L3,SERPINA3,SNAI2,TFPI2,TIMP3,TMC6,VGF	268 (19)
LAMA4	0.557	enzyme	Inhibited	-3.051	0.000358	ACVRL1,ADAP1,ANPEP,COL15A1,COL3A1,COL6A3,CXCL12,HGF,IL11,IL1R1,IL20RB,PPARGC1A,THBS2
IL7	0.03	cytokine		-0.561	7.35e-07	CD274,CSF2,CXCL1,HAVCR2,IL1R1,IL6,IL7R,LIF,MMP13,MMP9,PMAIP1,RGS16,RUNX2,S1PR1,SELL,TNFRSF9	194 (13)
calphostin C		chemical drug		1.301	7.44e-07	ACTA2,CSF2,CXCL8,FOS,IL6,LPL,MMP13,MMP9,NGF,PTGS2,S1PR1	297 (20)
carbonyl cyanide m-chlorophenyl hydrazone		chemical toxicant		-1.035	7.44e-07	BMP6,CCL20,CXCL8,DDIT4,EPHB1,FOS,FOSB,GDF15,MYCT1,PTGS2,SPINK1	258 (18)
FGF19	-0.53	growth factor		-1.941	7.52e-07	AFP,APOE,CXCL1,CXCL2,CXCL5,CXCL8,FOS,IL1RN,IL6,MMP12,RGS16,SLC2A5,ST6GAL1	289 (22)
PF4	-0.53	cytokine		-1.06	7.52e-07	ACTA2,ARC,C3,CMPK2,CNN1,CPM,CXCL3,CXCL8,FOS,IL1RN,IL6,INHBA,ISG15	292 (20)
leukotriene D4		chemical - endogenous mammalian	Inhibited	-2.584	5.92e-10	ADAMTS1,ATF3,BMP2,CD274,CXCL2,CXCL8,HBEGF,IL6,MMP1,NR4A3,PDK4,PTGS2,ZFP36	273 (21)
miR-374b-5p (and other miRNAs w/seed UAUAAUA)		mature microRNA		0.428	7.92e-07	BMP2,BMP6,IL6,PDE4B,PTGER4,ZFP36	251 (9)
LGALS8	0.11	other	Inhibited	-2.449	3.68e-08	CCL5,CSF2,CXCL1,CXCL3,CXCL8,IL6	288 (21)
finerenone		chemical drug		-1.633	7.92e-07	HHIP,IL11,IL6,PER1,SCNN1A,TSC22D3	155 (6)
kynurenine		chemical - endogenous mammalian		-1.912	7.96e-07	CD274,CDH2,CYP1A1,MMP1,MMP3,MMP9,SNAI2	272 (18)
CFH	0.287	other		0.816	7.96e-07	APOB,CXCL8,IL6,MMP1,MMP3,POU5F1,PPARGC1A	248 (19)
CYP2E1	0.005	enzyme		0.239	7.96e-07	C3AR1,C5AR1,COL1A2,FGL2,IL6,NCF2,PTGS2	280 (20)
LGI1	-0.53	other	Activated	2.201	4.2e-07	GRIA1,MMP1,MMP12,MMP3,PLA2G4A	241 (12)
ACTN4	-0.161	transcription regulator		-1.89	7.96e-07	ANGPTL4,CDH2,CXCL8,FOS,MMP1,MMP3,MMP9	286 (20)
ZEB1	-0.019	transcription regulator		0.459	7.96e-07	ANKRD1,CDH2,COL1A2,COL3A1,FADS2,FOSB,KRT18,KRT19,LAMC2,LHB,MMP1,MMP9,PTGS2,SNAI2,XDH	320 (23)
zymosan		chemical - endogenous non-mammalian	Inhibited	-2.904	7.97e-07	CCL5,CIITA,CSF2,CSF3,CXCL12,CXCL8,IL6,IRF4,LIF,LPL,PPARGC1A,PTGS2	187 (14)
LOXL1	0.048	enzyme	Inhibited	-2.415	5.53e-06	ACTA2,IL6,MMP12,MMP9,PTGS2,STOX2	281 (20)
IL5	-0.53	cytokine		-0.019	8.17e-07	ACP5,CCR1,CIITA,CLEC2B,CSF2,CXCL8,EGLN3,EGOT,FGL2,HBEGF,HSPA6,IER3,IL1RL1,IL2RG,MMP9,P4HA1,PDE4B,PMP22,PSAT1,PYCR1,RIPOR2,THY1,TNFRSF9	291 (17)
STAT5A	0.254	transcription regulator		0	8.28e-07	ABCA1,ALOX15B,ANPEP,APOE,BIRC3,C15orf48,CPA4,CSF3,CXCL5,EGLN3,FABP4,FGFBP1,FOS,FOSB,IL6,IL7R,MMP7,RUNX2,SERPINA3,SLCO2B1,TIMP4,TNFRSF9,TRAF1,TSPAN8,ZFP36	294 (17)
TNFRSF1A	0.384	transmembrane receptor		-0.758	8.33e-07	BIRC3,CCL20,CCL5,CDH2,CSF2,CSF3,CXCL1,CXCL8,IER3,IL6,LBP,MMP1,MMP13,MMP7,MMP9,SELL,TRAF1	224 (14)
mocetinostat		chemical drug		1.019	8.59e-07	CDH2,COMP,IL6,MMP13,MMP3,MMP9,PPARGC1A,PTGS2,RUNX2	322 (21)
AS1842856		chemical reagent	Activated	2.178	8.59e-07	CCL5,CXCL1,CXCL8,IL6,IL7R,MMP1,MMP3,PTGS2,TRIM63	176 (7)
spermine		chemical - endogenous mammalian		1.265	8.64e-07	CCR1,CD274,CMPK2,CSF2,CXCL1,CXCL2,CXCL3,IL1R1,IL6,ISG15,RUNX2	227 (13)
SERPINB7	-1.537	other		1.168	8.77e-07	ADAMTS12,ADAMTS15,CCL20,CCR1,CX3CL1,CXCL1,CXCL2,CXCL3,CXCL5,FLG,INHBA,MMP10,MMP13,MMP9,SLC24A3
Saa3		other		-1.342	8.82e-07	BMP2,CCL5,CSF3,MMP13,MMP9,PTHLH,RUNX2,TNFRSF11B	142 (7)
SCH772984		chemical drug		0.87	8.82e-07	CD274,CDH2,FOS,GRIA1,MMP7,MMP9,PMAIP1,SNAI2	319 (22)
heparin		chemical - endogenous mammalian		1.274	9.08e-07	ACTA2,APOB,APOE,CNN1,FOS,HAS2,IL1R1,IL6,LPL,MMP1,MMP9,RUNX2	255 (20)
ERG	-0.074	transcription regulator		-0.596	9.1e-07	ABCA1,APLP1,ARMC12,BIRC3,CDH2,CXCL1,CXCL8,DGKG,F2R,FKBP5,FLNC,FOSB,GAL,GPR160,GUCY1A1,GUCY1B1,HUNK,IL6,MMP1,MMP3,MMP9,NRG1,PTGER4,SLIT2,ST6GAL1,TAC1,TMC6,TSC22D3,ZBTB16	267 (17)
butyric acid		chemical - endogenous mammalian		0.955	9.11e-07	ABCA1,ACTA2,ADH6,ALOX15B,CBS,CCL20,CCR1,CDH2,COL6A3,CSF2,CXCL12,CXCL8,E2F5,FABP4,FOS,GATA6,IL11,IL1R1,IL1RL1,IL6,ITGA5,MMP12,MMP7,MMP9,NFATC2,PMAIP1,POU5F1,PPARGC1A,PTGS2,SELENOP,SERPINB2,TIMP3	312 (24)
ATF2	0.292	transcription regulator		-0.276	9.49e-07	ATF3,CCL26,CXCL8,FOS,IL1RL1,IL6,MMP1,MMP13,NUPR1,PPARGC1A,PTGS2,SNAI2,TRIB3	292 (19)
MYB	0.066	transcription regulator		-0.18	9.61e-07	ANPEP,ATF3,C15orf48,C3,CAMK2B,CDH2,COL1A2,CSF2,CSF3,CXCL12,IL6,IL7R,LIF,MAFB,MMP1,MMP3,PTGS2,SNAI2,TNFRSF9	279 (16)
NFATC3	0.067	transcription regulator		-0.923	1e-06	ACTA2,ATF3,BMP2,DDIT4,FOS,FOSB,GAP43,IL6,MMP3,MYOCD,PTGS2	163 (7)
DNMT1	-0.145	enzyme		-1.944	1.01e-06	C3,CA9,CACNA1G,CBS,CDH2,CHAC1,COL1A2,COL5A3,CTH,EFNB3,EPHB1,F2R,FGF1,GATA6,GRIA1,NEFM,NRG1,PDGFD,PDK4,PLA2G4A,PMP22,POU5F1,PRKCG,PTGS2,RELN,RGMA,RPL35,SERPINB2,SFRP2,SFRP4,SLC7A11,THY1,TIMP3,TRIB3,ZBTB16	278 (15)
LPAR1	0.286	G-protein coupled receptor	Inhibited	-2.229	2.57e-08	CXCL8,ENPP2,GDNF,IL33,IL6,MMP9,PRKCG,PTGS2	247 (18)
plerixafor		chemical drug		1.238	1.05e-06	ACTA2,CD274,CXCL12,IL6,MMP1,MMP13,MMP3,MMP9,POU5F1	305 (23)
cis-urocanic acid		chemical drug		-1.782	1.1e-06	ADAMTS1,CXCL8,IL6,NCF2,PMAIP1,PTGS2,SERPINB2	181 (9)
SERPINA1	-0.801	other		1.79	1.13e-06	ANGPTL4,ATF3,CXCL1,CXCL5,CXCL8,FABP4,IL6,MMP13,RGS16,TNFRSF9	311 (20)
rolipram		chemical drug		-0.533	1.13e-06	CCL20,CXCL8,FOS,GRIA1,IL1R1,IL1RN,IL6,MMP9,PDE4B,PTGS2	305 (24)
SREBF1	0.517	transcription regulator		1.891	1.16e-06	ABCA1,ACSL5,ACSS1,C5AR1,CEBPD,CTH,ELOVL7,FABP4,FADS2,IL6,LPL,MT-ATP8,NCF2,NUPR1,PCK2,PMP22,PTGS2,SELENOP,SERPINA1,SERPINA3,SEZ6L2,TRIM63,VGF	300 (20)
estradiol-17beta-benzoate		chemical reagent		0.6	1.19e-06	ARC,COL3A1,COL8A1,EGR4,ENPP1,ENPP2,GLDN,LBP,MYOC,OXTR,PCSK1,PCSK1N,RASD1,RRAD,STC1,TAC1,TNFRSF11B,TP53I11,VGF	187 (7)
plicamycin		chemical drug		-0.752	1.22e-06	ABCA1,ALOX15B,CA9,CACNA2D3,CD274,COL1A2,CX3CL1,CXCL1,CYP19A1,IGFBP4,MAOA,PMAIP1,SLC40A1,WNT9A	272 (15)
aflatoxin B1		chemical - endogenous non-mammalian		-0.209	1.23e-06	COL14A1,CX3CL1,CYP1A1,EGLN3,FABP4,FADS2,FGF1,GDF15,GDNF,INHBA,ITGA5,LAMC2,LPL,MMP12,MYBL1,NCF2,NEFM,NRG1,PHGDH,PSAT1,SLC7A11,TNFRSF9,TSPAN8
OCLN	0.296	other		0	1.24e-06	CCL5,CSF3,MMP1,MMP3,MMP7,MMP9	204 (7)
ST14	-0.023	peptidase		-1.71	1.24e-06	CSF2,CXCL8,IL6,MMP1,MMP13,MMP3	258 (17)
Gm12602		other		0.896	1.24e-06	ANPEP,CGREF1,CPA4,CSF2,RGS16,SERPINB2
101.10 peptide		chemical reagent		1.777	1.24e-06	IL1RN,IL6,MMP13,MMP9,OXTR,PTGS2	318 (24)
NANOG	0	transcription regulator		-0.59	1.25e-06	BMP2,COL3A1,COMP,E2F5,FBXW10B,FOS,FOSB,FST,GATA6,HOPX,IRF6,NPTX1,POU5F1,TBC1D3 (includes others),TET1,THBS2,VIT	185 (7)
testosterone		chemical - endogenous mammalian		0.18	1.27e-06	ANKRD1,ANPEP,CDH2,COL3A1,CXCL12,CYP19A1,DDIT4,FABP4,FOS,FOSB,FST,GRIA1,IL33,IL6,INHBA,LHB,MAOA,MMP7,NGF,NKX3-1,PMP22,PTGS2,SCNN1A,SERPINA5,SHBG,SLC6A9,TNFRSF11B,TRIM63	382 (22)
PPRC1	-0.011	transcription regulator		-1.769	1.28e-06	BMP6,CCL20,CXCL8,DDIT4,EPHB1,GDF15,MYCT1,PTGS2,SPINK1
WNT4	0.549	cytokine		0.764	1.33e-06	ACTA2,BMP2,CDH2,CTHRC1,FKBP5,FST,PDGFD,POSTN,PTGS2,RUNX2	294 (19)
LRP1B	-1.064	transmembrane receptor	Activated	2.219	0.000495	ABCA1,CSF3,IL11,IL6,IL7R	202 (6)
mir-204 (includes others)		microRNA		-0.758	1.33e-06	BMP2,CAMK2B,CDH2,CXCL1,CXCL2,CXCL8,IL6,NBL1,POU5F1,PRKCG,RUNX2	284 (21)
BMP6	-0.973	growth factor		-0.354	1.33e-06	ACTA2,ADAMTS1,CYP19A1,E2F5,GDNF,HBEGF,IL6,INHBA,ITGA5,MMP13,PMP22,PTGS2,PTX3	289 (24)
promegestone		chemical drug		0.967	1.33e-06	BIRC3,CYP19A1,DUSP4,FKBP5,GAL,HBEGF,IER3,IL1R1,LAMC2,LHB,PDK4,RASD1,ZBTB16	314 (20)
CARD9	-0.201	other		-0.103	1.43e-06	C3,C5AR1,CCL5,CCR1,CSF3,CXCL8,IL6,NPTX1	249 (13)
pemetrexed		chemical drug		-1.38	1.43e-06	CCL20,CD274,CSF2,GDF15,IL6,LIF,PLK2,SPINK1	156 (8)
IFNGR1	0.197	transmembrane receptor		-1.077	1.46e-06	CA9,CCL20,CCL5,CDX1,COL3A1,COMP,CX3CL1,CXCL12,FLG,IL33,IL6,MMP9,NNMT,PRKCG,ST6GAL1,STMN3,TRAF1	205 (12)
ID3	0.272	transcription regulator		-1.973	1.47e-06	CCL5,CCR1,CD72,CXCL1,CXCL8,DUSP4,EGR4,ICOSLG,IGFBP4,IL20RB,IL6,IL7R,IRF4,IRF6,MMP9,NR4A3,SELL,TRAF1,ZBTB16	285 (19)
LRRC26	-0.457	ion channel	Activated	2.216	4.69e-08	CSF2,CST1,CXCL1,CXCL8,PRSS3
STAT1/3/5 DIMER (complex)		complex		-1.195	1.5e-06	CEBPD,FOS,LBP,MMP1,MMP13,MMP3,TIMP3
TNFRSF12A	-0.193	transmembrane receptor		-0.68	1.5e-06	CCL5,CXCL8,IL6,MMP1,MMP3,PPARGC1A,TRIM63	310 (23)
mirdametinib		chemical drug		0.032	1.5e-06	ABCA1,CCNB3,COL14A1,COL15A1,CXCL8,DDIT4,DEPTOR,MERTK,NID1,OGN,PMAIP1,POSTN,POU5F1,PTGS2	302 (20)
LYMPHOTOXIN (complex)		complex	Inhibited	-2.425	7.59e-06	CCL5,CSF2,CXCL8,IL6,MMP1,MMP3	229 (13)
3,3'-diindolylmethane		chemical drug		0	1.5e-06	ATF3,CA12,CYP1A1,GDF15,HCAR1,IGFBP4,IL1R1,IL6,KRT19,PTGS2,SHBG,SNAI2	350 (23)
MAP2K4	-0.094	kinase	Inhibited	-2.8	7.17e-05	ATF3,CCL5,CXCL8,FOS,IL6,MMP1,PLA2G4A,PTGS2	297 (19)
CASP8	0.084	peptidase		-0.527	1.56e-06	CSF3,CXCL8,FLG,FOS,IL33,IL6,ISG15,KRT14,MMP13,MMP9	234 (17)
MAP3K1	0.008	kinase		-0.522	1.56e-06	ATF3,COL3A1,CSF2,CXCL8,FOS,MMP13,PLA2G4A,PTGS2,RGS4,RUNX2	244 (17)
salicylic acid		chemical drug	Activated	3.109	1.56e-06	ARC,CCL5,CSF2,CSF3,CXCL8,FKBP5,GDF15,IL6,MMP9,PTGS2	270 (24)
L-glutamic acid		chemical - endogenous mammalian		-0.651	1.61e-06	ACTA2,CDH2,FADS2,FOS,FOSB,GRIN2A,LIF,MMP9,PER1,PLA2G4A,PPARGC1A,PTGS2,RUNX2,SELENOP,SLC1A3,SORBS1	290 (21)
MAP2K7	-0.024	kinase	Inhibited	-2.213	1.33e-06	ATF3,BIRC3,CCL5,CXCL8,ENPP2,IL1R1,LSP1,MMP3,PLA2G4A,TFPI2	222 (16)
miR-147 (and other miRNAs w/seed UGUGCGG)		mature microRNA		0.152	1.63e-06	DEPTOR,IL6,MMP13,MMP3
MAP3K7	-0.068	kinase	Inhibited	-2.103	3.21e-11	AFP,BIRC3,CCL20,CCL5,CMPK2,CSF2,CXCL8,FGL2,H19,HAS2,HBEGF,IL6,ISG15,KRT14,MMP1,MMP13,MMP3,MMP9,NFATC2,NGF,PTGS2	257 (15)
halofuginol		chemical reagent		1	1.63e-06	C3,CCL5,MMP12,MMP13
olaparib		chemical drug		0.277	1.66e-06	ABCA1,C3,CXCL8,DCLK1,GDF15,IER3,IRF4,ISG15,MMP1,PLK2,PTGS2,TNFRSF9,ZFP36	254 (20)
MAP4K1	-0.779	kinase	Activated	3.357	3.91e-12	ACKR3,BMP2,CCL20,CCL5,CSF2,CXCL3,CXCL8,IL11,IL20RB,IL6,IL7R,INHBA,INHBA-AS1,LOC105373989,NGF	263 (15)
curdlan		chemical - endogenous non-mammalian		-1.757	1.69e-06	ACP5,CCL5,CSF2,CSF3,CX3CL1,CXCL12,CXCL8,EREG,FOS,IL6,MMP9,PTGS2	263 (17)
ALOX5		enzyme		-0.506	1.7e-06	ACKR3,CNN1,COL5A3,COL8A1,CPA4,CX3CL1,DDIT4,DOCK4,EGLN3,H19,HAS2,IFI44L,KCNB1,LAMC2,LSP1,LYPLAL1-AS1,MMP12,MMP9,PDE4B,PTGS2,RGS16,RGS4,RIPOR2,SLC1A3,ST6GAL1,TNFRSF9,VGF	254 (12)
MAPK1	-0.002	kinase	Inhibited	-2.586	3.15e-17	ALOX15B,ANGPTL4,ANPEP,APOE,APOL6,ARC,ATF3,CCL5,CD274,CDH2,COL7A1,CXCL8,DEPTOR,DGKI,EGLN3,EGR4,FAM20A,FLNC,FOS,FOSB,IL1RL1,IL1RN,IL6,ISG15,ITGA5,KRT81,LHB,LIF,MMP1,MMP13,MMP9,NUPR1,PLA2G4A,POSTN,POU5F1,PSAT1,PTGS2,RGS16,SCNN1A,SECTM1,SFRP2,STC1,TMEM158,TNFRSF9	219 (18)
JAG1	0.133	growth factor		0.302	1.75e-06	ACTA2,APOD,CLDN4,CYP19A1,GDF15,LAMC2,MAOA,MMP9,RUNX2,SNAI2,TIMP3	343 (25)
sulindac sulfide		chemical drug		-0.8	1.75e-06	ADRA2C,ATF3,BCAM,CYP1A1,GDF15,KRT19,MMP1,MMP7,NRG1,PTGS2,STC1	248 (16)
lipoteichoic acid		chemical - endogenous non-mammalian	Inhibited	-3.064	1.75e-06	AGTR1,CCR1,CSF3,CXCL8,IL1RN,IL6,LBP,MMP9,NR4A3,PTGS2,TNFRSF11B	252 (15)
MTOR	-0.09	kinase		-1.103	1.77e-06	CD274,CEBPD,CXCL1,CXCL2,CXCL8,DDIT4,FABP4,FOS,FST,GAP43,HSD11B1,IL1R1,IL6,MMP9,NOX4,PDK4,PPARGC1A,PTGS2,RUNX2,S1PR1,SELL,SNAI2,SRPX,ST6GAL1,TNFRSF11B,TRIM63	323 (23)
TAB1	0.05	enzyme		0.802	1.8e-06	BIRC3,CCL20,CCL5,CXCL8,IL6,MMP13,MMP9,PTGS2	251 (19)
ketamine		chemical drug		-0.697	1.8e-06	ARC,COL3A1,CXCL8,FOS,IL6,NGF,NRG1,PTGS2	293 (20)
MIR4508		microRNA		-1.231	1.82e-06	ACTA2,CXCL12,CXCL8,IL6,POSTN
MAPK10	0.455	kinase	Inhibited	-2.172	5.26e-05	CXCL8,FOS,IL6,MMP1,PTGS2	288 (18)
LPL	0.926	enzyme		0.672	1.82e-06	ACTA2,APOB,CX3CL1,CXCL8,FABP4,IL6,ITGAX,LPL,PDK4,PPARGC1A	326 (26)
miR-155-5p (miRNAs w/seed UAAUGCU)		mature microRNA		1.369	1.85e-06	AGTR1,AMIGO2,CCL20,CDH2,CXCL1,CXCL2,CXCL3,CXCL8,IL6,LPL,MAFB,MMP3,PMAIP1,PPL,PTGS2,SPI1,TMT1A	239 (18)
PPARA	0.125	ligand-dependent nuclear receptor		-0.117	1.85e-06	ABCA1,ACSL5,ANGPTL4,APOE,C3,CA9,CD274,CEBPD,CTH,CXCL12,CYP1A1,EGLN3,ENPP2,FABP4,FADS2,FLG,FOS,GDNF,GRIN2A,HGF,HPD,IL1RN,IL6,KLF15,LPL,LRRN1,MMP9,NCF2,PDE4C,PDK4,PLA2G2A,PPARGC1A,PTGS2,SELENOP,WNT9A	292 (26)
herbimycin		chemical drug		1.806	1.86e-06	CXCL8,F2R,FOS,IL6,MMP1,MMP13,MMP9,PTGS2,TNFRSF11B	304 (20)
MAPK3	0.074	kinase	Inhibited	-2.526	7.86e-11	APOB,ARC,COL3A1,CSF2,CXCL8,DUSP4,EGR4,FOS,FOSB,HBEGF,IL6,LHB,MMP1,MMP9,PLA2G4A,PPARGC1A,PTGS2,SELL	280 (22)
ITGB6	-0.631	other		-0.44	1.88e-06	COL1A2,COL3A1,MMP12,MMP3,MMP9,PTHLH	277 (18)
IL12 (family)		group		-0.656	1.89e-06	ADAM19,ATF3,CCL5,CD274,CSF2,CTH,DDIT4,ENPP2,IL6,IRF4,LIF,NFATC2,SELL,TAC1,TNFRSF9,TRIM29	304 (21)
CREM	-0.145	transcription regulator		-0.675	1.89e-06	ABCA1,APOE,ARC,ATF3,COL3A1,COL8A1,CSF2,CXCL8,CYP19A1,DUSP4,EGR4,FOS,MKNK2,PCSK1,PER1,TAC1	321 (24)
CDH1	1.786	other		0.413	1.91e-06	CDH2,GRIA1,KRT18,KRT19,KRT7,MMP1,MMP19,MMP3,MMP9,PHGDH,PSAT1,SNAI2	300 (21)
dimethyl n-oxalyl-glycine		chemical reagent		1.399	1.92e-06	ACTA2,ANGPTL4,ATF3,CA9,CCL5,CXCL12,CXCL8,DDIT4,EGLN3,FOS,GDF15,GPR146,IL6,ITGA5,PDGFRL,RGS4,SPNS2,SRPX,STC1,TNFRSF9	268 (17)
CDKN2A	-0.085	enzyme		0.723	2e-06	CD274,CPA4,CTH,FOS,FST,HUNK,IL6,mir-324,MMP1,MMP3,NKX3-1,PHGDH,PMAIP1,POU5F1,PSAT1,PTGS2,PTX3,PYCR1	273 (19)
L2HGDH	-0.124	enzyme		-1.244	2.01e-06	ADM2,DDIT4,ITGAX,PHGDH,PSAT1,SLC7A11,TRIB3
PRMT5	-0.134	enzyme		-0.445	2.01e-06	CAMK2N1,CD274,CDH2,DCLK1,FABP4,NKX3-1,PER1,POU5F1,PPARGC1A,PTX3,SNAI2	273 (19)
adavosertib		chemical drug	Inhibited	-2.009	2.05e-06	CCL20,CCL26,CCL5,COLEC12,CXCL12,CXCL5,CXCL8,DUSP4,IL11,IL6,ISG15,MERTK,TNFRSF11B	302 (19)
PRKCSH	0.129	enzyme		-1.732	2.15e-06	CCL5,CD274,CDH2,COL8A1,CSF2,H19,HAS2,HGF,IL6,KRTAP2-3/KRTAP2-4,MMP19,PTX3
phorbol esters		chemical - other	Inhibited	-2.271	2.15e-06	CDH2,CXCL8,FOS,IL1R1,IL6,LIF,MMP1,MMP10,MMP3,MMP9,PRKCG,PTGS2	277 (18)
TCF (family)		group			2.15e-06	ADGRG2,APOD,FGF18,FGF9,FOS,IL1R1,MMP7,PTGS2,SERPINA1,SERPINA3,SERPINA5,TSPAN8	232 (7)
COL12A1	0.218	other		0	2.25e-06	ACTA2,CCL5,CXCL5,FABP4,IL6,ISG15,RSPO2,SLC7A11
kaempferol		chemical drug	Activated	2.207	2.25e-06	ACTA2,CXCL12,CYP1A1,IL33,MMP1,MMP9,PTGS2,RUNX2	314 (19)
dorsomorphin		chemical - kinase inhibitor		-1.509	2.28e-06	ACTA2,CCL5,CD274,CDH2,CYP19A1,GDNF,GIPR,IL6,LHB,POSTN,PPARGC1A,SELENOP,SHBG	315 (24)
NCOR2	0.051	transcription regulator		-0.056	2.28e-06	BIRC3,C3,CXCL8,FOS,HBEGF,IL6,LPL,MMP12,PDZK1,PLA2G2A,PPARGC1A,PTGS2,SLC2A5	325 (24)
IKBKE	0.002	kinase		-0.863	2.41e-06	BIRC3,CCL5,CSF3,CXCL12,CXCL8,IL6,MMP13,MMP9,PDK4,PHGDH,PSAT1,PTGS2	277 (17)
fingolimod		chemical drug		1.557	2.41e-06	ACTA2,CCL20,CCL5,CD274,CDH2,COL3A1,CSF2,FOSB,GDNF,IL6,RUNX2,S1PR1	323 (19)
MAPK9	-0.047	kinase	Inhibited	-2.108	2.89e-05	BIRC3,CCL5,CXCL8,CYP1A1,FGL2,FOS,IL11,IL6,LIF,LPL,MMP12,MMP9,PLA2G4A,PTX3,ZFP36	292 (18)
FOSL2	0.094	transcription regulator		-0.97	2.47e-06	ABCA1,COL1A2,CSF2,CXCL8,FLG,MMP1,MMP13,MMP3,RUNX2,SERPINB2	312 (18)
HOXA10	0.153	transcription regulator		-0.775	2.5e-06	APOE,COL15A1,COL3A1,ENPP2,FST,IL11,IL1R1,KLF9,KRT18,NBL1,NCF2,PHGDH,PTGER4,S100B,SFRP4,ST6GAL1,XDH
MED1	0.018	transcription regulator	Activated	2.172	2.08e-05	APOB,E2F5,FABP4,FADS2,FKBP5,GAP43,HAS2,HGF,IRF4,LIF,MMP1,NID2,PDK4,POU5F1,SELL,SERPINB2,TET1,TEX41	253 (10)
arachidonic acid		chemical - endogenous mammalian		-0.801	2.53e-06	ABCA1,COL1A2,EPHB1,FABP4,FADS2,FOS,IL6,MMP13,PLA2G2A,PLA2G4A,PTGS2,PTHLH,TNFRSF9	279 (21)
TGFB2-AS1	-1.322	other		0.389	2.61e-06	CCR1,EDNRA,EREG,FOS,IL20RB,INHBA,MMP1,NMRAL2P,POU5F1,RAMP1,SELENOP	229 (7)
25-hydroxycholesterol		chemical reagent		0.107	2.61e-06	ABCA1,APOD,ATF3,CHAC1,CXCL8,FOS,FOSB,IL6,NR4A3,PTGS2,TRIB3	249 (18)
ginsenoside Rb1		chemical - endogenous non-mammalian		1.941	2.65e-06	ACTA2,CXCL8,FOS,HBEGF,IL6,NGF,PPARGC1A	346 (26)
FABP3	0.427	transporter		-0.342	2.65e-06	CCL5,COL1A2,CXCL8,FOS,IL6,MMP1,PTGS2	306 (23)
tributyltin		chemical reagent		1.625	2.67e-06	ABCA1,ANGPTL4,ANGPTL7,COL1A2,COL3A1,FABP4,IL11,IL33,INHBA,LPL,PDE1B,PDK4,PPL,THBS2	309 (21)
resatorvid		chemical drug	Activated	2.371	2.67e-06	CCL20,CCL5,CXCL1,CXCL2,CXCL8,IL6,LYVE1,MMP9,PTGS2	259 (18)
AXL	-0.127	kinase		-0.8	2.67e-06	C15orf48,CD274,CDH2,CNN1,IL6,MMP1,MMP3,MMP9,SNAI2	323 (22)
thalidomide		chemical drug		0.923	2.67e-06	BIRC3,CXCL8,FOS,GDF15,IL6,IRF4,ITGA5,SPI1,TRAF1	280 (18)
alendronic acid		chemical drug		-1.51	2.67e-06	C3,CXCL8,ENPP1,EPHB1,IL6,LBP,MMP9,NCF2,TNFRSF11B	277 (19)
ANGPT2	0.069	growth factor		-0.865	2.68e-06	ABCA1,ACTA2,CCL5,CNN1,COL1A2,COL3A1,GATA6,IL6,ITGAX,MMP1,MMP7,MMP9,NOX4,PDIA5,POSTN,PTGS2,PTHLH,SCNN1A,THBS2	327 (26)
RASSF1	0.015	other		0	2.71e-06	AMIGO2,APOE,CDH2,FOS,GDF15,HBEGF,LIF,PLK2,PTGS2,SELENOP,SRPX,TMEM158	318 (24)
NMDA RECEPTOR (complex)		complex		-1.455	2.76e-06	ARC,ATF3,FOS,GRIA1,GRIN2A,TAC1	206 (17)
PDGF-AB (complex)		complex		-0.911	2.76e-06	COL8A1,EREG,FOS,GRIA1,HBEGF,IL6	270 (21)
dehydroxymethylepoxyquinomicin		chemical reagent		1.342	2.76e-06	ACTA2,BIRC3,CXCL8,IL6,MMP9,POSTN	215 (16)
D609		chemical reagent		1.406	2.76e-06	CXCL8,IL6,MMP1,MMP13,MMP9,PTGS2	298 (22)
DNMT3A	-0.016	enzyme		1.477	2.8e-06	ATF3,CXCL1,CXCL2,CXCL3,CXCL5,EDNRA,GATA6,GUCY1A1,IL6,IL7R,NFATC2,PLCB4,PLK2,POU5F1,PTGS2,RGMA,RGS16,RUNX2,S1PR1,SLIT2	288 (17)
MEK (family)		group	Inhibited	-2.423	1.41e-12	ANPEP,APOE,B3GNT5,BCAM,CDCP1,CDH2,CNTN3,COL1A2,CPM,CXCL8,DUSP4,EFNB3,EREG,FGFBP1,FOS,GAP43,GDF15,GPM6B,HAS2,IER3,IL6,LAMC2,LHB,MMP13,MMP9,NGF,NOX4,PMAIP1,POU5F1,PPARGC1A,PTGS2,ST6GAL1,STEAP4,STON1,TET1	300 (20)
TFAP2A	-0.552	transcription regulator		-0.842	2.84e-06	ABCA1,APOE,BIRC3,COL7A1,CSF2,CX3CL1,CXCL1,CXCL2,CXCL8,DCLK1,EREG,F2R,KRT14,MMP9,SESN3	269 (14)
SNAI2	0.642	transcription regulator		-0.654	2.93e-06	ANKRD1,CDH2,CXCL1,CXCL12,CXCL5,KLF9,KRT18,LINC02104,LUCAT1,MMP9,MYOM3,POU5F1,RUNX2,SNAI2	302 (24)
BMP10		growth factor		-1.212	3.03e-06	ANGPTL4,CCR1,CD274,CMPK2,COL1A2,COL3A1,FGL2,FOS,GATA6,HTR2B,MMP12,NR4A3	162 (7)
HDAC (family)		group		1.192	3.06e-06	ADAMTS1,ARC,ATF3,BMP2,CX3CL1,CXCL8,EDNRA,FOS,GDNF,IL6,KLF9,MT1E,MT1F,PPARGC1A,SFRP2,TRPC6	322 (21)
Abcb4		transporter		-0.648	3.17e-06	ACTA2,AFP,CCL20,CCR1,COL1A2,H19,MMP13,MMP9,NOX4	255 (16)
miR-17-5p (and other miRNAs w/seed AAAGUGC)		mature microRNA		1.236	3.21e-06	ACTA2,BMP2,CCL20,CD274,CDH2,CXCL8,IL6,KRT81,MMP13,MMP3,OLFML1,RUNX2,S1PR1,SLC1A3	270 (15)
NRAS	-0.007	enzyme		-1.532	3.26e-06	AFP,ANKRD1,CCL5,COL1A2,CX3CL1,DUSP4,FBLN2,IL1RN,IL6,ISG15,KCTD12,LBP,LSP1,MMP13,NCF2,PMAIP1,PTGS2,PTX3,SESN3	309 (17)
deferoxamine		chemical drug		0.311	3.26e-06	ANGPTL4,CA9,CACNA1G,CCL20,CXCL8,EGLN3,FGF18,FOS,GDF15,HTR2B,IGFBP4,IL6,LPL,LRRC25,MMP1,NFATC2,PLA2G4A,PMAIP1,TRIM63	299 (19)
capsazepine		chemical toxicant	Activated	2.207	3.26e-06	CXCL8,FOS,IL11,PTGS2,TAC1	272 (19)
IL15	-0.016	cytokine		-1.584	3.3e-06	CCL5,CCR1,CD226,CD274,CSF2,CSF3,CXCL12,CXCL8,EPHB1,HAVCR2,HBEGF,IL1R1,IL2RG,IL6,IL7R,ISG15,ITGAX,LAPTM5,LIF,LSP1,OGN,P2RY6,PDE4B,PLA2G4A,PMAIP1,PPARGC1A,RGS16,S1PR1,SELL,TNFRSF9,ZFP36	240 (12)
nitric oxide		chemical - endogenous mammalian		-0.587	3.31e-06	AGTR1,ATF3,CXCL12,CXCL8,FOS,IER3,IL6,IL7R,KRT14,MMP13,MMP9,NID1,PMAIP1,PPARGC1A,PTGS2,TIMP3	264 (19)
IL32	-0.315	cytokine		-0.707	3.32e-06	CD274,CXCL1,CXCL8,IL6,MMP13,MMP9,PTGS2,SNAI2,SPI1,TNFRSF11B	272 (18)
MET	-0.491	kinase	Inhibited	-2.114	1.31e-15	AFP,CAMK2B,CD274,CDH2,CNN1,CXCL1,CXCL8,E2F5,FBLN2,FGL2,FOS,GDPD2,HBEGF,HGF,IL6,INHBA,ITGA11,KRT7,MAP3K7CL,MERTK,MMP13,NOX4,NPTX1,OGN,PLK2,POU5F1,PPARGC1A,PTGS2,S100B,SERPINB2,SLC24A3,TRIM63	326 (22)
MFGE8	-0.072	other	Inhibited	-2.53	4.49e-08	CDH2,COL3A1,CSF2,CX3CL1,CXCL1,CXCL8,FOS,LIF,PTGS2,TRAF1	296 (22)
verteporfin		chemical drug		0.504	3.32e-06	ACTA2,CDH2,COL3A1,CSF2,CXCL8,IL33,IL6,MMP13,MMP9,SNAI2	268 (20)
IRAK4	0.243	kinase			3.36e-06	ATF3,CCL20,CXCL8,FOS,FOSB,IL6,IRF4,LIF,PDE4B,RGS16,ZFP36	270 (17)
FOXC2	-0.058	transcription regulator		0.191	3.39e-06	ACTA2,CDH2,CXCL12,FABP4,GDNF,LPL,MMP13,MMP9,OMD,PPARGC1A,PTGS2,RUNX2	324 (25)
MYC	0.262	transcription regulator		-1.856	3.41e-06	ABCA1,ACSS1,ACTA2,ADAMTS1,ANGPTL4,APCDD1,CAMK2N1,CCL5,CD274,CDH2,CEBPD,CLEC3B,COL14A1,COL15A1,COL1A2,COL3A1,COL6A3,COL8A1,CXCL8,DDIT4,DUSP4,F2R,FABP4,FADS2,FBLN2,FBN2,FKBP5,FLG,FOS,GATA6,H19,HAS2,IER3,IFI44L,IL11,IL6,ING4,INHBA,IRF4,IRF6,ISG15,ITGAX,KRT14,KRT7,LRRN1,MMP7,MMP9,MYCT1,NGF,NKX3-1,PEG10,PMAIP1,PMP22,POU5F1,PPL,PSAT1,PTGS2,PTHLH,PYCR1,RPL35,RPS6KL1,THBS2,THY1,ZFP36	263 (16)
laquinimod		chemical drug		1.314	3.43e-06	ADAMTS15,CCR1,CNGA3,CX3CL1,CYP1A1,FKBP5,HIC1,MMP13,PMP22,RIPK4,SERPINB2,SLC7A11,STON1
SLC39A8	-0.192	transporter		-0.022	3.46e-06	COL15A1,IL6,ITGA5,KRT9,MMP12,MMP13,MMP9	9 (3)
PADI2	-0.73	enzyme		0	3.46e-06	ACTA2,CCL5,CXCL8,IL6,PTGS2,RUNX2,SNAI2	235 (20)
SFN	0.035	other		0.114	3.46e-06	CDH2,FKBP5,IL1R1,KRT18,PDK4,PKP3,SNAI2	297 (19)
TNFAIP6	0.124	other		0.943	3.46e-06	ACTA2,CDH2,CXCL12,IL6,ITIH5,MMP9,SNAI2	304 (23)
JAK inhibitor I		chemical drug		1.912	3.46e-06	C3,CCL26,CXCL1,CXCL2,CXCL3,MMP9,PTGS2	257 (16)
THRA	0.421	ligand-dependent nuclear receptor		-0.377	3.47e-06	ANGPTL4,CDX1,CSF2,EDNRA,FOS,FST,IL6,INHBA,KLF9,LPL,MAFA,MMP7,NOX4,POPDC2,PPARGC1A,RGS4,SFRP2,TAC1,TNFRSF9	305 (23)
PRMT1	-0.167	enzyme		-0.434	3.51e-06	ACTA2,APCDD1,CD274,CDH2,COL3A1,FOS,KLHL24,NKX3-1,PDK4,POU5F1,PPARGC1A,SLC7A11,SNAI2,SPINK1	325 (23)
PRKAA2	-0.385	kinase		0.68	3.66e-06	ACTA2,CXCL12,DOCK4,DUSP4,FABP4,GIPR,IGFBP4,IL1R1,IL6,ITIH5,MMP9,NCF2,NOX4,PPARGC1A,RTN4RL1	327 (26)
NR4A3	-0.862	ligand-dependent nuclear receptor		0.071	3.7e-06	ACTA2,ATF3,BIRC3,COL16A1,CTHRC1,CX3CL1,FABP4,IL1R1,IL6,MMP12,NGF,NR4A3,PDK4,PLA2G4A,PPARGC1A,PTGS2,PTX3,TRIB3,WSCD1	351 (25)
EFNA5	0.24	kinase		-0.333	3.75e-06	DUSP4,EREG,KRT16,KRT18,KRT7,LPXN,PKP1,PTGS2,PTHLH	173 (7)
ADRA1A	0	G-protein coupled receptor			3.75e-06	ARC,CEBPD,COL3A1,CYP1A1,FOS,IL6,LIF,MMP7,PTHLH	282 (21)
OLR1	-0.941	transmembrane receptor		-1.318	3.75e-06	CXCL8,HAS2,HAS3,IL6,MMP1,MMP3,NCF2,NOX4,STRA6	295 (22)
RNF5	0.375	enzyme		-0.653	3.78e-06	COL14A1,COL15A1,COL16A1,COL1A2,COL3A1,COL7A1,CX3CL1,IL2RG,IL6,S1PR1,TAC1,TNFRSF11B
SPRY2	-0.345	other		1.824	3.79e-06	ANGPTL4,BMP2,CCL20,CSF2,FOS,IL2RG,IL33,ISG15,LIF,MMP10,PTGS2,ST6GAL1,TRIB2	301 (23)
carboplatin		chemical drug	Inhibited	-2.529	3.83e-06	CAPN6,CD274,CDCP1,CLDN4,CSF2,HAS2,IER3,LAMC2,PMAIP1,POU5F1	177 (7)
harmine		chemical drug		1.664	3.95e-06	ACTA2,BMP2,CYP1A1,FOS,PTGS2,RUNX2	278 (12)
DDR2	0.417	kinase		0.647	3.95e-06	DUSP4,MMP1,MMP13,MMP3,MMP7,POSTN	284 (19)
monensin		chemical - endogenous non-mammalian		0.379	3.95e-06	CSF2,CXCL8,LHB,LPL,MMP9,SLC4A4	303 (20)
NOTCH (family)		group		0.442	3.97e-06	ACTA2,ADAP1,AFP,ANKRD1,CNN1,DLL3,FABP4,GUCY1A1,GUCY1B1,IL6,KBTBD11,NOTCH3,POU5F1,ST8SIA4,TRPC6	274 (17)
RARA	0.282	ligand-dependent nuclear receptor		1.127	4e-06	ABCA1,CA12,CDX1,CSF3,CXCL5,CXCL8,CYP19A1,FOS,GAP43,GDF15,IFI44L,IL1R1,IL36B,IL6,IRF6,MAFB,POU5F1,PTGS2,RASD1,SELL,SLC7A11,STRA6,TMT1A,TNFRSF11B,ZMAT4	315 (21)
FOXP3	0.443	transcription regulator		0.216	4.16e-06	CCL5,CCR1,CD226,DUSP4,FGL2,FOS,IGFBP4,IL1RL1,IL6,IL7R,IRF4,LRRC32,MMP9,NR4A3,PMAIP1,POU5F1,SELL	297 (16)
BDNF	-0.305	growth factor		-1.452	4.17e-06	ARC,BMP2,CALB2,DUSP4,FOS,FOSB,GAP43,GPC4,GRB14,GRIA1,GRIN2A,IL6,MMP1,NMB,NR4A3,P4HA1,RELN,RGS4,RYR1,SFRP2,TAC1,TNFRSF11B,TRIB2,VGF	293 (22)
trametinib		chemical drug		0.093	4.18e-06	ADAMTS6,B4GALT1-AS1,C15orf48,CA9,CD274,FBLN2,ISG15,ITGAX,MMP12,S100B,SNAI2,TRIM29,TRIM63	221 (11)
MFN2	-0.112	enzyme	Activated	2.213	0.000344	ACTA2,CX3CL1,CXCL1,CXCL8,IL6	280 (21)
NRG1	-1.52	growth factor		-0.612	4.22e-06	ABCA1,ANKRD1,COL6A3,CXCL8,DUSP4,FGF1,FOS,FOSB,IER3,MMP9,NR4A3,NRG1,PHGDH,PMP22,POU5F1,PTGS2,ROM1,S100B,SHBG,SLIT2,ZFP36	292 (19)
bortezomib		chemical drug		0.749	4.22e-06	ATF3,BIRC3,CBS,CCL5,CEBPD,CXCL12,CXCL8,FST,GDF15,IL33,IL6,INHBA,IRF4,KLF9,LIF,MYOCD,NOX4,PMAIP1,PTGS2,TRIB3,TSC22D3	309 (17)
RETNLB		other		0.194	4.31e-06	ACTA2,CAMK2B,CCL5,CCR1,COL1A2,FABP4,IL6,KLF15,MMP12,MYCT1,TINAGL1	344 (22)
MGP	-0.139	other	Inhibited	-2.155	4.21e-06	ACTA2,AFP,CD274,HGF,ICOSLG,IL6,MYOCD,RUNX2	158 (7)
CCL5	-0.893	cytokine		-1.39	4.31e-06	C5AR1,CCL5,CCR1,CXCL8,F2R,FOS,IL6,MMP19,MMP9,SERPINB2,ZFP36	210 (16)
L-cystine		chemical - endogenous mammalian		-0.785	4.31e-06	CYP1A1,DDIT4,GAL3ST4,NMRAL2P,NUPR1,PTGS2,RGS17,SLC7A11,TNIP3,TRIB3,TSC22D3	164 (7)
GDF2		growth factor		-0.725	4.31e-06	CXCL12,CXCL8,DLX2,ENPP2,FOS,HAS2,HHIPL2,LYVE1,MMP9,NGF,POSTN,RAMP1,RUNX2,SLC40A1,TMEM100	288 (18)
dactolisib		chemical drug		-1.215	4.4e-06	CHST1,CTH,CXCL5,DDIT4,EGLN3,IL6,NRG1,P4HA1,PCK2,STC1	192 (7)
CLIC4	0.247	ion channel		-0.053	4.43e-06	APOE,C3,CCL5,COL8A1,HIC1,IER3,IL6,LPL,TIMP3	272 (15)
parthenolide		chemical drug		1.854	4.43e-06	ANKRD1,CCL5,CXCL8,IL6,LIF,MMP9,PDK4,PTGS2,RUNX2	288 (21)
ziritaxestat		chemical drug		-1.667	4.43e-06	AMIGO2,APOL6,C3AR1,CA9,DDIT4,FST,KLHL24,NEFM,STON2
mir-130 (includes others)		microRNA	Inhibited	-2.414	0.00151	CCL5,CD274,CXCL1,IL6,MAFB,PTGS2	253 (22)
SF3B1	0.003	other			4.47e-06	COL1A2,COL3A1,COL5A3,COL7A1,IGFBP4,INHBA,PHGDH	216 (7)
GPNMB	0.188	enzyme		1.131	4.47e-06	ACP5,APCDD1,FOS,IL6,ITGA5,SPI1,TAC1	285 (22)
UM101		chemical drug	Activated	2.63	4.47e-06	CCL5,CXCL1,CXCL5,CXCL8,ELOVL7,HAS3,MMP9	208 (7)
IKZF1	0.287	transcription regulator		-1.219	4.53e-06	ADAM19,CCR1,CSF2,CSF3,DOCK4,FOS,IL6,IL7R,IRF4,ITGA5,MAN1C1,NOTCH3,PPP1R9A,RUNX2,RYR1,SELL,SPI1,ST3GAL6,TET1,THY1,TMEM119,YPEL2	277 (20)
5-N-ethylcarboxamido adenosine		chemical reagent		-1.603	4.6e-06	ACKR3,CCL20,CDH2,CEBPD,CIITA,COL1A2,CXCL8,GDNF,IL6,INHBA,NR4A3,PLK2,POU5F1	264 (14)
SYK	0	kinase		-0.841	4.6e-06	BIRC3,CCL5,CSF2,CXCL8,FGL2,FST,IL6,NFATC2,RCSD1,TFPI2,TRIB2,TSC22D3,YPEL2	232 (19)
RHOA	0.153	enzyme		-1.071	4.6e-06	ACTA2,AGTR1,COL3A1,CXCL5,CXCL8,FOS,GDF15,IL6,MMP1,MMP13,MMP9,RUNX2,SNAI2	284 (18)
NR1H4	-0.29	ligand-dependent nuclear receptor		0.012	4.8e-06	ACSS1,ACTA2,ADH1B,ANKRD1,ANPEP,APOE,C3,COL14A1,COL15A1,COL1A2,COL3A1,CXCL3,CYP19A1,IL6,MAFA,NGF,PPARGC1A,PTGS2,RARRES2,S1PR1	340 (24)
3-deazaneplanocin		chemical drug		-0.29	4.86e-06	ANXA8,CD274,CYP19A1,DLX2,DUSP4,KRT7,NOX4,NUPR1,PCK2,TIMP3,TSC22D3	172 (7)
N-[(2Z)-3-(4,5-dihydro-1,3-thiazol-2-yl)-1,3-thiazolidin-2-yl idene]-5H dibenzo[a,d][7]annulen-5-amine		chemical reagent		-0.654	4.86e-06	CYP19A1,FOS,HGF,MMP10,MMP9,NR4A3,NRG1,PDK4,PPARGC1A,RERG,XDH	318 (22)
PIN1	-0.035	enzyme		-0.635	4.86e-06	CD274,CDH2,COL3A1,CXCL8,IL6,LHB,MMP9,NOTCH3,PPARGC1A,PTGS2,TIMP4	292 (21)
IFNA2		cytokine		0.426	4.99e-06	APOL6,CCL5,CD274,CIITA,CMPK2,EFNB3,EGLN3,ENPP1,HBEGF,HSPA6,IFI44L,IL6,ISG15,KCNJ6,LPAR6,MMP9,MT1F,PMAIP1,PPP2R2C,RIPOR2,SEPTIN4	192 (15)
RAF (family)		group			5.05e-06	ANPEP,DUSP4,FOS,GDF15,HAS2,IER3,KRT18,PMAIP1,PPARGC1A,STON1	312 (22)
CX3CL1	0.824	cytokine		0.555	5.06e-06	ADAMTS1,APCDD1,APOD,BMP6,COL3A1,CX3CL1,CXCL12,DLX2,FCRLA,IL6,IL7R,MMP9,NBL1,POSTN,RELN	265 (17)
GLI3	0.158	transcription regulator		-0.724	5.07e-06	ACTA2,CCL5,DLL3,DLX2,FOSB,HHIP,IL11,IL6,KRT16,LAPTM5,POU5F1,PTHLH,RUNX2
LGALS3	0.203	other		0.097	5.07e-06	CCR1,CLEC2B,COL3A1,ENPP2,FABP4,IL6,ITGA10,KRT18,KRT19,NFATC2,PPARGC1A,PRSS3,WNT9A	275 (20)
HDL/CHOLESTEROL (complex)		complex		-1.414	5.12e-06	ALDH1L2,APOB,CHAC1,DEPTOR,KLHL24,MMP9,NUPR1,TRIB3
FGF16	-1.348	growth factor			5.12e-06	COL16A1,COL8A1,ITGA10,KRT14,KRT16,LAMC2,MFAP2,MMP15
G-1		chemical reagent		-1.38	5.12e-06	AGTR1,ARC,CYP19A1,EREG,FOS,HAS2,PTGS2,PTX3	341 (25)
HDL (complex)		complex		-0.341	5.2e-06	AGTR1,ATF3,CCL5,CX3CL1,CXCL8,EGLN3,IL6,PPARGC1A,PTGS2	279 (19)
ITGB2	-0.181	transmembrane receptor		1.069	5.2e-06	ACTA2,CSF2,CSF3,ICOSLG,IL6,MMP9,PTGS2,RUNX2,TNIP3	292 (20)
EIF2S1	-0.23	translation regulator			5.2e-06	ADM2,ALDH1L2,CA9,CHAC1,NNMT,NUPR1,SLC6A9,SLC7A11,TRIB3
mir-146 (includes others)		microRNA	Activated	2.189	0.00238	CCL5,CD274,CXCL8,FOS,GDF15,IL6,ISG15,MMP9,PTGS2	174 (12)
SB204990		chemical reagent		0.447	5.48e-06	IL6,IRF4,NR4A3,PPARGC1A,SPI1
miR-181a-5p (and other miRNAs w/seed ACAUUCA)		mature microRNA	Activated	2.169	0.00634	ACTA2,CDH2,GATA6,IL6,TIMP3
miR-21-5p (and other miRNAs w/seed AGCUUAU)		mature microRNA	Activated	2.957	0.000248	ACTA2,CD274,CDH2,FGF18,IL6,SGK3,SLC7A11,TIMP3,TNFRSF11B	279 (22)
miR-29b-3p (and other miRNAs w/seed AGCACCA)		mature microRNA	Inhibited	-2.868	1.66e-06	ADAMTS15,ANGPTL4,CDH2,COL15A1,COL1A2,COL3A1,COL5A3,COL8A1,NID1,NID2,PMP22,TET1,TRIM9	195 (7)
PLA2G4A	-0.671	enzyme		-0.946	5.53e-06	CX3CL1,CXCL8,IL6,KRT18,PLA2G2A,PTGS2	232 (21)
elovanoid N32		chemical - endogenous mammalian		0.816	5.53e-06	APOE,IL6,MMP12,MMP13,MMP24,MMP9
MIR31HG	-0.391	other	Inhibited	-3.065	6.33e-15	CXCL1,CXCL2,CXCL5,CXCL8,EREG,HGF,IL6,MMP1,MMP10,MMP12,MMP3,NRG1,TNFRSF11B	268 (19)
erismodegib		chemical drug		1.254	5.71e-06	CSF3,HGF,HHIP,IL6,MMP1,MMP9,SFRP2	245 (11)
MKNK1	-0.148	kinase	Inhibited	-2.229	4.32e-07	ANGPTL4,CAMK2B,CTH,FOS,FOSB,GAP43,GLDN,GPC4,ISG15,KCTD12,MMP1,MMP10,MMP3,MMP9,NR4A3,PDK4,PLA2G4A,XDH	212 (7)
COLQ	0.382	other		1.463	5.78e-06	COL6A3,COL7A1,COL8A1,GPC4,MFAP2,MMP19,MMP9,NID1,NID2,PRIMA1
emodin		chemical drug		-0.471	5.78e-06	ACTA2,CCR1,CLDN4,COL3A1,CXCL8,CYP1A1,IL6,IRF4,LPL,MMP9	299 (19)
bee venom		chemical - endogenous non-mammalian		-1.236	5.8e-06	ARC,CCL5,CXCL8,CYTIP,FOSB,IL11,ITGA5,NUPR1,PTGS2,SERPINB2,SLC7A11,TRAF1	232 (13)
isoproterenol		chemical drug	Inhibited	-2.412	6.05e-06	ACTA2,ATF3,COL3A1,CSF3,CYP1A1,FOS,HSD11B1,IL6,LIF,LPL,MERTK,MMP9,MYOCD,NGF,NR4A3,PTGS2	318 (28)
ADCYAP1	0.287	other		-1.008	6.07e-06	BCAM,BMP6,CACNA2D3,CCL5,CEBPD,COL3A1,DLL3,ENPP2,FNDC1,FOS,FST,GAP43,IER3,IL6,LHB,NFATC2,NRXN3,POSTN,SLC1A3	256 (19)
MOG	0.287	other		-1.13	6.09e-06	C5AR1,CCL5,CCR1,CD274,CIITA,CSF2,GDNF,IL6,MMP9	289 (17)
PTPN11	-0.042	phosphatase		-1.626	6.12e-06	CCL5,CSF3,CXCL1,CXCL2,CXCL8,FOS,IL6,ISG15,MMP12,MMP19,NCF2,TAC1,TP53I11	255 (16)
ROCK1	-0.03	kinase		-0.216	6.2e-06	CNN1,COL3A1,COL8A1,CXCL8,FBLN2,IL6,MMP9,SNAI2	319 (23)
HSPA9	-0.228	other		-0.707	6.2e-06	KRT14,KRT18,MMP1,MMP10,MMP13,MMP3,MMP9,TIMP4	265 (18)
DACH1	-0.236	transcription regulator		1.964	6.2e-06	CXCL3,CXCL8,FOS,IL6,MMP3,POU5F1,PTGS2,RELN	308 (20)
phytohemagglutinin		chemical drug		-0.544	6.21e-06	CCL5,COL1A2,CPM,CXCL12,CXCL8,FOS,GUCY1B1,HAVCR2,IL2RG,IL6,IL7R,LBP,MAOA,MASP1,MMP12,MMP9,MT1E,PDE1B,SELENOP,SERPINA5,TIMP3,TRAF1	299 (17)
olanzapine		chemical drug		-0.882	6.43e-06	ATF3,COL1A2,FOS,GRIP1,NPY4R2,NR4A3,NRG1,PLA2G4A,RELN,SCNN1A,SLC24A3,TSPAN8	275 (22)
tyrphostin AG490		chemical drug		0.384	6.43e-06	ACTA2,BIRC3,CCL5,CD274,CXCL8,ENPP2,FOS,IL6,MMP9,PLA2G2A,PTGS2,PTX3	239 (16)
CDC42	-0.046	enzyme		0.268	6.71e-06	ACTA2,ATF3,EREG,FOS,IL7R,LHB,LIF,MMP1,MMP13,PHGDH,PMP22,SLIT2,SPI1	267 (17)
1-methyl-4-phenyl-1,2,3,6-tetrahydropyridine		chemical toxicant		-1.527	6.71e-06	CCL5,FKBP5,FOS,FOSB,GDNF,IL6,LIF,NCF2,NGF,PDK4,PTGS2,SLC40A1,ZBTB16	259 (18)
bardoxolone methyl		chemical drug	Activated	2.219	6.71e-06	BIRC3,C3,ENPP2,IL6,KIAA0319,LUCAT1,MMP9,MYO1F,NMRAL2P,PTGS2,SEL1L3,SLCO5A1,TRAF1	237 (16)
PTHLH	-1.418	other		-1.584	6.9e-06	ADAMTS1,CXCL8,FOS,IL11,IL6,MMP13,MMP9,PTGS2,RUNX2,SNAI2,TNFRSF11B	265 (22)
GFI1	-0.082	transcription regulator		-0.626	6.94e-06	CXCL8,DGKG,E2F5,F2R,GPR183,IL1R1,IL6,IL7R,MAFB,MMP7,PMAIP1,S1PR1,SERPINA1,SERPINA3,SESN3	230 (12)
TNFRSF1B	-0.071	transmembrane receptor		-0.179	7.05e-06	CSF2,CXCL12,CXCL8,GAP43,ICOSLG,IL6,LBP,mir-138 (includes others),MMP1,MMP13,MMP9,SELL,SLC7A11,TRAF1	253 (19)
isobutylmethylxanthine		chemical toxicant	Activated	2.598	7.14e-06	ABCA1,ANGPTL4,CEBPD,COL1A2,COL3A1,FABP4,FOS,GRIP1,IL2RG,INHBA,LPL,MERTK,MMP13,NOTCH3,PDK4,PPARGC1A,THBS2,TIMP3	309 (25)
STK26	-0.179	kinase		-1.054	7.22e-06	CDH2,COL3A1,FGFBP1,ITGA5,KRT19,MMP9,SNAI2	309 (20)
INSR	0.041	kinase		-1.492	7.37e-06	ACSL5,ACTA2,AFP,ANKRD1,ATF3,COL6A3,EGR4,EREG,FABP4,FLNC,FOS,GATA6,H19,HBEGF,IER3,IL11,IL1RL1,IL6,ITGA5,KLF9,MAOA,MMP12,MMP9,NGF,OGN,PDE4B,PDK4,POU5F1,PPARGC1A,RGS16,SELENOP,SEZ6L2,SFRP2,THBS2	316 (23)
JAK (family)		group		-0.243	7.45e-06	CDH2,IL33,IL6,ISG15,MMP9,PTGER4,PTGS2,TRIM63	283 (19)
GPR15LG		cytokine		-0.647	7.45e-06	ALOX15B,CIITA,CSF2,CXCL1,FLG,IL6,IL7R,PTGER4
mitoxantrone		chemical drug		-1.386	7.45e-06	COL1A2,CXCL1,CXCL8,EREG,IL6,PMAIP1,PTGS2,SFRP2	273 (15)
ITGB3	0.172	transmembrane receptor		0.201	7.52e-06	CD274,COL1A2,FOS,HAS2,ITGA5,MMP1,MMP9,PTGS2,RUNX2,SNAI2	275 (20)
ABT-737		chemical drug		-0.816	7.59e-06	BCL2L10,CXCL5,CXCL8,IL11,IL6,PMAIP1	298 (26)
MMP1	-1.358	peptidase	Inhibited	-2.805	3.38e-07	CDH2,CXCL12,CXCL8,FOS,GDNF,MMP1,MMP9,MYOCD,NGF,PTGS2,RUNX2	288 (21)
miR-31-5p (and other miRNAs w/seed GGCAAGA)		mature microRNA		1.915	7.59e-06	CXCL1,CXCL5,CXCL8,ITGA5,KRT14,KRT16
mir-503 (includes others)	-0.386	microRNA		1.404	7.59e-06	BMP2,BMP6,FGF9,MMP3,MMP7,MMP9
MVP	0.123	other		-0.217	7.59e-06	ACP5,CXCL8,FOS,IL6,MMP9,SPI1	309 (21)
BID	-0.038	other		-0.896	7.59e-06	C3AR1,C5AR1,CXCL8,IL6,ITGAX,MMP12	336 (20)
TRPA1	-0.722	transporter		-1.741	7.59e-06	ACTA2,FOS,IL6,NGF,TAC1,TIMP3	243 (19)
DSP	-0.538	other		-1.664	7.59e-06	COL1A2,COL3A1,LPL,MMP7,MMP9,PKP1	226 (7)
tranylcypromine		chemical drug		-0.686	7.59e-06	ACP5,CCL5,CD274,FOS,MMP9,PDE4B	206 (7)
elovanoid N34		chemical - endogenous mammalian		0.816	7.59e-06	APOE,IL6,MMP12,MMP13,MMP24,MMP9
FOXP1	-0.075	transcription regulator		-0.396	7.73e-06	CD274,GAP43,HOPX,IL6,IRF4,PDK4,POU5F1,PPARGC1A,RASD1,RYR1,SFRP4	271 (21)
captopril		chemical drug		-1.361	7.73e-06	AGTR1,CAPN6,IER3,IL1RN,IL6,LAMC2,MAOA,MMP9,POSTN,PTGS2,TSPAN8	298 (24)
niacinamide		chemical - endogenous mammalian		1.792	7.87e-06	ACTA2,CXCL12,CXCL8,IL6,MMP9,NNMT,PDK4,PMAIP1,PPARGC1A,PTGS2,RUNX2,SNAI2	292 (23)
phenylephrine		chemical drug		-0.86	7.87e-06	ANKRD1,COL3A1,CYP19A1,EDNRA,FOS,FST,NRG1,PDK4,PTGS2,RGS4,RRAD,TRPC6	273 (18)
HDAC3	-0.008	transcription regulator		-1.97	8.06e-06	BIRC3,BMP2,CDH2,COL1A2,CXCL8,ENPP2,FGF9,FOS,GUCY1B1,IL6,MMP12,MMP9,PTGS2	289 (23)
IPMK	0.3	kinase		-0.469	8.25e-06	ACTA2,FGL2,FLNC,FOS,FOSB,IL1RL1,IRF4,PER1,PMP22	194 (16)
LTBR	0.308	transmembrane receptor		1.093	8.25e-06	ACTA2,BIRC3,CCL20,CNN1,CSF2,CXCL12,ENPP2,GPM6B,IL6	221 (15)
STEAP3	-0.036	transporter		-1.667	8.25e-06	BMP6,COL3A1,EFNB3,ITGA5,KLF15,NR4A3,NUPR1,P4HA1,S1PR1
AIP	0.126	transcription regulator		1.414	8.25e-06	ACKR3,C3AR1,CYP1A1,GDNF,PDE1B,PDE4B,RGS16,RGS4,S1PR1
MUC16	-1.417	other	Inhibited	-2.985	6.52e-09	CCL20,CD274,CXCL1,CXCL3,CXCL5,CXCL8,GATA6,IL6,MMP9,TNFRSF9	255 (11)
MCC950		chemical reagent	Activated	2.292	8.25e-06	AMIGO2,C3,CD274,CXCL8,IL11,IL6,IL7R,ITGAX,MMP9	261 (21)
DETA-NONOate		chemical reagent		-1.904	8.25e-06	ACTA2,CA9,CNN1,CXCL8,FOS,IL6,MMP9,PTGS2,TNFRSF11B	300 (26)
streptozocin		chemical drug		0.407	8.37e-06	ACTA2,ATF3,C3,CBS,CCL5,COL3A1,CXCL12,FABP4,FOS,IL6,KRT14,LPL,MAFB,MMP9,NOX4,PCSK1,PDK4,PMAIP1,PPARGC1A,PTGS2,RUNX2,S100B,SLC1A3,SLC2A5,SLC7A11	306 (22)
LGALS1	0.132	other		-1.536	8.64e-06	ACTA2,CCR1,HBEGF,IL6,MMP1,MMP10,MMP12,MMP13,MMP3,MMP9,PTX3	298 (20)
honokiol		chemical - endogenous non-mammalian			8.64e-06	ACTA2,ANGPTL4,DGKG,FOS,MMP9,NID1,PCSK1,PTGS2,RGS4,SNED1,VGF	285 (18)
2-aminoethoxydiphenylborane		chemical reagent		0.625	8.73e-06	COL3A1,CYP1A1,PTGS2,S100B,SERPINB2	256 (16)
CDK19	0.169	kinase		-0.302	8.81e-06	ATF3,CXCL1,CXCL2,CXCL8,DDIT4,FADS2,FST,HBEGF,LIF,PLK2,POU5F1,SLC7A11,TRIB3	176 (4)
mevalonic acid		chemical - endogenous mammalian		-0.393	8.92e-06	ABCA1,AGTR1,IL6,LPL,MMP1,MYOCD,PTGS2,RARRES2	288 (25)
MM-589		chemical reagent		-0.788	8.92e-06	COL16A1,COL1A2,COL3A1,FBLN2,HOPX,IL6,POSTN,TNFRSF11B
diphtheria toxin		chemical - endogenous non-mammalian		1.664	9.04e-06	ABCA1,ADAM19,CD274,COL1A2,COL3A1,COL6A3,COL8A1,FOS,GPR183,HBEGF,LRRC32,LSP1,MERTK,TAC1	176 (7)
MAVS	0.103	other		-1.574	9.04e-06	CCL20,CCL26,CCL5,CMPK2,COLEC12,CXCL12,CXCL8,DUSP4,IL11,IL6,ISG15,MERTK,POU5F1,TNFRSF11B	226 (18)
EIF4EBP2	0.049	translation regulator		1.229	9.05e-06	CCL5,CEBPD,GRIA1,IL1RN,IL6,PTGS2,SERPINB2	240 (18)
CH-223191		chemical reagent		0.566	9.05e-06	ACTA2,COL1A2,COL3A1,CSF2,CYP1A1,IL33,PTGS2	228 (10)
lycopene		chemical drug		1.633	9.05e-06	DDIT4,IL6,MMP7,MMP9,PPARGC1A,PTGS2,SLC22A1	291 (21)
cocaine		chemical drug	Inhibited	-2.343	9.38e-06	ARC,CXCL2,CXCL8,DCLK1,EGR4,FOS,FOSB,GRIA1,IL6,INHBA,LAMC2,mir-138 (includes others),mir-324,MKNK2,NR4A3,PER1,TAC1	300 (20)
HISTONE H4 (family)		group			9.4e-06	ANGPTL4,CCL5,CIITA,CXCL1,CXCL2,CXCL8,CYP19A1,FOS,GRIP1,HAS2,IL6,MMP9,PMAIP1,PTGS2,RUNX2	269 (17)
MYD88	0.049	other	Inhibited	-3.382	5.71e-10	C3,CCL5,CD274,CEBPD,CMPK2,CSF2,CSF3,CX3CL1,CXCL1,CXCL12,CXCL8,FOS,GDF15,IFNE,IL1RN,IL6,IL7R,INHBA,ISG15,ITGAX,MMP10,MMP7,MMP9,NFATC2,NOX4,PDE4B,PLA2G4A,PTGS2,RUNX2,TRIM63,XDH	259 (14)
PTPRJ	-0.153	phosphatase		0	9.56e-06	ACTA2,CEBPD,FGL2,FOS,HBEGF,IL6,INHBA,MERTK,PTGS2	289 (22)
CTBP1	-0.047	enzyme		-0.647	9.56e-06	ABCA1,ACKR3,ACTA2,COL1A2,ENPP2,FKBP5,FOS,SGK3,TNFRSF9
mir-17 (includes others)		microRNA		0.03	9.6e-06	ABCA1,BIRC3,CDH2,CXCL8,E2F5,FGF9,IL6,MMP1,MMP13,POU5F1,PPARGC1A,S1PR1	241 (24)
PSEN1	0.194	peptidase		-0.293	9.6e-06	APOE,ARC,C3,C3AR1,CCL5,CDH2,CDX1,CYTIP,DLL3,ENPP2,F2R,FOS,FZD4,GPM6B,GRIN2A,IL6,IRF4,MERTK,MMP9,NUPR1,PKP3,PMAIP1,PTGS2,RELN,S100B,STAB1	287 (19)
TEAD4	-0.122	transcription regulator		0.665	9.63e-06	ACTA2,AK5,CDH2,COL3A1,EDNRA,FABP4,FKBP5,IRF6,MMP9,NOTCH3,PDGFRL,PLK2,POSTN	180 (7)
PIK3R1	0.11	kinase		-0.126	9.65e-06	ACTA2,COL1A2,CXCL12,CXCL8,FOS,IL6,ISG15,MAFA,MMP9,PTGS2,TRIB3	275 (23)
dextran sulfate		chemical drug		0.165	9.8e-06	ADAMTS1,C3,CCL20,CCL5,CSF2,CSF3,CXCL8,ENPP2,FGF1,GDNF,HGF,IL11,IL6,ISG15,MMP13,MMP9,NFATC2,PHGDH,PTGS2,S1PR1,SERPINB2,SNAI2,TAC1,THBS2	244 (12)
MYO6	-0.046	other	Inhibited	-2.121	0.000873	ACTA2,ARC,ATF3,COL8A1,GRB14,IER3,KLF9,STX11
SLC7A11	-0.67	transporter		-1.452	1.02e-05	CDH2,GDF15,PCK2,POU5F1,PTGS2,SLC7A11	243 (15)
AZD0156		chemical drug		1.633	1.02e-05	ACTA2,ANGPTL4,CCL5,CXCL2,CXCL3,CXCL8
Mrgpra2a (includes others)		G-protein coupled receptor		-1.414	1.06e-05	CCL20,CCR1,CD274,CSF3,IL1RN,INHBA,MGAM,SELL	193 (7)
ionomycin		chemical reagent	Inhibited	-2.795	1.07e-05	BMP2,CLDN4,CSF2,CSF3,CXCL8,ENPP1,FGF18,FOS,FOSB,IL6,IRF4,MMP10,MMP9,NGF,PTGS2,STC1,ZBTB16	228 (17)
RXRG	0.287	ligand-dependent nuclear receptor		-1	1.08e-05	CCL20,CXCL2,CXCL3,FABP4,IL1RL1,IL33,IL7R,LPL,PDK4,POU5F1,TIMP3	205 (8)
fluoxetine		chemical drug		-1.687	1.08e-05	ARC,FGFBP1,FOS,FOSB,GDNF,HTR2B,IL6,PDE4B,SERPINA3,ST8SIA4,VGF	294 (19)
PLAU	-0.103	peptidase		-0.657	1.1e-05	ACTA2,C5AR1,CCL5,CDH2,GDF15,HGF,IL6,MMP1,MMP12,MMP9	232 (13)
TCIM		other		-1.964	1.1e-05	CXCL1,CXCL8,IL6,PTGS2	249 (14)
CCDC50	-0.267	other		1.925	1.1e-05	CXCL2,CXCL3,CXCL8,IL6	192 (7)
TNFRSF14	0.289	transmembrane receptor		0	1.1e-05	MMP1,MMP13,MMP9,POSTN	281 (16)
molibresib		chemical drug		1.98	1.1e-05	CDCP1,CXCL8,IL6,PTGS2
manidipine		chemical drug		1.445	1.1e-05	CSF2,CXCL8,FOS,IL6	162 (9)
1810019D21Rik		other		-0.333	1.1e-05	AK5,APOL6,COL8A1,ENTPD3,FST,HGF,MMP9,SLC7A11,SNAI2
LRP6	0.23	transmembrane receptor		1.105	1.1e-05	ACTA2,FOS,IL6,KRT18,MMP13,MMP7,MMP9,PPARGC1A,RUNX2	283 (18)
LTA	0.528	cytokine		-1.555	1.1e-05	CCL20,CD274,HAS2,IL6,ITGA5,LYVE1,PTGS2,SELL,TNFRSF11B	277 (13)
CR1L	-0.867	transmembrane receptor		-0.943	1.12e-05	C3,COL15A1,COL1A2,COL3A1,COL6A3,COL8A1,PTGER4
pentylenetetrazol		chemical drug		-1.765	1.12e-05	ARC,EGR4,FOS,FOSB,IL6,SLC40A1,SLC7A11
tunicamycin		chemical - endogenous non-mammalian		-0.387	1.14e-05	ACTA2,ATF3,BIRC3,CCL20,CEBPD,CHAC1,DDIT4,FADS2,GNAT2,HSD11B1,IL6,LAMC2,MFSD2A,MMP9,NRG1,PCK2,PMAIP1,PTGS2,RYR1,SLC7A11,TRIB3,TRPC6	299 (18)
WNT1	-0.29	cytokine		0.685	1.15e-05	ACTA2,APCDD1,CALB2,CDX1,COL3A1,ENPP2,FOS,KRT19,MMP3,NOTCH3,PTGS2,RELN,RUNX2,STRA6	309 (22)
MDM2	-0.164	enzyme		0.047	1.16e-05	APOB,ATF3,CDH2,CXCL8,FABP4,GDF15,IL1RN,KRT14,NKX3-1,SERPINB2,SLC7A11,SNAI2	300 (20)
AGN194204		chemical drug		1.462	1.17e-05	ABCA1,ADAM19,ANGPTL4,ANGPTL7,ATF3,CSF2,FABP4,HIC1,IL11,IL33,IL7R,LPL,MMP9,PDE1B,PDK4,PPARGC1A,PPL,STRA6	242 (19)
MEN1	0.235	transcription regulator		0.676	1.17e-05	ABCA1,ACTA2,CALB2,FABP4,FKBP5,FOS,GRIA1,MAFA,NRXN3,RUNX2,SLC1A3,SLIT2,SNAI2,STMN3,VGF	306 (23)
MMP14	0.251	peptidase		0.854	1.2e-05	ATF3,BCAM,CCL5,CDH2,CSF2,CSF3,GAP43,IL1RN,IL6,IL7R,PTGS2	296 (18)
GDF11	0.146	growth factor		1.195	1.24e-05	ACP5,BMP2,COMP,FOS,FST,IL6,ITGA5,PPP2R2C,PTGS2,RUNX2	240 (17)
capsaicin		chemical drug		-1.072	1.24e-05	CXCL8,FOS,GDF15,HGF,MMP9,PTGS2,SCNN1A,SLC40A1,TAC1,TNFRSF11B	282 (22)
DICER1	0.025	enzyme		0.291	1.24e-05	AFP,ANGPTL4,ANPEP,APOD,CD226,CXCL8,FOS,H19,IL7R,ITGA5,ITGAX,KRTAP2-3/KRTAP2-4,LHB,mir-138 (includes others),MMP9,PMP22,POU5F1,S1PR1,SERPINA1,SERPINB2,SFRP4,SLC40A1,SLC4A4,SPI1,TRPC6	311 (25)
MYOCD	-0.641	transcription regulator	Inhibited	-2.012	0.00196	ACTA2,CNN1,COL1A2,COL3A1,FOS,MYOCD,NFATC2,PLA2G2A	151 (13)
CD274	-0.655	transmembrane receptor		-0.766	1.25e-05	ACTA2,CCL5,CD226,CD274,CSF2,FGF1,FOS,IL6,ISG15,PTGS2,RPS6KL1,THBS2,WNT9A	231 (18)
NAMPT	0.086	cytokine	Inhibited	-3.058	0.00033	CCL20,CXCL1,CXCL8,GDF15,IL6,MMP1,MMP3,MMP9,PEG10,PPARGC1A	270 (18)
TNC	0.253	other		-1.093	1.26e-05	CCL20,COL1A2,CXCL12,EDNRA,EREG,FOS,IL6,MMP1	274 (21)
IFNLR1	-0.122	transmembrane receptor			1.26e-05	ATF3,CCL20,CCL5,CMPK2,IL6,ISG15,LIF,PTGS2	177 (14)
PTC-209		chemical reagent		-0.788	1.26e-05	COL16A1,COL1A2,COL3A1,FBLN2,HOPX,IL6,POSTN,TNFRSF11B
NLRP12		other		1.769	1.27e-05	CXCL12,CXCL8,IL1RN,IL6,MMP10,MMP12,MMP13,MMP7,MMP9	295 (17)
GW501516		chemical drug		1.871	1.28e-05	ABCA1,ANGPTL4,APOD,IL6,KRT19,LPL,MMP12,PDK4,PPARGC1A,PPL,PTGS2,SERPINB2	256 (18)
ERBB4	-0.868	kinase		-0.822	1.33e-05	ACTA2,ADAM19,COL3A1,CXCL12,FBLN2,GAP43,HBEGF,IGFBP4,NID1,PTGS2,TIMP3	291 (18)
5'-methylthioadenosine		chemical - endogenous mammalian		0.447	1.33e-05	COL1A2,GUCY1A1,GUCY1B1,MMP1,PTGS2
4-nonylphenol		chemical toxicant	Inhibited	-2.219	1.33e-05	CYP19A1,FABP4,FOS,LPL,POU5F1	226 (15)
mir-338 (includes others)		microRNA		0.346	1.33e-05	CDH2,CSF2,IL6,RUNX2,SPINK1	128 (7)
BMX	0.287	kinase		-1.452	1.33e-05	COL3A1,CXCL8,FOS,IL6,PPARGC1A	300 (21)
(R,S)-norcoclaurine		chemical drug		1.506	1.33e-05	IL6,MMP13,MMP3,PPARGC1A,PTGS2	157 (7)
GSK3B	0.014	kinase		-0.585	1.35e-05	CCL5,CSF2,CXCL8,FOS,IL6,ISG15,MMP1,MMP9,PMP22,PTGS2,RUNX2,SNAI2,TET1,TRAF1	273 (18)
tung tree oil		chemical - endogenous non-mammalian			1.35e-05	DDIT4,GDF15,IL11,KRTAP2-3/KRTAP2-4,RRAD,ZFP36
NADPH OXIDASE (complex)		complex		-1.664	1.35e-05	CXCL1,FOS,IL6,MMP12,MMP9,PTGS2	302 (21)
NEUROG1		transcription regulator	Activated	2.714	3.98e-07	AMIGO2,C3,COL3A1,CXCL1,FGF9,HAS2,IL6,INHBA,MMP9,PLK2,RIPOR2	218 (7)
NFKB (complex)		complex	Inhibited	-3.85	3.28e-31	ACKR3,ACTA2,ADRA2C,ANKRD1,APOE,ATF3,B3GNT5,BIRC3,BMP2,C3,CCL20,CCL5,CD274,CDX1,CEBPD,CGREF1,CIITA,COL1A2,CSF2,CSF3,CX3CL1,CXCL1,CXCL12,CXCL2,CXCL3,CXCL5,CXCL8,ENPP1,EREG,FGF1,FOS,FST,GAP43,GDF15,GDNF,HAS2,ICOSLG,IER3,IFNE,IL1RN,IL6,IL7R,IRF4,ISG15,KRT19,LIF,LSP1,MMP1,MMP13,MMP3,MMP9,MYBL1,MYLK3,NCF2,NGF,PCSK1,PKP1,PLA2G2A,PLK2,PMAIP1,PTGS2,PTX3,RGS16,SERPINA3,SERPINB2,SFRP2,SLC2A5,SLIT2,SNAI2,ST6…	255 (13)
VDR	-0.03	transcription regulator		-0.724	1.36e-05	ACP5,ACTA2,BMP2,CD274,CSF2,CXCL8,CYP19A1,GATA6,IER3,IFI44L,IL1RN,IL6,ISG15,KSR2,LPL,NGF,NUPR1,PTGS2,RUNX2,TMEM100,TRIM63	295 (18)
EZR	-0.348	other		-1.046	1.39e-05	ATF3,CDH2,DDIT4,IL6,MMP9,PTGS2,TRIB3	290 (19)
OXSI-2		chemical drug			1.39e-05	MMP1,MMP10,MMP12	178 (7)
IDR-1018		chemical reagent			1.39e-05	CXCL8,IL6,IRF4
FAM177A1	-0.11	other			1.39e-05	CXCL1,CXCL2,CXCL8	157 (8)
STK40	-0.027	kinase		0.234	1.4e-05	ACTA2,APOE,CXCL1,CXCL5,CXCL8,DLL3,FABP4,FGF1,FGF18,PTGS2	253 (12)
KCNIP3	0.248	transcription regulator		-1.177	1.4e-05	ACP5,ACTA2,CCL5,COL1A2,CX3CL1,FOS,FOSB,IL6,PTGER4,ZFP36	241 (15)
IGFBP2	-0.336	other		1.857	1.46e-05	CDH2,COL14A1,COL21A1,GDF15,IGFBP4,ITGA5,MMP13,POSTN,THBS2	206 (7)
SB 216763		chemical drug	Inhibited	-2.642	1.46e-05	CXCL8,FGF18,FOSB,IL6,NR4A3,POU5F1,PTGS2,RUNX2,SNAI2	297 (22)
thymoquinone		chemical drug			1.48e-05	BCL2L10,BMP2,COL3A1,IL6,MMP1,MMP13,MMP3,MMP9	296 (18)
NFKB1	-0.041	transcription regulator	Inhibited	-2.877	3.08e-18	ANKRD1,APOE,BIRC3,BMP2,C3,CCL20,CCL5,CD274,CIITA,COL1A2,CSF2,CSF3,CX3CL1,CXCL1,CXCL2,CXCL3,CXCL8,ENPP2,FOS,FOSB,HAS2,ICOSLG,IER3,IL1RN,IL6,IL7R,IRF4,ISG15,KCNT2,LBP,MMP10,MMP13,MMP7,MMP9,NR4A3,PI3,PTGS2,PTX3,SNAI2,SPI1,ST6GAL1,TRAF1	282 (11)
CYBB	-0.29	enzyme		-0.841	1.48e-05	CCL5,CDH2,COL3A1,CSF2,CXCL12,IL6,PTGS2,SNAI2	306 (22)
GATA3	-0.578	transcription regulator		0.962	1.53e-05	ANGPTL4,CCL5,CCR1,CDH2,CYP19A1,FLG,FOS,HIC1,IL1RL1,IL6,IL7R,IRF6,KRT14,NKX3-1,PPL,PTGER4,SPI1,TNFRSF9,ZBTB16	292 (19)
N-COR (family)		group		0	1.54e-05	ABCA1,CCL5,CCR1,FABP4,FADS2,HBEGF,MCTP1,MMP12,MMP13,MMP9,PTGS2,SNAI2	366 (23)
NR2F2	0.286	ligand-dependent nuclear receptor		0.808	1.57e-05	ACTA2,CCL20,CSF2,GATA6,IL33,LPL,POU5F1,PPARGC1A,SHBG,ST6GAL1	267 (15)
NDRG1	0.418	kinase		-1.425	1.57e-05	ATF3,CDH2,CXCL1,CXCL2,CXCL3,CXCL5,CXCL8,FOS,MMP1,SNAI2	296 (20)
PRKD1	0.168	kinase		-1.517	1.57e-05	ACP5,CCL5,CD274,IL6,LPL,MMP1,MMP3,MMP9,PPARGC1A,TNFRSF11B	302 (18)
OGA	-0.078	enzyme		0.816	1.58e-05	ACSS1,ADAM19,ADAP1,ADGRG2,APOE,C3AR1,CACNA2D3,CCL20,CCR1,CMTM8,CNN1,CXCL8,DCLK1,FGF18,FGF9,FGFBP1,IGFBP4,IL1RL1,IL6,KRT81,LIF,LPXN,PLA2G4A,SORBS1,TIMP3,TNFRSF11B	305 (18)
CpG oligonucleotide		chemical drug	Inhibited	-2.096	1.59e-05	ABCA1,C5AR1,CA9,CCR1,CD274,CSF2,CXCL8,ICOSLG,IL33,IL6,ISG15,ITGAX,MMP13,PHGDH,PTGS2,SLC40A1	251 (17)
NFKB1-RELA (complex)		complex	Inhibited	-2.849	8.87e-13	CCL20,CCL5,CSF2,CSF3,CXCL1,CXCL5,CXCL8,IL6,MMP1,MMP13,MMP3,MMP9,PTGS2,RGS16,TNFRSF11B	123 (7)
PP2/AG1879 tyrosine kinase inhibitor		chemical drug		1.197	1.64e-05	AFP,BIRC3,CDH2,CXCL8,FOS,GRIA1,IL6,MMP13,PER1,PTGS2,SNAI2	271 (21)
LDB1	0.219	transcription regulator		1.147	1.67e-05	ADRA2C,CLDN4,COL26A1,EGLN3,F2R,GPR183,HUNK,ICOSLG,LSP1,MAFA,NKX3-1,NOTCH3,PLA2G4A,RPS6KL1,RRAD,SFRP2,SGK3,SLC40A1,SLC43A1,SPI1,THY1,TRAF1
TNFSF13B	0.393	cytokine		-1.8	1.69e-05	ADAMTS12,CCR1,CD274,CSF2,CXCL8,GPR183,HAVCR2,ICOSLG,IL1RN,IL2RG,INHBA,MMP9,S100B,SELL	239 (14)
ATF3	-1.159	transcription regulator		1.525	1.69e-05	ATF3,BIRC3,CCL5,CHAC1,CX3CL1,CXCL1,IL6,KRT19,MMP1,MMP13,MMP3,PHGDH,PMAIP1,PSAT1	289 (17)
SH3BP2	0.136	other		-1.89	1.7e-05	ACP5,CSF2,CSF3,EREG,FOS,IL6,PTGS2	265 (18)
tranilast		chemical drug		1.781	1.7e-05	ACTA2,ATF3,CSF2,CXCL1,CXCL8,IL6,MAFA	299 (19)
TCF7L2	-0.025	transcription regulator		0.319	1.73e-05	APCDD1,APLP1,APOD,CAMK2N1,CDX1,CSF3,ENPP2,EPHB1,FABP4,FGF1,FOS,HHIP,ICOSLG,LAMC2,LRRN1,MAFA,MMP1,MMP13,MMP7,NKAIN1,PCSK1N,PLEKHB1,PPARGC1A,PTGS2,RSPO2,SNAI2,YPEL2	289 (17)
NFKBIZ	0.336	transcription regulator	Inhibited	-2.037	8.02e-05	CCL20,CEBPD,CSF2,CSF3,CXCL8,IL6,MMP3	238 (14)
PBRM1	-0.048	other		0.113	1.74e-05	CCL5,CD274,CXCL2,IGFBP4,IL11,IL6,LAMC2,TNFRSF9
RPSA	-0.18	translation regulator	Activated	2.18	1.74e-05	CCL5,CSF2,CSF3,IL1R1,IL6,ISG15,PTGS2,TRAF1	263 (17)
miR-338-3p (miRNAs w/seed CCAGCAU)		mature microRNA		-1	1.74e-05	ADAMTS15,COL1A2,COL8A1,CSF2,CYP19A1,IL6,NID1,NID2
IL12 (complex)		complex		-0.839	1.76e-05	CCL20,CCL5,CD226,CSF2,CXCL8,CYTIP,FOS,HAVCR2,IL6,IL7R,IRF4,ISG15,MMP9,PTGS2,RRAD,SELL,TNFRSF9	241 (16)
ETS2	-0.058	transcription regulator		-1.523	1.76e-05	ANPEP,CSF3,FGF1,FOS,KRT18,MMP1,MMP13,MMP3,MMP9,PTHLH	280 (17)
isotretinoin		biologic drug		0.183	1.76e-05	ABCA1,AGTR1,CALB2,CXCL8,GAP43,IL6,MMP13,MMP9,PTGS2,SERPINA3	296 (21)
NFKB-RELA (complex)		complex	Inhibited	-2.23	0.00124	CCL5,CSF2,CXCL8,IL6,PTGS2
WNT7A	0	cytokine		-1.814	1.77e-05	CDH2,FGF1,MMP1,MMP10,MMP9,RUNX2	276 (21)
ST8SIA1	0.395	enzyme		0.128	1.77e-05	BMP2,C3,C3AR1,C5AR1,MMP9,POU5F1
FOXC1	-0.083	transcription regulator		1.316	1.8e-05	CXCL12,DMRTA2,FOS,FOSB,GDNF,IRF6,ISG15,KRT16,MAFB,MMP13,MMP7,MMP9,OMD,RUNX2,SNAI2	263 (19)
EHMT1	-0.059	enzyme		1.508	1.9e-05	ANPEP,C3,CEBPD,CILP,HPD,IL6,KRT19,MAN1C1,POU5F1,PPL,RRAD,SCNN1A,STRA6
OSMR	0.508	transmembrane receptor		-1.446	1.91e-05	C15orf48,FOS,GAP43,IL6,ITGAX,LBP,MMP13,SERPINA1,ZFP36	306 (19)
USP18	-0.396	peptidase		1.035	1.91e-05	ACP5,CCL5,CCR1,CXCL1,IL1R1,IL1RN,IL6,ISG15,PLK2	250 (18)
ACSL4	-0.269	enzyme		-1.386	1.91e-05	CALB2,CCL5,ENPP1,IL6,KRT18,LIF,NKX3-1,PTGS2,SELL	217 (17)
TGFBR (family)		group		-0.651	1.96e-05	ACTA2,ADAMTS1,MMP1,MMP10,NOX4	256 (19)
NGF	-0.691	growth factor	Inhibited	-2.48	2.06e-07	ARC,ATF3,DUSP4,EGLN3,EGR4,FOS,GAL,GAP43,GRIN2A,GUCY1A1,GUCY1B1,IER3,MMP10,MMP9,NEFM,PLA2G4A,PLK2,PPP2R2C,RGS4,SLC40A1,TAC1,VGF,ZFP36	289 (21)
cyanidin 3-O-glucoside		chemical - endogenous non-mammalian	Activated	2.207	1.96e-05	CCL5,CDH2,IL6,MMP9,PTGS2	297 (23)
BV6		chemical reagent		1.607	1.96e-05	CCL5,CSF2,CXCL1,CXCL8,IL6	236 (18)
OTUD7B	-0.193	peptidase		1.474	1.96e-05	ACTA2,CXCL8,MMP7,MMP9,PDZK1	302 (20)
methoxetamine		chemical drug		-1.477	1.96e-05	COL3A1,CXCL1,IL6,NGF,PTGS2
intralipid		chemical drug		-0.332	1.96e-05	ANGPTL4,APOB,FOS,GAL,LHB	167 (7)
SC144		chemical reagent		-0.618	1.96e-05	CDH2,ENPP2,H19,POU5F1,SNAI2	208 (12)
miR-204-5p (and other miRNAs w/seed UCCCUUU)		mature microRNA		1.544	1.97e-05	BMP2,CAMK2B,CDH2,FBN2,INHBA,MMP3,MMP9,NBL1,POU5F1,PRKCG
AMBRA1	-0.027	other		-1.913	2.04e-05	CDH2,COL14A1,COL15A1,COL16A1,COL3A1,COL5A3,COL8A1,MMP15	225 (7)
artesunic acid		chemical drug		0.61	2.04e-05	ACTA2,COL1A2,IL6,MAFA,MMP7,MMP9,POSTN,PTGS2	305 (16)
NPR1	0.923	enzyme		0.277	2.04e-05	ACTA2,COL3A1,GAL,GUCY1A1,GUCY1B1,IL6,MMP9,RGS4	270 (19)
PDPK1	-0.04	kinase		0.635	2.04e-05	ACP5,CXCL8,IL6,MMP9,POU5F1,S1PR1,SELL,SERPINB2	294 (26)
piceatannol		chemical - endogenous non-mammalian	Activated	2.204	2.04e-05	CXCL5,IL6,MMP1,MMP9,PMAIP1,POU5F1,PTGS2,SERPINB2	273 (19)
NHERF1	0.257	transporter	Inhibited	-2.219	0.00634	CCL5,IL33,IL6,KRT19,SNAI2	304 (23)
GDF15	0.952	growth factor		1.296	2.06e-05	CDH2,GDF15,IL6,MT1E,SLC7A11,SNAI2,TIMP3	326 (18)
GLIS1	0.268	transcription regulator		0.238	2.06e-05	APOD,BMP2,COL16A1,COL1A2,FBN2,MYOC,TIMP3
vinblastine		chemical drug		-0.378	2.06e-05	CCL5,CYP1A1,FOS,IGFBP4,IL6,PMAIP1,PTGS2	317 (22)
NKX2-2-AS1		other	Activated	2.213	0.00325	DISP2,MAFB,PAMR1,PCSK1N,PDK4
Mmp3		peptidase		0	2.16e-05	MMP10,MMP13,MMP7,MMP9	239 (10)
LPAR5	-1.089	G-protein coupled receptor		-1.131	2.16e-05	HAVCR2,MMP1,MMP9,PTGS2
NLRP3	0.324	enzyme	Inhibited	-2.83	2.47e-06	ACP5,ACTA2,AMIGO2,ANPEP,C3,CCL20,CCL5,CD226,CD274,CDH2,CSF3,IL33,IL6,IRF4,LIF,MMP13,MMP9,PTGS2	211 (15)
IKBKB-DT	0.912	other		-1.192	2.16e-05	CCL20,CXCL8,IL6,MMP9	208 (9)
BMPR2	0.021	kinase		-0.068	2.17e-05	CD274,CSF2,CXCL12,CXCL8,GATA6,INHBA,PTX3,RUNX2,TNFRSF11B	339 (20)
RFX1	0.12	transcription regulator		-1.084	2.17e-05	ACTA2,CCL5,COL1A2,CXCL12,CXCL8,IL6,MMP12,MMP13,POSTN	229 (13)
Sn50 peptide		chemical toxicant		1.271	2.17e-05	APOE,BIRC3,CXCL8,IL6,MMP7,MMP9,PTGS2,SLC1A3,STC1	283 (20)
miR-199a-5p (and other miRNAs w/seed CCAGUGU)		mature microRNA		1.227	2.21e-05	BCAM,C3,CMPK2,ISG15,LAMC2,MMP1,MMP7,MYOCD,PTGS2,ZBTB16	242 (11)
NLRX1	0.131	other	Activated	2.111	3.03e-09	ACKR3,C3,CCL5,CD274,CDH2,COL1A2,COL3A1,CSF2,CX3CL1,DDIT4,DUSP4,E2F5,F2R,HBEGF,IL11,IL1R1,IL1RN,IL2RG,IL33,IL6,IL7R,ITGAX,LPAR6,MMP9,PDGFD,RUNX2,SELENOP,SERPINB2,THBS2	257 (12)
EOMES	-0.524	transcription regulator		-0.962	2.21e-05	ACTA2,COL3A1,COL6A3,CST1,DUSP4,H19,MXRA5,NEFM,NXPH4,PMP22,POU5F1,TFPI2
CLIC1	-0.049	ion channel			2.21e-05	ADAMTS1,AMIGO2,BMP6,CAMK2B,CCL5,CXCL8,ISG15,LBP,NRG1,PRKCG,RSPO2,STC1
PRKCA	-0.294	kinase		-0.74	2.23e-05	CIITA,CSF2,CSF3,CST1,FOS,GDF15,LPL,MMP1,MMP3,MMP9,PEG10,PTGS2,RUNX2	269 (17)
N-[N-(3,5-difluorophenacetyl-L-Ala)]-S-phenylglycine t-butyl ester		chemical - protease inhibitor	Activated	2.63	2.28e-05	ACKR3,ACTA2,CCL5,CHAC1,CXCL1,CXCL12,CXCL2,IER3,IL6,IL7R,INHBA,ITGA5,NOTCH3,TFPI2	267 (12)
TASL		enzyme		-1.633	2.28e-05	CCL5,CD274,CXCL8,GBP5,IL6,MAFB	160 (9)
losartan potassium		chemical drug		-0.393	2.34e-05	AGTR1,CA9,COL1A2,COL3A1,CXCL8,EDNRA,ELOVL7,FOS,IL6,KLF15,MMP9,NOX4,POSTN,PPARGC1A,PTGS2,PTHLH	329 (27)
FASLG		cytokine		-1.427	2.38e-05	CSF2,CXCL8,FOS,IL6,POU5F1,RUNX2,THY1,TNFRSF11B	299 (21)
ARID4B	0.021	transcription regulator		1.414	2.38e-05	ADGRG2,CXCL12,F2R,ITIH5,PDE1B,PENK-AS1,SLC40A1,TINAGL1
CDK6	-0.331	kinase		0.905	2.41e-05	BIRC3,CA9,CXCL1,EREG,FABP4,FGF18,FOS,INHBA,ISG15,ITGA11,NOTCH3,PTGS2	321 (22)
HSPA5	-0.275	enzyme		-1.611	2.41e-05	ACTA2,ATF3,C3,CCL5,COL1A2,GRIA1,IL11,IL6,ISG15,KCTD12,LIF,SLC7A11	261 (15)
COP1	0.088	enzyme		1.97	2.47e-05	APOE,C3,CA12,CCL5,FOS,IGFBP4,ITGAX,LPL,PPARGC1A,TRIB3	216 (7)
thioctic acid		chemical drug		0.893	2.47e-05	ALDH1L2,CXCL8,FABP4,FOS,IL6,LPL,MMP9,NOX4,PDK4,SLC7A11	317 (24)
SHH	-0.627	peptidase		0.056	2.49e-05	ADAMTS1,BMP2,DLX2,GDNF,HGF,HHIP,IL6,NOX4,PMP22,PTCH2,PTHLH,RUNX2,SFRP2,SNAI2,STMN3,TSC22D3	296 (19)
SU6656		chemical toxicant	Activated	2.646	2.49e-05	ATF3,GDNF,IER3,IL1RL1,INHBA,PTGS2,TNFRSF11B	248 (11)
exenatide		biologic drug			2.49e-05	ABCA1,FOS,IL6,MMP9,PCSK1,PER1,PTGS2	254 (19)
ID1	-0.172	transcription regulator		-1.594	2.61e-05	DCLK1,FABP4,GAP43,GPR146,IL1RN,IL7R,MMP13,MMP9,POU5F1,PPARGC1A,RUNX2,STRA6,XDH	296 (22)
RARB	0.167	ligand-dependent nuclear receptor		0.123	2.65e-05	CDX1,CXCL12,CXCL2,CXCL8,GAP43,IL6,MAFA,MMP1,MMP7,PLS1,POU5F1,PPARGC1A,PTGS2,STRA6,TAC1,ZMAT4	318 (23)
NRP1	0.327	transmembrane receptor		-1.58	2.68e-05	ACTA2,ACVRL1,APOE,CCL20,COL6A3,CYTIP,FOS,IL2RG,IL6,POU5F1,TNFRSF9	217 (17)
H2AB3	0.528	other		-0.707	2.76e-05	ARC,ATF3,BCL2L10,CHAC1,DCLK1,FOS,NKX3-1,TNFRSF9
SCD	0.341	enzyme		1.387	2.79e-05	ABCA1,ATF3,CXCL3,CXCL8,CYP19A1
iodoacetic acid		chemical toxicant		-1.195	2.79e-05	ATF3,IL6,MMP13,MMP9,SLC1A3	265 (16)
myricetin		chemical - endogenous non-mammalian		1.406	2.79e-05	CYP1A1,IL6,MMP1,MMP13,PTGS2	311 (19)
amlexanox		chemical drug		0.333	2.8e-05	ADGRD1,C5AR1,CLEC3B,CNN1,HHIP,IL1RL1,IL33,NID1,RARRES2
SOCS1	0.211	other		0.742	2.82e-05	CD274,CIITA,CSF3,CXCL2,CXCL8,FKBP5,FOS,GBP5,IL6,ISG15,KRT19,KRT7,MMP1,MMP12,MMP13,PTGS2	245 (13)
TBX3	0.01	transcription regulator		0.696	2.83e-05	ADAM19,ADAM33,AGTR1,AK5,CD274,COL7A1,EDNRA,F2R,FLNC,GATA6,HYI,MMP9,POU5F1,RGMB,RUNX2,SNAI2,ST3GAL6	134 (7)
17-alpha-ethinylestradiol		chemical drug		-0.418	2.83e-05	APOB,APOE,C3,CCL5,CCR1,FBLN2,FOS,GDF15,KRT14,KRT19,KRT7,MMP9,SHBG,SLC40A1	349 (23)
cyclophosphamide		chemical drug		-1.83	2.83e-05	ATF3,CAPN6,CCL5,COL3A1,FOS,GAP43,GDF15,IER3,IL6,IL7R,LAMC2,NGF,PTGS2,TSPAN8	309 (21)
NOD2	0.5	other	Inhibited	-3.099	2.21e-05	BMP2,CCL5,CXCL2,CXCL3,CXCL8,IER3,IL6,PDE4B,TNFRSF9,TRAF1	212 (13)
PDGF/AA (complex)		complex		-1.3	2.9e-05	ACTA2,EREG,FOS,HBEGF,HGF,IL6	270 (19)
ZNF148	-0.072	transcription regulator		0.808	2.9e-05	CXCL5,DEPTOR,MMP13,MMP3,PTX3,STMN3
USP19	0.049	peptidase		1.347	2.9e-05	BIRC3,DDIT4,FKBP5,IL6,KLF15,TRIM63	194 (16)
KN-62		chemical drug		1.501	2.9e-05	ATF3,CXCL8,GRIA1,IL6,MMP9,PTGS2	283 (20)
epicatechin gallate		chemical drug		1.516	2.9e-05	CXCL8,GDF15,IL6,MMP9,PTGS2,TP53I11	317 (24)
TTI-101		chemical drug		0	2.9e-05	ACTA2,HGF,IL11,MMP13,NFATC2,SNAI2	160 (7)
S-(2,3-bispalmitoyloxypropyl)-cysteine-GDPKHPKSF		chemical reagent	Inhibited	-2.377	2.9e-05	CCL5,CXCL8,IL6,MMP9,PTGS2,SLC40A1	285 (21)
PRKCZ	0.245	kinase		-1.296	2.99e-05	ABCA1,COL1A2,CXCL8,IL6,MMP9,PHGDH,PSAT1	307 (24)
entinostat		chemical drug		1.372	3.05e-05	ARC,GUCY1B1,IRF4,ITGAX,LYVE1,MMP1,MMP13,MMP3,MMP9,PMAIP1,RUNX2,SNAI2,THBS2	314 (20)
laduviglusib		chemical drug		0.186	3.06e-05	CDH2,CDX1,CNN1,IL33,IL6,NOTCH3,POU5F1,PPARGC1A,RUNX2,TRIM9	320 (20)
PLCG2	0.545	enzyme		-0.198	3.06e-05	APOE,IL6,ISG15,ITGAX,LPL,MMP12,MMP13,MMP19,PLA2G4A,PTGS2	328 (19)
YY1	-0.04	transcription regulator		-0.355	3.18e-05	ABCA1,ACTA2,ANKRD1,BMP6,CD274,CDH2,CIITA,COL15A1,CXCL12,DDIT4,FOS,HAS2,ICOSLG,IGFBP4,IL1R1,KCNB1,MMP13,PDGFD,PMAIP1,SLC1A3,SNAI2,STC1,WNT9A	315 (19)
HYAL1	0.193	enzyme		0.707	3.2e-05	IGFBP4,IL20RB,LPXN,RAMP1,RUNX2,SEL1L3,SRPX,STXBP6
ITGA5	0.595	transmembrane receptor		-1.36	3.2e-05	APOE,CDH2,ENPP2,FOS,IL6,ITGA5,MMP9,WNT9A	302 (23)
cytochalasin D		chemical toxicant		0.778	3.2e-05	ACTA2,CXCL8,FOS,IL6,ITGA11,MMP15,MMP9,PTGS2	289 (23)
sotorasib		chemical drug		0	3.2e-05	ADAMTS6,B4GALT1-AS1,C15orf48,CA9,ITGAX,MMP12,TRIM29,TRIM63
imiquimod		chemical drug	Inhibited	-2.426	3.23e-05	CA9,CCL5,CD274,CDX1,COMP,CSF3,CXCL8,FLG,FOS,HHIP,IL1RN,IL6,ISG15,KRT16,NNMT,PTGS2,SELL,STMN3	251 (21)
chenodeoxycholic acid		chemical - endogenous mammalian		-1.118	3.24e-05	ABCA1,ADH1B,APOB,APOE,CXCL8,IL6,MMP9,NGF,PCK2,PDK4,PTGS2	308 (21)
NPM1	-0.304	transcription regulator	Inhibited	-3.313	3.91e-11	ACTA2,BMP2,CD274,COL16A1,COL7A1,CSF3,CXCL1,CXCL2,CXCL3,CXCL8,EGLN3,EGR4,HBEGF,ICOSLG,IL6,INHBA,LAMC2,LIF,MMP9,MXRA5,PTHLH,STC1,XDH	267 (16)
9,10-dimethyl-1,2-benzanthracene		chemical toxicant		-0.577	3.24e-05	CDH2,CYP19A1,CYP1A1,FLG,HBEGF,HGF,IL6,MMP9,NID1,PTGS2,SNAI2	311 (22)
EGR2	-0.335	transcription regulator		0.407	3.26e-05	APOE,ATF3,CYP19A1,FOS,GDF15,GRIN2A,ICOSLG,IL7R,KCTD12,LHB,NEFM,NXPH4,PMP22,PPL,PTHLH,RGMB,RRAD,SLC1A3,TRAF1,ZBTB16	171 (7)
NR1D1	0.427	ligand-dependent nuclear receptor	Activated	2.433	0.000162	BIRC3,CSF2,CXCL8,FADS2,FOS,IER3,NUPR1
SCAP	0.066	other		-0.565	3.55e-05	ABCA1,ACSL5,ATF3,CDH2,CXCL8,FADS2,IL6,MMP9,PTGER4,PTGS2,TRIB3	237 (12)
pevonedistat		chemical drug		0.224	3.55e-05	CD274,CLDN4,CSF2,CXCL1,CXCL2,GDF15,IL6,KRT19,PLA2G4A,PMAIP1,SLC7A11	299 (16)
NR1H2	-0.008	ligand-dependent nuclear receptor	Activated	2.415	2.8e-06	ABCA1,APOE,C3,CCL5,CSF3,HSD11B1,IL1RN,IL6,ITGAX,LPL,MMP9,PTGS2,TNFRSF9	298 (24)
ISLR	0.504	other		-0.378	3.57e-05	ANKRD1,FOS,HSPA6,INHBA,NRG1,SLC7A11,SNAI2	231 (9)
STAT3 inhibitor VI		chemical reagent		0.897	3.57e-05	CD274,CDH2,COL3A1,ENPP2,IL6,POU5F1,PPARGC1A	218 (12)
mir-135 (includes others)		microRNA		-0.726	3.57e-05	CDH2,CXCL12,IL11,IL1R1,MMP13,PTHLH,RUNX2	176 (7)
PARK7	-0.077	enzyme		0.487	3.57e-05	COL1A2,CXCL8,IL6,MMP9,NOX4,POU5F1,PTGS2	289 (23)
hymecromone		chemical drug		1.489	3.57e-05	ACKR3,ACTA2,CXCL8,HAS3,MMP13,MMP3,MMP9	296 (21)
NR1H3	0.086	ligand-dependent nuclear receptor	Activated	2.268	5.12e-08	ABCA1,ACTA2,APOD,APOE,ATF3,CCL5,CCR1,CD274,CSF3,CX3CL1,CYTIP,FGL2,HSD11B1,IL1RN,IL6,LPL,LSP1,MERTK,MMP9,PPARGC1A,PTGS2,SNAI2,TNFRSF9	312 (19)
TGIF1	0.158	transcription regulator		-1.824	3.66e-05	ACSS1,CXCL1,CXCL2,CXCL8,IL6,STRA6	255 (16)
salvin		chemical toxicant		1.664	3.66e-05	CXCL8,FABP4,IL6,MMP1,MMP3,MMP9	274 (19)
HSF1	0.032	transcription regulator		1.211	3.73e-05	CCL5,CD274,CSF3,FGF1,IGFBP4,IL6,IL7R,INHBA,LIF,LPL,LRRN4,MMP19,NFATC2,POSTN,POU5F1,PPARGC1A,RRAD,SNAI2,THBS2	332 (20)
torkinib		chemical drug	Inhibited	-2.454	3.74e-05	ADAMTS1,ANKRD1,ATF3,BMP2,CXCL8,DDIT4,DEPTOR,HAS2,HBEGF,IL1RN,INHBA,LIF,NR4A3,PTGS2,TMEM119	297 (22)
IL21		cytokine		-0.827	3.74e-05	CCL20,CCL5,CMPK2,CSF2,CXCL8,FGL2,HAVCR2,IL6,IL7R,IRF4,ISG15,ITGAX,MMP12,MMP9,SELL	221 (14)
FBXO42	-0.011	other		-1.987	3.81e-05	CCL5,CXCL8,IL6,MMP9	157 (7)
UBE3D	-0.254	enzyme		1.999	3.81e-05	CEBPD,FABP4,HGF,LPL
iguratimod		chemical drug		1.974	3.81e-05	CSF3,CXCL1,CXCL2,IL6	248 (16)
NR3C1	-0.272	ligand-dependent nuclear receptor	Activated	3.758	8.35e-27	ABCA1,ACSL5,ACTA2,AMIGO2,ANGPTL4,ANGPTL7,APOE,BIRC3,BMP2,CACNA2D3,CARMN,CCL20,CCL5,CCR1,CD274,CEBPD,COL1A2,COL3A1,CSF2,CXCL12,CXCL3,CXCL8,CYP19A1,DDIT4,DUSP4,F2R,FABP4,FADS2,FKBP5,FLG,FOS,GAP43,GRIA1,GRIN2A,HSD11B1,HSPA6,IER3,IL11,IL33,IL6,IL7R,INHBA,ISG15,KLF15,KLF9,KRT14,LHB,LIF,LYVE1,MAOA,MERTK,MFSD2A,MKNK2,MMP1,MMP10,MMP13,MMP9,MYOC,PCK2,PDE4B,PDK4,PER1,PLA2G4A,PLK2,POU5F1,PTGS2,RASD1,RUNX2,S…	374 (21)
SCN1B	0.467	ion channel		0.218	3.81e-05	ACTA2,COL1A2,FOS,POSTN
MAT2A	0.185	enzyme		-0.132	3.81e-05	ACP5,FOS,HAVCR2,MMP9
RWJ 67657		chemical drug		1.067	3.81e-05	ACTA2,CXCL8,MMP13,PTGS2	248 (13)
SERPINC1	-0.368	enzyme		-0.739	3.88e-05	CCL20,CXCL8,IL6,MMP7,PTGS2	265 (18)
SRT1720		chemical drug		1.406	3.88e-05	CXCL8,CYP19A1,HAS2,IL6,MMP9	274 (23)
NTRK1	0.268	kinase	Activated	2.348	3.54e-14	ADM2,AK5,ALDH1L2,APOE,C3,COL16A1,COL1A2,COL3A1,COL6A3,CPA4,DGKG,EGLN3,EGR4,FOS,FOSB,GDF15,HSPA6,IGFBP4,LSP1,MAOA,MMP1,MMP9,PDE4B,PEG10,PHGDH,POSTN,PTX3,PYCR1,RAMP1,RELN,SEL1L3,SLC6A9,TMEM151A,TRIB2,TRIB3	301 (24)
S1PR3	0.426	G-protein coupled receptor		-0.776	3.88e-05	ACTA2,FOS,HGF,PTGS2,SNAI2	297 (24)
nimesulide		chemical drug		1.3	3.88e-05	CYP1A1,EDNRA,EREG,MMP9,PTGS2	260 (15)
ID2	-0.186	transcription regulator		-1.554	3.97e-05	ACTA2,CCL5,CCR1,DUSP4,EGR4,ICOSLG,IGFBP4,IL1RL1,IL20RB,IL7R,IRF4,IRF6,NEFM,NR4A3,SELL,TRAF1,ZBTB16	36 (3)
telmisartan		chemical drug		1.5	4.02e-05	FOS,GDNF,HGF,IL6,ITGAX,LPL,MMP9,PRKCG,PTGS2	329 (23)
triamterene		chemical drug	Inhibited	-2.333	4.02e-05	ADAMTS1,CAPN6,CDCP1,CLDN4,CXCL1,IER3,IL6,LAMC2,TSPAN8
N-methyl-D-aspartate		chemical drug		-1.94	4.02e-05	AMIGO2,ARC,C3,FOS,GRIA1,GRIN2A,LIF,PTGS2,SLC1A3	294 (23)
NGEF	-0.338	other		-1.265	4.17e-05	CIITA,GDNF,IFI44L,MAFB,RELN,RRAD,RYR1,SLC6A9,SLCO5A1,TMT1A
ROCK (family)		group		-1.254	4.24e-05	ACTA2,BMP2,CNN1,COL3A1,CXCL8,FABP4,FOS,RUNX2	316 (22)
OXT	1.046	other		-1.049	4.24e-05	COL3A1,FOS,ITGA5,LPL,OXTR,PDGFD,PTGS2,XDH	347 (26)
EIF2AK4	0.001	kinase		1.924	4.24e-05	ATF3,CHAC1,DDIT4,IL6,PCK2,PHGDH,PSAT1,TRIB3
FGF9	-0.883	growth factor		-0.647	4.24e-05	COL1A2,COL7A1,COMP,CSF3,FGF9,LAMC2,LIF,RUNX2	227 (7)
PF543		chemical drug		1.414	4.24e-05	ACTA2,CNN1,COL16A1,GDF15,IL6,ITGAX,TNFRSF11B,XIRP1	164 (7)
PSEN2	-0.046	peptidase		-0.426	4.26e-05	C3AR1,CDX1,CYTIP,ENPP2,F2R,FOS,FZD4,IL6,PTGS2,STAB1,THY1	290 (19)
NUCB2	0.074	other	Inhibited	-2	2.16e-05	CDH2,FOS,IL6,PTGS2	261 (20)
NUPR1	0.814	transcription regulator	Inhibited	-2.879	0.000924	ACSS1,ACTA2,ATF3,B3GNT5,CAMK2N1,COL1A2,COL3A1,CXCL3,CXCL5,CXCL8,DEPTOR,EPGN,EREG,FGF1,GDF15,HBEGF,LIF,MMP10,MMP12,NUPR1,PMP22,PODNL1,RAB39B,TMEM158,TRIB3	231 (15)
COLLAGEN TYPE I (family)		group		0.465	4.56e-05	CDH2,HTR2B,IL1RN,MMP13,MMP19,MYO7B	140 (7)
NFIX	0.153	transcription regulator		0	4.56e-05	CLEC3B,CXCL8,FABP4,HGF,POSTN,SERPINA3
oleic acid		chemical - endogenous mammalian	Activated	2.093	1.27e-08	ABCA1,ANGPTL4,APOB,APOE,ATF3,CCL20,CCL5,CX3CL1,CXCL1,CXCL3,CXCL5,CXCL8,FABP4,FADS2,FOS,GDF15,IL6,LHB,LPL,NID1,PDK4,PPARGC1A,PTGS2,RARRES2,SLC7A11	291 (20)
OLFM4-RET		fusion gene/product	Inhibited	-3.5	3.67e-10	ARC,CXCL8,EGR4,FOS,FOSB,KRT14,KRT16,LUCAT1,MMP1,MMP10,MMP13,MMP3,MYCT1,SERPINB2,SPINK1,XIRP1	288 (18)
linoleic acid		chemical - endogenous mammalian		0.22	4.62e-05	ABCA1,ANGPTL4,APOB,FABP4,IL6,LHB,LPL,MMP1,PTGS2,SNAI2	274 (21)
OSM	0.191	cytokine	Inhibited	-3.118	1.15e-28	ABCA1,ACSL5,ACTA2,ADAMTS1,AFP,ANGPTL4,ARC,ATF3,CALB2,CCL20,CCL5,CDH2,CEBPD,CHI3L2,CLDN4,CLEC2B,COL1A2,COL3A1,COL8A1,CPM,CSF2,CSF3,CTH,CXCL1,CXCL12,CXCL2,CXCL3,CXCL5,CXCL8,CYP19A1,FLG,FNDC1,FOS,FOSB,GAP43,GRIN2A,HBEGF,HGF,HSD11B1,IER3,IL33,IL6,KRT16,KRT19,KRT9,LBP,LIF,MAOA,MKNK2,MMP1,MMP10,MMP13,MMP3,MMP9,MSC,NMB,NOTCH3,PI3,PLA2G4A,PLCB4,POU5F1,RASD1,SERPINA1,SERPINA3,SFRP2,SPNS2,STX11,TIMP3,TNFRS…	312 (18)
methylprednisolone		chemical drug		1.882	4.69e-05	ANPEP,CD72,CDH2,DDIT4,ENPP2,FGL2,FOS,HPD,IL1R1,IL1RL1,IL1RN,IL6,ITGA5,KLF15,KLF9,KLKB1,KRT19,LPL,LYVE1,MAFB,MMP9,PKP1,PPL,PSAT1,SERPINA1,SLC40A1,SLC4A4,TIMP3,TINAGL1,TNIP3,TRIM29,TSC22D3,ZFP36	289 (16)
3M-002		chemical reagent		-1.121	4.69e-05	CCL20,CCL5,EGR4,FAM181B,IL6,IRF4,ITGAX,MYLK3,MYOC,OMD,PTGS2,RGS4	214 (15)
CLDN7	0.269	other		0.514	4.69e-05	APOE,C3,CA12,CCL20,CX3CL1,CXCL8,FLG,MMP9,NNMT,NRG1,PHGDH,TINAGL1	161 (7)
FBXW7	-0.011	enzyme		1.594	4.77e-05	ACKR3,ATF3,CD274,CEBPD,COL3A1,CSF3,FABP4,FGFBP1,IL11,IL1RL1,IL1RN,POU5F1,PPARGC1A	293 (21)
dimethyl sulfoxide		chemical drug		0.262	4.77e-05	ADH1B,BMP2,CHAC1,CXCL8,FOS,LPL,MMP13,NUPR1,RAMP1,RUNX2,SPI1,SPNS2,TNFRSF11B	285 (18)
GRB2	-0.018	other		0	4.85e-05	ACTA2,AFP,FLG,IL6,IRF6,KRT14,KRT7,PPL	297 (23)
SFRP1	-0.309	transmembrane receptor		-0.978	4.85e-05	ACTA2,IL6,KRT18,MMP1,MMP10,MMP3,MMP9,RUNX2	301 (20)
NOG	0.047	growth factor		1.455	4.85e-05	BMP2,FST,HAS2,MMP13,MMP3,PTGS2,RUNX2,SSTR5	299 (23)
DCN	0.536	other		-1.404	4.85e-05	COL1A2,FST,IL6,MMP1,MMP13,MMP9,S1PR1,TIMP3	295 (20)
camptothecin		chemical drug		-1.414	4.98e-05	ACTA2,APOE,ATF3,BIRC3,CAMK2B,CCL20,CCR1,CHAC1,CSF2,CXCL1,CXCL2,CXCL3,CXCL8,FGL2,FOS,FOSB,HBEGF,HIF1A-AS1,IL6,MERTK,MMP1,MMP9,PI3,PMAIP1,PTGER4,PTGS2,PTX3,SERPINB2,SPINK1,STX11,TMEM158,TP53I11,TRAF1	263 (15)
etanercept		biologic drug		1.915	5.01e-05	CCL20,CD274,CXCL12,CXCL8,IL6,MMP12,PTGS2	193 (12)
Agtr1a		G-protein coupled receptor		0.277	5.01e-05	CCL5,COL3A1,FOS,HGF,PTGS2,SCNN1A,XDH	292 (22)
RBCK1	0.151	transcription regulator			5.01e-05	CXCL1,CXCL3,CXCL5,CXCL8,GBP5,IL33,IL6	252 (18)
PCMT1	0.024	enzyme		1.134	5.01e-05	KCTD12,KHDRBS3,PEG10,PPARGC1A,SORBS1,SPNS2,SRRM3
RB1	-0.109	transcription regulator		0.913	5.04e-05	ATF3,CCL20,CCL5,CD274,CDX1,CPA4,CSF2,CSF3,CXCL8,E2F5,EDNRA,FABP4,FOS,FOSB,FST,GPR160,HUNK,IL6,ISG15,KRT18,NEFM,NR4A3,PEG10,PER1,PPARGC1A,PTX3,REEP1,RYR1,ZFP36	266 (16)
LDHA	-0.071	enzyme		1.414	5.06e-05	COL1A2,COL6A3,DDIT4,IL6,ITGA10,LAMC2,PPP2R2C,RELN,THBS2
potassium chloride		chemical drug		-1.676	5.08e-05	AMIGO2,ATF3,COL3A1,FGF9,FOS,GRIN2A,LHB,MYOCD,NPTX1,NR4A3,PTGS2,SCNN1A	279 (23)
N-nitro-L-arginine methyl ester		chemical drug		1.767	5.08e-05	AGTR1,ATF3,COL1A2,COL3A1,CXCL8,IL6,MMP9,NOX4,PDK4,PPARGC1A,PTGS2	325 (27)
enalapril		biologic drug		-0.711	5.1e-05	ACTA2,ADAMTS1,CAPN6,CLDN4,COL3A1,FBLN2,HGF,IER3,PTGS2,PTHLH	292 (15)
baicalein		chemical drug		0.517	5.1e-05	ACTA2,APOE,CPA4,CXCL8,CYP1A1,FOS,IL6,MMP1,PLA2G4A,PTGS2	289 (22)
FCGR3 (family)		group			5.26e-05	CSF2,CSF3,CXCL8,IL1RN,ITGAX	313 (16)
miR-217-5p (and other miRNAs w/seed ACUGCAU)		mature microRNA		0.447	5.26e-05	IL6,MMP1,MMP13,MMP9,PPARGC1A	288 (19)
palmitic acid		chemical - endogenous mammalian	Inhibited	-2.226	7.2e-11	ABCA1,AGTR1,ATF3,CCL20,CCL5,CX3CL1,CXCL1,CXCL2,CXCL3,CXCL5,CXCL8,EGLN3,FABP4,FOS,GDF15,HBEGF,HTR2B,IER3,IL11,IL1RN,IL6,INHBA,KLKB1,LPL,MAFA,MAFB,MMP7,NCF2,NR4A3,NUPR1,PDE4B,PDK4,PPARGC1A,PTGS2,RARRES2,RUNX2,SCUBE3,SLC40A1,SLC7A11,TRAF1,TRIB3,TRIM63	333 (24)
SLIGRL-NH2		chemical reagent		-1.36	5.26e-05	CXCL8,FOS,MMP7,PTGS2,TAC1	298 (23)
CC8490		chemical drug			5.46e-05	CXCL8,IER3,IL6	210 (7)
CUZD1		other			5.46e-05	EPGN,EREG,NRG1
TRIL	0.454	other			5.46e-05	CCL5,CXCL8,IL6	243 (16)
DBN1	0.108	other			5.46e-05	ACTA2,COL3A1,CTHRC1
BGP 15		chemical drug			5.46e-05	CXCL1,CXCL8,IL6
cyclooxygenase inhibitor		chemical drug			5.46e-05	GDF15,IL1R1,IL6
senexin B		chemical drug			5.46e-05	CXCL1,CXCL2,CXCL8	147 (7)
SATB2	0.058	transcription regulator		0.97	5.55e-05	CX3CL1,CXCL5,E2F5,ENPP1,FABP4,MFAP2,NNMT,NOX4
CDH11	0.076	other		-1.414	5.55e-05	ACTA2,IL11,IL33,IL6,MMP13,MMP15,MMP7,SERPINA1	244 (11)
fisetin		chemical drug		1.985	5.55e-05	ACP5,BIRC3,CCL5,FOS,MMP9,PTGS2,STC1,TRAF1	279 (19)
IFNL1		cytokine		-1.926	5.62e-05	APOL6,ATF3,CHAC1,CMPK2,CXCL8,F2R,GBP5,IFI44L,IL6,ISG15	265 (17)
NEDD9	-0.527	other		-0.711	5.62e-05	BMP2,CA9,CACNA1G,DDIT4,FOS,GDF15,MKNK2,MMP9,PPP2R2C,STC1	252 (16)
PDGF (complex)		complex	Inhibited	-2.132	3.24e-05	CXCL3,FOS,FOSB,GRIA1,INHBA,ITGA5,MMP1,NOTCH3,NOX4,PTGS2,TIMP3	309 (24)
PDGF-BB (complex)		complex	Inhibited	-3.155	4.8e-23	ABCA1,ACKR3,ACTA2,ATF3,BMP6,C3,CCL20,CEBPD,CNN1,COL1A2,COL3A1,CSF2,CSF3,CTH,CXCL8,ENPP1,EREG,FOS,FOSB,GDF15,GDNF,GPR183,GUCY1B1,H19,HBEGF,IER3,IGFBP4,IL1RL1,IL6,INHBA,ITGA5,LBP,LIF,MMP1,MMP12,MMP3,MMP9,NBL1,NOX4,NR4A3,OMD,PLK2,POSTN,PTGS2,SPI1,TNFRSF11B,TRIB3,XDH,ZFP36	318 (19)
miR-335-3p (miRNAs w/seed UUUUCAU)		mature microRNA		-1.3	5.64e-05	ADAMTS15,CD274,COL1A2,COL8A1,NID1,NID2
XIAP	-0.147	enzyme		-1.473	5.64e-05	CDH2,CSF3,CXCL1,CXCL8,IL6,PTGS2	263 (22)
ITGB4	0.038	transmembrane receptor		-1.293	5.64e-05	CCL5,ENPP2,EREG,IL6,LAMC2,MMP1	266 (19)
WWOX	-0.044	enzyme		-1.016	5.64e-05	CCL20,CXCL8,IL6,MMP9,RUNX2,TIMP4	272 (17)
BARX2	-0.459	transcription regulator		-0.709	5.64e-05	ACTA2,CDH2,CTHRC1,MMP1,MMP9,TIMP3	119 (7)
CCR1	1.117	G-protein coupled receptor		-1.671	5.64e-05	ACP5,CCL5,CCR1,FOS,MMP9,RUNX2	282 (22)
geranylgeranyl pyrophosphate		chemical - endogenous mammalian		-0.6	5.64e-05	ABCA1,BMP2,IL6,MMP9,PTGS2,TSC22D3	272 (22)
evodiamine		chemical - endogenous non-mammalian		1.673	5.64e-05	BIRC3,CXCL8,CYP1A1,MMP9,PMAIP1,PTGS2	277 (21)
Wy 40905		chemical reagent		-0.875	5.67e-05	ATF3,FOS,FOSB,FST,LHB,PER1,RASD1,RRAD,ZFP36	282 (21)
FANCC	0.146	other			5.67e-05	CAMK2B,CXCL12,FZD4,GDF15,IFI44L,IL1R1,MMP7,PTGS2,PTX3	293 (14)
F3	-0.309	transmembrane receptor		0.437	5.78e-05	CCL20,CCL5,CCR1,CLEC3B,CMPK2,CXCL8,DOCK4,FOS,IFI44L,IL33,IL6,ISG15,MMP19,MMP7,MMP9	246 (18)
DNMT3B	0.154	enzyme		-0.143	5.78e-05	CCL5,EDNRA,GLT8D2,GUCY1A1,IL6,NFATC2,POU5F1,RAB39B,RGS16,RGS4,S1PR1,SFRP2,SFRP4,SLC7A11,TIMP3	222 (10)
8-bromoguanosine 3',5'-cyclic monophosphate		chemical reagent		-1.567	5.89e-05	ACTA2,BMP2,CNN1,FOS,IL6,MMP9,TRPC6	298 (20)
HEY2	-0.327	transcription regulator		1.601	5.89e-05	ACTA2,ANKRD1,BMP2,CNN1,CX3CL1,GATA6,IL6	197 (12)
ARRB1	0.216	transcription regulator		0.816	5.89e-05	CXCL5,CXCL8,FABP4,IL6,LPL,PTGS2,TSC22D3	274 (20)
HMGA2	-0.071	enzyme		-0.114	5.89e-05	CDH2,IL6,KLF15,LPL,MMP1,SCNN1A,SNAI2	300 (23)
TLR7/8 (family)		group		0.378	5.89e-05	EREG,PMAIP1,PTGS2,REPS2,RGS20,SLC7A11,TRIB3
JAK2	0.062	kinase		-1.305	5.97e-05	CCL5,CD274,COL14A1,COL3A1,CSF2,CXCL8,ENPP2,FOS,IL6,ITGA5,PLK2,PTGS2,SLC1A3,TRIB2	230 (16)
ZFP36	0.884	transcription regulator		1.827	6.04e-05	BIRC3,CCR1,COL3A1,CSF2,FOS,IER3,IL6,MMP1,PTGS2,TRAF1,ZFP36	265 (15)
docosahexaenoic acid		chemical drug		0.593	6.13e-05	ABCA1,ACTA2,APOE,CXCL8,FADS2,FOS,GDNF,IL6,MMP13,MMP9,NOX4,PLA2G4A,POU5F1,PTGS2,THBS2	304 (20)
haloperidol		chemical drug		-0.678	6.19e-05	ARC,FOS,FOSB,GRIA1,GRIN2A,IL6,NR4A3,PCSK1,PER1,TAC1	221 (23)
HTR7	0.735	G-protein coupled receptor		-1.067	6.23e-05	CXCL8,FOS,IL6,STAB1	260 (21)
POMGNT1	-0.15	enzyme		1.987	6.23e-05	ACTA2,CDH2,MMP1,MMP3	115 (7)
B4GALT6	-0.128	enzyme		-1.987	6.23e-05	CCL5,CSF2,IL6,PTGS2	209 (7)
FEN1	-0.263	enzyme		1.091	6.23e-05	CD274,CIITA,IRF4,IRF6
SELE	-0.53	transmembrane receptor		-0.068	6.23e-05	CSF2,CSF3,FOS,IL6	256 (18)
NFKBIE	-0.167	transcription regulator			6.23e-05	CSF2,CSF3,CXCL8,LIF	195 (11)
IGKC		other			6.23e-05	ACTA2,CXCL8,IL2RG,IL6	151 (10)
AEBP1	0.261	peptidase		-0.159	6.23e-05	ABCA1,ACTA2,APOE,COL1A2	184 (9)
ulixertinib		chemical drug		-1	6.23e-05	ABCA1,COL1A2,COL3A1,TNFRSF11B	209 (7)
gossypol		chemical drug		1.103	6.23e-05	ATF3,CXCL1,CXCL8,PMAIP1	223 (11)
PDHA1	-0.171	enzyme	Inhibited	-2.449	7.92e-07	CSF3,CXCL1,CXCL2,CXCL8,IL6,PTGS2	181 (7)
CRP		other		-0.588	6.32e-05	ACTA2,CCL5,CXCL8,IL1RN,IL6,LPL,PRKCG,SELL	230 (15)
SRC (family)		group		-0.053	6.32e-05	BMP2,CDCP1,CDH2,CYP1A1,IL6,KCNB1,MAOA,PTGS2	286 (20)
APH-1 (family)		group		0	6.32e-05	APOE,C3AR1,FOS,IL7R,RAMP1,RPL35,SELENOP,TMEM119
mir-148 (includes others)		microRNA		-0.618	6.32e-05	ABCA1,ACTA2,CDH2,IL6,MMP15,MMP9,SLC7A11,SNAI2	198 (15)
PDLIM2	0.077	other	Inhibited	-2.496	4.09e-07	CCL20,CSF2,CXCL8,DPF3,ENPP2,HBEGF,HHIPL2,KCTD12,MYEOV,PCSK1N,SLC40A1,SUSD3,YPEL3	162 (9)
C5AR1	1.056	G-protein coupled receptor		-0.627	6.33e-05	C3,C5AR1,C5AR2,COL1A2,CSF3,CXCL8,IL6,MMP1,MMP9	265 (19)
vidutolimod		chemical drug		-1.508	6.57e-05	ATF3,CCL5,CCR1,CD274,CMPK2,IFI44L,IL1R1,IL1RN,IL6,ISG15,NUPR1
PP1		chemical drug		1.782	6.89e-05	CXCL8,EREG,FOS,GRIA1,IL1RN,LHB,PTGS2	230 (23)
LAMININ (complex)		complex		-0.49	6.89e-05	ACTA2,BIRC3,MMP1,MMP9,PTGS2,RUNX2,SNAI2	299 (23)
KDM6B	0.036	enzyme		-1.038	6.89e-05	CCL5,CDH2,GDNF,IL6,MMP13,MMP3,SNAI2	320 (17)
leucine		chemical - endogenous mammalian		-0.238	6.89e-05	ATF3,FABP4,FOS,IL6,MAOA,TRIB3,TRIM63	269 (22)
EFNA4	0.248	kinase		0.378	6.89e-05	DUSP4,KRT16,KRT18,KRT7,LPXN,PKP1,PTHLH
2-(4-acetoxyphenyl)-2-chloro-N-methylethylamine		chemical reagent		1.557	6.9e-05	CCL5,CX3CL1,CXCL8,IL6,MMP1,MMP9	308 (13)
PGF	-0.036	growth factor	Inhibited	-2.569	3.61e-07	ANGPTL4,ATF3,CCL20,CXCL8,EREG,FOSB,FST,IL6,MMP9	292 (24)
pien tze huang methanol extract		chemical reagent	Activated	2.433	6.9e-05	CBS,ENPP2,FADS2,NOX4,RGS4,SLC7A11
piperine		chemical drug		1.487	6.9e-05	CXCL8,IL6,MMP13,MMP3,MMP9,PTGS2	290 (20)
SIRT6	-0.069	enzyme		0.133	6.91e-05	ACTA2,ANKRD1,BIRC3,COL3A1,CXCL8,IL1RL1,IL6,MMP9,PLA2G2A,PPARGC1A,PTGS2,SLC40A1	304 (26)
FKBP4	-0.231	enzyme		0.106	7e-05	C3,LIF,NKX3-1,PDK4,TIMP3	249 (11)
DUSP4	0.689	phosphatase		-0.447	7e-05	CDH2,IL1RL1,IL6,MMP1,MMP9	300 (20)
mir-217 (includes others)		microRNA		-1.109	7e-05	IL6,MMP1,MMP13,MMP9,RUNX2	273 (17)
ponesimod		chemical drug		-0.447	7e-05	HAS2,IL6,MT1E,MT1F,S1PR1
PI3K (family)		group	Inhibited	-2.358	3.19e-09	ABCA1,ACTA2,BIRC3,CD274,CXCL1,CXCL12,CXCL8,DDIT4,EGLN3,FOS,IL6,ISG15,MMP12,MMP3,MMP9,PTGS2,SNAI2	305 (21)
S1PR2	0.387	G-protein coupled receptor		-0.7	7e-05	ACTA2,CCL5,FOS,PTGS2,SNAI2	323 (24)
PCDH10	0.05	other		1.342	7e-05	CXCL5,CXCL8,EREG,MMP1,MMP19
phencyclidine		chemical drug		-1.226	7e-05	FOS,GAL,IER3,NRG1,RGS4	212 (7)
magnolol		chemical - endogenous non-mammalian		1.718	7e-05	CXCL8,FOS,IL6,MMP9,PTGS2	299 (24)
leuprolide		biologic drug	Inhibited	-2.19	7e-05	CYP19A1,MMP1,MMP3,MMP9,NR4A3	121 (9)
lamivudine		chemical drug	Activated	2.236	7e-05	CXCL8,EREG,IFI44L,MMP1,PDE4B
NQO1	-0.277	enzyme		-0.05	7.05e-05	C5AR1,CCL5,CCR1,CXCL12,IL6,MMP9,PPARGC1A,PTGS2,SPI1	252 (18)
VIP	-0.049	other		-0.199	7.15e-05	CCL5,CD274,CEBPD,CXCL8,FOS,IL11,IL1RL1,IL6,NFATC2,PTGS2,SLC1A3	302 (22)
ZIC2	0.335	transcription regulator		-0.196	7.15e-05	APOE,KRT19,KRT7,MMP3,MMP9,NRXN3,PEG10,PI3,POSTN,SEPTIN3,SFRP2
POU4F1	0.528	transcription regulator		0.251	7.15e-05	ADGRG2,CALB2,DMRTA2,GAL,MSC,NXPH4,PAPPA2,PLCH2,PMAIP1,RGMA,TAC1
PKC (family)		group	Inhibited	-2.043	6.41e-12	ABCA1,ACTA2,ATF3,CNN1,COL3A1,CXCL8,CYP19A1,CYP1A1,FABP4,FGFBP1,FLG,FOS,GAP43,IL6,IRF6,ITGA5,LHB,MMP1,MMP13,MMP9,NOX4,NR4A3,PER1,PTGS2,SLC6A9,STC1,TAC1	294 (25)
platelet activating factor		chemical - endogenous mammalian	Inhibited	-2.601	7.17e-05	CDH2,CXCL8,FOS,IL6,MMP1,MMP9,PTGS2,SELL	263 (20)
PRDX1	-0.343	enzyme	Inhibited	-2.2	5.64e-05	COL14A1,COL3A1,CXCL8,IL6,MMP9,PTGS2	300 (21)
SOX10	0	transcription regulator		1.673	7.17e-05	ACKR3,CD274,CDH2,FOS,IRF4,KCNB1,PMP22,SNAI2	143 (7)
NOX4	0.623	enzyme		-0.961	7.17e-05	ACTA2,CTH,CXCL8,HAS2,IL6,NCF2,NOX4,POU5F1	305 (24)
EFNA2	1.105	kinase		-0.378	7.17e-05	CSF2,DUSP4,KRT16,KRT18,KRT7,NKX3-1,PKP1,PTHLH
SPI1	-0.618	transcription regulator		-0.081	7.19e-05	ACP5,ACTA2,C3AR1,CD72,CIITA,CMPK2,FOS,HIC1,IFI44L,IL1RN,IL33,IL7R,IRF4,ISG15,ITGA5,MMP1,MT1E,MT1F,NCF2,PTGS2,SPI1	312 (16)
C3	-0.714	peptidase		-0.633	7.45e-05	ACTA2,APOE,C3,C3AR1,C5AR1,CCL5,CSF3,CXCL8,HTR2B,IL6,RPL35,SELL	227 (19)
PRKCD	0.01	kinase	Inhibited	-2.68	3.12e-14	ABCA1,BIRC3,CCL20,CCL5,CIITA,COL1A2,CSF2,CX3CL1,CXCL12,CXCL8,FOS,GDF15,ICOSLG,IL1RN,IL2RG,IL6,KIF25-AS1,LIF,MMP1,MMP12,MMP13,MMP9,PTGS2,SERPINB2,SLC22A1,TNFRSF11B,TRAF1,ZFP36	221 (12)
GLIS3	0.031	transcription regulator		0.849	7.76e-05	ADM2,COL14A1,COL15A1,COL16A1,COL1A2,COL3A1,COL5A3,FGF18,IL6,MAFA,MAFB	219 (7)
CIP2A	-0.201	other		0.213	7.84e-05	COL15A1,COL8A1,CYSRT1,FOS,FOSB,GPR183,IER3,NPTX1,PDK4	225 (7)
ROCK2	-0.188	kinase		-1.51	7.84e-05	ACTA2,CDH2,CNN1,CXCL8,IL6,IRF4,MMP9,PI3,PPL	262 (20)
AHCY	-0.063	enzyme		-1.342	7.84e-05	AFP,BMP2,BMP6,CSF2,GATA6,KRT18,MMP19,MMP24,POU5F1
PRKCE	0.098	kinase	Inhibited	-2.707	4.31e-06	ACTA2,AMIGO2,BIRC3,CSF2,CSF3,CXCL8,FOS,IL2RG,IL6,MMP9,PTGS2	274 (18)
KN 93		chemical drug		0.895	8.02e-05	ABCA1,COL3A1,FOS,HAS2,IL6,LHB,MMP1	301 (23)
reactive oxygen species		chemical toxicant	Inhibited	-2.578	8.03e-05	ACTA2,CCL5,CSF3,CXCL8,HBEGF,IL6,MAFA,MMP1,MMP3,PMAIP1,PTGS2,RRAD	242 (16)
EP4-D		chemical reagent	Activated	2.121	8.13e-05	CCL5,CD226,CTH,CX3CL1,EGLN3,IL33,SLC40A1,ZBTB16
SETDB1	0.146	enzyme		0.426	8.13e-05	ACTA2,CDH2,CLEC1A,CXCL8,GRIN2A,IFI44L,IL6,MMP13	343 (26)
VTN	0.256	other		0.018	8.39e-05	COL1A2,ITGA5,MMP1,MMP9,PTGS2,RUNX2	295 (22)
ML385		chemical reagent		0.115	8.39e-05	BMP2,CCL5,CHAC1,PTGS2,RUNX2,SLC7A11	159 (7)
SQSTM1	-0.169	transcription regulator		0.825	8.71e-05	EGLN3,FGL2,HBEGF,IL6,ISG15,MMP9,NNMT,PLK2,SNAI2	280 (20)
JAK1	0.884	kinase		0.104	8.71e-05	CIITA,CSF3,ENPP2,FLG,FOS,IL11,IL6,LIF,SLC1A3	262 (16)
FGF7	0.468	growth factor		-0.922	8.71e-05	ACTA2,CEBPD,FGF1,HAS2,HAS3,MMP13,MMP9,NRG1,RUNX2	294 (26)
MEF2D	0.131	transcription regulator		0.895	8.71e-05	COL1A2,COL3A1,FOS,FOSB,IRF4,MYOCD,PPARGC1A,SLC7A11,ZFP36	216 (9)
bexarotene		chemical drug		1.871	8.72e-05	ABCA1,APOE,BMP6,CTH,DDIT4,EFNB3,FABP4,GDNF,GPM6B,LPL,MERTK,MMP1,MMP9,PTGS2,TSC22D3	300 (22)
DIO3	0.339	enzyme		-0.907	8.73e-05	CPM,FST,INHBA,KLF9,KY,LAPTM5,MMP9,PCSK1N,PLEKHB1,PLS1,SEL1L3,SERPINB2,SNED1,STC1	130 (7)
CYP19A1	1.324	enzyme		-0.319	9.13e-05	AMIGO2,B3GNT5,CD274,FKBP5,IL6,ITGAX,LPL,PTGS2,PTX3,SSTR5,STEAP4	302 (23)
ascorbic acid		chemical - endogenous mammalian		1.004	9.13e-05	ACTA2,CXCL8,IGFBP4,IL6,MMP13,NUPR1,PMP22,POU5F1,PTGS2,RUNX2,TNFRSF11B	282 (22)
tocilizumab		biologic drug	Activated	2.213	9.15e-05	CCL5,CDH2,CXCL8,IL6,POU5F1	283 (20)
VLDLR	0.283	transporter		1.587	9.15e-05	ABCA1,ACTA2,APOB,FOS,IL6	278 (21)
DUSP5	0.136	phosphatase		1.342	9.15e-05	CSF2,EGR4,IL11,SERPINB2,ZFP36	213 (7)
SC79		chemical reagent		-0.13	9.15e-05	MMP13,MMP9,POU5F1,PTGS2,RUNX2	328 (22)
GIP	-0.516	other		-1.755	9.18e-05	ATF3,CCL5,FOS,IL1RN,IL6,LPL,PPARGC1A,STX11	322 (26)
ALB	-0.386	transporter		-1.805	9.18e-05	ACTA2,ATF3,CCL5,CX3CL1,CXCL8,EDNRA,IL6,PTGS2	278 (22)
phenylbutazone		chemical drug		-1.238	9.18e-05	ADAMTS1,CAPN6,CDCP1,CLDN4,IER3,LAMC2,PTGS2,TSPAN8
bicuculline		chemical - endogenous non-mammalian	Inhibited	-2.182	9.18e-05	ACTA2,ARC,ATF3,EGR4,FOS,FOSB,GRIA1,PTGS2	343 (26)
SATB1	0.157	transcription regulator		-1.839	9.28e-05	CLEC2B,CSF2,DUSP4,FOSB,GDF15,IL7R,MAFA,PRKCG,PTGS2,RIPOR2,S1PR1,SELL,SPI1,TSC22D3	200 (7)
IRF2BP2	0.119	transcription regulator		-0.653	9.29e-05	C5AR1,CCL5,CCR1,CD274,CD72,CYTIP,GLDN,IL2RG,LPL,MMP13,MYBL1,NR4A3
calcipotriene		chemical drug		-0.653	9.3e-05	CXCL8,FOS,IL33,IL6,KRT16,MMP13,PTGS2	291 (19)
EFNA3	0.088	kinase		0.378	9.3e-05	DUSP4,KRT16,KRT18,KRT7,LPXN,PKP1,PTHLH
abemaciclib		chemical drug		-1.132	9.3e-05	APOD,CD274,GDF15,HBEGF,ISG15,LIF,VGF
CGS 21680		chemical reagent	Activated	2.207	9.3e-05	CCL5,COL3A1,FOS,GRIN2A,PPARGC1A,PTGS2,RGS4	266 (20)
ibuprofen		chemical drug		1.698	9.3e-05	GDF15,IL6,MMP1,MMP13,MMP9,PPARGC1A,PTGS2	282 (18)
NCOA1	0.019	transcription regulator		-0.931	9.52e-05	ABCA1,C3,CYP1A1,FABP4,FGF18,FOS,HAS2,HIC1,HSD11B1,IL1RN,IL6,LHB,SORBS1	345 (26)
halofuginone		chemical drug		-0.211	9.52e-05	ACP5,COL1A2,CTHRC1,F2R,H19,IL33,MMP1,MMP13,MMP3,MMP9,PLCB4,PMP22,TSC22D3	260 (15)
morphine		chemical drug		-0.627	9.52e-05	ARC,CXCL8,FOS,FOSB,GRIA1,GRIN2A,IL6,KCNB1,MMP9,PTGS2,RGS20,THBS2,WNT9A	222 (23)
LTB4R2	-0.387	G-protein coupled receptor		-1.109	9.6e-05	CXCL8,MMP1,MMP9,NOX4	243 (12)
docosapentaenoic acid		chemical reagent		1.982	9.6e-05	CCL5,IL6,ITGAX,PTGS2	189 (7)
momelotinib		chemical drug		0.849	9.6e-05	CDH2,CXCL1,CXCL8,SNAI2	168 (10)
SART1	-0.185	other		-1.982	9.6e-05	CA9,DDIT4,MMP9,POU5F1	205 (7)
NPR2	0.072	G-protein coupled receptor		-1	9.6e-05	CLDN4,COL3A1,POSTN,PPARGC1A	212 (7)
ampicillin		chemical drug		1	9.6e-05	ACTA2,COL3A1,CSF2,IL6	171 (7)
NCX-4040		chemical drug		1.719	9.6e-05	CHAC1,CYP1A1,NOX4,PTGS2
manumycin A		chemical reagent		1.154	9.6e-05	ANPEP,CXCL8,PTGS2,ST6GAL1	239 (18)
hexamethoxyflavone		chemical toxicant		1.961	9.6e-05	CXCL8,IL6,MMP9,PTGS2	300 (23)
theophylline		chemical drug		0.577	9.6e-05	CXCL8,FOS,HS3ST1,IL6	253 (18)
allopregnanolone		chemical - endogenous mammalian		0.132	9.6e-05	FOS,GRIN2A,IL6,PTGS2	263 (20)
E. coli lipopolysaccharide		chemical - endogenous non-mammalian	Inhibited	-2.392	9.65e-05	CCL5,CEBPD,CSF2,CXCL1,CXCL5,CXCL8,IL6,MMP9,PTGS2	246 (18)
EGLN1	0.112	enzyme		-0.282	9.65e-05	CCL20,EGLN3,IL6,INHBA,MMP13,NGF,PTGS2,SELL,TNFRSF11B	316 (26)
PLG	0.431	peptidase		-1.698	9.65e-05	COLEC12,IL1RL1,IL6,MERTK,MMP1,MMP12,MMP9,PTGS2,TNFRSF11B	227 (17)
chloroquine		chemical drug		1.368	9.89e-05	CCL5,CDH2,COL1A2,CXCL8,IL6,MMP1,MMP13,NNMT,RUNX2,S1PR1,SELENOP	255 (17)
SPOP	0.117	other			9.99e-05	ABCA1,C3,CCL20,GDF15,IER3,IL6,MMP1,PLK2,PTGS2,PTHLH,TNFRSF9,ZFP36	340 (24)
sodium chloride		chemical - endogenous mammalian		-0.083	9.99e-05	ACTA2,BMP2,CCL5,COL3A1,CXCL8,DDIT4,FOS,ITGA10,MMP13,NOX4,PTGS2,SCNN1A	292 (20)
COLLAGENASE (family)		group		-0.128	0.000101	CEBPD,CXCL12,IER3,IL1R1,IL6,PTX3	243 (9)
KNG1	-1.107	other		-1.272	0.000101	COL1A2,CXCL8,FOS,IL6,KLKB1,PTGS2	209 (18)
ALDH1A2	0.337	enzyme		0	0.000101	ATF3,COL1A2,COL3A1,IGFBP4,MAFB,TIMP3	272 (13)
PTPN22	0.129	phosphatase		1.491	0.000101	CD274,CXCL8,FOS,IL6,IRF4,ISG15	254 (21)
2,4-dinitrophenol-ovalbumin conjugate		chemical reagent		-1.633	0.000101	FOS,FOSB,MAFB,NEFM,NGF,SERPINB2
suramin		chemical drug		1.706	0.000101	CCL5,CDH2,CXCL8,FST,IL6,PTGS2	212 (17)
ICAM1	0.166	transmembrane receptor		-1.8	0.000103	ACTA2,CCL5,CDH2,FOS,IL6,MMP10,MMP9,SNAI2	297 (22)
IRF6	-0.868	transcription regulator		-1.087	0.000103	ALOX15B,CD274,CDH2,CXCL8,ENPP2,IL6,PPARGC1A,PTGS2	241 (21)
PRKG1	0.099	kinase	Inhibited	-2.213	0.000936	ACTA2,COL3A1,FOS,GUCY1A1,GUCY1B1	309 (23)
capmatinib		chemical drug			0.000107	CNN1,GDPD2,ITGA11,KRT7,MAP3K7CL,NPTX1,OGN,SERPINB2,SLC24A3	181 (7)
mir-1 (includes others)		microRNA		1.095	0.000107	CDH2,CSF2,CXCL1,CXCL12,CXCL8,E2F5,IL6,MAN1C1,MMP9,NOTCH3,SNAI2,TRIM63	272 (21)
PRL	-0.699	cytokine	Inhibited	-2.451	2.49e-07	CAMK2N1,CCL20,CEBPD,CMPK2,COL1A2,COL3A1,DUSP4,FOS,ICOSLG,IER3,IFI44L,IL6,ISG15,KRT14,KRT19,LIF,LYVE1,NBL1,NUPR1,PDIA5,PDK4,RASD1,SFRP2,SPINK1,TSC22D3,XDH	291 (16)
TET1	0.584	enzyme		-1.513	0.000107	ANKRD1,ARC,ATF3,BMP6,EGR4,FOS,FOSB,NOTCH3,PPP2R2C,SLC40A1
okadaic acid		chemical toxicant	Inhibited	-2.088	0.000107	CXCL8,FOS,FOSB,IL1RN,IL6,KRT14,MMP1,MMP3,MMP9,PTGS2	316 (22)
PLAT	-0.388	peptidase		-1.751	0.000107	FOS,IL6,INHBA,MMP1,MMP3,MMP9,RUNX2	277 (21)
propranolol		chemical drug		-0.271	0.000107	CD274,CYP1A1,FOS,IL6,MAOA,PPARGC1A,PTGS2	271 (25)
lapatinib		chemical drug		1.941	0.000107	EREG,FOS,FOSB,HBEGF,MMP1,MMP13,MMP3	327 (25)
1-chloro-2,4-dinitrobenzene		chemical drug	Inhibited	-2.449	0.000107	CCL20,CCL5,FLG,IL6,MMP10,MMP12,SLC7A11	325 (18)
S-adenosylmethionine		chemical - endogenous mammalian		-0.232	0.000107	ACP5,ACTA2,COL1A2,FOS,LAMC2,MMP9,PPARGC1A	326 (24)
PAX3	0.287	transcription regulator			0.000109	ARC,CDH2,COL1A2,DLX2,FGF9,GUCY1A1,IL6,IL7R,MMP9,NNMT,PHGDH,PTHLH,RARRES2,TFPI2,TIMP3
rebemadlin		chemical reagent		0.267	0.000115	APOB,CCL5,DDIT4,FOSB,GDF15,HSPA6,IL6,NR4A3,NUPR1,PLK2,PMAIP1,RRAD	217 (7)
fatty acid		chemical - endogenous mammalian		-1.005	0.000115	ABCA1,CXCL8,FABP4,FADS2,IL6,LHB,LPL,MAFA,MMP9,NR4A3,PPARGC1A,PTGS2	329 (22)
prostaglandin D2		chemical - endogenous mammalian		-1.069	0.000116	CCL5,CSF2,CXCL8,HAS2,HAS3,IL6,PTGS2,TNFRSF11B	292 (21)
MIR122A/B (family)		group		1.912	0.000116	AFP,ANKRD1,CCR1,IL6,MMP10,MMP9,PPP1R9A,PTGS2	243 (17)
maneb		chemical toxicant		-0.707	0.000116	CEBPD,CYP1A1,DGKI,DMRTA2,EGR4,INHBA,LAMC2,STON2
14,15-epoxyeicosatrienoic acid		chemical - endogenous mammalian		0.283	0.000118	ACP5,FABP4,IL6,MMP9,TNFRSF11B	259 (19)
BMS-345541		chemical drug		1.342	0.000118	CXCL8,IL6,MMP12,MMP9,RUNX2	306 (21)
PTAFR	-0.369	G-protein coupled receptor	Inhibited	-2.184	0.000232	CDH2,CXCL8,IL6,MMP9,PTGS2	279 (25)
HAS2	-1.246	enzyme		-1.459	0.000118	ACTA2,IL6,LYVE1,MMP13,MMP9	298 (22)
ADRB3		G-protein coupled receptor		-0.517	0.000118	CXCL12,FOS,IL6,PPARGC1A,PTGS2	267 (20)
PTX3	0.642	other	Activated	2.047	1.26e-05	CCL5,COL1A2,COL3A1,CXCL8,FOS,IL6,MMP12,MMP9	280 (20)
COL1A2	0.594	other		-0.869	0.000118	CILP,COL1A2,MFAP2,MMP19,POSTN
IFITM1	-0.116	transmembrane receptor		-0.447	0.000118	CCL26,IL6,MMP12,MMP13,SELENOP
caffeic acid		chemical drug	Activated	2.186	0.000118	CXCL8,HGF,IL6,MMP3,PTGS2	269 (23)
TNF RECEPTOR (family)		group		0	0.000121	C3,CCL20,CXCL8,IL6,LPL,MMP9	277 (20)
ADAMTS18	-0.218	peptidase		0	0.000121	CLDN4,COL8A1,KRT14,LAMC2,MMP15,SCUBE3
CDK (family)		group		-1.287	0.000121	CCL5,CXCL2,CXCL8,DDIT4,IL6,PPARGC1A	262 (15)
ARHGAP31	0.061	other		1.633	0.000121	BMP2,CDH2,GDF15,ITGA5,MMP10,PKP1
PRKD (family)		group		-0.94	0.000121	CCL5,IL6,LPL,PDK4,PPARGC1A,PTGS2	311 (23)
UPF2	-0.026	other		0.97	0.000121	CAMK2N1,CCL5,KHDRBS3,PTGS2,TNFRSF11B,TSPAN8
carbenoxolone		chemical toxicant		0.883	0.000121	COL3A1,HSD11B1,IL6,MMP9,NOX4,PTGS2	316 (24)
propylthiouracil		chemical drug		0.577	0.000122	FADS2,GAP43,KRT14,LAPTM5,LHB,MMP24,MYOCD,NEFM,NNMT,PCSK1,SFRP2,SLC2A5,SPINK1,ST6GAL1,STMN3,TRIB3
SUZ12	-0.12	enzyme		-1.109	0.000123	ACKR3,ANXA8,CALB2,DMRTA2,FLG,GATA6,H19,LAMC2,MMP7,PLCB4,POU5F1,TNFRSF11B	167 (7)
THZ531		chemical drug	Inhibited	-2.309	0.000123	CCNB3,COLEC12,DEPTOR,FKBP5,FOS,NKX3-1,NNMT,PPP2R2C,PTGER4,RGS17,SLC38A4,STEAP4
SMAD2/3/SMAD4 (complex)		complex		-0.266	0.000124	ACTA2,CDH2,COL1A2,IL11,MMP13,NOX4,SNAI2	127 (7)
PRC2 (complex)		complex		-0.192	0.000124	BMP2,CXCL1,CXCL8,FGFBP1,GATA6,IRF4,MMP7	214 (12)
C1QA		other		-1.671	0.000124	C3,C3AR1,C5AR1,CD274,F2R,IL6,MERTK	264 (11)
2'3'-cyclic guanosine monophosphate-adenosine monophosphate		chemical - endogenous mammalian		-1.328	0.000124	CCL20,CCL5,CIITA,CSF2,CYP1A1,IL6,ISG15	246 (15)
betulinic acid		chemical drug		1.821	0.000124	ABCA1,CXCL12,EREG,IL6,MMP9,NOX4,PTGS2	322 (27)
sunitinib		chemical drug		-0.862	0.000125	CDH2,CHST1,COL7A1,COL8A1,CYP1A1,HAVCR2,IL6,MMP9,PER1,PTGIR,SNAI2	257 (19)
phorbol 12,13-dibutyrate		chemical - endogenous non-mammalian	Inhibited	-2.401	0.000125	CSF2,CXCL8,FOS,GDNF,IL1RL1,IL33,IL6,NGF,PTGS2,SLC1A3,STX11	295 (20)
minocycline		chemical drug		1.062	0.00013	ATF3,CSF2,CXCL8,FOS,IL6,ITGAX,NGF,PTGS2,RGMA	254 (20)
nifedipine		chemical drug	Activated	2.156	0.00013	ABCA1,BMP2,DUSP4,FOS,IL6,NGF,POSTN,PTGS2,SERPINB2	276 (20)
buparlisib		chemical drug		0	0.00013	ADAMTS6,B4GALT1-AS1,C15orf48,CA9,ITGAX,MMP12,TRIM29,TRIM63
SNCA	-0.049	enzyme		-1.58	0.000134	APOE,CA12,CHAC1,CIITA,CTHRC1,DGKG,FABP4,GAP43,GDNF,GRIP2,IL6,ISG15,ITGAX,MMP1,MMP9,NCF2,NEFM,NPTX1,PDIA5,PLXNC1,PRKCG,PTGS2,RGMA,RSPO2,TMEM255A,TRIB3,TSC22D3	284 (15)
monooleylphosphatidic acid		chemical - endogenous mammalian			0.000134	ENPP2,EREG,HAVCR2
dienogest		chemical drug			0.000134	CXCL8,CYP19A1,PTGS2
EIF3C	-0.288	translation regulator			0.000134	CXCL8,IL6,MMP3	252 (12)
USP6	0.165	peptidase			0.000134	MMP1,MMP10,MMP9	194 (10)
SGO1	-0.202	other			0.000134	MMP3,MMP9,SNAI2
miR-425-3p (miRNAs w/seed UCGGGAA)		mature microRNA			0.000134	IGFBP4,MMP15,PDE4B
F9		peptidase			0.000134	IL6,MMP3,MMP9	132 (8)
SPRY4	-0.384	other			0.000134	CNN1,ISG15,MYOCD
etidronic acid		chemical drug			0.000134	ACP5,CSF2,FOS
prednisolone		chemical drug	Activated	3.197	0.000137	ALOX15B,APOE,BCL2L10,CEBPD,CYP1A1,EDNRA,FKBP5,IL6,KCTD12,KLF9,NLGN4X,NOTCH3,PTGS2,TNFRSF11B,TRIM63,TSC22D3,ZBTB16	284 (19)
PKD1	0.07	ion channel		1.604	0.000137	ACP5,ACSS1,CBS,CPM,FOSB,GLDN,HBEGF,IL1RL1,KLKB1,KRT18,NNMT,NRG1,PDE4B,RUNX2,SLC40A1,SLC7A11,TNFRSF11B	176 (7)
pyridoxine		chemical - endogenous mammalian	Activated	2.449	0.00373	C3,CCL5,CSF2,CXCL8,IL6,PTGS2
MSLN	0.389	other			0.000141	GATA6,IL6,MMP7,MMP9	161 (7)
MTF1	-0.092	transcription regulator		-0.775	0.000141	MMP12,MMP13,MMP3,MMP9
DEPTOR	0.743	other		1.103	0.000141	CCL20,CCL5,CDH2,CX3CL1	243 (11)
MAP3K2	-0.247	kinase		-1.988	0.000141	CCL20,CSF2,CXCL2,IL6	235 (12)
RASGRF1	-0.049	other		-1.987	0.000141	FOS,IL6,MMP3,MMP9	304 (23)
ELN	0.495	other			0.000141	IL6,MMP1,MMP12,MMP9	290 (23)
RAF1	0.003	kinase	Inhibited	-3.97	7.55e-10	ANKRD1,CSF2,DUSP4,FGFBP1,FOS,HBEGF,IER3,IL1R1,IL6,LHB,LIF,MMP1,MMP13,MMP3,MMP9,MT1F,NGF,PRSS3,PTGS2,PTHLH,SCNN1A,SERPINB2,TFPI2,TRAF1	274 (22)
indinavir		chemical drug		0	0.000141	CYP19A1,FABP4,MMP9,TRIM63	316 (24)
GSK2193874		chemical reagent		0.927	0.000141	ACTA2,CCL5,HBEGF,IL6	158 (7)
KDM3A	0.099	transcription regulator		-1.709	0.000142	ACTA2,FLNC,GDF15,IL33,MMP12,MMP9,NKX3-1	162 (6)
FYN	0.264	kinase		0.57	0.000142	ARC,FLG,FOS,GRIA1,IL6,IRF4,PTGS2	203 (21)
ISG15	-1.235	other		1.636	0.000142	COL14A1,COL15A1,COL1A2,COL7A1,FBLN2,ITGA11,MMP1
N-acetylsphingosine		chemical reagent	Inhibited	-2.565	0.000142	COL1A2,COL3A1,CXCL8,FOS,HSD11B1,MMP1,PTGS2	284 (22)
ZNF750	-0.368	transcription regulator		1.728	0.000143	CCL5,CXCL8,IFI44L,IL6,IRF4,IRF6,ISG15,LAMC2,PMAIP1	252 (14)
SGK1	0.133	kinase		1.874	0.000143	FABP4,GRIN2A,HBEGF,IL6,LIF,RUNX2,SCNN1A,SLC1A3,ZFP36	312 (18)
FGF (family)		group		-1.41	0.000144	FOS,IL6,MMP9,PER1,PTGS2,RUNX2	293 (24)
RASSF5	-0.466	other	Activated	2.449	0.000273	CCL5,CSF2,CXCL2,CXCL8,IL6,MMP9	213 (11)
EXT1	-0.171	enzyme		0.816	0.000144	CDH2,CEBPD,FABP4,FGF1,KLF15,SNAI2	177 (7)
carvedilol		chemical drug		1.367	0.000144	ACTA2,COL3A1,GAP43,IL6,MMP9,TNFRSF11B	315 (23)
RXR (family)		group		1.342	0.000145	ABCA1,ANGPTL4,APOE,CSF3,EFNB3,HBEGF,IL6,MMP1,MMP13,PDK4,PTGS2	309 (25)
FGFR1	-0.025	kinase		-0.569	0.000149	COL3A1,FGF1,FOS,HAS2,HGF,IL11,IL6,ITGA10,LIF,MMP1,MMP13,NRG1,PCSK1,PTGS2	288 (19)
prostaglandin A1		chemical - endogenous non-mammalian		-1.319	0.000149	CSF2,CXCL8,IL6,LPAR6,PTGS2	270 (17)
CACNA1C	0.093	ion channel			0.000149	ACTA2,COL14A1,COL8A1,POSTN,PTGS2	244 (12)
FFAR1		G-protein coupled receptor		1.342	0.000149	ACTA2,CYP1A1,FABP4,IL6,PPARGC1A	300 (26)
RBPJ	0.244	transcription regulator	Activated	2.054	2.47e-12	ACTA2,BMP2,CCL5,CIITA,CSF2,CSF3,CXCL12,CYP19A1,ENPP1,FADS2,FGF1,FGF18,FGF9,FOS,GDNF,HAS2,HGF,IL1RN,IL33,IL36B,IL6,IL7R,INHBA,LIF,MMP13,NGF,P2RY6,PTGIR,SNAI2,TMEM86A	295 (20)
SFTPD	-0.082	other		0.334	0.000149	CXCL2,MMP1,MMP12,MMP3,MMP9	301 (17)
ZYX	-0.206	other		-1.101	0.000149	FOS,ITGA5,MMP9,POU5F1,SNAI2	292 (20)
PD 169316		chemical drug		1.4	0.000149	ABCA1,BIRC3,PPARGC1A,PTGS2,TIMP3	277 (17)
PD 153035		chemical drug		1.432	0.000149	COL1A2,CXCL8,FOS,KRT14,PTGS2	287 (18)
W7		chemical reagent		1.264	0.000149	BIRC3,CXCL8,DUSP4,FOS,IL6	266 (19)
Y 27632		chemical drug	Activated	2.395	0.000151	ACTA2,ANKRD1,BMP2,FABP4,FOS,HAS2,IL6,MMP9,MYOCD,PTGS2	290 (21)
EML4-ALK		fusion gene/product		-1.479	0.000151	BMP2,CD274,COL3A1,CXCL8,IRF4,KRT14,MMP1,MMP10,NNMT,SERPINB2	249 (20)
RUNX1	-0.006	transcription regulator		-0.39	0.000156	ACTA2,ATF3,CD274,CD72,CDH2,COL1A2,CSF2,DEPTOR,IL7R,ISG15,MMP13,MMP7,NR4A3,PMAIP1,POSTN,RUNX2,SLC24A3,SPI1,ZBTB16	277 (18)
TYK2	-0.028	kinase		-0.412	0.000157	APOL6,C5AR1,CD274,CIITA,CMPK2,CSF3,ENPP2,ISG15,LBP,NCF2,PYCR1	204 (17)
SMAD1	0.13	transcription regulator		0.436	0.000162	ACTA2,COL1A2,CXCL2,GDNF,IL11,PTX3,RUNX2	167 (10)
RELA	-0.055	transcription regulator	Inhibited	-3.45	1.96e-23	ACTA2,AFP,ANKRD1,APOE,BIRC3,BMP2,C3,CBS,CCL20,CCL5,CD274,CIITA,COL1A2,CSF2,CX3CL1,CXCL1,CXCL2,CXCL3,CXCL5,CXCL8,CYP19A1,CYP1A1,FOS,FOSB,GDF15,HAS2,IER3,IL1RN,IL20RB,IL6,IL7R,IRF4,ISG15,KCNT2,KRT18,MMP1,MMP3,MMP7,MMP9,NFATC2,NNMT,NR4A3,PDE4B,PI3,PLA2G2A,PMAIP1,POU5F1,PTGER4,PTGS2,PTX3,RUNX2,SERPINB2,SHBG,SLC2A5,SPI1,TAC1,TFPI2,TNFRSF11B,TRAF1,TRPC6	294 (13)
YAP/TAZ (family)		group		0.152	0.000162	CD274,CIITA,IL6,ISG15,PSAT1,PTGS2,SLC7A11	191 (11)
ocifisertib		chemical drug		-1.798	0.000162	ARC,CBS,CXCL8,GPR183,IFI44L,IL6,PTGS2
dimethyl fumarate		chemical drug		1.2	0.000162	ACTA2,ACVRL1,BMP2,IL6,PTGS2,RUNX2,SLC7A11	241 (18)
SIN3A	-0.068	transcription regulator			0.000163	ACP5,CD274,COL1A2,CYP1A1,EPGN,MMP9,NEFM,PTGS2	201 (7)
temozolomide		chemical drug		-0.507	0.000163	CCL5,CDH2,CXCL8,IL6,MMP9,PMAIP1,SNAI2,SRPX	271 (20)
Pick1		other		0	0.000169	ANGPTL7,APLP1,APOE,C3,CDH2,FOS,FST,MERTK,MMP9,MYLK3,OXTR,PCSK1N,STRA6,TMEM184A,TMEM86A
ITGAM	-0.589	transmembrane receptor		0.263	0.00017	APOE,C5AR1,CCL5,CXCL8,IL6,PTGS2	281 (23)
deoxycorticosterone acetate/potassium chloride/sodium chloride		chemical reagent		-0.537	0.00017	CCL5,IL6,ISG15,NOX4,PTGS2,TIMP4	283 (20)
ZIC3		transcription regulator			0.00017	CSF2,CX3CL1,CXCL5,GATA6,IL33,IL36B
CARM1	0.093	enzyme		0.152	0.000173	ABCA1,C3,CSF3,DDIT4,FOS,IGFBP4,MMP13,PMAIP1,SPINK1	327 (23)
GUCY1B1	0.739	enzyme		1.51	0.000173	CD248,CDH2,COL3A1,COL5A3,FABP4,GUCY1B1,KRT18,PHGDH,SEPTIN4
MYOD1	0.287	transcription regulator		1.645	0.000173	ACSL5,ACTA2,ANKRD1,ENPP2,HAS2,LIF,LINC03099,MAFB,MMP1,MSC,NPTX1,POSTN,PPARGC1A,PRIMA1,RYR1,SEPTIN4,SNAI2	231 (10)
2-deoxyglucose		chemical drug		1.079	0.000181	C3,CCL5,CXCL8,DDIT4,FOS,IL6,ISG15,MMP13,POU5F1,PTGS2,SPI1	261 (13)
tanshinone II		chemical - endogenous non-mammalian	Activated	2.184	0.000182	ABCA1,ATF3,CCL5,CXCL1,CXCL8,FOS,IL6,MMP9	306 (25)
C/EBP (family)		group		0	0.000185	ADH1B,HGF,HSD11B1,IL6,MMP1,PTGS2,SCGB3A2	244 (12)
CAMK4	-0.1	kinase		-1.264	0.000185	ABCA1,ATF3,CCL20,FOS,FOSB,IL6,PPARGC1A	295 (23)
NOS3	0.13	enzyme		0.248	0.000185	ATF3,BMP2,COL3A1,CXCL12,IL6,MMP13,PTGS2	280 (21)
IRAK1	-0.077	kinase		-1.723	0.000185	ABCA1,CCL5,CDH2,CXCL8,IL6,MMP1,NFATC2	259 (20)
24-hydroxycholesterol		chemical - endogenous mammalian		1.52	0.000185	ABCA1,APOE,C3,CCL20,CCL5,IL6,STX11	294 (23)
lithium chloride		chemical drug	Inhibited	-2.209	0.000185	BMP2,CACNA1G,CDH2,FOS,GDF15,GDNF,NOTCH3,PER1,POSTN,POU5F1,PTGS2,PTX3	318 (23)
pirinixic acid		chemical toxicant		1.736	0.000186	ABCA1,ACSL5,ANGPTL4,APOE,C3,CCL5,CDH2,CXCL12,CXCL8,CYP1A1,FABP4,FADS2,HGF,IL1RN,IL6,LPL,MMP13,MMP9,PCK2,PDK4,PLA2G2A,PLEKHB1,PPARGC1A,PTGS2,TRIM63	274 (19)
FIBRIN (complex)		complex			0.000187	ACTA2,CNN1,CXCL8,IL6,KRT18	195 (12)
ATP6AP2	0.141	transporter		-0.284	0.000187	ACTA2,IL6,NOX4,PTGS2,SCNN1A	285 (20)
DEF6	0.132	other		-0.037	0.000187	CDH2,FOS,IL6,MMP9,SNAI2	302 (25)
TNFRSF18	1.368	transmembrane receptor		-0.039	0.000187	CXCL8,IL6,MMP9,PTGS2,TNFRSF9	297 (21)
PHGDH	0.734	enzyme			0.000187	ARC,CXCL1,CXCL8,MT-ATP8,SLC7A11	122 (7)
BIRC2	-0.418	enzyme		-0.064	0.000187	BIRC3,CSF3,CXCL1,CXCL8,IL6	196 (18)
ILKAP	-0.149	phosphatase		0.555	0.000187	IL6,IRF4,NR4A3,PPARGC1A,SPI1
TERF2IP	-0.148	other		0.2	0.000187	CXCL8,H19,HS3ST1,NNMT,TRABD2B
batimastat		chemical - protease inhibitor		0.487	0.000187	FABP4,HAVCR2,HGF,MMP1,MMP9	284 (20)
palbociclib		chemical drug		-1.126	0.000195	ATF3,CD274,CXCL1,IL6,ISG15,LIF,MMP3,MMP9,PER1,S100B,ZFP36	238 (14)
NFATC1	0.127	transcription regulator		-1.612	0.000195	ACP5,ATF3,CSF2,CYP1A1,IL33,IL6,MAFA,NOX4,PTGS2,SELL,SLC7A11	228 (13)
ADAM10	0.301	peptidase		-0.063	0.000198	ACTA2,C3,CDH2,CXCL12,DCLK1,FOS,GRIN2A,ICOSLG,INHBA,ITGA5,RGS4,TRIM9	284 (12)
FOXM1	0.093	transcription regulator		0.094	0.000198	ACTA2,CCL5,CDH2,CXCL12,FOS,IL1RN,IL6,ITGA5,MMP7,MMP9,MYOCD,POU5F1,PTCH2,SNAI2	283 (18)
H3c10		other			0.0002	GDNF,RUNX2,THY1,VGF
WNT16	0.421	other		-1.954	0.0002	ACTA2,ANKRD1,CNN1,MYOCD	275 (15)
Ces2a		enzyme		0	0.0002	ACTA2,COL1A2,FABP4,ITGAX
PI3	-0.801	other		0	0.0002	ACTA2,CDH2,CXCL8,SNAI2	159 (9)
MED16	0.039	transcription regulator		0	0.0002	ANGPTL4,MMP1,MMP13,MMP9	262 (14)
B4GALNT1	0.143	enzyme		-1	0.0002	C3,C3AR1,C5AR1,FOS
VEGFD	0.191	growth factor			0.0002	ADAM33,IL6,MMP12,PTGS2	287 (19)
SB 239063		chemical drug		1	0.0002	CSF2,CXCL8,HAS2,IL6	256 (17)
poly-L-lysine		chemical reagent	Inhibited	-2	0.0002	COL1A2,CXCL8,IL1RN,IL6	253 (19)
[D-Ala2,N-Me-Phe4,Gly5-ol]-Enkephalin		chemical reagent		-0.83	0.0002	CCL5,FOS,RGS4,THBS2	234 (18)
TNFRSF11B	-0.892	transmembrane receptor		0.581	0.0002	BMP2,IL11,IL6,MMP9,RUNX2,TNFRSF11B	297 (24)
NPY		other		0.169	0.000202	CBS,FKBP5,FOS,GAL,IL6,LPL,PER1,PPARGC1A	279 (23)
acetate		chemical - endogenous mammalian		0.788	0.000202	FABP4,GIPR,INHBA,KLF9,MYLK3,PLEKHG6,PPARGC1A,PRKCG
RET	0.285	kinase	Inhibited	-2.418	2.49e-10	CCL20,COL1A2,CSF2,CSF3,CXCL12,CXCL8,FOS,GDNF,HOPX,IL6,ING4,MMP1,MMP10,MMP3,MMP7,MMP9,PMAIP1,SELL,STC1,TIMP3,VGF	261 (17)
Z-LLL-CHO		chemical - protease inhibitor		1.231	0.000209	ATF3,BIRC3,CBS,CCL5,CLDN4,CXCL8,CYP1A1,DUSP4,FOS,HAS2,IER3,IL6,MMP1,MMP13,MMP9,NCF2,NOTCH3,NOX4,PMAIP1,PTGS2,RGS4,RUNX2,SNAI2	283 (19)
omeprazole		chemical drug			0.00021	CCL26,CNN1,CXCL12,CYP1A1,FOS,FST,WFDC1
PRKAG3	0.753	kinase			0.000214	ABCA1,ACKR3,ANGPTL4,ANKRD1,ITIH5,MAFA,PPARGC1A,RAMP1,SHISA2,SLC40A1,TMEM100,TSPAN8,ZFP36
HDAC2	-0.101	transcription regulator		-0.302	0.000214	ACTA2,COL1A2,COMP,CXCL8,EPGN,IL6,MMP10,MMP13,MMP7,MMP9,MYO1F,PTGS2,TRPC6	287 (18)
HAND2	0.123	transcription regulator		-1.131	0.000224	CALB2,COL1A2,COL3A1,IL11,IL6,NFATC2,PLA2G2A,PTGS2
SIRT1 inhibitor III		chemical drug		0.725	0.000224	CCL5,FADS2,IL6,MMP1,MMP13,PMAIP1,PPARGC1A,SLC7A11	286 (19)
NONO	0.008	transcription regulator		-0.653	0.000225	CCL5,CMPK2,EREG,GBP5,IFI44L,ISG15,NUPR1,PDE1B,PDE4B,PDE4C,PMAIP1,SECTM1
luteolin		chemical drug		0.955	0.000227	APOB,CYP19A1,CYP1A1,FOS,IL6,MMP1,MMP13,MMP9,PTGS2	309 (22)
TET2	0.09	enzyme		-0.707	0.000228	ANKRD1,ATF3,BMP6,C5AR1,CMPK2,FGL2,FOSB,IL1R1,IL6,IL7R,ITGAX,MMP13,NFATC2,NOTCH3,PPP2R2C,TRIB2,ZBTB16	229 (14)
dexamethasone phosphate		chemical drug	Activated	2.236	0.000232	DDIT4,IL6,LYVE1,PDK4,TNFRSF11B	229 (7)
zerumbone		chemical - endogenous non-mammalian	Activated	2.219	0.000232	BIRC3,IL6,MMP9,PTGS2,TRAF1	218 (12)
ADCY (family)		group			0.000232	CDH2,COL3A1,FOS,IL6,PER1	256 (20)
CCN4	0.25	other		0.223	0.000232	CDH2,MMP1,MMP9,RUNX2,SNAI2	290 (20)
HGS	-0.035	other		0.277	0.000232	CD274,FOS,IL6,PMP22,SCNN1A	293 (20)
RGS2	-0.363	enzyme	Activated	2.53	0.000139	CEBPD,CXCL12,FABP4,HBEGF,HSD11B1,LPL,MFSD2A,MKNK2,RARRES2,ST6GAL1	169 (7)
GPR37	-0.425	G-protein coupled receptor		-1.536	0.000232	ANKRD1,CDH2,CXCL1,CXCL5,IL6	327 (23)
fibric acid derivative		chemical drug		1.543	0.000232	APOB,FADS2,IL6,LPL,PDK4	260 (17)
bisindolylmaleimide iv		chemical drug		0.447	0.000232	CXCL8,FABP4,FOS,IL6,MMP13	318 (23)
nickel		chemical toxicant		-0.818	0.000232	CXCL8,FOS,IL1RN,NUPR1,POU5F1	286 (18)
HMGA1	-0.471	transcription regulator		0.85	0.000233	ACTA2,APOL6,COL1A2,FOS,H19,HS3ST1,IER3,IGFBP4,IL6,MMP9,MYEOV,MYO1F,PTGS2,SRPX	286 (20)
ACVRL1	0.631	kinase		-0.13	0.000234	CXCL12,CXCL8,GDF15,IL1RL1,LYVE1,MMP13	158 (7)
RIPK3	0.204	kinase		-1.746	0.000234	ACTA2,COL3A1,CXCL1,CXCL8,IL6,MMP12	298 (23)
tetrathiomolybdate		chemical drug		1.205	0.000234	ACTA2,CXCL8,IL6,MMP9,PTGS2,SLC7A11	282 (17)
TFAP4	0.28	transcription regulator		-0.563	0.000237	CDH2,CLDN4,FOS,GDF15,IRF6,LIF,PKP3
C3AR1	1.168	G-protein coupled receptor		0.487	0.000237	C3,CCL5,COL1A2,CSF3,CXCL8,IL6,KRT16	262 (16)
TXN	-0.409	enzyme		-1.877	0.000237	CXCL8,CYP1A1,FOS,IL6,MMP9,POU5F1,SELL	280 (22)
ADORA2A	1.008	G-protein coupled receptor		0.975	0.00024	ABCA1,COL3A1,FOS,HHIP,IL6,KCNB1,MMP9,NR4A3,PCSK1,PPARGC1A,PTGS2,TSC22D3	261 (19)
KLF5	-0.26	transcription regulator		-1.469	0.000241	ACTA2,CDH2,CEBPD,CGREF1,CXCL12,FGF18,FGFBP1,IL6,KRT18,MMP9,SNAI2	272 (16)
mir-181 (includes others)		microRNA		0.787	0.000248	CDH2,CXCL8,E2F5,GATA6,IL6,MMP13,PTGS2,RUNX2,TIMP3	298 (22)
RIGI	-0.167	enzyme	Inhibited	-2.478	7.35e-07	CCL20,CCL26,CCL5,COLEC12,CSF2,CXCL12,CXCL5,CXCL8,DUSP4,EGOT,IL11,IL6,ISG15,PMAIP1,PTGS2,TNFRSF11B	247 (16)
fenamic acid		chemical reagent	Inhibited	-2.157	0.000248	ADAMTS1,CAPN6,CDCP1,CLDN4,IER3,LAMC2,SELL,TSPAN8
E. coli B4 lipopolysaccharide		chemical toxicant	Inhibited	-2.297	0.00025	ARHGAP30,B3GNT5,CCL20,CCL5,CD274,CSF2,CSF3,CXCL8,FGL2,FOSB,HGF,IL1R1,IL1RN,IL33,IL6,PLA2G4A,PTGS2,STAB1	201 (14)
AICAR		chemical - endogenous mammalian		1.199	0.000258	ABCA1,ACTA2,CHST1,COL3A1,CSF2,HSD11B1,MMP9,PDK4,PPARGC1A,RUNX2,SHBG	317 (23)
1-palmitoyl-2-oleoylphosphatidyl-D-serine		chemical reagent			0.000263	CSF2,CSF3,IL6
FCGR2 (family)		group			0.000263	CCL5,CSF2,IL6	243 (18)
LEFTY2	-0.146	growth factor			0.000263	MMP3,MMP7,SCNN1A	111 (7)
glycitein		chemical drug			0.000263	IL6,MMP3,MMP9	231 (17)
KRT80	-0.072	other			0.000263	CDH2,MMP9,SNAI2	176 (7)
RUNX1-IT1	1.104	other			0.000263	CCL20,CSF2,IL6
FGF13	-0.269	growth factor			0.000263	HSPA6,MMP13,MMP9	111 (7)
SENP6	0.037	peptidase			0.000263	CD274,CXCL8,IL6	167 (9)
malvidin		chemical - endogenous non-mammalian			0.000263	IL6,MMP13,MMP9
EGTA acetoxymethyl ester		chemical reagent			0.000263	CXCL8,PTGS2,SERPINB2	157 (7)
propyl gallate		chemical toxicant			0.000263	CXCL8,PLA2G2A,PTGS2	215 (18)
ceruletide		biologic drug		-1.474	0.000264	CLDN4,IL33,IL6,KRT18,KRT19,NBL1,PPL,PTGS2,TAC1,YPEL3	230 (17)
IL27	0.287	cytokine		0.751	0.000267	ANGPTL4,CCL20,CCL5,CEBPD,CIITA,CSF2,CX3CL1,CXCL1,CXCL8,FOS,IL1RN,IL6,ISG15,PTGS2,S1PR1,SHBG	185 (11)
TO-901317		chemical reagent		1.926	0.000267	ABCA1,ACP5,ACSL5,APOD,APOE,C3,FABP4,FADS2,HSD11B1,HSD17B8,IGFBP4,IL6,LPL,MMP9,PTGS2,TIMP3	244 (17)
bromodeoxyuridine		chemical drug		-1.287	0.000268	CXCL8,IGFBP4,IL6,IL7R,INHBA,IRF4,ISG15	254 (16)
CALR	0.4	transcription regulator		0.686	0.000268	CDH2,COL1A2,COL3A1,ITGA5,LPL,PTGS2,SCNN1A	277 (18)
FBXL6	-0.238	enzyme		-0.928	0.000273	AFP,CD274,GLDN,IL33,ITIH5,MMP9	247 (7)
indican		chemical - endogenous mammalian		-0.842	0.000273	ACTA2,CA9,CD274,EGLN3,NOX4,PTGS2	313 (20)
CTF1	0.018	cytokine			0.000273	CEBPD,ENPP2,FOS,LBP,MMP1,SERPINA3	304 (19)
RIPK1	-0.063	kinase	Inhibited	-2.761	1.03e-06	AFP,CCL5,CSF2,CSF3,CXCL1,CXCL8,IL33,IL6,MMP12,MMP9,PMAIP1,SLC1A3	298 (22)
miR-186-5p (miRNAs w/seed AAAGAAU)		mature microRNA		1.664	0.000273	IL6,MMP1,MMP12,MMP3,MMP9,NEBL	158 (7)
bryostatin 1		chemical drug	Inhibited	-2.378	0.000273	BIRC3,CCL5,CXCL8,IL2RG,IL6,TRAF1	257 (16)
aprepitant		chemical drug	Activated	2.449	0.000273	C3,CXCL8,INHBA,PI3,TIMP3,XDH
irinotecan		chemical drug		-0.025	0.000273	CCL5,CLDN4,IL6,MMP9,PMAIP1,SNAI2	283 (22)
methyl-beta-cyclodextrin		chemical drug		0.842	0.000273	CXCL1,CXCL8,HAS2,IL6,PLA2G2A,POU5F1	264 (17)
N-acetylmuramyl-L-alanyl-D-isoglutamine		chemical - endogenous non-mammalian	Inhibited	-2.146	0.000274	ABCA1,CCL20,CCL5,CXCL8,FZD4,IL6,MMP9,PTGS2	261 (21)
6-mercaptopurine		chemical drug		-0.152	0.000275	CXCL8,FABP4,IL6,NR4A3	262 (19)
1L-6-hydroxymethyl-chiro-inositol 2-(R)-2-O-methyl-3-O-octadecylcarbonate		chemical drug		1.067	0.000275	GDF15,IL6,PTGS2,PTX3	269 (17)
PDGFR (family)		group			0.000275	ACTA2,EREG,HBEGF,POU5F1	272 (18)
NCT-80		chemical reagent		0.954	0.000275	CD274,CDH2,POU5F1,SNAI2	160 (7)
naringin		chemical - endogenous non-mammalian			0.000275	CXCL8,IL6,MMP9,TNFRSF11B	278 (18)
COLLAGEN ALPHA1 (family)		group		-1.981	0.000275	CDH2,IL1RN,MMP9,PTGS2	257 (18)
CXCL5	-3.23	cytokine		-0.106	0.000275	ACTA2,COL3A1,MMP1,PPARGC1A	269 (14)
regorafenib		chemical drug		-0.068	0.000275	ACVRL1,IL6,PTGS2,SNAI2	334 (25)
IL1R2	0.531	transmembrane receptor		1.934	0.000275	CCL20,CSF2,CXCL8,IL6	193 (16)
PIAS3	0.21	transcription regulator		0.152	0.000275	MMP13,MMP3,MMP9,SERPINA3	251 (17)
MAP3K20	0.145	kinase		-1	0.000275	CXCL2,CXCL8,IL6,PMAIP1	315 (23)
sodium phosphate		chemical drug			0.000275	ACP5,ACTA2,BMP2,RUNX2	179 (8)
noscapine		chemical drug		1.98	0.000275	BIRC3,MMP9,PTGS2,TRAF1	265 (14)
gambogic acid		chemical - endogenous non-mammalian	Activated	2	0.000275	BIRC3,MMP9,PTGS2,TRAF1	264 (16)
GROWTH FACTOR (family)		group		-0.762	0.000275	FOS,IL7R,PTGS2,SELL	227 (19)
onapristone		chemical drug		0	0.000275	ADAMTS1,HBEGF,PMP22,SCNN1A
2-aminopurine		chemical reagent	Activated	2.189	0.000284	CXCL1,CXCL8,IL6,ISG15,PTGS2	268 (22)
TRA2B	-0.183	other		0.179	0.000284	ANGPTL4,ANPEP,IL6,MMP13,RGS4
CCL3		cytokine		-1.446	0.000284	CCL20,CCR1,FOS,IL6,ITGA5	194 (17)
arecoline		chemical drug		0.64	0.000284	ACTA2,F2R,HIF1A-AS1,IL6,MAOA	166 (7)
KITLG	-0.238	growth factor		-1.546	0.000284	CDH2,CSF2,CX3CL1,CXCL12,CXCL8,F2R,FOS,IL11,IL1RL1,IL1RN,IL6,KLHL24,LAPTM5,LPL,PTGS2,SNAI2,TSC22D3	283 (20)
RAG2	-0.29	enzyme		0	0.000285	ANKRD1,CMTM8,CPA4,CSF2,GPR183,IL1RL1,IL33,IL6,ISG15,TP53I11	223 (11)
EHMT2	0.1	enzyme		0.816	0.000285	ABCA1,CDH2,CXCL12,IL6,PMAIP1,PPARGC1A,PPL,PTGS2,SCNN1A,SGK3	303 (20)
miR-30c-5p (and other miRNAs w/seed GUAAACA)		mature microRNA		-0.372	0.000286	ADAMTS15,ANPEP,CDCP1,COL1A2,COL8A1,IL6,KRT7,LIF,MAFA,NID1,NID2,RUNX2,SLC7A11
EBF1	0.053	transcription regulator		-0.022	0.000286	CCL5,CSF2,CXCL12,IL36B,IL6,MKNK2,PCK2,POSTN,PPARGC1A,PRKAG3,SFRP2,SGK3,SHC4	229 (13)
melatonin		chemical - endogenous mammalian		0.986	0.000288	ACP5,BMP2,CCL5,CSF2,CXCL8,CYP19A1,FOS,IL6,KRT19,MMP9,POU5F1,PTGS2,RUNX2,SLC7A11	311 (23)
PD173074		chemical reagent		1	0.000295	CYP19A1,GDNF,HOPX,KRT7,LHB,NUPR1,PAPPA2,SLC40A1,SPNS2
RIPK2	-0.061	kinase	Inhibited	-2.873	1.54e-06	ABCA1,CCL5,CMPK2,CXCL1,CXCL2,CXCL3,IFI44L,IL33,IL6,IL7R,ISG15,MAP3K7CL,PDE4B,PPARGC1A,TRAF1	316 (18)
CCN5	-0.487	growth factor		-1.89	0.000301	ACTA2,FABP4,ITGA5,KRT18,LAMC2,LPL,SNAI2	291 (17)
isoprenaline		chemical drug		-0.896	0.000301	ACTA2,FOS,MMP9,NGF,NR4A3,PER1,PLK2	313 (22)
MTDH	0.027	transcription regulator			0.000303	ACSL5,ACTA2,AFP,ANGPTL4,CDH2,CXCL8,CYP1A1,FADS2,FGF1,HPD,MMP9,NOX4,PMP22	307 (23)
JAK1/2 (family)		group		-0.707	0.000303	CA12,CIITA,DGKG,IL6,ISG15,NPTX1,PRKCG,RSPO2
TNFAIP3	-0.568	enzyme		1.402	0.000303	BIRC3,CCL20,COL1A2,CSF2,CXCL8,IL6,MMP9,NEK7	218 (12)
ALK	-0.217	kinase		-1.183	0.000303	CD274,CDH2,COL3A1,EGR4,FOS,NID1,POU5F1,SNAI2	318 (21)
CUX1	0.046	transcription regulator		0.721	0.000307	CCL5,CDH2,CXCL1,CXCL2,CXCL3,CXCL8,DUSP4,MMP7,SNAI2,TRIB3	302 (22)
methotrexate		chemical drug		-1.017	0.000315	ABCA1,C3,CCL5,CDH2,CXCL12,CXCL8,CYP19A1,DGKI,ENTPD3,GAP43,HSD11B1,IL6,LBP,LPL,PPARGC1A,PTGS2,RUNX2,SELENOP,SELL,TIMP3,TNFRSF11B	294 (14)
SFRP4	-0.967	transmembrane receptor		0.132	0.000316	APOB,CYP19A1,EREG,MMP13,PTGS2,SFRP2	227 (7)
RIPOR3	0.275	other	Activated	2.236	0.000689	COL6A3,DDIT4,ITGA10,ITGA11,ITGA5
22(R)-hydroxycholesterol		chemical - endogenous mammalian		0.383	0.000316	ABCA1,APOE,HAS2,HAS3,HSD11B1,LPL	252 (23)
GCG	0.287	other		-0.029	0.00032	ACKR3,CBS,CTH,FOS,FST,IGFBP4,ITIH5,MFSD2A,NCALD,NNMT,NR4A3,PDZK1,PPARGC1A,SUSD4	313 (23)
IFN BETA (family)		group		-0.759	0.00032	ATF3,C3AR1,CCL5,CD274,CEBPD,CMPK2,CXCL1,CXCL5,CXCL8,EREG,FKBP5,IL11,IL1RN,IL6,ISG15,MMP1,MMP9,SLC7A11	280 (14)
S100A6	-0.004	transporter	Activated	2.828	2.97e-07	ADAMTS1,ATF3,CCL20,CXCL2,CXCL8,HS3ST1,INHBA,STC1	218 (11)
alitretinoin		chemical drug		1.622	0.00032	ABCA1,APOD,CCL20,CPM,FABP4,FOS,IL6,ISG15,MMP1,MMP9,PMAIP1,PPARGC1A,STRA6	291 (21)
L-methionine		chemical - endogenous mammalian		-0.808	0.000321	ACTA2,AGTR1,DDIT4,IGFBP4,IL6,PCK2,PTGS2,SLC7A11,TRIB3	310 (25)
HDAC5	0.099	transcription regulator		1.755	0.000321	ACTA2,ARC,GAP43,LPL,MMP10,PLA2G4A,PMP22,PPARGC1A,RUNX2	276 (17)
benzo(a)pyrene		chemical toxicant		-1.505	0.000321	COL8A1,CYP1A1,EREG,FGF9,FOS,FST,HAS2,IER3,INHBA,MMP1,PRKCG,PTGS2,SFRP4,SNAI2,ST8SIA5,YPEL3	295 (18)
colistin		biologic drug		-1	0.00033	APOD,BMP6,FOS,HAVCR2,KHDRBS3,NRG1,PPP1R9A,RTN4RL1,ST3GAL6,TMEM100
S100a7a		other	Inhibited	-2	3.81e-05	CSF2,CXCL1,CXCL8,IL11	236 (11)
GW 4064		chemical toxicant		1.486	0.000334	ADH1B,APOE,MMP9,PCK2,PDK4,PPARGC1A,RARRES2,TRIB3	299 (23)
glucosamine		chemical - endogenous mammalian		1.927	0.000334	APOB,CXCL1,CXCL8,HAS2,IL6,MMP3,PLA2G4A,PTGS2	310 (22)
mir-145	-1.111	microRNA		-1.544	0.000338	ABCA1,ACTA2,CNN1,GATA6,IL6,MYOCD,POU5F1	329 (25)
AVP	0.287	other		-1.941	0.000338	ACTA2,ATF3,COL3A1,FOS,IL6,NGF,RUNX2	309 (24)
beta-galactosidase		group			0.000344	COL3A1,COL6A3,CXCL12,RGMB,SLIT2
S100A8		other	Inhibited	-2.94	1.16e-13	ACSS1,ADAMTS1,ATF3,CCL20,CD274,CPM,CXCL8,DDIT4,ENPP2,IL1RL1,IL33,IL6,ISG15,KLF15,MMP1,MMP13,MMP3,MMP7,MMP9,MYCT1,NR4A3,NRG1,PER1,POSTN,SCUBE1,TRIM63,VGF	291 (22)
PNO1	-0.306	other		-0.447	0.000344	CDH2,CXCL8,NOTCH3,PTGS2,SNAI2
CTR9	-0.001	other		0	0.000344	CXCL12,CYP1A1,GDF15,IGFBP4,TRIM29	211 (7)
PALMD	-0.375	other		-1.264	0.000344	BMP2,CCL20,CXCL2,IL6,RUNX2
BMP15		growth factor		-1.196	0.000344	CYP19A1,EREG,HAS2,PTGS2,PTX3	224 (13)
RLN2	-0.146	other		-0.709	0.000344	ACTA2,FOS,MMP1,MMP13,MMP3	292 (26)
ITGA2	-0.556	transmembrane receptor		-1.432	0.000344	CD274,CDH2,IL6,ITGA5,MMP1	293 (24)
GPX4	0.21	enzyme		0.277	0.000344	IL6,MMP1,PDIA5,PTGS2,SLC7A11	251 (13)
DMH1		chemical reagent		1.387	0.000344	ACTA2,CCL5,INHBA,PTGS2,RUNX2
ruxolitinib		chemical drug		1.465	0.000355	ADM2,CBS,CD274,CXCL1,CXCL8,IL6,ISG15,MT-ATP8,PSAT1,PTGS2	236 (17)
kanamycin A		chemical drug		-1	0.000355	APOD,BMP6,FOS,HAVCR2,KHDRBS3,NRG1,PPP1R9A,RTN4RL1,ST3GAL6,TMEM100
REST	-0.019	transcription regulator		1.476	0.000358	ATF3,CXCL12,GAP43,GRIN2A,KCNJ6,NEFM,NRXN3,PCSK1,POU5F1,S100B,SLC7A14,STMN3,TAC1
S100A9		other	Inhibited	-3.249	5.93e-15	ACSS1,ADAMTS1,ATF3,C3,CD274,CPM,CXCL8,DDIT4,ENPP2,IL1RL1,IL33,IL6,ISG15,KLF15,MMP1,MMP13,MMP3,MMP7,MMP9,MYCT1,NR4A3,NRG1,PER1,POSTN,SCUBE1,TNFRSF9,TRIM63,VGF	277 (22)
ZBTB16	3.88	transcription regulator		0.761	0.000358	BMP2,CD274,CSF2,DDIT4,F2R,ICOSLG,IL6,IL7R,IRF6,MMP9,PTGS2,RUNX2,SELL,TSC22D3,ZBTB16	283 (18)
OMA1	0.202	peptidase		1.698	0.000364	ALDH1L2,CHAC1,CTH,GDF15,PPARGC1A,PYCR1
miR-7a-5p (and other miRNAs w/seed GGAAGAC)		mature microRNA		-0.626	0.000364	FOS,MKNK2,NEFM,PELATON,SEPTIN3,SNAI2
FKBP5	0.878	enzyme		1.455	0.000364	FABP4,FKBP5,LPL,MAFA,PDK4,PPARGC1A	272 (18)
NGF (family)		group		-0.867	0.000367	ARC,DUSP4,FOS,MMP3,PPARGC1A,TAC1,THY1,VGF	283 (23)
CNR1	-0.409	G-protein coupled receptor		0.372	0.000368	APCDD1,APOE,BMP2,CA9,FOS,GDNF,IL6,MMP13,PTGS2,RGMA,S100B,SLIT2	275 (20)
amphotericin B		chemical drug			0.000368	CXCL8,GDNF,IL1RN,IL6	251 (15)
doramapimod		chemical drug		1.067	0.000368	CXCL5,HAS2,IL6,MMP13	230 (12)
SIRPA	-0.156	phosphatase		1.948	0.000368	CCL5,CSF3,CXCL8,IL6	246 (17)
SCGB1A1	-0.049	cytokine	Activated	2.413	4.56e-05	C3,CCL5,CXCL8,MMP9,PTGS2,SELL	305 (18)
NFKBID	-0.145	transcription regulator			0.000368	CDH2,CSF2,IL6,IRF4	271 (20)
withaferin A		chemical drug		-0.191	0.000368	CD274,IL6,PTGS2,RUNX2	316 (25)
CTNNB1/TCF (complex)		complex		0	0.000368	FGF9,MMP7,RUNX2,TNFRSF11B
mir-373		microRNA		1	0.000368	ANGPTL4,CXCL8,IL6,PTHLH	141 (3)
CAPN3	0.223	peptidase		-1	0.000368	CCL5,NCF2,NOX4,PTGS2	157 (7)
EDNRA	0.681	transmembrane receptor			0.000368	COL3A1,FOS,PTGS2,SELL	300 (22)
SMPD1	0.302	enzyme	Inhibited	-2.276	2.03e-07	ACTA2,CCL20,CCL26,CCL5,CSF3,CXCL1,CXCL2,CXCL8,IL6,MMP1,SLIT2	260 (15)
brusatol		chemical reagent	Activated	2	0.000368	CCL5,CXCL1,CXCL8,IL6	218 (12)
KAT5	-0.098	enzyme		1.796	0.000373	ADAMTS1,AFP,ALDH1L2,ARC,CHAC1,CTH,CXCL8,EREG,FST,IL6,OGN,PCK2,SLC6A9,VGF	187 (7)
MAPK7	-0.091	kinase		-0.149	0.000378	ADAMTS1,CDH2,CXCL8,IL6,MMP13,PTGS2,RUNX2,SERPINB2,STEAP4	284 (21)
IFN TYPE 1 (family)		group		-0.761	0.000378	CCL5,CX3CL1,CXCL8,IL6,ISG15,MMP9,XDH	215 (15)
pyridaben		chemical toxicant		-0.378	0.000378	CEBPD,DGKI,DMRTA2,EGR4,INHBA,LAMC2,STON2
TET3	0.039	enzyme		0.277	0.000382	ANKRD1,ATF3,BMP6,CCL5,CCR1,FOSB,KLF9,NOTCH3,PPP2R2C,SFRP4
IGF2BP3	0.058	translation regulator		-0.706	0.000382	CAMK2B,CDH2,FGF9,LAPTM5,NOTCH3,PKP3,PLA2G4A,POU5F1,TIMP3,ZBTB16
SHC1	0.251	other		1.387	0.000403	CDH2,CXCL1,FOS,FST,HS3ST1,KRT7,S1PR1,SHC4	242 (9)
TREM2	0	transmembrane receptor		0.795	0.000403	CCL20,FABP4,GRIA1,GRIN2A,IL6,ITGAX,LPL,PTGS2	318 (24)
NOTCH2	-0.048	transcription regulator		-1.078	0.00041	ACP5,ACTA2,ADGRD1,C3AR1,C5AR1,CNN1,IL6,IL7R,LHB	263 (15)
BMPR1A	0.023	kinase		-1.294	0.00041	CCL5,GDNF,HGF,IL11,IL6,INHBA,NKX3-1,PTHLH,PTX3,TAC1	291 (21)
SOS (family)		group			0.000412	COL16A1,FABP4,FOS,MAOA,MMP10,NPTX1,NRG1,PLK2,PMAIP1,PTGS2,RGMA,RIPK4,STX11,XDH	250 (19)
CD300LF		other		1.095	0.000414	CXCL8,IL1RN,IL6,MMP9,PCK2	220 (17)
bevacizumab		biologic drug		-0.447	0.000414	CDH2,COL3A1,CXCL12,PTHLH,SNAI2	317 (20)
TCF/LEF (family)		group		0.068	0.000414	CDX1,IL6,PTGS2,RUNX2,SNAI2	124 (6)
PKA CATALYTIC SUBUNIT (family)		group		1.452	0.000414	ABCA1,CXCL8,FABP4,GRIP1,PPARGC1A	271 (18)
MED12	0.062	transcription regulator		0.391	0.000414	ANKRD1,EREG,FKBP5,GDF15,LIF
mir-515 (includes others)		microRNA		1.372	0.000414	ANGPTL4,CDH2,CXCL8,IL6,PTHLH	193 (11)
P2RY2	-0.163	G-protein coupled receptor		-1.498	0.000414	CXCL8,GAP43,HAS2,PTGS2,SCNN1A	297 (20)
sphingosine-1-phosphate		chemical - endogenous mammalian	Inhibited	-2.159	6.92e-13	ACTA2,CCL5,CD274,COL3A1,CXCL8,ENPP2,EPHB1,FOS,GALNT15,GAP43,GATA6,HAS2,HSD11B1,IL6,IRF6,MMP9,NEFM,NOTCH3,PLA2G2A,PTGS2,RUNX2,S1PR1,SNAI2,TNFRSF11B	287 (22)
zinc pyrithione		chemical reagent	Inhibited	-2.213	0.000414	FOS,FOSB,MMP9,MT1E,MT1F	211 (7)
metyrapone		chemical drug		-1.387	0.000414	CXCL12,CYP1A1,FOS,IL6,PCK2	209 (12)
TPCA-1		chemical drug		1.471	0.000414	CX3CL1,CXCL8,IL6,MMP9,TRAF1	220 (13)
IL-27 (complex)		complex			0.000414	CD274,GBP5,PPARGC1A,PTGS2,STAB1	97 (5)
dapagliflozin		chemical drug		0.186	0.000418	ACTA2,COL3A1,CXCL8,ISG15,PCK2,TRIM63	291 (13)
ZBTB48	-0.029	transcription regulator		0.128	0.000418	ACKR3,CIITA,CPM,FOSB,MMP15,TMEM100
ASAH1	0.174	enzyme		-0.168	0.000418	CCL5,COL1A2,ELOVL7,ITGA5,NR4A3,RUNX2	256 (17)
H-7		chemical - kinase inhibitor		1.746	0.000418	COL1A2,FOS,ISG15,ITGA5,MMP1,MMP3	315 (19)
XAV939		chemical reagent		1.41	0.000423	CAMK2B,CD274,CDH2,COL1A2,COL7A1,RUNX2,TNFRSF11B	226 (8)
NKX3-1	-0.673	transcription regulator			0.000423	CA12,FKBP5,FOS,MMP9,POU5F1,RAMP1,STEAP1	305 (24)
NCOR1	-0.015	transcription regulator		1.706	0.000437	AFP,HAS2,ISG15,MMP9,NKX3-1,PDK4,PDZK1,PLA2G2A,PTGS2,SLC2A5,SPINK1	322 (25)
SPDEF	1.911	transcription regulator		-1.219	0.000442	BIRC3,CDH2,COL16A1,COL6A3,CXCL8,IL33,ITGA5,SNAI2	143 (7)
SPHK1	-0.282	kinase	Inhibited	-2.222	9.56e-06	ACTA2,BIRC3,CCL5,COL1A2,CXCL8,IL33,IL6,PTGS2,TRAF1	228 (17)
USF1	0.09	transcription regulator		1.412	0.000444	ABCA1,ACP5,CBS,CIITA,CYP19A1,HGF,P4HA1,PTGS2,SHBG
IL25	-1.83	cytokine		-1.086	0.000444	CCL5,CSF2,CSF3,CXCL8,FOSB,IL1RL1,IL33,IL6,IL7R	265 (16)
androgen		chemical drug		0.333	0.000444	ADAMTS15,APOD,BMP6,CA12,CDX1,FOS,INHBA,MMP9,NKX3-1,PTGS2,RUNX2,SFRP2,STEAP1	285 (22)
Asgr1		transmembrane receptor			0.000452	ABCA1,APOB,MMP9
Tle1		transcription regulator			0.000452	ATF3,FOS,NUPR1	201 (7)
ANKRD42	-0.224	transcription regulator			0.000452	CSF2,CSF3,IL6	157 (7)
RNF152	-0.511	enzyme			0.000452	CXCL1,CXCL8,IL6	228 (10)
CPXM1	0.853	peptidase			0.000452	COL14A1,COL15A1,COL16A1
nadifloxacin		chemical drug			0.000452	CSF2,CXCL8,IL6
HLA/DQ (complex)		complex			0.000452	CSF2,FOS,IL6	245 (15)
MUC2	0	other			0.000452	CXCL8,IL6,PTGS2
TPSD1		peptidase			0.000452	CXCL8,IL6,PTGS2	303 (23)
IL17B	-0.101	cytokine			0.000452	CSF3,IL6,MMP9	270 (15)
PROK1	0.287	growth factor			0.000452	CXCL8,IL11,PTGS2	208 (17)
IL18RAP	0.528	transmembrane receptor			0.000452	CXCL8,IL6,PTGS2	235 (18)
ISG20L2	0.032	enzyme			0.000452	CD274,HAVCR2,TNFRSF9
NKRF	-0.103	transcription regulator			0.000452	CCL5,CXCL8,PTGS2	186 (11)
trimethyltin		chemical reagent			0.000452	FOS,IL6,MMP9	149 (7)
phytoestrogen		chemical drug			0.000452	BMP2,LIF,SFRP2
gliotoxin		chemical toxicant			0.000452	BIRC3,CCL20,IER3	163 (8)
diazepam		chemical drug			0.000452	CXCL8,FOS,PER1	215 (19)
eugenol		chemical - endogenous non-mammalian			0.000452	CXCL8,IL6,PTGS2	247 (15)
SHP099		chemical reagent			0.000452	CXCL1,CXCL2,IL6	212 (7)
dBET6		chemical reagent			0.000452	DUSP4,ITPRIPL1,PDE4B
flavone		chemical - endogenous non-mammalian			0.000452	CXCL1,IL6,PTGS2	148 (7)
fenofibrate		chemical drug		1.476	0.000453	ACSL5,ANGPTL4,APOB,CDH2,CXCL8,CYP19A1,FABP4,FADS2,IL6,LPL,PCK2,PDK4,PDZK1,PPARGC1A,PTGS2,SLCO2B1,TRIM63	277 (22)
SIX1	0.213	transcription regulator		0.905	0.000466	CAMK2B,COL6A3,FST,HBEGF,LSP1,MYOM3,POSTN,REEP1,RYR1,SORBS1,THY1
KAT2B	0.044	enzyme		-0.393	0.000471	ABCA1,COL1A2,CSF3,CYP19A1,FOSB,ISG15,PTGS2	273 (19)
NR2F1	-0.082	ligand-dependent nuclear receptor		0.549	0.000471	CDH2,CYP19A1,GDF15,HGF,KRT14,LPL,POU5F1	226 (7)
SRC	-0.003	kinase	Inhibited	-2.675	1.83e-08	COL1A2,CSF2,CSF3,CXCL8,CYP1A1,F2R,FOS,HAS2,IL6,KRT18,LHB,MMP1,MMP9,POSTN,POU5F1,PTGS2,TFPI2	231 (14)
IGFBP5	-0.451	other		-1.664	0.000477	CD274,CDH2,NEK7,POSTN,RUNX2,TIMP3	285 (18)
MAP3K11	0.009	kinase		-1.387	0.000477	ACTA2,CXCL8,IL6,MMP7,PTGS2,SFRP2	216 (19)
GRN	0.205	growth factor		0.399	0.000478	APOE,C3,C3AR1,FOS,IL6,ITGAX,LPL,MERTK,MMP13,SLC24A3,SLC2A5,SLCO2B1,SPI1,STAB1	265 (15)
SRF	-0.142	transcription regulator	Inhibited	-3.794	2.73e-07	ACTA2,ANKRD1,ARC,ASB5,ATF3,BMP2,CCL5,CEBPD,CNN1,CPM,CTHRC1,E2F5,EGR4,FGF1,FOS,FOSB,FST,IL6,LIF,LPL,MMP9,MYOCD,NEBL,NFATC2,NOX4,PTGS2,RAMP1,SERPINB2	260 (20)
lonafarnib		chemical drug	Activated	2	0.000481	BIRC3,MMP9,PTGS2,TRAF1	258 (20)
NREP	-0.17	other		-0.218	0.000481	ACTA2,COL3A1,ITGA5,MMP9	137 (7)
LY96	0.193	transmembrane receptor			0.000481	CCL5,CXCL8,IL6,MMP1	267 (21)
IGHE	0	other			0.000481	CCL5,CSF2,IL6,ZFP36	308 (21)
HAPLN1	0.263	other		-1	0.000481	ABCA1,IL33,IL6,LIF
morin		chemical - endogenous non-mammalian		1.067	0.000481	MMP13,MMP3,MMP9,PTGS2	259 (16)
rebamipide		chemical drug		0.924	0.000481	CXCL8,IL6,MMP13,MMP9	277 (17)
auranofin		chemical drug			0.000481	C3,CXCL8,IL6,PTGS2	238 (16)
corticosteroid		chemical drug		1.526	0.000483	CXCL8,FKBP5,GAP43,IL1RN,IL6,MMP1,POSTN,SERPINB2	283 (17)
BTNL2	0	transmembrane receptor		1.414	0.000483	CSF2,FGL2,IL1RL1,IL6,ITIH5,SELL,XDH,YPEL2	173 (7)
ZBTB10	0.108	transcription regulator		-1.265	0.000491	CCL5,CD274,CX3CL1,CXCL3,CXCL5,IL1RN,IL6,IRF4,ISG15,LPL,NR4A3,PTGS2	174 (10)
PPP2CA	-0.198	phosphatase		0.718	0.000491	APOB,CCL5,CMPK2,CPM,CTH,GPR183,IL2RG,IRF6,ISG15,PRKCG,PTGS2,SELL	186 (15)
atractylon		chemical - endogenous non-mammalian	Activated	2.233	0.000495	ACTA2,CXCL8,IL6,MMP9,PTGS2	289 (17)
STAT3/STAT3 (complex)		complex	Inhibited	-2	6.32e-05	BIRC3,FOS,IL6,LBP,MAOA,SERPINA3,SPINK1,TIMP3
stearic acid		chemical - endogenous mammalian	Inhibited	-2.183	0.00531	ATF3,CXCL8,IL6,PPARGC1A,PTGS2	294 (26)
STING1	0.381	ion channel	Inhibited	-3.948	1.73e-15	C15orf48,CALB2,CCL20,CCL26,CCL5,CMPK2,COLEC12,CSF2,CXCL1,CXCL2,CXCL3,CXCL5,CXCL8,CYP1A1,DUSP4,HGF,HOPX,IFI44L,IL11,IL33,IL6,INHBA,ISG15,LIF,MMP1,MMP10,MMP12,MMP13,MMP3,RGS16,TNFRSF11B	286 (17)
ZBTB18	-0.292	transcription regulator		-0.218	0.000495	CAPN6,FST,LAMC2,SNAI2,STC1
NR2F6	0.047	ligand-dependent nuclear receptor			0.000495	CCL20,CXCL3,CYP19A1,IL33,LPL
coomassie brilliant blue G-250		chemical drug		0.447	0.000495	IL6,LIF,MMP9,NGF,PTGS2	209 (7)
SL 327		chemical - protease inhibitor		1.387	0.000495	ARC,CA12,DGKI,FOS,FOSB	283 (21)
FOXO4	0.473	transcription regulator		-0.895	0.000506	COMP,ELOVL7,FABP4,IER3,IL1R1,MAFA,MMP9,RUNX2,SELL,SESN3	179 (7)
ERBB3	0.131	kinase		1.159	0.000506	ACTA2,ADAM19,CXCL12,FBLN2,HAS2,HBEGF,NID1,PHGDH,PTGS2,TIMP3	317 (20)
KDM6A	-0.058	enzyme		0.295	0.000518	CD274,CDH2,CIITA,CSF2,GAL,GDNF,POU5F1,PPARGC1A,SNAI2	303 (17)
STK11	0.069	kinase	Activated	2.268	5.54e-09	ATF3,BMP2,CD274,COL3A1,CSF3,CXCL1,CXCL2,CXCL3,CXCL5,CXCL8,DOCK4,EREG,HHIP,IL33,IL6,LIF,MMP9,PCK2,PDGFRL,PHGDH,PLK2,PPARGC1A,PSAT1,PTGS2,PYCR1,SNAI2,TFPI2,TNFRSF9,TRIB3	314 (20)
CHI3L1	0.353	enzyme		-1.183	0.000518	ACTA2,ANPEP,COL16A1,CXCL8,MMP9,NNMT,PEG10,RGS20,TMEM158	175 (10)
FGF8	-0.696	growth factor		-0.369	0.000518	BMP2,CSF3,DLX2,RASD1,RTKN2,RTN4RL1,RUNX2,S100B,TNFRSF11B
mir-155		microRNA		-1.8	0.000519	ACTA2,AGTR1,CCL5,CDH2,CSF3,CXCL8,IL6,IRF4,MMP3,PTGS2,S1PR1,SPI1	262 (17)
PLAG1	0.067	transcription regulator		-0.128	0.000523	CHST1,CXCL5,FLNC,KRT19,LSP1,ROM1,TRAF1
CLEC11A	0.222	growth factor		-1	0.000523	CDH2,CXCL12,FOS,PMP22,RUNX2,SPI1,TAC1	229 (13)
RUNX3	-0.368	transcription regulator		1.195	0.000527	CAPN6,CIITA,CXCL8,FGF9,ITGAX,KHDRBS3,MMP9,REEP1,SLIT2,SNAI2,THY1
ZNF217	0.009	transcription regulator			0.000528	COL8A1,KRT18,NRXN3,RGS20,SHC4,ST3GAL6,ST6GAL1,STRA6
dimethyl itaconate		chemical reagent		0.873	0.000544	ATF3,CCL5,CSF2,IL1R1,IL6,ISG15	179 (9)
EED	-0.158	transcription regulator		-0.447	0.000544	GATA6,GDNF,MMP7,PTGS2,RUNX2,THY1	283 (21)
SUPT20H	0.009	other	Activated	2.414	1.35e-05	BIRC3,CSF2,CXCL8,IL6,IL7R,RUNX2	230 (13)
vitamin K3		chemical drug		0.218	0.000544	BMP6,CCL20,EGLN3,FOS,MMP9,NUPR1	302 (23)
NPC1	0.479	transporter		1.287	0.000549	ABCA1,APLP1,APOB,APOE,CCR1,ISG15,ITGAX,LPL,MERTK,MMP15,PTGS2,TMEM119	275 (22)
5-azacytidine		chemical drug		-1.206	0.000552	CCL26,CCL5,CDX1,CIITA,CXCL12,GDF15,HBEGF,INHBA,KRT18,KRT81,PMAIP1,PTGS2,TFPI2,THBS2	316 (24)
SMO	0.272	G-protein coupled receptor			0.000559	CA12,DLX2,ENPP1,FBLN2,HHIP,IL11,OGN,PTCH2,SHISA2	229 (7)
valproic acid		chemical drug		-0.911	0.00056	ACSS1,ATF3,C1QTNF6,CA12,CCR1,CYP19A1,CYP1A1,GAP43,GDNF,IL1RL1,IL6,LHB,MMP1,MMP13,NEFM,POU5F1,PPP2R2C,PTGS2,PTX3,RERG,SEL1L3,SELENOP,SGK3,SPI1,TSC22D3	340 (19)
RNASEH2B	0.05	other		1.938	0.000579	APOL6,CCL5,CMPK2,CXCL8,IFI44L,IL11,IL6,IRF4,ISG15,PTGS2	172 (10)
CYM-5541		chemical reagent			0.000579	CXCL8,SNAI2
9-ethyl-3-nitro-9H-carbazole		chemical reagent			0.000579	CXCL1,IL6
1alpha,20-dihydroxyvitamin D3		chemical - endogenous mammalian			0.000579	COL1A2,COL3A1
(20S,23)-dihydroxyvitamin D3		chemical - endogenous mammalian			0.000579	COL1A2,COL3A1
1R,20,23-trihydroxyvitamin D3		chemical - endogenous mammalian			0.000579	COL1A2,COL3A1
20S-hydroxyvitamin-d3		chemical - endogenous mammalian			0.000579	COL1A2,COL3A1
methyl 3-amino-5,6-dichloropyrazine-2-carboxylate		chemical reagent			0.000579	CXCL1,IL6
CAMKK (family)		group			0.000579	ABCA1,GRIA1
IKK inhibitor XII		chemical - kinase inhibitor			0.000579	CXCL1,CXCL8	217 (10)
chlorpyrifos-methyl		chemical toxicant			0.000579	CXCL1,IL6
MITOCHONDRIAL ETC 1 (complex)		complex			0.000579	MAOA,PPARGC1A
colestimide		chemical drug			0.000579	ABCA1,PCSK1
ATG3	-0.086	enzyme			0.000579	NNMT,RUNX2	157 (7)
Ro3582		chemical reagent			0.000579	BMP2,BMP6
AFAP1L2	-2.045	other			0.000579	CXCL8,IL6	275 (22)
PAR (family)		group			0.000579	CCL20,IL6
lynestrenol		chemical drug			0.000579	ABCA1,APOE	171 (7)
TPX2	-0.014	other			0.000579	MMP3,MMP9	173 (6)
KCNA1	0.507	ion channel			0.000579	KCNB1,SLC7A11
ZNF410	0.002	transcription regulator			0.000579	MMP1,SERPINB2
GPR32	0	G-protein coupled receptor			0.000579	CXCL8,IL6	149 (7)
TMEM9B	0.062	other			0.000579	CXCL8,IL6	157 (7)
ADCY1	-0.023	enzyme			0.000579	ABCA1,GRIA1
12-hydroxyeicosapentaenoic acid		chemical - endogenous mammalian			0.000579	CXCL1,CXCL2
RIN1	-0.125	other			0.000579	CD274,GRIA1
NSC117079		chemical reagent			0.000579	FGF18,KRT19
MLS000389544		chemical reagent			0.000579	PCK2,PDK4
bimekizumab		biologic drug			0.000579	CXCL8,IL6
malolactomycin D		chemical - endogenous non-mammalian			0.000579	MMP13,MMP9	276 (15)
methylprednisolone acetate		chemical drug			0.000579	MMP13,PTGS2
SF 6847		chemical toxicant			0.000579	CXCL8,MMP13	211 (7)
2,8-dihydroxyquinoline		chemical - endogenous non-mammalian			0.000579	CYP1A1,IL6
Ac-DEVD-CHO		chemical reagent			0.000579	CIITA,FOS	147 (7)
tegaserod		chemical drug			0.000579	FOS,TAC1	187 (12)
psilocybin		chemical drug			0.000579	IL6,PTGS2
tetrahydropalmatine		chemical - endogenous non-mammalian			0.000579	CXCL8,PTGS2
colchicine		chemical drug		-1.849	0.00058	ACTA2,ATF3,FOS,GAP43,NGF,PTGS2,PTHLH	316 (20)
1-palmitoyl-2-oleoylphosphatidylserine		chemical - endogenous mammalian		-1.98	0.000586	BMP2,CSF2,CSF3,IL6,LIF	103 (6)
JUN/JUNB/JUND (family)		group			0.000586	C3,COL7A1,FOS,IL6,MMP1	226 (12)
salinosporamide A		chemical drug	Activated	2	0.000586	ATF3,BIRC3,MMP9,PTGS2,TRAF1	213 (8)
LRPAP1	0.036	other		1.522	0.000586	ACTA2,CXCL8,IL6,LPL,PTGS2	305 (21)
NPC2	0.226	transporter		0.692	0.000586	BMP2,IL6,PLA2G4A,PTGER4,PTGS2	272 (17)
ferric ammonium citrate		chemical drug	Inhibited	-2.186	0.000586	BMP6,C3,IL6,MMP13,NR4A3	55 (5)
TAC1	-2.419	other	Inhibited	-2.898	2.43e-07	CSF2,CXCL8,FOS,FOSB,IL1RN,IL6,MAFB,NEFM,NGF,PTGS2,SERPINB2,TAC1,TNFRSF11B	231 (12)
tosylphenylalanyl chloromethyl ketone		chemical - protease inhibitor	Activated	2.226	0.000586	BIRC3,CDH2,CXCL8,IL6,PTGS2	293 (22)
buthionine sulfoximine		chemical drug	Inhibited	-2.207	0.000586	CD274,FOS,HBEGF,MMP1,PTGS2	270 (20)
SERPINE2	0.054	other		0.97	0.000617	CCL20,CCL5,CSF2,IL6,MMP1,MMP9	265 (14)
CH25H	0.509	enzyme		-0.816	0.000617	CXCL1,CXCL5,FADS2,IL1R1,IL6,S100B
ACE2	-0.049	peptidase		1.664	0.000617	ACTA2,CCL5,IL6,MMP9,NOX4,PTGS2	243 (21)
NTRK3	-1.191	kinase		-0.051	0.000617	BIRC3,IL11,KRT19,POU5F1,SNAI2,THY1	262 (18)
chloropromazine		chemical drug			0.000617	FADS2,FGFBP1,FOS,NR4A3,SERPINA3,TSC22D3	208 (7)
pilocarpine		chemical drug		-0.984	0.000617	C3,FOS,FOSB,GDNF,NGF,PDK4	210 (7)
15-epi-lipoxin A4		chemical - endogenous mammalian		1.103	0.000617	C5AR1,CXCL8,IL6,THY1	189 (14)
desoxycorticosterone		chemical - endogenous mammalian		-0.317	0.000617	FOS,MMP12,NOX4,PTGS2	257 (14)
triclosan		chemical drug	Inhibited	-2	0.000617	ACTA2,FOS,IL6,NCF2	292 (13)
CXCL10	0.287	cytokine		-1.966	0.000617	CD274,FOS,IL6,MMP9	319 (23)
ALKBH1	-0.137	enzyme		0.812	0.000617	ACTA2,BMP2,CNN1,RUNX2
AGK	-0.164	kinase		-1	0.000617	COL1A2,COL3A1,IL6,POU5F1	292 (20)
mir-379 (includes others)		microRNA		0.581	0.000617	BMP2,BMP6,CDH2,SNAI2
miR-132-3p (and other miRNAs w/seed AACAGUC)		mature microRNA		1.067	0.000617	C3,GRIA1,GRIN2A,MMP9	194 (7)
DNAJB6	-0.022	transcription regulator		-0.218	0.000617	CDH2,KRT18,SNAI2,VGF	156 (7)
HECTD2	0.018	enzyme		-0.152	0.000617	CCL5,IL1RL1,ITGA5,PTGS2
SMAD2/3/4 (family)		group		-0.152	0.000617	ACTA2,CDH2,NOX4,SNAI2	224 (7)
BCL10	-0.222	transcription regulator		-1.995	0.000617	CCL5,CSF2,CXCL8,IL6	176 (16)
AP20187		chemical reagent			0.000617	CCL5,CSF3,FOS,PTGS2	245 (20)
NO 1886		chemical drug		1.067	0.000617	CHST1,CYP1A1,LPL,PTGS2
rosmarinic acid		chemical - endogenous non-mammalian		1.954	0.000617	ACTA2,CXCL8,IL6,PTGS2	291 (22)
fenretinide		chemical drug		0.972	0.000628	ANKRD1,ATF3,IL6,MMP9,NCF2,PMAIP1,PTGS2,TRAF1	237 (13)
tetrodotoxin		chemical drug		0	0.000632	ADAM19,AMIGO2,ARC,CNTN3,GRIA1,GUCY1A1,PDE4B,PPARGC1A,PTGS2,TAC1,THY1	305 (21)
EIF4EBP1	0.242	translation regulator		1.592	0.000642	CCL5,CEBPD,IL1RN,IL6,PPARGC1A,PTGS2,SERPINB2	264 (22)
APOA1	-0.164	transporter		1.221	0.000642	ABCA1,APOE,ATF3,IL6,PPARGC1A,PTGS2,XDH	282 (22)
carbon monoxide		chemical - endogenous mammalian		1.746	0.000642	CSF2,CXCL12,GDNF,HGF,IL6,NCF2,PTGS2	257 (17)
ATG7	0.049	enzyme		0.772	0.00066	ACTA2,APOE,CDH2,CMPK2,COL1A2,CXCL8,FLG,IL6,SNAI2,TET1	248 (18)
let-7a-5p (and other miRNAs w/seed GAGGUAG)		mature microRNA		-0.569	0.000667	ACTA2,ADAMTS15,CDH2,COL1A2,COL3A1,COL8A1,FADS2,IL6,KRT19,MMP9,NID1,NID2,PTGS2,SEPTIN3	302 (20)
SERPINA6	0.632	other			0.000669	ABCA1,APOE,BMP2,F2R,GPC4,HHIP,HSD11B1,MMP7,NBL1,PDE4B,PDE4C,PLCB4,SFRP2	319 (11)
P70 S6K (family)		group		0	0.000689	CDH2,GAP43,ICOSLG,NOX4,RUNX2	177 (7)
shikonin		chemical drug		-0.447	0.000689	ABCA1,ACTA2,CCL5,CXCL8,MMP13	345 (21)
LPIN1	0.352	phosphatase		-1.154	0.000689	APOE,FABP4,IL6,PPARGC1A,PTGS2	302 (21)
taurochenodeoxycholate		chemical - endogenous mammalian	Inhibited	-3.9	1.46e-14	ANPEP,APOD,CCL5,CST1,CXCL3,CXCL5,CXCL8,EFNB3,EPHB1,EREG,IL6,IL7R,MASP1,MMP1,PLXNC1,PRSS3,RSPO2,SLCO5A1,STC1	238 (13)
PIEZO1	-0.098	ion channel		-1.498	0.000689	ACTA2,CDH2,COL3A1,IL6,MMP9	300 (21)
NFATC4	0.31	transcription regulator			0.000689	ACP5,COL3A1,FABP4,FST,TRPC6	55 (3)
ZIC1	0.084	transcription regulator			0.000689	APOE,CSF2,CX3CL1,CXCL5,IL36B
MC4R	-0.53	G-protein coupled receptor		-0.218	0.000689	FOS,GRIA1,IL6,PMAIP1,PPARGC1A	313 (25)
TAF4B	-0.147	transcription regulator			0.000689	FST,IER3,INHBA,MMP13,ZBTB16
MST1R	0.022	kinase		-1.982	0.000689	ACTA2,CCL5,CSF2,FOS,POU5F1	303 (22)
oxazolone		chemical reagent	Inhibited	-2.236	0.000689	CCL20,IL6,NGF,SLIT2,TAC1
fucoidin		chemical drug	Activated	2.219	0.000689	CCL5,CXCL12,CXCL8,IL6,ISG15	245 (18)
AKT inhibitor VIII		chemical reagent		0.128	0.000697	HAS2,IL6,IL7R,PPARGC1A,S1PR1,SELL	255 (17)
MEX3A	0.508	other		-1.633	0.000697	ABCA1,ANGPTL4,DCLK1,IGFBP4,PDK4,PPARGC1A
columbamine		chemical - endogenous non-mammalian		0	0.000697	CXCL12,GNAT2,LIF,NBL1,PEG10,SNAI2
lipid A		chemical toxicant		-1.287	0.000709	ABCA1,C3,CCL5,CSF3,CXCL8,IL6,ITGA5	200 (18)
ganglioside GM1		chemical - endogenous mammalian			0.000711	NGF,PTGS2,TAC1	174 (7)
GPR176	0.01	G-protein coupled receptor			0.000711	ACTA2,CDH2,SNAI2
Y-320		chemical reagent			0.000711	CXCL2,CXCL3,CXCL8
ibudilast		chemical drug			0.000711	GDNF,IL6,NGF
Pla2g5		enzyme			0.000711	COL1A2,COL3A1,PTGS2	148 (13)
A1BG	0.325	other			0.000711	ATF3,FOS,NUPR1
patulin		chemical toxicant			0.000711	ATF3,CYP1A1,IL6
ZNF714	-0.069	other			0.000711	COL8A1,STRA6,TIMP3
SLC2A11	0.027	transporter			0.000711	FABP4,IL6,PPARGC1A	299 (24)
SLC2A10	0.272	transporter			0.000711	FABP4,IL6,PPARGC1A	299 (24)
MAP3K21	-0.376	kinase			0.000711	CXCL1,CXCL8,IL6	173 (9)
ADI PEG20		biologic drug			0.000711	CXCL2,CXCL3,CXCL8
parathyroid hormone-related protein		biologic drug			0.000711	BMP6,FOS,MMP13
ACSL1	-0.005	enzyme			0.000711	ABCA1,IL6,MMP9	301 (23)
PPP4C	0.148	phosphatase			0.000711	CCL5,IL6,ISG15	189 (16)
SAP30	-0.034	transcription regulator			0.000711	ADM2,NOTCH3,PDGFD
PSMC3IP	-0.28	transcription regulator			0.000711	C3,CEBPD,FABP4
CANX	-0.036	other			0.000711	ABCA1,ITGA5,NOX4
GLP1R		G-protein coupled receptor			0.000711	ABCA1,FOS,IL6	212 (17)
FARNESYL TRANSFERASE (complex)		complex			0.000711	HBEGF,IL6,MMP7	247 (7)
IL17D	0.287	cytokine			0.000711	CSF2,CXCL8,IL6	244 (11)
mecamylamine		chemical drug			0.000711	CD274,FOS,IL6	271 (20)
arginine methyltransferase inhibitor-1		chemical reagent			0.000711	ACTA2,PPARGC1A,PTGS2	131 (7)
retinaldehyde		chemical - endogenous mammalian			0.000711	BMP2,IL6,PTGS2	196 (7)
palmitoyl-Cys((RS)-2,3-di(palmitoyloxy)-propyl)-Ala-Gly-OH		chemical reagent			0.000711	CXCL8,IL6,PTGS2	196 (15)
nitrofurantoin		chemical drug		-0.093	0.000721	ADAMTS1,APOE,C3,CAPN6,IER3,IL6,KRT19,LBP,MMP12,SELENOP,SERPINA1,TIMP3
levothyroxine		chemical - endogenous mammalian		0.728	0.000742	ACP5,APOE,FOS,GDF15,IGFBP4,LHB,SFRP2,SSTR5	292 (24)
N-Ac-Leu-Leu-norleucinal		chemical - protease inhibitor		1.489	0.000742	ABCA1,APOB,CXCL8,CYP19A1,FABP4,IER3,PTGS2,RUNX2	296 (19)
ORAI1	0.102	ion channel		-1.762	0.000751	ACP5,GDNF,IL1RL1,IL33,IL6,NGF,S1PR1,SLC1A3,STX11	320 (16)
IL4R	0.132	transmembrane receptor		-0.816	0.000751	ARC,FLG,GRIN2A,IL6,ITGAX,PPARGC1A,RUNX2,SEZ6L2,TIMP4	284 (21)
2-amino-5-phosphonovaleric acid		chemical - other		1.161	0.000753	ADAM19,ADAMTS1,ARC,CX3CL1,DACT2,FOS,FOSB,ICOSLG,NR4A3,PMAIP1,PTGS2	230 (18)
L-cysteine		chemical - endogenous mammalian			0.000778	CBS,CXCL8,FOS,PCK2
PLC (family)		group			0.000778	CXCL8,FOS,PTGS2,TNFRSF11B	232 (21)
lurbinectedin		chemical drug		-0.152	0.000778	ATF3,PKP1,PLK2,SFRP2
taurocholic acid		chemical - endogenous mammalian	Inhibited	-3.839	5.64e-16	ANKRD1,ANPEP,APOD,ATF3,CCL5,CST1,CXCL3,CXCL5,CXCL8,EFNB3,EPHB1,EREG,IL6,IL7R,MASP1,MMP1,PCSK1,PLXNC1,PRSS3,PTGS2,RSPO2,SLCO5A1,STC1	312 (24)
P2RX4	0.395	ion channel		-1	0.000778	COL3A1,IL6,MMP3,MMP9	249 (16)
TACR1	-0.853	G-protein coupled receptor			0.000778	FOS,IL6,PTGS2,TAC1	277 (21)
YY2	-0.19	transcription regulator			0.000778	CSF2,FOS,POU5F1,TET1
NCR2	0.287	transmembrane receptor		-1.982	0.000778	CCL20,CSF2,NR4A3,PTGS2
mito-TEMPO		chemical reagent		0.686	0.000778	ACTA2,IL6,PPARGC1A,PTGS2	261 (23)
icariin		chemical drug		1.96	0.000778	COL1A2,IL6,PTGS2,RUNX2	205 (13)
montelukast		chemical drug		1.929	0.000778	ANPEP,CD274,CXCL8,IL6	235 (11)
indirubin		chemical drug		0.655	0.000778	BIRC3,CYP19A1,CYP1A1,MMP9	162 (11)
N-(3-oxododecanoyl)-homoserine lactone		chemical reagent		-0.916	0.000778	CSF2,CXCL8,IL6,PTGS2	247 (13)
mevastatin		chemical drug		0.493	0.000778	ABCA1,ADAMTS1,APOE,PTGS2	223 (18)
latrunculin B		chemical reagent			0.000778	ACTA2,CNN1,FOS,MYOC	229 (12)
clenbuterol		chemical drug		-0.666	0.000778	CXCL1,IL1RN,NGF,PPARGC1A	162 (8)
TGAL copolymer		biologic drug			0.000778	CCL5,CXCL8,IL1RN,NRG1	207 (15)
S-nitroso-N-acetyl-DL-penicillamine		chemical reagent		-0.168	0.000781	CD274,CXCL12,CXCL8,GAP43,PMAIP1,PPARGC1A,PTGS2	263 (19)
heme		chemical - endogenous mammalian		1.432	0.000781	CCL5,CSF2,CSF3,IL6,LIF,PER1,PPARGC1A	254 (17)
ACVR1	-0.078	kinase			0.000786	FNDC1,GDNF,HHIP,IL33,OGN,PTX3	49 (4)
RARRES2	-0.863	transmembrane receptor		0.281	0.000786	CCL5,CD274,CDH2,CYP19A1,IL6,KLF15	324 (22)
PAX1	-0.571	transcription regulator		0.816	0.000786	FLG,IRF6,KRT14,KRT7,PPL,THY1
stallimycin		biologic drug		-1.709	0.000786	CXCL8,IL6,IL7R,INHBA,IRF4,ISG15	169 (9)
INPP5D	-0.442	phosphatase		1.94	0.000798	ACTA2,CACNA2D3,COLEC12,CXCL8,IL1RN,IL6,KBTBD11,NCF2,NR4A3,SEPTIN3,ZBTB16	217 (21)
ACOX1	0.043	enzyme		-1.508	0.000798	ADAMTS1,CXCL12,FABP4,HPD,HSD11B1,LPL,NUPR1,PDK4,SLC4A4,SLCO2B1,TRIB3	179 (7)
zeaxanthin dipalmitate		chemical - endogenous non-mammalian		0.302	0.000798	ADAMTS1,ATF3,CEBPD,COL5A3,FOSB,GNAT2,HAVCR2,KRT18,LIF,NUPR1,ZFP36
KMT2A	0.066	enzyme		-0.513	0.000801	ACTA2,ADM2,CD274,DEPTOR,IGFBP4,MYCT1,PDGFD,RGS4,TET1,ZMAT4	202 (11)
NUCLEAR FACTOR 1 (family)		group			0.000806	CIITA,CYP1A1,GUCY1B1,HGF,SERPINA3
LUCAT1	-0.905	other		-0.447	0.000806	CLDN4,IER3,NOTCH3,PDK4,PTGS2
taurodeoxycholic acid		chemical - endogenous mammalian	Inhibited	-3.9	7.49e-13	ANPEP,APOD,CCL5,CST1,CXCL3,CXCL5,CXCL8,EFNB3,EPHB1,EREG,IL6,IL7R,MASP1,MMP1,PLXNC1,PRSS3,RSPO2,SLCO5A1,STC1	291 (24)
TF	0.784	transporter		-1.457	0.000806	CCL5,CX3CL1,CXCL8,IL6,MAFA	342 (25)
MAPK11	0.327	kinase		-0.391	0.000806	ACP5,FOS,IL6,PPARGC1A,PTGS2	250 (23)
NT5E	0.102	phosphatase		-1.093	0.000806	CDH2,COL3A1,IL6,MMP13,MMP9	246 (20)
tomatidine		chemical - endogenous non-mammalian		0.651	0.000806	ACP5,FOS,MMP9,PPARGC1A,SLC6A9	245 (11)
MAK683		chemical drug	Inhibited	-2.206	0.000806	BMP6,CXCL12,IL6,MMP1,MMP10
glyoxylic acid		chemical - endogenous mammalian			0.000806	C5AR1,CCL5,IL6,ISG15,TRAF1	189 (7)
EIF2AK2	-0.227	kinase		-1.928	0.000806	ATF3,CEBPD,CXCL8,EGOT,FOS,IL6,ISG15,MMP9,NNMT	243 (18)
MAPT	-0.05	other		0.305	0.000819	AMIGO2,ATF3,C3,C3AR1,CD274,ELOVL7,FLNC,FOS,GALNT15,GAP43,GPM6B,GRIN2A,GUCY1B1,IL1RN,IL6,ISG15,ITGA5,ITGAX,LPL,MMP13,MMP9,PKP3,PTX3,RARRES2,S100B,SEPTIN3,SLC1A3,STEAP4,THY1,TRIB3	285 (15)
Gstp1 (includes others)		enzyme			0.000844	B3GNT5,CBS,FKBP5,GRIN2A,KRTAP2-3/KRTAP2-4,LYVE1,MMP7,PER1,SFRP2,SLC7A11,SUSD4,TSC22D3
dasatinib		chemical drug		0.557	0.000853	ANKRD1,BIRC3,CCL5,CD274,CEBPD,COL1A2,DUSP4,FAXDC2,PPARGC1A,TNFRSF9	312 (18)
PRKAA (family)		group		0.478	0.000859	FKBP5,HSD11B1,IL6,LHB,NCF2,PMAIP1,PPARGC1A	270 (24)
SIAH2	0.179	transcription regulator			0.000859	C3,CD274,EGLN3,FABP4,FGF1,MMP12,MMP19
clofibrate		chemical drug		1.416	0.000865	ABCA1,CD274,CXCL8,CYP1A1,IL1RN,IL6,PLEKHB1,PTGS2,SLCO2B1	336 (28)
RNF187	0.227	enzyme		0	0.000873	ATF3,CXCL1,DLX2,DUSP4,HBEGF,IL6,PMAIP1,ZFP36	246 (11)
TBK1	0.087	kinase	Inhibited	-2.036	0.00225	ACTA2,CCL5,CMPK2,CXCL8,FGL2,IL6,INHBA,ISG15,PTGS2	225 (15)
(+)-MK-801		chemical drug		-0.252	0.000873	ARC,FOS,FOSB,IL6,PTGS2,RUNX2,SELL,TAC1	308 (25)
mir-8 (includes others)		microRNA		1.237	0.000875	ACTA2,ADAMTS1,AFP,ATF3,BMP2,CDH2,IL6,KRT19,MMP1,PMAIP1,PTHLH,SNAI2,YPEL2,ZFP36	294 (25)
TBX5	0.52	transcription regulator	Inhibited	-2.359	6.1e-07	ANKRD1,CCL20,COL1A2,COL3A1,CXCL2,CXCL8,IL11,IL6,NFATC2,PLA2G2A,POSTN,PTGS2	255 (17)
letrozole		chemical drug		-0.742	0.000883	CD274,CXCL12,CYP19A1,IL6,LIF,RARRES2	310 (20)
ZFTA-RELA		fusion gene/product		-0.816	0.000883	BMP2,CX3CL1,IL1RN,IL6,LSP1,PTGS2
concanavalin a		chemical drug	Inhibited	-2.353	0.000893	CSF2,CSF3,CXCL8,FADS2,IL1RN,IL6,IRF4,MMP9,NFATC2,NGF,PTGS2	260 (16)
folic acid		chemical - endogenous mammalian		-1.035	0.000893	ACTA2,CCL5,COL3A1,CYP1A1,HGF,IL11,IL6,MMP9,NOX4,PPARGC1A,PTHLH	291 (20)
TCR (complex)		complex	Inhibited	-2.803	0.000477	APOD,APOE,BIRC3,CCL5,CCR1,CSF2,CXCL8,CYTIP,FOS,IFI44L,IL1RL1,IL6,IL7R,IRF4,ISG15,NFATC2,PMAIP1,SELL,SERPINA3,TNIP3,TSC22D3	272 (18)
TEAD2	0.24	transcription regulator	Activated	2.236	0.00751	AK5,COL3A1,EDNRA,PDGFRL,POSTN
CBX7	-0.102	other		1.387	0.000936	ANKRD1,BMP2,CXCL8,GDF15,MMP9	267 (15)
MAC (complex)		complex		-1.432	0.000936	FGF1,MMP13,PTGS2,RGS16,ZFP36	303 (24)
TEAD3	0.027	transcription regulator	Activated	2.449	0.00167	ACTA2,AK5,COL3A1,EDNRA,PDGFRL,POSTN
CD83	-0.489	transmembrane receptor		0.447	0.000936	ACP5,IL6,MERTK,MMP9,PTGS2	193 (9)
NOSTRIN	-0.295	transcription regulator		1.172	0.000936	CCL5,FGF1,IL6,ITGA5,MMP9	166 (10)
ramipril		chemical drug		-0.555	0.000936	COL1A2,COL3A1,IL6,MMP9,PTGS2	296 (15)
amino acids		chemical - endogenous mammalian		0.555	0.000936	FOS,FOSB,IL6,PHGDH,PSAT1	279 (24)
arsenic		chemical toxicant			0.000936	BIRC3,CSF2,FOS,SPINK1,TRAF1	337 (27)
ceramide		chemical - endogenous mammalian		-1.505	0.000936	CXCL8,FOS,IL6,MMP1,PTGS2	246 (21)
MLX	0.128	transcription regulator		0.114	0.000943	ACSL5,AFP,ATF3,FADS2,IL1RN,POU5F1,THBS2
LMO2	0.222	transcription regulator		1.972	0.000947	CLDN4,EGLN3,F2R,GPR183,ICOSLG,LSP1,NKX3-1,NOTCH3,PLA2G4A,RPS6KL1,RRAD,SGK3,SLC40A1,SLC43A1,SPI1,THY1,TRAF1
clarithromycin		chemical drug		0.984	0.000967	ATF3,CXCL8,IL6,PMAIP1	305 (22)
neomycin		chemical drug		1	0.000967	ACTA2,COL3A1,CSF2,IL6	312 (25)
TGFA	-0.546	growth factor	Inhibited	-2.095	1.1e-08	CCL20,CCL5,CSF2,CXCL8,EREG,FOS,HGF,IGFBP4,IL6,LAMC2,MMP13,MMP9,PLA2G4A,PTGS2	307 (21)
BIRC3	-1.138	enzyme		-1.292	0.000967	BIRC3,CXCL1,CXCL8,IL6	238 (19)
double-stranded DNA		chemical - endogenous mammalian			0.000967	CCL5,CXCL8,IL6,ISG15	195 (17)
fedratinib		chemical drug		1.131	0.000967	ACTA2,CDH2,COL3A1,IL6	239 (12)
LBP	-0.854	transporter			0.000967	CXCL8,IL1RN,IL6,LBP	259 (18)
MGAT3	0.216	enzyme		1.98	0.000967	APOB,CDH2,ITGA5,NOTCH3	166 (9)
CPEB1	0.149	translation regulator		1.188	0.000967	CDH2,IL6,MMP7,MMP9	199 (10)
PLA2G2A	1.428	enzyme		-1.996	0.000967	CXCL8,IL6,PLA2G4A,PTGS2	226 (19)
C5AR2	0.799	G-protein coupled receptor			0.000967	C5AR2,CSF3,CXCL8,IL6	275 (23)
ATXN3	0.045	peptidase			0.000967	CD274,CXCL12,IL1RL1,ISG15
NEDD4L	-0.013	enzyme		1.508	0.000967	CCL20,CXCL2,IL6,SCNN1A	280 (17)
perindopril		chemical drug			0.000967	ACTA2,IL6,NGF,TRIM63	150 (7)
triflusal		chemical drug		1.951	0.000967	CSF2,CSF3,CXCL8,PTGS2	241 (12)
peroxynitrite		chemical toxicant		-1.154	0.000967	CXCL8,FOS,MMP13,PTGS2	282 (20)
AHSG	-0.632	other		1.342	0.000989	CLDN4,COL3A1,CXCL8,IL6,KRT18,MMP12	224 (11)
PROC	0.252	peptidase		-0.111	0.000989	CXCL3,CXCL5,CXCL8,IL6,MMP9,PLA2G2A	273 (19)
ADRA1B	0.114	G-protein coupled receptor			0.000989	ARC,CEBPD,COL3A1,FOS,IL6,LIF	285 (20)
ADRA1D	0.678	G-protein coupled receptor			0.000989	ARC,CEBPD,COL3A1,FOS,IL6,LIF	270 (17)
quinolinic acid		chemical - endogenous mammalian		-1.415	0.000989	FOS,FOSB,GDNF,NGF,PTGS2,TAC1	297 (18)
irbesartan		chemical drug	Activated	2.236	0.000989	AGTR1,FOS,HGF,IL6,MMP9,PTGS2	258 (20)
D-fructose		chemical - endogenous mammalian		0	0.000989	ACTA2,COL3A1,FABP4,IL6,SLC2A5,TIMP3	325 (24)
ciprofibrate		chemical drug		0.282	0.000998	ADAMTS1,APOB,CXCL12,FABP4,HPD,HSD11B1,LPL,PDK4,PDZK1,SLC4A4,SLCO2B1	276 (17)
TGFB3	0.198	growth factor	Inhibited	-2.265	5.11e-10	ACTA2,ADAM19,CDH2,COL1A2,COL3A1,CYP19A1,FOS,FOSB,IL11,IL6,MMP1,MMP10,MMP3,MMP9,PPARGC1A,PTHLH,SNAI2,TIMP3,TNFRSF11B	286 (19)
KL	-0.409	enzyme		1.185	0.00102	ACTA2,ATF3,IL6,MERTK,MMP7,MMP9,RUNX2,TNFRSF11B	227 (17)
BCL3	0.53	transcription regulator		1.003	0.00102	CCL20,CCL5,CD274,CXCL12,CXCL8,FOS,IL6,PDK4	271 (17)
GSTO1	0.152	enzyme		-0.478	0.00103	ACSL5,CHAC1,COL16A1,DUSP4,NID2,PDE4B,SEL1L3
RORA	-0.118	ligand-dependent nuclear receptor		1.929	0.00104	ABCA1,APOE,CCL26,CCL5,CDH2,CXCL8,CYP19A1,ELOVL7,IL6,KRT16,NNMT,PPARGC1A,PTGS2,SESN3	278 (17)
N6-cyclopentyladenosine		chemical reagent			0.00105	FOS,GRIA1,RGS4	136 (7)
DOPAMINE RECEPTOR (family)		group			0.00105	FOS,NR4A3,TAC1	209 (7)
mefunidone		chemical reagent			0.00105	ACTA2,IL6,NOX4	236 (13)
L-TYPE CALCIUM CHANNEL (complex)		complex			0.00105	APOE,ENPP1,FOS
PPARG:Fatty Acid:RXRA:Mediator:Coactivator		complex			0.00105	ANGPTL4,FABP4,LPL
aurapten		chemical - endogenous non-mammalian			0.00105	CXCL8,MMP9,PTGS2	274 (16)
PRTN3		peptidase			0.00105	C5AR1,CXCL8,IL6	240 (19)
ZNF384	0.027	transcription regulator			0.00105	MMP1,MMP7,RUNX2
SELENOK	-0.195	other			0.00105	CCL5,IL6,ISG15	232 (16)
salmonella typhimurium lipopolysaccharide		chemical - endogenous non-mammalian			0.00105	CCL5,IL6,PTGS2
FAM98B	-0.235	enzyme			0.00105	ACTA2,MMP9,NOTCH3
RTCB	-0.143	enzyme			0.00105	CXCL8,IL6,ISG15
ASPN	0.486	other			0.00105	COL3A1,IL6,PTGS2	313 (25)
FBF1	0.08	other			0.00105	CXCL1,CXCL8,IL6
betulin		chemical - endogenous non-mammalian			0.00105	BMP2,GDF15,PTGS2	174 (7)
IL26	-0.254	cytokine			0.00105	CCL20,CXCL8,IL6	169 (11)
macitentan		chemical drug			0.00105	ANKRD1,CDH2,FOSB	300 (16)
ARL3	0.002	enzyme			0.00105	CXCL1,CXCL8,IL6
HMMR	-0.024	transmembrane receptor			0.00105	CDH2,MMP9,POU5F1	262 (19)
NEK6	0.168	kinase			0.00105	FGL2,IL6,PTGS2	160 (7)
PPP1CA	0.144	phosphatase			0.00105	CDH2,FOS,RUNX2	284 (14)
FNDC1	0.597	other			0.00105	COL3A1,COL5A3,IL6
NCGC00186528		chemical reagent			0.00105	COL3A1,IL6,PPARGC1A
ivermectin		chemical drug			0.00105	CXCL2,CXCL8,IL6
flufenamic acid		chemical drug			0.00105	NKX3-1,PTGS2,SELL	192 (12)
PD 168393		chemical drug			0.00105	CCL5,CXCL8,RGS16	266 (13)
dibenzoylmethane		chemical toxicant			0.00105	CYP1A1,MMP9,PTGS2	284 (19)
1,1-bis(3'-indolyl)-1-(4-trifluoromethyl-phenyl)methane		chemical reagent			0.00105	ATF3,GDF15,KRT18	210 (7)
MK2 inhibitory peptide		biologic drug			0.00105	ACTA2,COL1A2,COL3A1	206 (7)
GHRL	-0.439	growth factor		0.468	0.00106	CEBPD,FOS,IL1R1,IL6,LPL,NGF,PPARGC1A,PTGS2,TAC1	261 (23)
prostaglandin J2		chemical - endogenous mammalian		0.14	0.00108	CSF2,CXCL8,GDF15,IL6,PTGS2	306 (22)
risperidone		chemical drug		-0.485	0.00108	FADS2,FOS,IL6,NR4A3,PPARGC1A	260 (18)
GRHL2		transcription regulator		-0.447	0.00108	BMP2,CLDN4,DLL3,MMP1,NOTCH3
PROCR	-0.066	other		-0.124	0.00108	F2R,IL1R1,IL6,LIF,MMP9	236 (24)
HLX	-0.151	transcription regulator		0.277	0.00108	ANKRD1,BMP2,CXCL8,GDF15,THY1
mir-126 (includes others)	0	microRNA		-0.152	0.00108	CXCL12,MMP7,MYOCD,PLK2,SPI1
PLAGL1	-0.047	transcription regulator			0.00108	ANGPTL4,CCL20,CSF2,CXCL5,FABP4	215 (7)
CFLAR	0.206	other		1.959	0.00108	CSF3,CXCL8,FOS,ISG15,NFATC2	247 (15)
IGF1R	0.117	transmembrane receptor		-1.71	0.00109	ACTA2,ANKRD1,BMP2,CCL5,COL3A1,CYP19A1,EGR4,FLNC,FOS,H19,IGFBP4,IL6,INHBA,KRT19,LPL,POU5F1,PTGS2,RUNX2,TIMP3	317 (24)
amphetamine		chemical drug	Inhibited	-2.159	0.0011	ATF3,CDH2,FOS,FOSB,INHBA,MYBL1,SELL,TAC1	279 (20)
RYBP	0.103	transcription regulator			0.0011	ANKRD1,ATF3,BMP6,FOSB,NOTCH3,PPP2R2C
MERTK	0.635	kinase		0.342	0.0011	C5AR1,CD274,FGL2,HGF,IL6,INHBA	235 (15)
ADORA2B	0.515	G-protein coupled receptor		-0.576	0.0011	COL1A2,CXCL8,IL6,MMP12,MMP9,RUNX2	314 (25)
2-bromoethylamine		chemical reagent		-1.455	0.0011	ADAMTS1,CAPN6,CLDN4,IER3,LAMC2,TSPAN8
Pam3-Cys		chemical toxicant	Inhibited	-2.401	0.0011	CCL5,CXCL8,ICOSLG,IL1RL1,IL1RN,IL6	255 (19)
fasudil		chemical drug		1.698	0.0011	ACTA2,BMP2,IL6,MMP9,PPARGC1A,SLC1A3	257 (22)
ISL1	1.65	transcription regulator		-0.351	0.00114	ADGRG2,CALB2,CSF2,DMRTA2,GAL,IL6,LHB,NXPH4,PAPPA2
LYN	-0.086	kinase		0.954	0.00114	C5AR1,CCL5,CD274,COL6A3,CSF2,CXCL5,IL6,IL7R,TRAF1	227 (16)
lithium		chemical drug		-0.268	0.00114	CXCL8,FOS,IFI44L,IL6,ISG15,MMP9,NPTX1,PTGS2,TAC1	258 (23)
HNF1B	-0.627	transcription regulator		-0.711	0.00114	AFP,CXCL1,GATA6,GPR160,MAFB,MMP10,MMP7,NID2,PDE4C,PMP22,PTGER4,SNAI2
26S PROTEASOME (complex)		complex		0.517	0.00117	BIRC3,BMP2,CXCL8,EREG,GRIA1,HBEGF,IL6,MMP12,PMAIP1,PTGS2,S1PR1	348 (23)
TICAM1	-0.092	other		-1.016	0.00117	CCL5,CEBPD,CMPK2,CXCL8,GDF15,ICOSLG,IL6,ISG15,NOX4,PDE4B,PTGS2	211 (19)
[truncated: 3,163 more rows]
