# Supplementary material for: Synovial Fluid Extracellular Vesicles from Patients with Severe Osteoarthritis Differentially Promote a Pro-Catabolic, Inflammatory Chondrocyte Phenotype
Source: Biomolecules. 2025 Jun 6;15(6):829. doi: 10.3390/biom15060829 (PMC12190261; doi:10.3390/biom15060829)
Supplement: Supplementary file 1 [file biomolecules-15-00829-s001.zip › Supplementary Table S4 canonical pathways synovial fluid vs untreated.xlsx]

## Sheet: Sheet0
Ingenuity Canonical Pathways	-log(p-value)	Ratio	z-score	Molecules
Granulocyte Adhesion and Diapedesis	17.9	0.167	#NUM!	ACKR3,C5AR1,CCL20,CCL26,CCL5,CCR1,CLDN4,CSF3,CX3CL1,CXCL1,CXCL12,CXCL2,CXCL3,CXCL5,CXCL8,IL1R1,IL1RL1,IL1RN,IL33,IL36B,IL36RN,MMP1,MMP10,MMP12,MMP13,MMP15,MMP19,MMP24,MMP3,MMP7,MMP9,SELL,THY1,TNFRSF11B
Wound Healing Signaling Pathway	16	0.141	-0.686	ACTA2,CCL5,COL15A1,COL16A1,COL1A2,COL21A1,COL26A1,COL3A1,COL5A3,COL6A3,COL7A1,COL8A1,CSF2,CXCL8,FOS,HBEGF,IL11,IL1R1,IL1RL1,IL1RN,IL33,IL36B,IL36RN,IL6,KRT16,LAMC2,LIF,MMP1,MMP10,MMP9,PDGFD,RASD1,SNAI2,TAC1,TNFRSF11B
Pulmonary Fibrosis Idiopathic Signaling Pathway	15.3	0.12	1.808	ACTA2,ADAMTS1,CDH2,COL15A1,COL16A1,COL1A2,COL21A1,COL26A1,COL3A1,COL5A3,COL6A3,COL7A1,COL8A1,CXCL12,EDNRA,EIF4EBP3,F2R,FGF18,FGF9,FOS,FZD4,IL11,IL6,MMP1,MMP10,MMP12,MMP13,MMP15,MMP19,MMP24,MMP3,MMP7,MMP9,NOTCH3,NOX4,PDGFD,PMAIP1,RASD1,WNT9A
Collagen degradation	15.1	0.297	1.606	COL14A1,COL15A1,COL16A1,COL1A2,COL26A1,COL3A1,COL5A3,COL6A3,COL7A1,COL8A1,MMP1,MMP10,MMP12,MMP13,MMP15,MMP19,MMP3,MMP7,MMP9
Agranulocyte Adhesion and Diapedesis	14.9	0.143	#NUM!	ACKR3,ACTA2,C5AR1,CCL20,CCL26,CCL5,CCR1,CLDN4,CX3CL1,CXCL1,CXCL12,CXCL2,CXCL3,CXCL5,CXCL8,IL1R1,IL1RN,IL33,IL36B,IL36RN,ITGA5,MMP1,MMP10,MMP12,MMP13,MMP15,MMP19,MMP24,MMP3,MMP7,MMP9,SELL
Role of Chondrocytes in Rheumatoid Arthritis Signaling Pathway	14.7	0.181	-0.816	CEBPD,CXCL12,CXCL8,FOS,IL1R1,IL1RL1,IL1RN,IL33,IL36B,IL36RN,IL6,ITGA5,MMP1,MMP10,MMP12,MMP13,MMP15,MMP19,MMP24,MMP3,MMP7,MMP9,PRKAG3,PTGS2,RUNX2,TNFRSF11B
Pathogen Induced Cytokine Storm Signaling Pathway	13.1	0.102	-1	C3,CCL20,CCL26,CCL5,CCR1,CIITA,COL15A1,COL16A1,COL1A2,COL21A1,COL26A1,COL3A1,COL5A3,COL6A3,COL7A1,COL8A1,CSF2,CX3CL1,CXCL1,CXCL12,CXCL2,CXCL3,CXCL5,CXCL8,FOS,IL11,IL1R1,IL1RL1,IL1RN,IL33,IL36B,IL36RN,IL6,LIF,RYR1,SLC2A5,SPI1,STX11,TNFRSF11B
Inhibition of Matrix Metalloproteases	12.8	0.368	-0.577	MMP1,MMP10,MMP12,MMP13,MMP15,MMP19,MMP24,MMP3,MMP7,MMP9,TFPI2,THBS2,TIMP3,TIMP4
Role of Osteoclasts in Rheumatoid Arthritis Signaling Pathway	12.8	0.11	2.414	ACP5,ADAM19,ADAM23,ADAM33,BIRC3,COL15A1,COL16A1,COL1A2,COL21A1,COL26A1,COL3A1,COL5A3,COL6A3,COL7A1,COL8A1,CSF2,FOS,IL1R1,IL1RL1,ITGA5,MMP1,MMP10,MMP12,MMP13,MMP15,MMP19,MMP24,MMP3,MMP7,MMP9,RASD1,SFRP2,SFRP4,SPI1,TNFRSF11B
Hepatic Fibrosis / Hepatic Stellate Cell Activation	12.5	0.141	#NUM!	ACTA2,AGTR1,CCL5,COL15A1,COL16A1,COL1A2,COL21A1,COL26A1,COL3A1,COL5A3,COL6A3,COL7A1,COL8A1,CXCL8,EDNRA,FGF1,HGF,IGFBP4,IL1R1,IL1RL1,IL6,LBP,MMP1,MMP13,MMP9,PDGFD,TNFRSF11B
Class A/1 (Rhodopsin-like receptors)	12.2	0.105	0.507	ACKR3,ADRA2C,AGTR1,C3,C3AR1,C5AR1,C5AR2,CCL20,CCL5,CCR1,CX3CL1,CXCL1,CXCL12,CXCL2,CXCL3,CXCL5,CXCL8,EDNRA,F2R,GAL,GPR183,HCAR1,HTR2B,LHB,LPAR6,NMB,NPB,NPW,OXTR,P2RY6,PTGER4,PTGIR,S1PR1,SSTR5,TAC1
S100 Family Signaling Pathway	11.9	0.0716	1.387	ACKR3,ADGRA2,ADGRD1,ADGRG2,ADRA2C,AGTR1,C3AR1,C5AR1,C5AR2,CACNA1G,CACNA2D3,CAMK2B,CCL20,CCR1,CXCL8,EDNRA,EREG,F2R,FOS,FZD4,GIPR,GPR146,GPR160,GPR183,HBEGF,HCAR1,HTR2B,IL6,LPAR6,MMP1,MMP10,MMP12,MMP13,MMP15,MMP19,MMP24,MMP3,MMP7,MMP9,NCF2,NGF,NOX4,NPY4R2,OXTR,P2RY6,PLA2G2A,PLA2G4A,PLCB4,PLCH2,PRKCG,PTGER4,PTGIR,S100B,S1PR1,SSTR5,WNT9A
Sheddase Signaling Pathway	11.1	0.127	-0.784	CCR1,CDH2,COL1A2,DDIT4,E2F5,FOS,HBEGF,HGF,IGFBP4,IL33,IL6,ITGA5,MMP1,MMP10,MMP12,MMP13,MMP15,MMP19,MMP24,MMP3,MMP7,MMP9,POSTN,PRSS3,TIMP3,ZBTB16
Osteoarthritis Pathway	11	0.118	0	ACVRL1,BMP2,CXCL8,DDIT4,FGF18,FZD4,H19,IL1R1,IL1RL1,ITGA10,ITGA11,ITGA5,ITGAX,MMP1,MMP10,MMP12,MMP13,MMP3,MMP9,PPARGC1A,PRKAG3,PTCH2,PTGS2,PTHLH,RARRES2,RUNX2,SERPINA12,TIMP3
Interleukin-10 signaling	10.4	0.289	-2.496	CCL20,CCL5,CCR1,CSF2,CSF3,CXCL1,CXCL2,CXCL8,IL1R1,IL1RN,IL6,LIF,PTGS2
Role of Osteoblasts in Rheumatoid Arthritis Signaling Pathway	10.2	0.113	-1.225	ACVRL1,BMP2,CSF2,CXCL12,CXCL8,FZD4,IL11,IL33,IL36B,IL6,LIF,MMP1,MMP10,MMP12,MMP13,MMP15,MMP19,MMP24,MMP3,MMP7,MMP9,PTGS2,RUNX2,SFRP2,SFRP4,TNFRSF11B,WNT9A
Role of Osteoblasts, Osteoclasts and Chondrocytes in Rheumatoid Arthritis	9.92	0.114	#NUM!	ACP5,ACVRL1,BIRC3,BMP2,BMP6,CSF2,FOS,FZD4,IL11,IL1R1,IL1RL1,IL1RN,IL33,IL36B,IL36RN,IL6,ITGA5,MMP1,MMP13,MMP3,NFATC2,RUNX2,SFRP2,SFRP4,TNFRSF11B,WNT9A
Degradation of the extracellular matrix	9.91	0.198	0.5	ADAMTS1,CAPN6,FBN2,LAMC2,MMP1,MMP10,MMP12,MMP13,MMP15,MMP19,MMP3,MMP7,MMP9,NID1,SCUBE1,SCUBE3
Axonal Guidance Signaling	9.6	0.0774	#NUM!	ADAM19,ADAM23,ADAM33,ADAMTS1,ADAMTS12,ADAMTS15,ADAMTS6,BMP2,BMP6,CXCL12,EFNB3,EPHB1,FZD4,GNAT2,HHIP,ITGA10,ITGA11,ITGA5,ITGAX,MMP1,MMP10,MMP12,MMP13,MMP15,MMP24,MMP3,MMP7,MMP9,NFATC2,NGF,PAPPA2,PDGFD,PLCB4,PLCH2,PLXNC1,PRKCG,PTCH2,RASD1,SLIT2,WNT9A
Role of Macrophages, Fibroblasts and Endothelial Cells in Rheumatoid Arthritis	9.37	0.092	-1.512	C5AR1,CAMK2B,CCL5,CEBPD,CSF2,CXCL12,CXCL8,FOS,FZD4,IL1R1,IL1RL1,IL1RN,IL33,IL36B,IL36RN,IL6,MMP1,MMP13,MMP3,NFATC2,PDGFD,PLCB4,PLCH2,PRKCG,PRSS3,RASD1,SFRP2,SFRP4,TNFRSF11B,TRAF1,WNT9A
G alpha (i) signalling events	8.79	0.101	-0.784	ACKR3,ADRA2C,C3,C3AR1,C5AR1,CCL20,CCL5,CCR1,CX3CL1,CXCL1,CXCL12,CXCL2,CXCL3,CXCL5,CXCL8,GAL,GNAT2,GPR183,HCAR1,NPB,NPW,RGS16,RGS17,RGS20,RGS4,SSTR5
Interleukin-4 and Interleukin-13 signaling	8.68	0.153	-0.728	CEBPD,COL1A2,CXCL8,FOS,HGF,IL2RG,IL6,IRF4,ITGAX,LBP,LIF,MAOA,MMP1,MMP3,MMP9,PTGS2,S1PR1
Assembly of collagen fibrils and other multimeric structures	8.59	0.213	1.387	COL14A1,COL15A1,COL1A2,COL3A1,COL5A3,COL6A3,COL7A1,COL8A1,LAMC2,MMP13,MMP3,MMP7,MMP9
HEY1 Signaling Pathway	8.46	0.124	1.213	ACVRL1,BMP2,BMP6,DLL3,E2F5,GATA6,IL6,MMP1,MMP10,MMP12,MMP13,MMP15,MMP19,MMP24,MMP3,MMP7,MMP9,NOTCH3,PRKAG3,RUNX2
Cachexia Signaling Pathway	8.44	0.0842	-0.898	CAPN6,CEBPD,CSF2,CXCL8,DDIT4,GDF15,GUCY1A1,GUCY1B1,HSPA6,IL11,IL1R1,IL1RL1,IL1RN,IL33,IL36B,IL36RN,IL6,INHBA,KLF15,LIF,LPL,MYOC,NOX4,PHGDH,PRKAG3,PRKCG,PTHLH,RYR1,S1PR1,TNFRSF11B,TRIM63
LXR/RXR Activation	8.43	0.138	2	ABCA1,APOB,APOD,APOE,C3,IL1R1,IL1RL1,IL1RN,IL33,IL36B,IL36RN,IL6,LBP,LPL,MMP9,PTGS2,SERPINA1,TNFRSF11B
Collagen chain trimerization	8.15	0.25	2.714	COL14A1,COL15A1,COL16A1,COL1A2,COL21A1,COL26A1,COL3A1,COL5A3,COL6A3,COL7A1,COL8A1
G-Protein Coupled Receptor Signaling	7.94	0.0631	2.469	ACKR3,ADGRA2,ADGRD1,ADGRG2,ADRA2C,AGTR1,C3AR1,C5AR1,C5AR2,CAMK2B,CCR1,CNGA3,DUSP4,EDNRA,ENPP1,F2R,FOS,FZD4,GIPR,GNAT2,GPR146,GPR160,GPR183,GUCY1A1,GUCY1B1,HCAR1,HTR2B,LPAR6,MYLK3,NFATC2,NPY4R2,OXTR,P2RY6,PDE1B,PDE4B,PDE4C,PLCB4,PRKCG,PTGER4,PTGIR,RASD1,RGS16,RGS4,S1PR1,SSTR5
CREB Signaling in Neurons	7.92	0.0666	2.667	ACKR3,ADGRA2,ADGRD1,ADGRG2,ADRA2C,AGTR1,BMP6,C3AR1,C5AR1,C5AR2,CACNA1G,CACNA2D3,CAMK2B,CCR1,EDNRA,F2R,FZD4,GIPR,GNAT2,GPR146,GPR160,GPR183,GRIA1,GRIN2A,GUCY1A1,GUCY1B1,HCAR1,HGF,HTR2B,LPAR6,NPY4R2,OXTR,P2RY6,PLCB4,PLCH2,PRKCG,PTGER4,PTGIR,RASD1,S1PR1,SSTR5
Lung Ionic Balance Signaling Pathway	7.91	0.0709	1.808	ACKR3,ADGRA2,ADGRD1,ADGRG2,ADRA2C,AGTR1,C3AR1,C5AR1,C5AR2,CCR1,CNGA3,CXCL8,EDNRA,F2R,FZD4,GIPR,GPR146,GPR160,GPR183,HCAR1,HTR2B,LPAR6,NOX4,NPY4R2,OXTR,P2RY6,PLCB4,PLCH2,PPM1L,PPP2R2C,PRKAG3,PRKCG,PTGER4,PTGIR,S1PR1,SCNN1A,SSTR5
HIF1α Signaling	7.84	0.105	0.688	BMP6,CAMK2B,EGLN3,HGF,HSPA6,IL6,MKNK2,MMP1,MMP10,MMP12,MMP13,MMP15,MMP19,MMP24,MMP3,MMP7,MMP9,NCF2,NOX4,PRKCG,RASD1,SLC2A5
Hepatic Fibrosis Signaling Pathway	7.74	0.0769	-1.4	ACTA2,AGTR1,CACNA2D3,CCL5,COL1A2,COL3A1,CXCL8,EDNRA,FOS,FZD4,IL1R1,IL1RL1,IL1RN,IL33,IL36B,IL36RN,ITGA10,ITGA11,ITGA5,ITGAX,KLF9,MMP1,MMP13,MYLK3,NCF2,NOX4,PDGFD,PRKCG,PTCH2,RASD1,TNFRSF11B,WNT9A
Pulmonary Healing Signaling Pathway	7.49	0.104	-0.688	ACKR3,CSF2,CXCL12,FZD4,HBEGF,MMP1,MMP10,MMP12,MMP13,MMP15,MMP19,MMP24,MMP3,MMP7,MMP9,NOTCH3,PRKAG3,PRKCG,RASD1,TNFRSF11B,WNT9A
Bladder Cancer Signaling	7.38	0.134	#NUM!	CXCL8,E2F5,FGF1,FGF18,FGF9,MMP1,MMP10,MMP12,MMP13,MMP15,MMP19,MMP24,MMP3,MMP7,MMP9,RASD1
Activation of Matrix Metalloproteinases	7.13	0.273	0.333	KLKB1,MMP1,MMP10,MMP13,MMP15,MMP24,MMP3,MMP7,MMP9
IL-17A Signaling in Fibroblasts	7.1	0.163	-1.508	ACTA2,CEBPD,COL1A2,CSF2,CXCL1,CXCL12,CXCL5,FOS,IL6,MMP1,MMP3,P4HA1,THY1
Collagen biosynthesis and modifying enzymes	7.09	0.179	2.887	COL14A1,COL15A1,COL16A1,COL1A2,COL21A1,COL26A1,COL3A1,COL5A3,COL6A3,COL7A1,COL8A1,P4HA1
Airway Pathology in Chronic Obstructive Pulmonary Disease	6.83	0.132	#NUM!	APOD,CCL20,CSF2,CXCL1,CXCL8,FGF1,FGF18,FGF9,IL11,IL33,IL36B,IL6,LIF,MMP1,MMP9
RAR Activation	6.82	0.0716	1.3	ADH1B,CAMK2B,CDX1,CNGA3,COL1A2,COL3A1,CSF2,CXCL8,ENPP1,FOS,GATA6,GNAT2,GRIA1,GUCY1A1,GUCY1B1,IL11,IL33,IL36B,IL6,LIF,MMP1,MMP13,MMP3,MMP9,PDE1B,PDE4B,PDE4C,POU5F1,PPARGC1A,STRA6,ZBTB16
Cellular Effects of Sildenafil (Viagra)	6.66	0.0599	-1.121	ACKR3,ACTA2,ADGRA2,ADGRD1,ADGRG2,ADRA2C,AGTR1,C3AR1,C5AR1,C5AR2,CACNA2D3,CAPN6,CCR1,CNGA3,EDNRA,F2R,FZD4,GIPR,GPR146,GPR160,GPR183,GUCY1A1,GUCY1B1,GUCY2D,HCAR1,HTR2B,IL6,LPAR6,NFATC2,NPY4R2,OXTR,P2RY6,PPARGC1A,PPM1L,PPP2R2C,PRKAG3,PTGER4,PTGIR,S1PR1,SSTR5,TRPC6
IL-17 Signaling	6.58	0.101	-2.828	CCL20,CSF2,CSF3,CXCL1,CXCL5,CXCL8,FOS,IL11,IL33,IL36B,IL6,LIF,MMP13,MMP3,MMP9,PTGS2,RASD1,RGS16,TNFRSF11B
Irritable Bowel Syndrome Signaling Pathway	6.56	0.083	-2.041	BIRC3,CCL20,CSF2,CSF3,CXCL1,CXCL8,IL11,IL1R1,IL1RL1,IL33,IL36B,IL6,LIF,MMP1,MMP10,MMP12,MMP13,MMP15,MMP19,MMP24,MMP3,MMP7,MMP9,WNT9A
Activin Inhibin Signaling Pathway	6.44	0.0943	-0.894	COL1A2,EGLN3,FOS,FOSB,FST,IL11,IL1R1,IL1RL1,IL1RN,IL33,IL36B,IL36RN,IL6,INHBA,MMP7,POU5F1,PTGS2,SNAI2,TNFRSF11B,TRIM63
Leukocyte Extravasation Signaling	6.4	0.0979	-0.258	ACTA2,CLDN4,CXCL12,MMP1,MMP10,MMP12,MMP13,MMP15,MMP19,MMP24,MMP3,MMP7,MMP9,NCF2,NOX4,PRKCG,THY1,TIMP3,TIMP4
Breast Cancer Regulation by Stathmin1	6.27	0.0611	2.535	ACKR3,ADGRA2,ADGRD1,ADGRG2,ADRA2C,AGTR1,BMP6,C3AR1,C5AR1,C5AR2,CAMK2B,CCR1,E2F5,EDNRA,F2R,FZD4,GIPR,GPR146,GPR160,GPR183,HCAR1,HGF,HTR2B,LPAR6,MMP9,NPY4R2,OXTR,P2RY6,PLCB4,PPM1L,PPP2R2C,PRKCG,PTGER4,PTGIR,RASD1,S1PR1,SSTR5
Neuroinflammation Signaling Pathway	6.06	0.0758	-0.853	BIRC3,CALB2,CCL5,CX3CL1,CXCL12,CXCL8,FOS,GDNF,GRIA1,GRIN2A,IL1R1,IL6,KCNJ6,MMP3,MMP9,NCF2,NFATC2,NGF,NOX4,PLA2G2A,PLA2G4A,PRKCG,PTGS2,S100B,SLC1A3
Integrin cell surface interactions	5.92	0.141	2.309	COL16A1,COL1A2,COL3A1,COL5A3,COL6A3,COL7A1,COL8A1,COMP,ITGA10,ITGA11,ITGA5,ITGAX
Phagosome Formation	5.91	0.0567	2.271	ACKR3,ADGRA2,ADGRD1,ADGRG2,ADRA2C,AGTR1,AP1S3,C3,C3AR1,C5AR1,C5AR2,CCR1,COLEC12,EDNRA,F2R,FZD4,GIPR,GPR146,GPR160,GPR183,HCAR1,HTR2B,ITGA10,ITGA11,ITGA5,ITGAX,LBP,LPAR6,MYLK3,NPY4R2,OXTR,P2RY6,PLA2G2A,PLA2G4A,PRKCG,PTGER4,PTGIR,RASD1,S1PR1,SSTR5
CDX Gastrointestinal Cancer Signaling Pathway	5.66	0.0914	0.471	BMP2,BMP6,CDX1,CSF2,CXCL8,FOS,FZD4,GATA6,HBEGF,IL11,IL33,IL36B,IL6,LIF,NCF2,NOX4,PTGS2,WNT9A
Role of JAK family kinases in IL-6-type Cytokine Signaling	5.31	0.136	-1.633	CEBPD,FOS,IL11,IL6,LBP,LIF,MMP1,SERPINA1,SERPINA12,SERPINA3,SERPINA5
Glucocorticoid Receptor Signaling	5.11	0.0567	#NUM!	CCL5,CSF2,CXCL8,FKBP5,FOS,HSPA6,IFNE,IL1R1,IL1RL1,IL1RN,IL20RB,IL2RG,IL6,IL7R,KRT14,KRT16,KRT18,KRT19,KRT7,KRT81,KRT9,MMP1,MMP13,MMP3,MMP9,NFATC2,PCK2,PDK4,PLA2G2A,PLA2G4A,PRKAG3,PTGS2,RASD1,TSC22D3
FXR/RXR Activation	5.11	0.0872	2.183	APOB,APOE,CSF2,CXCL8,CYP19A1,IL11,IL1RN,IL33,IL36B,IL36RN,IL6,LIF,LPL,PCK2,PPARGC1A,PRKAG3,PTGS2
Synaptic Long Term Depression	5.02	0.0859	0.775	CACNA1G,CACNA2D3,CTH,GNAT2,GRIA1,GUCY1A1,GUCY1B1,GUCY2D,PLA2G2A,PLA2G4A,PLCB4,PLCH2,PPM1L,PPP2R2C,PRKCG,RASD1,RYR1
Role of IL-17A in Arthritis	4.93	0.155	#NUM!	CCL20,CCL5,CXCL1,CXCL3,CXCL5,CXCL8,MMP1,MMP13,PTGS2
Extracellular matrix organization	4.86	0.112	1.732	ADAM19,COL1A2,COL3A1,COL5A3,COL6A3,COL7A1,COMP,ITGA5,ITGAX,LAMC2,NID1,NID2
Circadian Rhythm Signaling	4.83	0.0741	#NUM!	CACNA1G,CACNA2D3,CAMK2B,CTH,EIF4EBP3,GRIA1,GRIN2A,GUCY1A1,GUCY1B1,GUCY2D,MKNK2,NGF,PER1,PLCB4,PLCH2,PRKAG3,PRKCG,RASD1,RYR1,TRPC6
Cysteine Biosynthesis/Homocysteine Degradation	4.82	1	#NUM!	CBS,CTH,LOC102724560
Role of IL-17A in Psoriasis	4.82	0.357	-2	CCL20,CXCL1,CXCL3,CXCL5,CXCL8
PPAR Signaling	4.82	0.111	2.111	FOS,IL1R1,IL1RL1,IL1RN,IL33,IL36B,IL36RN,PDGFD,PPARGC1A,PTGS2,RASD1,TNFRSF11B
Colorectal Cancer Metastasis Signaling	4.81	0.0738	0	FOS,FZD4,GNAT2,GUCY1A1,GUCY1B1,IL6,MMP1,MMP10,MMP12,MMP13,MMP15,MMP19,MMP24,MMP3,MMP7,MMP9,PTGER4,PTGS2,RASD1,WNT9A
IL-6 Signaling	4.71	0.101	-2.111	CXCL8,CYP19A1,FOS,IL1R1,IL1RL1,IL1RN,IL33,IL36B,IL36RN,IL6,LBP,RASD1,TNFRSF11B
Neurovascular Coupling Signaling Pathway	4.68	0.0776	1.414	CACNA1G,CACNA2D3,CTH,ENTPD3,GRIA1,GRIN2A,GUCY1A1,GUCY1B1,GUCY2D,KCNJ6,PLA2G2A,PLA2G4A,PLCB4,PTGER4,PTGIR,PTGS2,RYR1,SLC1A3
Sertoli Cell-Germ Cell Junction Signaling Pathway (Enhanced)	4.58	0.0763	-0.471	ACTA2,CAMK2B,CDH2,CLDN4,FOS,FOSB,GUCY1A1,GUCY1B1,IL1R1,IL1RL1,LAMC2,MMP9,PPM1L,PPP2R2C,PRKAG3,RASD1,SORBS1,TNFRSF11B
Adrenergic Receptor Signaling Pathway (Enhanced)	4.44	0.0808	2.5	ADRA2C,CACNA1G,CACNA2D3,CSF2,CXCL8,GUCY1A1,GUCY1B1,IL11,IL33,IL36B,IL6,LIF,MAOA,PLCB4,PLCH2,PRKCG
BBSome Signaling Pathway	4.33	0.0568	2.746	ACKR3,ADGRA2,ADGRD1,ADGRG2,ADRA2C,AGTR1,C3AR1,C5AR1,C5AR2,CCR1,CXCL12,EDNRA,F2R,FZD4,GIPR,GPR146,GPR160,GPR183,HCAR1,HTR2B,LPAR6,NPY4R2,OXTR,P2RY6,PTGER4,PTGIR,S1PR1,SSTR5
Preeclampsia Signaling Pathway	4.3	0.087	-2.673	AGTR1,ANGPTL4,BCAM,FOS,FZD4,IL1RN,IL33,IL36B,IL36RN,IL6,LIF,MMP9,PRKAG3,PTGS2
Role of Cytokines in Mediating Communication between Immune Cells	4.23	0.145	#NUM!	CSF2,CSF3,CXCL8,IL1RN,IL33,IL36B,IL36RN,IL6
Cargo recognition for clathrin-mediated endocytosis	4.23	0.105	0.302	AGTR1,APOB,EPGN,EREG,FZD4,HBEGF,IL7R,KIAA0319,REPS2,STON1,STON2
Differential Regulation of Cytokine Production in Macrophages and T Helper Cells by IL-17A and IL-17F	4.22	0.278	-2.236	CCL5,CSF2,CSF3,CXCL1,IL6
Regulation of Insulin-like Growth Factor (IGF) transport and uptake by IGFBPs	4.22	0.0968	-1.155	AFP,APOB,APOE,C3,CDH2,FAM20A,IGFBP4,IL6,MMP1,PAPPA2,SERPINA1,VGF
Bone Mineralization Signaling Pathway	4.2	0.0903	0.277	BMP2,COL1A2,COL3A1,ENPP1,FGF1,FGF18,FGF9,FZD4,PLCB4,PLCH2,RUNX2,TNFRSF11B,WNT9A
HOTAIR Regulatory Pathway	4.18	0.0848	0.905	COL1A2,COL3A1,MMP1,MMP10,MMP12,MMP13,MMP15,MMP19,MMP24,MMP3,MMP7,MMP9,SNAI2,WNT9A
Opioid Signaling Pathway	4.08	0.0676	1.387	CACNA1G,CACNA2D3,CAMK2B,EGR4,FOS,FOSB,GNAT2,GRIN2A,GUCY1A1,GUCY1B1,KCNJ6,PDE1B,PRKCG,RASD1,RGS16,RGS17,RGS20,RGS4,RYR1
GP6 Signaling Pathway	4.08	0.0938	1.732	COL15A1,COL16A1,COL1A2,COL21A1,COL26A1,COL3A1,COL5A3,COL6A3,COL7A1,COL8A1,LAMC2,PRKCG
Autism Signaling Pathway	4.01	0.0647	-1.606	ALDH1L2,CACNA2D3,CAMK2B,CBS,CSF2,CXCL8,FZD4,GRIN2A,HGF,IL11,IL1RN,IL33,IL36B,IL36RN,IL6,LIF,NLGN4X,RASD1,RELN,WNT9A
Oxytocin Signaling Pathway	4	0.0667	-0.229	CACNA2D3,CCL5,CTH,CXCL8,FOS,GUCY1A1,GUCY1B1,GUCY2D,IL6,KCNT2,LPL,OXTR,PLA2G2A,PLA2G4A,PLCB4,PRKAG3,PRKCG,PTGS2,RASD1
Keratinization	3.99	0.0741	-3.5	FLG,KRT14,KRT16,KRT18,KRT19,KRT7,KRT81,KRT9,KRTAP1-1,KRTAP2-1,KRTAP2-3/KRTAP2-4,KRTAP21-2,PI3,PKP1,PKP3,PPL
Gap Junction Signaling	3.98	0.0627	1.091	ACTA2,CACNA1G,CDH2,CTH,GRIA1,GUCY1A1,GUCY1B1,GUCY2D,HTR2B,LPAR6,OXTR,P2RY6,PLA2G2A,PLA2G4A,PLCB4,PLCH2,PRKCG,PTGER4,RASD1,RUNX2,TNFRSF11B
Multiple Sclerosis Signaling Pathway	3.92	0.0731	-3	C3,CAPN6,CSF2,CXCL1,CXCL8,GRIN2A,IL11,IL33,IL36B,IL6,IL7R,IRF4,LIF,MASP1,MMP9,NFATC2
Role of Pattern Recognition Receptors in Recognition of Bacteria and Viruses	3.91	0.0844	-1.342	C3,C3AR1,C5AR1,CCL5,CSF2,CXCL8,IL11,IL33,IL36B,IL6,LIF,PRKCG,PTX3
Role of IL-17F in Allergic Inflammatory Airway Diseases	3.9	0.152	-1.633	CSF2,CXCL1,CXCL5,CXCL8,IL11,IL6,MMP13
Serotonin Receptor Signaling	3.88	0.0553	0	ADRA2C,CACNA1G,CACNA2D3,CAMK2B,CXCL8,GAP43,GUCY1A1,GUCY1B1,HTR2B,IL1RL1,IL33,IL6,KCNJ6,MAOA,MMP9,MYLK3,PLA2G2A,PLA2G4A,PLCB4,PLCH2,PPARGC1A,PRKCG,PTGS2,RASD1,RYR1,TRPC6
IL-10 Signaling	3.88	0.0839	1.941	BMP2,CCR1,DDIT4,FOS,IL1R1,IL1RL1,IL1RN,IL33,IL36B,IL36RN,IL6,MAFB,PRKAG3
NAFLD Signaling Pathway	3.8	0.0714	-2.5	APOB,CSF2,CXCL8,FOS,IL11,IL33,IL36B,IL6,LIF,NOX4,PPARGC1A,PPM1L,PPP2R2C,PRKAG3,PTGS2,TNFRSF11B
Hepatic Cholestasis	3.78	0.0711	-2.5	CSF2,CXCL8,GUCY1A1,GUCY1B1,IL11,IL1R1,IL1RL1,IL1RN,IL33,IL36B,IL36RN,IL6,LBP,LIF,PRKCG,TNFRSF11B
LPS/IL-1 Mediated Inhibition of RXR Function	3.75	0.0638	-1.134	ABCA1,ACSL5,ALDH1L2,APOE,CHST1,FABP4,HS3ST1,IL1R1,IL1RL1,IL1RN,IL33,IL36B,IL36RN,LBP,MAOA,PPARGC1A,SULT1C2,TNFRSF11B,WSCD1
Docosahexaenoic Acid (DHA) Signaling	3.73	0.0677	0.258	BIRC3,BMP6,CCL20,FABP4,GUCY1A1,GUCY1B1,HGF,MFSD2A,PLA2G2A,PLA2G4A,PLCB4,PLCH2,PRKAG3,PRKCG,PTGS2,STXBP6,TNFRSF11B
Role of Tissue Factor in Cancer	3.65	0.0721	-1.387	CSF2,CXCL1,CXCL8,F2R,FLNC,FOS,HBEGF,HGF,MMP1,MMP13,MMP9,PRSS3,PTGS2,RASD1,TNFRSF11B
Macrophage Classical Activation Signaling Pathway	3.59	0.0745	-3.207	CCL20,CCL5,CIITA,CSF2,CXCL8,IL11,IL33,IL36B,IL6,LBP,LIF,MERTK,NCF2,SPI1
Estrogen Receptor Signaling	3.57	0.056	0	CACNA2D3,FOS,GNAT2,GUCY1A1,GUCY1B1,MMP1,MMP10,MMP12,MMP13,MMP15,MMP19,MMP24,MMP3,MMP7,MMP9,PLCB4,PLCH2,PPARGC1A,PRKAG3,PRKCG,RASD1,RUNX2,TRIM63
PIP3 activates AKT signaling	3.57	0.0828	-2.309	EPGN,EREG,FGF1,FGF18,FGF9,HBEGF,HGF,IER3,IL1RL1,IL33,NRG1,TRIB3
Acute Phase Response Signaling	3.51	0.0733	-2.53	C3,FOS,IL1R1,IL1RN,IL33,IL36B,IL36RN,IL6,KLKB1,LBP,RASD1,SERPINA1,SERPINA3,TNFRSF11B
Post-translational protein phosphorylation	3.49	0.0935	-1.265	AFP,APOB,APOE,C3,CDH2,FAM20A,IGFBP4,IL6,SERPINA1,VGF
NGF-stimulated transcription	3.44	0.154	-2.449	ARC,EGR4,FOS,FOSB,RRAD,VGF
Clathrin-mediated endocytosis	3.43	0.0853	0.302	AGTR1,APOB,EPGN,EREG,FZD4,HBEGF,IL7R,KIAA0319,REPS2,STON1,STON2
IL-17A Signaling in Gastric Cells	3.41	0.192	#NUM!	CCL20,CCL5,CXCL1,CXCL8,FOS
G alpha (q) signalling events	3.38	0.0747	0.277	AGTR1,EDNRA,F2R,HTR2B,LPAR6,NMB,OXTR,P2RY6,PLCB4,RGS16,RGS17,RGS4,TAC1
Role of Hypercytokinemia/hyperchemokinemia in the Pathogenesis of Influenza	3.34	0.0978	-3	CCL5,CXCL8,IL1RN,IL33,IL36B,IL36RN,IL6,ISG15,S1PR1
PI3K/AKT Signaling	3.31	0.07	-1	GDF15,IL1R1,IL1RL1,IL20RB,IL2RG,IL7R,ITGA10,ITGA11,ITGA5,ITGAX,PPM1L,PPP2R2C,PTGS2,RASD1
Adrenomedullin signaling pathway	3.27	0.0693	-0.905	C3,CTH,FOS,GUCY1A1,GUCY1B1,GUCY2D,IL1RN,IL33,IL36B,IL36RN,MYLK3,PLCB4,PLCH2,RASD1
GPCR-Mediated Integration of Enteroendocrine Signaling Exemplified by an L Cell	3.24	0.105	0.447	GAL,GIPR,GUCY1A1,GUCY1B1,NMB,PLCB4,PLCH2,SSTR5
Neutrophil Extracellular Trap Signaling Pathway	3.21	0.0538	-2.985	CCL5,CCR1,COL15A1,COL16A1,COL1A2,COL21A1,COL26A1,COL3A1,COL5A3,COL6A3,COL7A1,COL8A1,CXCL8,IFNE,MMP9,NCF2,NOX4,PLA2G2A,PLA2G4A,PLCB4,PLCH2,PRKCG
Signaling by ERBB4	3.21	0.119	-2.646	ADAP1,APOE,CXCL12,EREG,HBEGF,NRG1,S100B
Microautophagy Signaling Pathway	3.21	0.0755	#NUM!	CHMP4C,COL15A1,COL16A1,COL1A2,COL21A1,COL26A1,COL3A1,COL5A3,COL6A3,COL7A1,COL8A1,PRKAG3
Toll-like Receptor Signaling	3.2	0.104	-2.236	FOS,IL1RL1,IL1RN,IL33,IL36B,IL36RN,LBP,TRAF1
CGAS-STING Signaling Pathway	3.18	0.0797	-2.714	CCL20,CCL26,CD274,CSF2,CXCL8,ENPP1,IL11,IL33,IL36B,IL6,LIF
Cerebral Malformation Signaling Pathway	3.18	0.0855	-2.53	BMP6,CCL5,CXCL8,IL1RN,IL33,IL36B,IL36RN,MMP9,PTGS2,SNAI2
FAK Signaling	3.15	0.0415	2.343	ACKR3,ADGRA2,ADGRD1,ADGRG2,ADRA2C,AGTR1,C3AR1,C5AR1,C5AR2,CAPN6,CCR1,COL1A2,EDNRA,EFNB3,F2R,FOS,FZD4,GIPR,GPR146,GPR160,GPR183,HCAR1,HTR2B,IL1R1,IL1RL1,IL20RB,IL2RG,IL33,IL7R,ITGA10,ITGA11,ITGA5,ITGAX,LPAR6,MMP9,NPY4R2,OXTR,P2RY6,PTGER4,PTGIR,RASD1,S1PR1,SSTR5
Glutamate binding, activation of AMPA receptors and synaptic plasticity	3.04	0.161	-0.447	CAMK2B,GRIA1,GRIP1,GRIP2,PRKCG
Macrophage Alternative Activation Signaling Pathway	2.98	0.0677	1.941	ABCA1,CIITA,FOS,IL1RN,IL2RG,IL33,IL36B,IL36RN,IL6,IRF4,LPL,PPARGC1A,TSC22D3
cAMP-mediated signaling	2.98	0.0622	0.905	ADRA2C,AGTR1,CAMK2B,CNGA3,DUSP4,ENPP1,GUCY1A1,GUCY1B1,PDE1B,PDE4B,PDE4C,PTGER4,PTGIR,RGS4,S1PR1
Orexin Signaling Pathway	2.96	0.062	1.291	CACNA1G,CACNA2D3,CAMK2B,GUCY1A1,GUCY1B1,IL6,KCNJ6,PLA2G2A,PLA2G4A,PLCB4,PLCH2,PPARGC1A,PRKAG3,PRKCG,TRPC6
SPINK1 Pancreatic Cancer Pathway	2.96	0.108	-1.342	CPA4,CPB1,CPM,KLKB1,MMP12,PRSS3,SPINK1
G alpha (z) signalling events	2.94	0.125	-0.816	ADRA2C,PRKCG,RGS16,RGS17,RGS20,RGS4
Endothelin-1 Signaling	2.94	0.067	-1.732	EDNRA,FOS,GNAT2,GUCY1A1,GUCY1B1,GUCY2D,PLA2G2A,PLA2G4A,PLCB4,PLCH2,PRKCG,PTGS2,RASD1
Regulation of the Epithelial Mesenchymal Transition by Growth Factors Pathway	2.94	0.067	-0.333	CDH2,FGF1,FGF18,FGF9,FOS,HGF,IL6,MMP1,MMP9,PDGFD,RASD1,SNAI2,TNFRSF11B
IL-33 Signaling Pathway	2.92	0.0667	-3.606	CCL5,CSF2,CXCL8,FOS,IL1RL1,IL1RN,IL33,IL36B,IL36RN,IL6,MMP12,MMP9,PTGS2
Airway Inflammation in Asthma	2.91	0.152	#NUM!	CCL20,CSF2,CXCL8,IL33,MMP9
Sleep REM Signaling Pathway	2.89	0.0849	1.667	ARC,CSF2,CXCL8,FOS,IL11,IL33,IL36B,IL6,LIF
Glycosaminoglycan metabolism	2.88	0.0781	1.265	CHST1,CHST6,GPC4,HAS2,HAS3,HS3ST1,LYVE1,OGN,OMD,ST3GAL6
Factors Promoting Cardiogenesis in Vertebrates	2.86	0.0728	-1.265	ACVRL1,BMP2,BMP6,CAMK2B,FZD4,MYOCD,NOX4,PLCB4,PLCH2,PRKCG,WNT9A
Th1 and Th2 Activation Pathway	2.82	0.0682	#NUM!	CCR1,CD274,HAVCR2,ICOSLG,IL1RL1,IL2RG,IL33,IL6,NFATC2,NOTCH3,S1PR1,SPI1
ABRA Signaling Pathway	2.82	0.0909	-1.414	ACTA2,FOS,FOSB,IL6,LIF,MMP9,MYOCD,PPARGC1A
Glycation Signaling Pathway	2.82	0.0622	-2.673	CSF2,CXCL8,FOS,IL11,IL33,IL36B,IL6,LIF,MMP9,NCF2,NOX4,PRKCG,RASD1,STAB1
HGF Signaling	2.8	0.0763	-0.447	FOS,HGF,IL6,ITGA10,ITGA11,ITGA5,ITGAX,PRKCG,PTGS2,RASD1
Oxytocin in Spinal Neurons Signaling Pathway	2.8	0.143	1.342	CTH,GUCY1A1,GUCY1B1,GUCY2D,OXTR
Ephrin Receptor Signaling	2.78	0.0644	0.447	CXCL12,EFNB3,EPHB1,FGF1,GNAT2,GRIN2A,ITGA10,ITGA11,ITGA5,ITGAX,PDGFD,RASD1,SORBS1
Insulin Secretion Signaling Pathway	2.77	0.0573	-0.577	CACNA1G,CACNA2D3,CAMK2B,EIF4EBP3,GIPR,GUCY1A1,GUCY1B1,KCNB1,MAFA,PCSK1,PLCB4,PLCH2,PRKCG,RYR1,SCNN1A,SLC2A5
Relaxin Signaling	2.75	0.0705	0.447	CTH,ENPP1,FOS,GNAT2,GUCY1A1,GUCY1B1,GUCY2D,MMP9,PDE1B,PDE4B,PDE4C
Serine Biosynthesis	2.74	0.667	#NUM!	PHGDH,PSAT1
IL-27 Signaling Pathway	2.73	0.0746	0	C5AR1,CD274,CSF2,IL1R1,IL1RL1,LPAR6,PPARGC1A,PTGS2,TNFRSF11B,TNFRSF9
Sperm Motility	2.7	0.0584	-0.632	CACNA1G,CNGA3,EPHB1,GNAT2,GUCY1A1,GUCY1B1,MERTK,PDE1B,PDE4B,PDE4C,PLA2G2A,PLA2G4A,PLCB4,PLCH2,PRKCG
O-linked glycosylation	2.7	0.0796	1	ADAMTS1,ADAMTS12,ADAMTS15,ADAMTS6,B3GNT5,GALNT13,GALNT15,ST6GAL1,THBS2
HMGB1 Signaling	2.66	0.0688	-2.828	CSF2,CXCL8,FOS,IL11,IL1R1,IL33,IL36B,IL6,LIF,RASD1,TNFRSF11B
Ferroptosis Signaling Pathway	2.66	0.073	2.333	ABCA1,ALOX15B,ANGPTL4,CBS,CHAC1,CTH,NOX4,PRKAG3,RASD1,SLC7A11
Clathrin-mediated Endocytosis Signaling	2.65	0.0622	#NUM!	ACTA2,AP1S3,APOB,APOD,APOE,F2R,FGF1,FGF18,FGF9,ITGA5,PDGFD,SERPINA1,STON2
Differential Regulation of Cytokine Production in Intestinal Epithelial Cells by IL-17A and IL-17F	2.65	0.174	-2	CCL5,CSF2,CSF3,CXCL1
Parkinson's Signaling Pathway	2.61	0.0538	-0.728	ACTA2,ALDH1L2,CACNA1G,CACNA2D3,CAMK2B,CSF2,CXCL8,GRIA1,GRIN2A,IL11,IL33,IL36B,IL6,LIF,MAOA,PPARGC1A,SLC40A1
Synaptogenesis Signaling Pathway	2.61	0.0538	0	APOE,CAMK2B,CDH2,COMP,EFNB3,EIF4EBP3,EPHB1,GRIA1,GRIN2A,GUCY1A1,GUCY1B1,NLGN4X,NRXN3,RASD1,RELN,STXBP6,THBS2
Cholecystokinin/Gastrin-mediated Signaling	2.6	0.0769	-2.828	FOS,IL1RN,IL33,IL36B,IL36RN,PLCB4,PRKCG,PTGS2,RASD1
Extra-nuclear estrogen signaling	2.59	0.0933	-1.89	EPGN,EREG,FOS,HBEGF,MMP3,MMP7,MMP9
Complement System	2.58	0.128	#NUM!	C3,C3AR1,C5AR1,ITGAX,MASP1
Neuregulin Signaling	2.57	0.0763	-2	EREG,HBEGF,ITGA10,ITGA11,ITGA5,ITGAX,NRG1,PRKCG,RASD1
Peptide hormone biosynthesis	2.55	0.25	#NUM!	INHBA,LHB,PCSK1
Mitochondrial Division Signaling Pathway	2.54	0.0663	2.111	CACNA1G,CACNA2D3,CAMK2B,CCNB3,HGF,PPM1L,PPP2R2C,PRKAG3,RASD1,S1PR1,TNFRSF11B
Glutaminergic Receptor Signaling Pathway (Enhanced)	2.48	0.0521	0.243	CACNA1G,CACNA2D3,CAMK2B,DGKG,DGKI,GRIA1,GRIN2A,GUCY1A1,GUCY1B1,PLA2G2A,PLA2G4A,PLCB4,PLCH2,PRKCG,SLC1A3,SLC38A4,SLC7A11
Regulation of the Epithelial-Mesenchymal Transition Pathway	2.47	0.0619	#NUM!	CDH2,FGF1,FGF18,FGF9,FZD4,HGF,MMP9,NOTCH3,PDGFD,RASD1,SNAI2,WNT9A
TREM1 Signaling	2.47	0.0886	-1.134	CIITA,CSF2,CXCL8,IL1RL1,IL6,ITGA5,ITGAX
ERK/MAPK Signaling	2.46	0.0591	-1	DUSP4,FOS,ITGA10,ITGA11,ITGA5,ITGAX,MKNK2,PLA2G2A,PLA2G4A,PPM1L,PPP2R2C,PRKCG,RASD1
Role of NANOG in Mammalian Embryonic Stem Cell Pluripotency	2.45	0.0732	#NUM!	ACVRL1,BMP2,BMP6,FZD4,GATA6,LIF,POU5F1,RASD1,WNT9A
Neuropathic Pain Signaling in Dorsal Horn Neurons	2.44	0.0792	-1.414	CAMK2B,FOS,GRIA1,GRIN2A,PLCB4,PLCH2,PRKCG,TAC1
p38 MAPK Signaling	2.43	0.0726	-1	IL1R1,IL1RL1,IL1RN,IL33,IL36B,IL36RN,MKNK2,PLA2G2A,PLA2G4A
PPARα/RXRα Activation	2.4	0.0606	1.633	ABCA1,GUCY1A1,GUCY1B1,IL1R1,IL1RL1,IL6,LPL,PLCB4,PLCH2,PPARGC1A,PRKAG3,RASD1
Smooth Muscle Contraction	2.39	0.116	1.342	ACTA2,CACNA1G,GUCY1A1,GUCY1B1,SORBS1
Oncostatin M Signaling	2.39	0.116	#NUM!	MMP1,MMP13,MMP3,RASD1,TIMP3
Endocannabinoid Neuronal Synapse Pathway	2.37	0.0667	0	CACNA1G,CACNA2D3,GRIA1,GRIN2A,GUCY1A1,GUCY1B1,KCNJ6,PLCB4,PLCH2,PTGS2
Human Embryonic Stem Cell Pluripotency	2.37	0.06	-1.155	ACVRL1,BMP2,BMP6,FZD4,INHBA,LIF,NGF,PDGFD,POU5F1,PRKCG,RASD1,WNT9A
Elastic fibre formation	2.35	0.114	1.342	BMP2,FBLN2,FBN2,ITGA5,MFAP2
NCAM signaling for neurite out-growth	2.34	0.0952	1.633	CACNA1G,COL3A1,COL5A3,COL6A3,GDNF,ST8SIA4
CDK5 Signaling	2.31	0.0755	0	FOSB,GUCY1A1,GUCY1B1,LAMC2,NGF,PPM1L,PPP2R2C,RASD1
Corticotropin Releasing Hormone Signaling	2.27	0.0645	-0.707	CACNA1G,CACNA2D3,CTH,FOS,GUCY1A1,GUCY1B1,GUCY2D,PRKCG,PTCH2,PTGS2
Platelet homeostasis	2.26	0.0814	1.89	APOB,GUCY1A1,GUCY1B1,PDE1B,PLA2G4A,PTGIR,TRPC6
Response of EIF2AK1 (HRI) to heme deficiency	2.26	0.2	#NUM!	ATF3,CHAC1,TRIB3
Erythropoietin Signaling Pathway	2.25	0.0608	1.897	BIRC3,CSF2,CXCL8,FOS,IL11,IL33,IL36B,IL6,LIF,PRKCG,RASD1
Superpathway of Serine and Glycine Biosynthesis I	2.24	0.4	#NUM!	PHGDH,PSAT1
IL-8 Signaling	2.23	0.0577	-2.53	CXCL1,CXCL8,FOS,GNAT2,HBEGF,ITGAX,MMP9,NCF2,NOX4,PRKCG,PTGS2,RASD1
RAF/MAP kinase cascade	2.22	0.0534	-1.604	CAMK2B,CSF2,DUSP4,EPGN,EREG,FGF1,FGF18,FGF9,GDNF,HBEGF,HGF,IL2RG,KSR2,NRG1
SPINK1 General Cancer Pathway	2.21	0.0896	0	IL6,MT1E,MT1F,PRSS3,RASD1,SPINK1
Ovarian Cancer Signaling	2.2	0.0629	0	E2F5,EDNRA,FGF9,FZD4,LHB,MMP7,MMP9,PTGS2,RASD1,WNT9A
Regulation of Cellular Mechanics by Calpain Protease	2.18	0.0787	#NUM!	CAPN6,CNGA3,ITGA10,ITGA11,ITGA5,ITGAX,RASD1
Opioid Signalling	2.16	0.0778	-1.342	CAMK2B,PDE1B,PDE4B,PDE4C,PLA2G4A,PLCB4,PRKCG
Actin Cytoskeleton Signaling	2.12	0.0537	#NUM!	ACTA2,F2R,FGF1,FGF18,FGF9,ITGA10,ITGA11,ITGA5,ITGAX,LBP,MYLK3,PDGFD,RASD1
Basal Cell Carcinoma Signaling	2.08	0.0845	#NUM!	BMP2,BMP6,FZD4,HHIP,PTCH2,WNT9A
Neutrophil degranulation	2.08	0.044	-0.655	ABCA13,ANPEP,C3,C3AR1,C5AR1,CD177,CXCL1,FGL2,HSPA6,ITGAX,MGAM,MMP9,PKP1,PRSS3,PTX3,SELL,SERPINA1,SERPINA3,SLC2A5,TMC6,TMT1A
Production of Nitric Oxide and Reactive Oxygen Species in Macrophages	2.07	0.0573	-1.667	APOB,APOD,APOE,FOS,NCF2,PPM1L,PPP2R2C,PRKCG,SERPINA1,SPI1,TNFRSF11B
Th2 Pathway	2.07	0.0638	-0.707	CCR1,ICOSLG,IL1RL1,IL2RG,IL33,NFATC2,NOTCH3,S1PR1,SPI1
Sialic acid metabolism	2.07	0.121	2	ST3GAL6,ST6GAL1,ST8SIA4,ST8SIA5
GNRH Signaling	2.05	0.057	-1.633	CACNA1G,CACNA2D3,CAMK2B,FOS,GUCY1A1,GUCY1B1,HBEGF,LHB,PLCB4,PRKCG,RASD1
Class B/2 (Secretin family receptors)	2.03	0.0737	0.378	ADM2,FZD4,GIPR,PTCH2,PTHLH,RAMP1,WNT9A
DHCR24 Signaling Pathway	2.03	0.0629	0.707	APOB,APOD,APOE,C3,PDGFD,PDZK1,PRKCG,RASD1,SERPINA1
Cardiac β-adrenergic Signaling	2	0.0588	-1.342	CACNA2D3,ENPP1,GNAT2,GUCY1A1,GUCY1B1,PDE1B,PDE4B,PDE4C,PPM1L,PPP2R2C
G alpha (s) signalling events	1.99	0.0621	0.333	ADM2,GIPR,LHB,PDE1B,PDE4C,PTGER4,PTGIR,PTHLH,RAMP1
Protein Kinase A Signaling	1.99	0.0455	-1.508	CAMK2B,CNGA3,DUSP4,ENPP1,FLNC,GUCY1A1,GUCY1B1,MYLK3,NFATC2,PDE1B,PDE4B,PDE4C,PLCB4,PLCH2,PRKCG,PTCH2,PTGS2,RYR1
Coagulation System	1.98	0.114	#NUM!	F2R,KLKB1,SERPINA1,SERPINA5
WNT/β-catenin Signaling	1.95	0.0578	-0.378	CDH2,FZD4,KREMEN2,MMP7,POU5F1,PPM1L,PPP2R2C,SFRP2,SFRP4,WNT9A
Macropinocytosis Signaling	1.95	0.0789	#NUM!	HGF,ITGA5,NGF,PDGFD,PRKCG,RASD1
Role of NFAT in Cardiac Hypertrophy	1.92	0.0524	-1	CACNA1G,CACNA2D3,CAMK2B,GUCY1A1,GUCY1B1,IL11,IL6,LIF,PLCB4,PLCH2,PRKCG,RASD1
ID1 Signaling Pathway	1.91	0.0545	0.302	ACVRL1,ATF3,BMP2,IL6,LIF,MMP9,POU5F1,PTGER4,RASD1,STMN3,TNFRSF11B
Phototransduction Pathway	1.91	0.0893	-1.342	CNGA3,GNAT2,GUCY1A1,GUCY1B1,GUCY2D
WNT/SHH Axonal Guidance Signaling Pathway	1.88	0.0596	-0.333	CAMK2B,FZD4,GUCY1A1,GUCY1B1,HHIP,PTCH2,SHISA2,TRPC6,WNT9A
Folate Signaling Pathway	1.88	0.0877	0	ALDH1L2,CBS,CD274,mir-138 (includes others),POU5F1
Dopamine-DARPP32 Feedback in cAMP Signaling	1.87	0.0562	0	CACNA2D3,GRIN2A,GUCY1A1,GUCY1B1,KCNJ6,PLCB4,PLCH2,PPM1L,PPP2R2C,PRKCG
Caveolar-mediated Endocytosis Signaling	1.87	0.0759	0	ACTA2,FLNC,ITGA10,ITGA11,ITGA5,ITGAX
Role of MAPK Signaling in Inhibiting the Pathogenesis of Influenza	1.87	0.0759	-1.633	CCL5,CXCL8,IL6,PLA2G2A,PLA2G4A,PTGS2
Signaling by PDGF	1.85	0.0862	2.236	COL3A1,COL5A3,COL6A3,PDGFD,THBS2
Chemokine Signaling	1.82	0.0741	-1.342	CAMK2B,CCL5,CXCL12,FOS,PLCB4,RASD1
Formation of Fibrin Clot (Clotting Cascade)	1.81	0.103	1	CD177,F2R,KLKB1,SERPINA5
Response to elevated platelet cytosolic Ca2+	1.77	0.0606	-0.707	CLEC3B,HGF,PRKCG,RARRES2,SELENOP,SERPINA1,SERPINA3,TIMP3
Epithelial Adherens Junction Signaling	1.77	0.057	-1	CDH2,FGF1,HGF,NOTCH3,PPM1L,PPP2R2C,PRKAG3,RASD1,SNAI2
IL-12 Signaling and Production in Macrophages	1.75	0.0496	-0.905	APOB,APOD,APOE,C3,COL1A2,CSF2,FOS,NFATC2,PRKAG3,PRKCG,SERPINA1,SPI1
Apelin Cardiac Fibroblast Signaling Pathway	1.73	0.13	#NUM!	AGTR1,IL6,PRKAG3
P2Y Purinergic Receptor Signaling Pathway	1.73	0.0597	-1.342	FOS,GUCY1A1,GUCY1B1,P2RY6,PLCB4,PLCH2,PRKCG,RASD1
Xenobiotic Metabolism Signaling	1.73	0.0453	#NUM!	ALDH1L2,CAMK2B,CHST1,CYP1A1,GRIP1,HS3ST1,IL6,MAOA,PPARGC1A,PPM1L,PPP2R2C,PRKCG,RASD1,SULT1C2,WSCD1
Serine biosynthesis	1.71	0.222	#NUM!	PHGDH,PSAT1
Pathogenesis of Multiple Sclerosis	1.71	0.222	#NUM!	CCL5,CCR1
Interleukin-7 signaling	1.68	0.125	#NUM!	HGF,IL2RG,IL7R
Interleukin-6 family signaling	1.68	0.125	#NUM!	IL11,IL6,LIF
Cysteine Biosynthesis III (mammalia)	1.68	0.125	#NUM!	CBS,CTH,LOC102724560
Intrinsic Prothrombin Activation Pathway	1.67	0.093	2	COL1A2,COL3A1,COL5A3,KLKB1
Phase I - Functionalization of compounds	1.65	0.0619	0.816	ACSS1,ADH1B,ADH6,CYP19A1,CYP1A1,CYP4X1,MAOA
NOD1/2 Signaling Pathway	1.65	0.0518	-3	BIRC3,CSF2,CXCL8,FOS,HSPA6,IL11,IL33,IL36B,IL6,LIF
STAT3 Pathway	1.65	0.0576	#NUM!	BMP6,HGF,IL1R1,IL1RL1,IL20RB,IL2RG,IL7R,RASD1
PI3K Cascade	1.64	0.0909	-1	FGF1,FGF18,FGF9,TRIB3
Netrin-1 signaling	1.64	0.0909	0	RGMA,RGMB,SLIT2,TRPC6
Retinoid metabolism and transport	1.64	0.0909	1	APOB,APOE,GPC4,LPL
Binding and Uptake of Ligands by Scavenger Receptors	1.63	0.0614	1.89	APOB,APOE,COL1A2,COL3A1,COLEC12,MASP1,STAB1
GABAergic Receptor Signaling Pathway (Enhanced)	1.63	0.0571	-0.707	CACNA1G,CACNA2D3,GRIN2A,GUCY1A1,GUCY1B1,KCNJ6,NLGN4X,NRXN3
Chronic Myeloid Leukemia Signaling	1.63	0.0463	-0.277	E2F5,FOS,FZD4,mir-138 (includes others),MMP9,NFATC2,NOTCH3,PLCB4,PLCH2,PRKAG3,RASD1,TRIB2,WNT9A
Eicosanoid Signaling	1.62	0.0461	0.277	ALOX15B,AP1S3,GUCY1A1,GUCY1B1,PLA2G2A,PLA2G4A,PLCB4,PLCH2,PRKCG,PTGER4,PTGIR,PTGS2,RASD1
Neurotransmitter clearance	1.62	0.2	#NUM!	MAOA,SLC22A1
POU5F1 (OCT4), SOX2, NANOG repress genes related to differentiation	1.62	0.2	#NUM!	GATA6,POU5F1
BMP signaling pathway	1.62	0.0667	0	ACVRL1,BMP2,BMP6,FST,RASD1,RUNX2
L-cysteine Degradation II	1.61	1	#NUM!	CTH
Arachidonic acid metabolism	1.61	0.0889	-1	ALOX15B,CYP1A1,PLA2G4A,PTGS2
tRNA Splicing	1.61	0.0889	#NUM!	ENPP1,PDE1B,PDE4B,PDE4C
ILK Signaling	1.6	0.0508	-1.414	ACTA2,BMP2,FLNC,FOS,KRT18,MMP9,PPM1L,PPP2R2C,PTGS2,SNAI2
Ceramide Signaling	1.59	0.0659	0.447	FOS,PPM1L,PPP2R2C,RASD1,S1PR1,TNFRSF11B
Bupropion Degradation	1.59	0.115	#NUM!	CYP19A1,CYP1A1,CYP4X1
Acetylcholine Receptor Signaling Pathway	1.58	0.0505	1.265	ADAM19,CACNA1G,CACNA2D3,CAMK2B,GUCY1A1,GUCY1B1,IL6,PLCB4,PLCH2,PRKCG
Amyotrophic Lateral Sclerosis Signaling	1.58	0.0598	0	BIRC3,CACNA2D3,CAPN6,GDNF,GRIA1,GRIN2A,NEFM
IL-17A Signaling in Airway Cells	1.58	0.0735	#NUM!	CCL20,CXCL1,CXCL3,CXCL5,IL6
Phospholipases	1.58	0.0735	-1	LPL,PLA2G2A,PLA2G4A,PLCB4,PLCH2
MIF Regulation of Innate Immunity	1.57	0.087	-1	FOS,PLA2G2A,PLA2G4A,PTGS2
ERBB Signaling	1.55	0.0645	-2.236	EREG,FOS,HBEGF,NRG1,PRKCG,RASD1
Apelin Endothelial Signaling Pathway	1.55	0.0552	#NUM!	FOS,GNAT2,GUCY1A1,GUCY1B1,PLCB4,PRKAG3,PRKCG,RASD1
Effects of PIP2 hydrolysis	1.55	0.111	#NUM!	DGKG,DGKI,TRPC6
Syndecan interactions	1.55	0.111	#NUM!	COL1A2,COL3A1,COL5A3
Estrogen Biosynthesis	1.54	0.0851	#NUM!	CYP19A1,CYP1A1,CYP4X1,HSD17B8
GPCR-Mediated Nutrient Sensing in Enteroendocrine Cells	1.54	0.0588	-0.447	CACNA1G,CACNA2D3,GUCY1A1,GUCY1B1,PLCB4,PLCH2,PRKCG
Metallothioneins bind metals	1.54	0.182	#NUM!	MT1E,MT1F
Apelin Adipocyte Signaling Pathway	1.53	0.0638	#NUM!	GUCY1A1,GUCY1B1,NCF2,NOX4,PPARGC1A,PRKAG3
Gαi Signaling	1.52	0.0544	#NUM!	ADRA2C,AGTR1,GNAT2,GUCY1A1,GUCY1B1,RASD1,RGS4,S1PR1
Semaphorin Neuronal Repulsive Signaling Pathway	1.52	0.0544	-0.447	GUCY1A1,GUCY1B1,ITGA10,ITGA11,ITGA5,ITGAX,PDE4B,PDE4C
Xenobiotic Metabolism CAR Signaling Pathway	1.51	0.0472	1.414	ALDH1L2,CHST1,CYP1A1,GRIP1,HS3ST1,PPARGC1A,PPM1L,PPP2R2C,PRKCG,SULT1C2,WSCD1
Glioma Invasiveness Signaling	1.51	0.0704	0	F2R,MMP9,RASD1,TIMP3,TIMP4
Renin-Angiotensin Signaling	1.49	0.0574	#NUM!	AGTR1,CCL5,FOS,GUCY1A1,GUCY1B1,PRKCG,RASD1
Dopamine Receptor Signaling	1.48	0.0694	#NUM!	GUCY1A1,GUCY1B1,MAOA,PPM1L,PPP2R2C
Reversible hydration of carbon dioxide	1.47	0.167	#NUM!	CA12,CA9
Butyrophilin (BTN) family interactions	1.47	0.167	#NUM!	PPL,XDH
Hematopoiesis from Multipotent Stem Cells	1.47	0.167	#NUM!	CSF2,CSF3
γ-glutamyl Cycle	1.47	0.167	#NUM!	ANPEP,CHAC1
Synaptic Long Term Potentiation	1.46	0.0565	-0.816	CAMK2B,GRIA1,GRIN2A,PLCB4,PLCH2,PRKCG,RASD1
Signaling by Rho Family GTPases	1.46	0.0449	0	ACTA2,CDH2,FOS,GNAT2,ITGA10,ITGA11,ITGA5,ITGAX,NCF2,NOX4,SEPTIN3,SEPTIN4
Interferon gamma signaling	1.46	0.0612	0.816	CAMK2B,CIITA,GBP5,IRF4,IRF6,TRIM29
Crosstalk between Dendritic Cells and Natural Killer Cells	1.46	0.0612	-1.342	ACTA2,CAMK2B,CD226,CSF2,IL2RG,IL6
nNOS Signaling in Neurons	1.46	0.08	#NUM!	CAPN6,GRIN2A,PRKCG,RASD1
Transcriptional regulation by RUNX2	1.43	0.0784	0	BMP2,ITGA5,MMP13,RUNX2
FOXO-mediated transcription of oxidative stress, metabolic and neuronal genes	1.43	0.1	#NUM!	ABCA6,PPARGC1A,TRIM63
Regulation of CDH11 Expression and Function	1.43	0.1	#NUM!	ADAM19,ADAM33,ANGPTL4
Senescence Pathway	1.42	0.0432	1.155	ATF3,CACNA2D3,CAPN6,CCNB3,CXCL8,E2F5,IL6,NFATC2,PDK4,PPM1L,PPP2R2C,RASD1,YPEL3
Gαs Signaling	1.41	0.0551	#NUM!	CNGA3,GNAT2,GUCY1A1,GUCY1B1,PTGER4,PTGIR,RYR1
Platelet Aggregation (Plug Formation)	1.4	0.154	#NUM!	ADRA2C,COL1A2
Plasma lipoprotein assembly, remodeling, and clearance	1.4	0.0658	1.342	ABCA1,ANGPTL4,APOB,APOE,LPL
Pancreatic Secretion Signaling Pathway	1.4	0.0453	0.302	CA12,CA9,GUCY1A1,GUCY1B1,LPL,PLCB4,PLCH2,PRKCG,RYR1,SLC4A4,STXBP6
Signaling by BMP	1.39	0.0968	#NUM!	ACVRL1,BMP2,INHBA
Sonic Hedgehog Signaling	1.39	0.0968	#NUM!	CCNB3,HHIP,PTCH2
Cell surface interactions at the vascular wall	1.39	0.0467	0	APOB,CD177,COL1A2,GRB14,ITGA5,ITGAX,MERTK,MMP1,SELL,SLC7A11
Antiproliferative Role of Somatostatin Receptor 2	1.38	0.0649	#NUM!	CTH,GUCY1A1,GUCY1B1,GUCY2D,RASD1
Tuberculosis Active Signaling Pathway	1.37	0.0449	1.508	C3,C3AR1,C5AR1,FOS,IL1R1,IL1RL1,IL6,ITGAX,NCF2,PTGS2,TNFRSF11B
G Beta Gamma Signaling	1.37	0.0538	0.816	CACNA1G,CACNA2D3,GNAT2,HBEGF,KCNJ6,PRKCG,RASD1
VDR/RXR Activation	1.36	0.0641	-1.342	CCL5,CSF2,IL1RL1,PRKCG,RUNX2
Maturity Onset Diabetes of Young (MODY) Signaling	1.36	0.0641	#NUM!	APOB,APOD,APOE,APOL6,CACNA2D3
Thyroid Cancer Signaling	1.36	0.0641	-1.342	CXCL8,FOS,GDNF,NGF,RASD1
Signaling by MET	1.34	0.0633	1.342	COL1A2,COL3A1,COL5A3,HGF,LAMC2
Signaling by PTK6	1.33	0.0727	-1	EREG,HBEGF,KHDRBS3,NRG1
TNFR2 Signaling	1.32	0.0909	#NUM!	BIRC3,FOS,TRAF1
Inhibition of Angiogenesis by TSP1	1.32	0.0909	#NUM!	GUCY1A1,GUCY1B1,MMP9
fMLP Signaling in Neutrophils	1.32	0.0526	-1.342	GNAT2,NCF2,NFATC2,NOX4,PLCB4,PRKCG,RASD1
Paxillin Signaling	1.32	0.0566	#NUM!	ACTA2,ITGA10,ITGA11,ITGA5,ITGAX,RASD1
Xenobiotic Metabolism PXR Signaling Pathway	1.31	0.0452	0.707	ALDH1L2,CAMK2B,CHST1,GRIP1,HS3ST1,MAOA,PPARGC1A,PRKCG,SULT1C2,WSCD1
Cargo concentration in the ER	1.29	0.0882	#NUM!	COL7A1,GRIA1,SERPINA1
Thrombin Signaling	1.29	0.0448	-0.816	CAMK2B,F2R,GATA6,GNAT2,GUCY1A1,GUCY1B1,PLCB4,PLCH2,PRKCG,RASD1
Transport of inorganic cations/anions and amino acids/oligopeptides	1.29	0.0556	0.816	SLC1A3,SLC24A3,SLC38A4,SLC43A1,SLC4A4,SLC7A11
Phenylalanine Degradation IV (Mammalian, via Side Chain)	1.29	0.133	#NUM!	HPD,MAOA
CCR3 Signaling in Eosinophils	1.28	0.0515	-1.342	CCL26,GNAT2,PLA2G2A,PLA2G4A,PLCB4,PRKCG,RASD1
BEX2 Signaling Pathway	1.28	0.061	-1.342	CDH2,NGF,PLXNC1,PPM1L,PPP2R2C
RAC Signaling	1.27	0.0511	#NUM!	ITGA10,ITGA11,ITGA5,ITGAX,NCF2,NOX4,RASD1
Reelin Signaling in Neurons	1.25	0.0507	0	APOE,CAMK2B,CDH2,GRIN2A,ITGA5,PDK4,RELN
Adipogenesis pathway	1.25	0.0507	0.378	ACVRL1,BMP2,CEBPD,FABP4,FGF1,FZD4,LPL
Transcriptional regulation of white adipocyte differentiation	1.24	0.0595	2.236	ANGPTL4,CEBPD,FABP4,LPL,PPARGC1A
Role of MAPK Signaling in the Pathogenesis of Influenza	1.24	0.0595	#NUM!	CCL5,PLA2G2A,PLA2G4A,PTGS2,RASD1
White Adipose Tissue Browning Pathway	1.24	0.0504	1.89	CACNA1G,CACNA2D3,GUCY1A1,GUCY1B1,PPARGC1A,PRKAG3,VGF
CXCR4 Signaling	1.24	0.0476	#NUM!	CXCL12,FOS,GNAT2,GUCY1A1,GUCY1B1,PLCB4,PRKCG,RASD1
Platelet Adhesion to exposed collagen	1.23	0.125	#NUM!	COL1A2,ITGA10
Ethanol Degradation II	1.23	0.0833	#NUM!	ACSS1,ADH1B,ADH6
Gαq Signaling	1.22	0.0473	0	AGTR1,GNAT2,HTR2B,NFATC2,PLCB4,PRKCG,RGS16,RGS4
Activation of NMDA receptors and postsynaptic events	1.22	0.0588	0.447	CAMK2B,GRIA1,GRIN2A,NRG1,PRKAG3
Dermatan Sulfate Biosynthesis (Late Stages)	1.21	0.0667	#NUM!	CHST1,HS3ST1,SULT1C2,WSCD1
VEGF Family Ligand-Receptor Interactions	1.21	0.0581	-1	FOS,PLA2G2A,PLA2G4A,PRKCG,RASD1
Fatty acyl-CoA biosynthesis	1.2	0.0811	#NUM!	ACSL5,ELOVL7,HSD17B8
Superpathway of Methionine Degradation	1.2	0.0811	#NUM!	CBS,CTH,LOC102724560
Oxytocin in Brain Signaling Pathway	1.2	0.0448	0.333	CACNA1G,CACNA2D3,IL6,OXTR,PLA2G2A,PLA2G4A,PRKCG,PTGS2,RASD1
Metabolism of Angiotensinogen to Angiotensins	1.19	0.118	#NUM!	ANPEP,CPB1
Metabolism of steroid hormones	1.17	0.0789	#NUM!	CYP19A1,HSD11B1,LHB
Cell Cycle Regulation by BTG Family Proteins	1.17	0.0789	#NUM!	E2F5,PPM1L,PPP2R2C
MIF-mediated Glucocorticoid Regulation	1.17	0.0789	#NUM!	PLA2G2A,PLA2G4A,PTGS2
Netrin Signaling	1.15	0.0457	0.707	CACNA1G,CACNA2D3,CAMK2B,GRIA1,NFATC2,PRKCG,RYR1,TRIM9
Chondroitin Sulfate Biosynthesis (Late Stages)	1.15	0.0635	#NUM!	CHST1,HS3ST1,SULT1C2,WSCD1
Antioxidant Action of Vitamin C	1.15	0.0513	1.342	CSF2,PLA2G2A,PLA2G4A,PLCB4,PLCH2,SLC2A5
Noradrenaline and Adrenaline Degradation	1.15	0.0769	#NUM!	ADH1B,ADH6,MAOA
Gastrin-CREB signalling pathway via PKC and MAPK	1.14	0.111	#NUM!	HBEGF,MMP3
Formation of definitive endoderm	1.14	0.111	#NUM!	GATA6,GATA6-AS1
PAK Signaling	1.14	0.0508	#NUM!	ITGA10,ITGA11,ITGA5,ITGAX,PDGFD,RASD1
Endocannabinoid Cancer Inhibition Pathway	1.14	0.0476	0	ATF3,GUCY1A1,GUCY1B1,NUPR1,PRKAG3,SNAI2,TRIB3
Actin Nucleation by ARP-WASP Complex	1.12	0.0549	#NUM!	ITGA10,ITGA11,ITGA5,ITGAX,RASD1
Superpathway of Melatonin Degradation	1.12	0.0549	#NUM!	CYP19A1,CYP1A1,CYP4X1,MAOA,SULT1C2
Regulation of lipid metabolism by PPARalpha	1.12	0.0504	0.816	ABCA1,ANGPTL4,ANKRD1,CYP1A1,PPARGC1A,TRIB3
Sphingosine-1-phosphate Signaling	1.12	0.0504	0	GUCY1A1,GUCY1B1,PDGFD,PLCB4,PLCH2,S1PR1
Neurotransmitter release cycle	1.12	0.075	#NUM!	MAOA,SLC1A3,SLC22A1
Signaling by FGFR3	1.12	0.075	#NUM!	FGF1,FGF18,FGF9
Virus Entry via Endocytic Pathways	1.11	0.05	-0.816	ACTA2,AP1S3,FLNC,ITGA5,PRKCG,RASD1
Nitric Oxide Signaling in the Cardiovascular System	1.11	0.05	1.342	CACNA2D3,GUCY1A1,GUCY1B1,GUCY2D,PDE1B,PRKCG
Cell junction organization	1.11	0.0543	-2.236	CDH2,CLDN4,FLNC,KRT14,LAMC2
Signaling by Activin	1.1	0.105	#NUM!	FST,INHBA
γ-linolenate Biosynthesis II (Animals)	1.1	0.105	#NUM!	ACSL5,FADS2
DAG and IP3 signaling	1.09	0.0732	#NUM!	CAMK2B,PDE1B,PRKCG
Signaling by FGFR4	1.09	0.0732	#NUM!	FGF1,FGF18,FGF9
Mechanisms of Viral Exit from Host Cells	1.09	0.0732	#NUM!	ACTA2,CHMP4C,PRKCG
Acetone Degradation I (to Methylglyoxal)	1.09	0.0732	#NUM!	CYP19A1,CYP1A1,CYP4X1
WNT/Ca+ pathway	1.09	0.0606	-1	FZD4,NFATC2,PLCB4,PLCH2
Dilated Cardiomyopathy Signaling Pathway	1.09	0.0464	#NUM!	ACTA2,CACNA1G,CACNA2D3,CAMK2B,CNN1,GUCY1A1,GUCY1B1
Type II Diabetes Mellitus Signaling	1.08	0.0461	#NUM!	ACSL5,CACNA1G,CACNA2D3,MAFA,PRKAG3,PRKCG,TNFRSF11B
Mitotic Roles of Polo-Like Kinase	1.07	0.0597	#NUM!	CCNB3,PLK2,PPM1L,PPP2R2C
April Mediated Signaling	1.07	0.0714	#NUM!	FOS,NFATC2,TRAF1
Pyrimidine Ribonucleotides Interconversion	1.07	0.0714	#NUM!	AK5,CMPK2,ENTPD3
IL-13 Signaling Pathway	1.07	0.0488	0	ALOX15B,CCL26,HBEGF,IL33,MAOA,POSTN
Glutamate Receptor Signaling	1.06	0.0588	#NUM!	GRIA1,GRIN2A,GRIP1,SLC1A3
Sertoli Cell-Sertoli Cell Junction Signaling	1.06	0.0405	-0.632	ACTA2,CDH2,CLDN4,IL1R1,IL1RL1,LAMC2,PLS1,RASD1,SORBS1,TNFRSF11B
B Cell Activating Factor Signaling	1.05	0.0698	#NUM!	FOS,NFATC2,TRAF1
Th1 Pathway	1.04	0.048	-0.447	CD274,HAVCR2,ICOSLG,IL6,NFATC2,NOTCH3
Cyclophilin Signaling Pathway	1.04	0.0402	-2.53	ABCA1,APOE,CXCL1,CXCL12,CXCL8,IL6,MMP9,NFATC2,NOX4,WNT9A
TGF-β Signaling	1.03	0.0515	#NUM!	BMP2,FOS,INHBA,RASD1,RUNX2
Calcium Signaling	1.03	0.0413	1.134	ACTA2,CACNA1G,CACNA2D3,CAMK2B,GRIA1,GRIN2A,NFATC2,RYR1,TRPC6
Synaptic adhesion-like molecules	1.03	0.0952	#NUM!	GRIA1,GRIN2A
Formation of the ureteric bud	1.03	0.0952	#NUM!	GDNF,SLIT2
Neurotransmitter uptake and metabolism In glial cells	1.02	0.25	#NUM!	SLC1A3
NGF processing	1.02	0.25	#NUM!	NGF
PRPP Biosynthesis I	1.02	0.25	#NUM!	PRPS1L1
Proline Biosynthesis I	1.02	0.25	#NUM!	PYCR1
IL-1 Signaling	1.02	0.051	#NUM!	FOS,GNAT2,GUCY1A1,GUCY1B1,IL1R1
Regulation of eIF4 and p70S6K Signaling	1.02	0.0426	#NUM!	EIF4EBP3,ITGA10,ITGA11,ITGA5,ITGAX,PPM1L,PPP2R2C,RASD1
CLEAR Signaling Pathway	1.01	0.0386	1.508	BMP6,DDIT4,GLMP,HGF,PPARGC1A,PPM1L,PPP2R2C,PRKAG3,PRKCG,RASD1,TNFRSF11B
Chondroitin Sulfate Biosynthesis	1	0.0563	#NUM!	CHST1,HS3ST1,SULT1C2,WSCD1
Pyrimidine Ribonucleotides De Novo Biosynthesis	1	0.0667	#NUM!	AK5,CMPK2,ENTPD3
Interleukin-1 family signaling	0.994	0.0465	-1.342	IL1R1,IL1RL1,IL1RN,IL33,IL36B,IL36RN
Regulation of TLR by endogenous ligand	0.992	0.0909	#NUM!	APOB,LBP
Neuroprotective Role of THOP1 in Alzheimer's Disease	0.983	0.0462	#NUM!	MASP1,MMP9,PRSS3,RELN,SERPINA3,TAC1
eNOS Signaling	0.976	0.0435	1.342	CNGA3,GUCY1A1,GUCY1B1,HSPA6,LPAR6,PRKAG3,PRKCG
Signaling by FGFR2	0.971	0.0548	-2	FGF1,FGF18,FGF9,FGFBP1
Ephrin B Signaling	0.971	0.0548	0	CXCL12,EFNB3,EPHB1,GNAT2
Dermatan Sulfate Biosynthesis	0.971	0.0548	#NUM!	CHST1,HS3ST1,SULT1C2,WSCD1
Pyroptosis Signaling Pathway	0.963	0.049	-1	GBP5,IL1R1,NEK7,PTGER4,TNFRSF11B
RAF-independent MAPK1/3 activation	0.959	0.087	#NUM!	DUSP4,IL6
Interleukin-2 family signaling	0.958	0.0638	#NUM!	CSF2,HAVCR2,IL2RG
Necroptosis Signaling Pathway	0.956	0.0429	0.816	BIRC3,CAMK2B,CAPN6,MERTK,PLA2G2A,PLA2G4A,TNFRSF11B
Melatonin Signaling	0.955	0.0541	-2	CAMK2B,PLCB4,PLCH2,PRKCG
ERK5 Signaling	0.955	0.0541	#NUM!	FOS,LIF,NGF,RASD1
Transcriptional Regulatory Network in Embryonic Stem Cells	0.945	0.0427	-0.378	FZD4,GATA6,INHBA,LIF,POU5F1,RASD1,WNT9A
Myelination Signaling Pathway	0.935	0.0366	-0.577	ACVRL1,BMP2,BMP6,FOS,FZD4,LAMC2,NFATC2,NGF,NRG1,PDGFD,RASD1,WNT9A
Reelin signalling pathway	0.929	0.2	#NUM!	RELN
Intestinal absorption	0.929	0.2	#NUM!	SLC2A5
Proline Biosynthesis II (from Arginine)	0.929	0.2	#NUM!	PYCR1
Melatonin Degradation II	0.929	0.2	#NUM!	MAOA
Tyrosine Degradation I	0.929	0.2	#NUM!	HPD
Acetate Conversion to Acetyl-CoA	0.929	0.2	#NUM!	ACSS1
Antimicrobial peptides	0.918	0.0612	#NUM!	PI3,PLA2G2A,PRSS3
Apelin Muscle Signaling Pathway	0.918	0.0612	#NUM!	GNAT2,PPARGC1A,PRKAG3
Leptin Signaling in Obesity	0.909	0.0519	#NUM!	GUCY1A1,GUCY1B1,PLCB4,PLCH2
Signaling by ERBB2	0.899	0.06	#NUM!	EREG,HBEGF,NRG1
nNOS Signaling in Skeletal Muscle Cells	0.899	0.06	#NUM!	CACNA1G,CACNA2D3,RYR1
Renal Cell Carcinoma Signaling	0.894	0.0513	#NUM!	EGLN3,FOS,HGF,RASD1
NR1H2 and NR1H3-mediated signaling	0.88	0.0588	#NUM!	ABCA1,APOD,APOE
UVC-Induced MAPK Signaling	0.88	0.0588	#NUM!	FOS,PRKCG,RASD1
FAT10 Cancer Signaling Pathway	0.88	0.0588	#NUM!	ACKR3,IL6,TNFRSF11B
Glioblastoma Multiforme Signaling	0.877	0.0409	-0.447	E2F5,FZD4,PDGFD,PLCB4,PLCH2,RASD1,WNT9A
Cardiomyocyte Differentiation via BMP Receptors	0.871	0.0769	#NUM!	ACVRL1,BMP2
Pyrimidine Deoxyribonucleotides De Novo Biosynthesis I	0.871	0.0769	#NUM!	AK5,CMPK2
D-myo-inositol (1,4,5)-Trisphosphate Biosynthesis	0.871	0.0769	#NUM!	PLCB4,PLCH2
D-myo-inositol-5-phosphate Metabolism	0.87	0.0392	0	ACP5,CILP,DUSP4,ENPP1,PLCB4,PLCH2,PPM1L,PPP2R2C
Signaling by FGFR1	0.862	0.0577	#NUM!	FGF1,FGF18,FGF9
NFE2L2 regulating inflammation associated genes	0.855	0.167	#NUM!	CXCL8
Regulation of Actin-based Motility by Rho	0.85	0.045	#NUM!	ACTA2,ITGA10,ITGA11,ITGA5,ITGAX
α-Adrenergic Signaling	0.85	0.045	#NUM!	GNAT2,GUCY1A1,GUCY1B1,PRKCG,RASD1
ATF4 activates genes in response to endoplasmic reticulum stress	0.844	0.0741	#NUM!	ATF3,CXCL8
Digestion	0.844	0.0741	#NUM!	MGAM,PNLIPRP3
Cardiogenesis	0.844	0.0741	#NUM!	GATA6,MYOCD
Signaling by EGFR	0.844	0.0566	#NUM!	EPGN,EREG,HBEGF
Metabolism of water-soluble vitamins and cofactors	0.837	0.0488	1	ACP5,ENPP1,ENPP2,PRSS3
Estrogen-Dependent Breast Cancer Signaling	0.824	0.0482	#NUM!	CYP19A1,FOS,HSD17B8,RASD1
Integrin Signaling	0.821	0.0381	0.378	ACTA2,CAPN6,ITGA10,ITGA11,ITGA5,ITGAX,MYLK3,RASD1
Sulfur amino acid metabolism	0.819	0.0714	#NUM!	CBS,CTH
Gustation Pathway	0.813	0.0379	2.449	CACNA1G,CACNA2D3,GUCY1A1,GUCY1B1,LPAR6,LPL,P2RY6,SCNN1A
Transport of bile salts and organic acids, metal ions and amine compounds	0.811	0.0476	0	RHCG,SLC22A1,SLC40A1,SLC6A9
LPS-stimulated MAPK Signaling	0.798	0.0471	#NUM!	FOS,LBP,PRKCG,RASD1
Melatonin Degradation I	0.798	0.0471	#NUM!	CYP19A1,CYP1A1,CYP4X1,SULT1C2
TNFs bind their physiological receptors	0.794	0.069	#NUM!	TNFRSF11B,TNFRSF9
Arginine Degradation VI (Arginase 2 Pathway)	0.794	0.143	#NUM!	PYCR1
Cyclins and Cell Cycle Regulation	0.785	0.0465	-1	CCNB3,E2F5,PPM1L,PPP2R2C
FGF Signaling	0.785	0.0465	-1	FGF1,FGF18,FGF9,HGF
Regulation of the Epithelial Mesenchymal Transition in Development Pathway	0.785	0.0465	0	FZD4,PTCH2,SNAI2,WNT9A
Immunoregulatory interactions between a Lymphoid and a non-Lymphoid cell	0.782	0.0372	0.707	C3,CD226,CD300LB,CLEC2B,COL1A2,COL3A1,COLEC12,SELL
Neurexins and neuroligins	0.778	0.0526	#NUM!	GRIN2A,NLGN4X,NRXN3
Role of CHK Proteins in Cell Cycle Checkpoint Control	0.762	0.0517	#NUM!	E2F5,PPM1L,PPP2R2C
Fc Epsilon RI Signaling	0.752	0.0417	#NUM!	CSF2,PLA2G2A,PLA2G4A,PRKCG,RASD1
MSP-RON Signaling in Macrophages Pathway	0.752	0.0417	0.447	CIITA,FOS,KLKB1,PTGS2,RASD1
Nicotinate metabolism	0.749	0.0645	#NUM!	NNMT,PTGS2
Signaling by ALK	0.749	0.0645	#NUM!	CD274,IL2RG
RHOGDI Signaling	0.744	0.0364	#NUM!	ACTA2,CDH2,GNAT2,GRIP1,ITGA10,ITGA11,ITGA5,ITGAX
Nuclear Cytoskeleton Signaling Pathway	0.737	0.0362	0	ACTA2,CDH2,ITGA10,ITGA11,ITGA5,ITGAX,KIF25,RUNX2
Tuberculosis Latent Signaling Pathway	0.736	0.0444	-1	GUCY1A1,GUCY1B1,TNFRSF11B,TRAF1
IL-4 Signaling	0.735	0.0313	1.886	ALOX15B,COL15A1,COL16A1,COL1A2,COL21A1,COL26A1,COL3A1,COL5A3,COL6A3,COL7A1,COL8A1,IL2RG,IRF4,MAOA,MMP12,NFATC2,RASD1,TIMP3
PCP (Planar Cell Polarity) Pathway	0.732	0.05	#NUM!	CTHRC1,FZD4,WNT9A
Surfactant metabolism	0.728	0.0625	#NUM!	ADRA2C,GATA6
RHOA Signaling	0.722	0.0407	1.342	ACTA2,LPAR6,MYLK3,SEPTIN3,SEPTIN4
MAPK targets/ Nuclear events mediated by MAP kinases	0.707	0.0606	#NUM!	DUSP4,FOS
Primary Immunodeficiency Signaling	0.703	0.0484	#NUM!	CIITA,IL2RG,IL7R
Post-translational modification: synthesis of GPI-anchored proteins	0.702	0.043	1	CNTN3,CPM,RTN4RL1,THY1
Cardiac Hypertrophy Signaling	0.699	0.0345	-1	ADRA2C,CACNA2D3,GNAT2,GUCY1A1,GUCY1B1,IL6,PLCB4,PLCH2,RASD1
Lipophagy	0.695	0.111	#NUM!	PRKAG3
Atorvastatin ADME	0.695	0.111	#NUM!	SLCO2B1
Heparan Sulfate Biosynthesis (Late Stages)	0.691	0.0426	#NUM!	CHST1,HS3ST1,SULT1C2,WSCD1
Transcriptional Regulation by MECP2	0.69	0.0476	#NUM!	CAMK2B,FKBP5,GRIN2A
IL-2 Signaling	0.69	0.0476	#NUM!	FOS,IL2RG,RASD1
4-1BB Signaling in T Lymphocytes	0.688	0.0588	#NUM!	TNFRSF9,TRAF1
Serotonin Degradation	0.68	0.0421	#NUM!	ADH1B,ADH6,MAOA,SULT1C2
UFMylation Signaling Pathway	0.676	0.0469	#NUM!	ABCA1,IL6,SLC7A11
Thrombopoietin Signaling	0.676	0.0469	#NUM!	FOS,PRKCG,RASD1
ROBO SLIT Signaling Pathway	0.675	0.0391	-0.447	CDH2,FOS,MMP7,NRXN3,SLIT2
Glioma Signaling	0.675	0.0391	#NUM!	CAMK2B,E2F5,PDGFD,PRKCG,RASD1
Nucleotide catabolism	0.669	0.0571	#NUM!	ENTPD3,XDH
Transcriptional Regulation by NPAS4	0.669	0.0571	#NUM!	FOS,PLK2
RUNX1 and FOXP3 control the development of regulatory T lymphocytes (Tregs)	0.654	0.1	#NUM!	NFATC2
Interleukin-9 signaling	0.654	0.1	#NUM!	IL2RG
Prednisone ADME	0.654	0.1	#NUM!	HSD11B1
Embryonic Stem Cell Differentiation into Cardiac Lineages	0.654	0.1	#NUM!	POU5F1
Induction of Apoptosis by HIV1	0.65	0.0455	#NUM!	BIRC3,TNFRSF11B,TRAF1
UVA-Induced MAPK Signaling	0.649	0.0408	#NUM!	FOS,PLCB4,PLCH2,RASD1
14-3-3-mediated Signaling	0.64	0.0379	-2	FOS,PLCB4,PLCH2,PRKCG,RASD1
PXR/RXR Activation	0.638	0.0448	#NUM!	IL6,PCK2,PPARGC1A
CD40 Signaling	0.638	0.0448	#NUM!	FOS,PTGS2,TRAF1
ERBB4 Signaling	0.638	0.0448	#NUM!	NRG1,PRKCG,RASD1
Detoxification of Reactive Oxygen Species	0.633	0.0541	#NUM!	NCF2,NOX4
GABA Receptor Signaling	0.632	0.0376	#NUM!	CACNA1G,CACNA2D3,GNAT2,GUCY1A1,GUCY1B1
Agrin Interactions at Neuromuscular Junction	0.626	0.0441	#NUM!	ACTA2,NRG1,RASD1
Natural Killer Cell Signaling	0.622	0.0345	-1.89	CD226,COL1A2,COL3A1,COL5A3,HSPA6,NFATC2,RASD1
Heparan Sulfate Biosynthesis	0.619	0.0396	#NUM!	CHST1,HS3ST1,SULT1C2,WSCD1
Phenylalanine and tyrosine metabolism	0.618	0.0909	#NUM!	HPD
Formation of the anterior neural plate	0.618	0.0909	#NUM!	POU5F1
Prostanoid Biosynthesis	0.618	0.0909	#NUM!	PTGS2
NAD Phosphorylation and Dephosphorylation	0.618	0.0909	#NUM!	ACP5
TWEAK Signaling	0.616	0.0526	#NUM!	BIRC3,TRAF1
Notch Signaling	0.616	0.0526	#NUM!	DLL3,NOTCH3
Role of JAK1 and JAK3 in γc Cytokine Signaling	0.614	0.0435	#NUM!	IL2RG,IL7R,RASD1
Complement cascade	0.607	0.0368	1.342	C3,C3AR1,C5AR1,C5AR2,MASP1
Superpathway of Inositol Phosphate Compounds	0.605	0.0332	0	ACP5,CILP,DUSP4,ENPP1,PLCB4,PLCH2,PPM1L,PPP2R2C
GM-CSF Signaling	0.602	0.0429	#NUM!	CAMK2B,CSF2,RASD1
Mouse Embryonic Stem Cell Pluripotency	0.6	0.0388	#NUM!	FZD4,LIF,POU5F1,RASD1
Role of PKR in Interferon Induction and Antiviral Response	0.591	0.0362	0	ATF3,COLEC12,FOS,HSPA6,PDGFD
AMPK Signaling	0.587	0.0328	-0.447	ADRA2C,AK5,GNAT2,PCK2,PPARGC1A,PPM1L,PPP2R2C,PRKAG3
Presynaptic depolarization and calcium channel opening	0.586	0.0833	#NUM!	CACNA2D3
GP1b-IX-V activation signalling	0.586	0.0833	#NUM!	COL1A2
Specification of primordial germ cells	0.586	0.0833	#NUM!	POU5F1
Oleate Biosynthesis II (Animals)	0.586	0.0833	#NUM!	FADS2
Glycogen Degradation III	0.586	0.0833	#NUM!	MGAM
Dopamine Degradation	0.585	0.05	#NUM!	MAOA,SULT1C2
Ribonucleotide Reductase Signaling Pathway	0.582	0.0345	0	E2F5,FOS,HGF,IL6,MMP9,SNAI2
Regulation of RUNX2 expression and activity	0.579	0.0417	#NUM!	BMP2,PPARGC1A,RUNX2
Apoptosis Signaling	0.573	0.0377	#NUM!	BCL2L10,BIRC3,CAPN6,RASD1
Coronavirus Pathogenesis Pathway	0.571	0.0332	-2.449	AGTR1,CCL5,CXCL8,E2F5,FOS,IL6,PTGS2
COPII-mediated vesicle transport	0.568	0.0411	#NUM!	COL7A1,GRIA1,SERPINA1
WNK Renal Signaling Pathway	0.564	0.0374	#NUM!	AGTR1,BIRC3,PRKCG,SCNN1A
Senescence-Associated Secretory Phenotype (SASP)	0.558	0.0405	#NUM!	CXCL8,FOS,IL6
POU5F1 (OCT4), SOX2, NANOG activate genes related to proliferation	0.556	0.0769	#NUM!	POU5F1
Dissolution of Fibrin Clot	0.556	0.0769	#NUM!	SERPINB2
Advanced glycosylation endproduct receptor signaling	0.556	0.0769	#NUM!	S100B
Transcriptional regulation of testis differentiation	0.556	0.0769	#NUM!	FGF9
Telomerase Signaling	0.555	0.037	#NUM!	IL2RG,PPM1L,PPP2R2C,RASD1
mTOR Signaling	0.553	0.0327	#NUM!	DDIT4,EIF4EBP3,PPM1L,PPP2R2C,PRKAG3,PRKCG,RASD1
Nicotine Degradation III	0.547	0.04	#NUM!	CYP19A1,CYP1A1,CYP4X1
ISGylation Signaling Pathway	0.547	0.0367	-1	IL6,IRF4,IRF6,ISG15
Transport of vitamins, nucleosides, and related molecules	0.541	0.0465	#NUM!	APOD,SLCO2B1
Sphingolipid metabolism	0.538	0.0364	#NUM!	B3GNT5,PPM1L,SPNS2,ST8SIA5
Iron homeostasis signaling pathway	0.538	0.0345	#NUM!	BMP2,BMP6,GDF15,IL6,SLC40A1
Interferon alpha/beta signaling	0.537	0.0395	#NUM!	IRF4,IRF6,ISG15
GDNF Family Ligand-Receptor Interactions	0.537	0.0395	#NUM!	FOS,GDNF,RASD1
Tight Junction Signaling	0.535	0.0331	#NUM!	ACTA2,CLDN4,FOS,PPM1L,PPP2R2C,TNFRSF11B
LGI-ADAM interactions	0.529	0.0714	#NUM!	ADAM23
Glutamate and glutamine metabolism	0.529	0.0714	#NUM!	PYCR1
Guanosine Nucleotides Degradation III	0.529	0.0714	#NUM!	XDH
Assembly and cell surface presentation of NMDA receptors	0.527	0.0455	#NUM!	CAMK2B,GRIN2A
Autophagy	0.524	0.032	0.378	BMP6,FOS,HGF,PPM1L,PPP2R2C,PRKAG3,TNFRSF11B
Ion channel transport	0.522	0.0328	1.633	CAMK2B,RYR1,SCNN1A,SGK3,TRPC6,TSC22D3
Role of WNT/GSK-3β Signaling in the Pathogenesis of Influenza	0.517	0.0385	#NUM!	FZD4,IFNE,WNT9A
Neurotrophin/TRK Signaling	0.517	0.0385	#NUM!	FOS,NGF,RASD1
IL-7 Signaling Pathway	0.508	0.038	#NUM!	HGF,IL2RG,IL7R
Role of MAPK Signaling in Promoting the Pathogenesis of Influenza	0.506	0.0351	0	PLA2G2A,PLA2G4A,PTGS2,RASD1
YAP1- and WWTR1 (TAZ)-stimulated gene expression	0.504	0.0667	#NUM!	RUNX2
Synthesis of Prostaglandins (PG) and Thromboxanes (TX)	0.504	0.0667	#NUM!	PTGS2
Mitotic Telophase/Cytokinesis	0.504	0.0667	#NUM!	PTGER4
Pentose phosphate pathway	0.504	0.0667	#NUM!	PRPS1L1
Interleukin-15 signaling	0.504	0.0667	#NUM!	IL2RG
Fatty Acid Activation	0.504	0.0667	#NUM!	ACSL5
Urate Biosynthesis/Inosine 5'-phosphate Degradation	0.504	0.0667	#NUM!	XDH
NAD Signaling Pathway	0.497	0.0331	1.342	BMP6,HGF,PPARGC1A,PRKAG3,RYR1
PTEN Signaling	0.497	0.0331	#NUM!	ITGA10,ITGA11,ITGA5,ITGAX,RASD1
Hepatitis B Chronic Liver Pathogenesis Signaling Pathway	0.492	0.0319	-1.633	AP1S3,CCL5,IL6,MMP9,PRKCG,RASD1
Sleep NREM Signaling Pathway	0.491	0.0345	-1	CAMK2B,GUCY1A1,GUCY1B1,RASD1
IL-3 Signaling	0.489	0.037	#NUM!	FOS,PRKCG,RASD1
Heme signaling	0.489	0.0426	#NUM!	APOB,PPARGC1A
D-myo-inositol (1,4,5,6)-Tetrakisphosphate Biosynthesis	0.486	0.0317	#NUM!	ACP5,CILP,DUSP4,ENPP1,PPM1L,PPP2R2C
D-myo-inositol (3,4,5,6)-tetrakisphosphate Biosynthesis	0.486	0.0317	#NUM!	ACP5,CILP,DUSP4,ENPP1,PPM1L,PPP2R2C
Inositol phosphate metabolism	0.477	0.0417	#NUM!	PLCB4,PLCH2
ESR-mediated signaling	0.476	0.0339	-1	CXCL12,FKBP5,FOS,FOSB
JAK/STAT Signaling	0.471	0.0361	#NUM!	FOS,IL6,RASD1
iNOS Signaling	0.465	0.0408	#NUM!	FOS,LBP
PEDF Signaling	0.463	0.0357	#NUM!	GDNF,NGF,RASD1
Metabolism of folate and pterines	0.46	0.0588	#NUM!	ALDH1L2
Signaling by Type 1 Insulin-like Growth Factor 1 Receptor (IGF1R)	0.46	0.0588	#NUM!	CILP
Transcriptional regulation of pluripotent stem cells	0.46	0.0588	#NUM!	POU5F1
Germ layer formation at gastrulation	0.46	0.0588	#NUM!	POU5F1
Specification of the neural plate border	0.46	0.0588	#NUM!	POU5F1
Adenosine Nucleotides Degradation II	0.46	0.0588	#NUM!	XDH
TP53 Regulates Metabolic Genes	0.454	0.0353	#NUM!	DDIT4,PRKAG3,SESN3
Nicotine Degradation II	0.454	0.0353	#NUM!	CYP19A1,CYP1A1,CYP4X1
MYC Mediated Apoptosis Signaling	0.454	0.04	#NUM!	PMAIP1,TNFRSF11B
Transcriptional activity of SMAD2/SMAD3:SMAD4 heterotrimer	0.443	0.0392	#NUM!	COL1A2,E2F5
PDGF Signaling	0.438	0.0345	#NUM!	FOS,PDGFD,RASD1
TCF dependent signaling in response to WNT	0.437	0.0303	0	DACT1,FZD4,KREMEN2,RSPO2,SFRP2,WNT9A
TNFR1 Signaling	0.432	0.0385	#NUM!	BIRC3,FOS
Pancreatic Adenocarcinoma Signaling	0.428	0.032	#NUM!	E2F5,HBEGF,MMP9,PTGS2
3-phosphoinositide Degradation	0.426	0.03	#NUM!	ACP5,CILP,DUSP4,ENPP1,PPM1L,PPP2R2C
Mitochondrial L-carnitine Shuttle Pathway	0.422	0.0526	#NUM!	ACSL5
Retinol Biosynthesis	0.412	0.037	#NUM!	LPL,PNLIPRP3
UVB-Induced MAPK Signaling	0.412	0.037	#NUM!	FOS,PRKCG
SUMOylation of transcription factors	0.404	0.05	#NUM!	HIC1
Synthesis, secretion, and deacylation of Ghrelin	0.404	0.05	#NUM!	PCSK1
Formation of ATP by chemiosmotic coupling	0.404	0.05	#NUM!	MT-ATP8
Purine Nucleotides Degradation II (Aerobic)	0.404	0.05	#NUM!	XDH
Apelin Liver Signaling Pathway	0.404	0.05	#NUM!	COL1A2
Intrinsic Pathway for Apoptosis	0.402	0.0364	#NUM!	PMAIP1,SEPTIN4
Sensory processing of sound by outer hair cells of the cochlea	0.402	0.0364	#NUM!	PLS1,RIPOR2
Lymphotoxin β Receptor Signaling	0.402	0.0364	#NUM!	CXCL1,TRAF1
Cardiac conduction	0.396	0.0308	#NUM!	CAMK2B,KCND1,KCNK12,RYR1
CSDE1 Signaling Pathway	0.393	0.0357	#NUM!	FOS,SNAI2
Interleukin-3, Interleukin-5 and GM-CSF signaling	0.393	0.0357	#NUM!	CSF2,IL2RG
EPH-Ephrin signaling	0.392	0.0323	#NUM!	EFNB3,EPHB1,MMP9
Fcγ Receptor-mediated Phagocytosis in Macrophages and Monocytes	0.392	0.0323	#NUM!	ACTA2,CSF2,PRKCG
RANK Signaling in Osteoclasts	0.392	0.0323	#NUM!	BIRC3,FOS,NFATC2
Costimulation by the CD28 family	0.39	0.0305	0	CD274,ICOSLG,STK32A,TRIB3
TR/RXR Activation	0.39	0.0305	2	COL6A3,ITGA5,KLF9,PPARGC1A
TNF signaling	0.384	0.0351	#NUM!	BIRC3,TRAF1
Germ Cell-Sertoli Cell Junction Signaling	0.38	0.0292	#NUM!	ACTA2,CDH2,PLS1,RASD1,SORBS1
Aldosterone Signaling in Epithelial Cells	0.38	0.0292	-1	HSPA6,PLCB4,PLCH2,PRKCG,SCNN1A
Immunogenic Cell Death Signaling Pathway	0.378	0.0316	#NUM!	HSPA6,IL6,TNFRSF11B
MITF-M-dependent gene expression	0.378	0.0316	#NUM!	DPF3,IRF4,PPARGC1A
Circadian Clock	0.375	0.0345	#NUM!	PER1,PPARGC1A
Cancer Drug Resistance by Drug Efflux	0.375	0.0345	#NUM!	PTGS2,RASD1
Formation of paraxial mesoderm	0.373	0.0455	#NUM!	DLL3
Fatty Acid α-oxidation	0.373	0.0455	#NUM!	PTGS2
Gα12/13 Signaling	0.373	0.0299	#NUM!	CDH2,F2R,LPAR6,RASD1
Prolactin Signaling	0.372	0.0312	#NUM!	FOS,PRKCG,RASD1
Androgen Signaling	0.36	0.0286	1	CACNA1G,CACNA2D3,GNAT2,PRKCG,SHBG
Azathioprine ADME	0.358	0.0435	#NUM!	XDH
NFE2L2 regulating anti-oxidant/detoxification enzymes	0.358	0.0435	#NUM!	SLC7A11
NAD Salvage Pathway II	0.358	0.0435	#NUM!	ACP5
p53 Signaling	0.358	0.0306	#NUM!	PMAIP1,SNAI2,TRIM29
Small Cell Lung Cancer Signaling	0.358	0.0306	#NUM!	E2F5,PTGS2,TRAF1
Iron uptake and transport	0.357	0.0333	#NUM!	SLC40A1,STEAP4
3-phosphoinositide Biosynthesis	0.356	0.0279	#NUM!	ACP5,CILP,DUSP4,ENPP1,PPM1L,PPP2R2C
Melanocyte Development and Pigmentation Signaling	0.352	0.0303	#NUM!	GUCY1A1,GUCY1B1,RASD1
SNARE Signaling Pathway	0.351	0.029	1	CAMK2B,GUCY1A1,GUCY1B1,STXBP6
Visual phototransduction	0.349	0.0328	#NUM!	GUCY2D,STRA6
ATM Signaling	0.346	0.03	#NUM!	CCNB3,PPM1L,PPP2R2C
Apelin Cardiomyocyte Signaling Pathway	0.346	0.03	#NUM!	PLCB4,PLCH2,PRKCG
Other interleukin signaling	0.345	0.0417	#NUM!	CSF3
RHO GTPases Activate NADPH Oxidases	0.345	0.0417	#NUM!	NCF2
Regulation of RUNX1 Expression and Activity	0.345	0.0417	#NUM!	H19
Role of Lipids/Lipid Rafts in the Pathogenesis of Influenza	0.345	0.0417	#NUM!	IFNE
Tumoricidal Function of Hepatic Natural Killer Cells	0.345	0.0417	#NUM!	LYVE1
Putrescine Degradation III	0.345	0.0417	#NUM!	MAOA
Inflammasome pathway	0.345	0.0417	#NUM!	NEK7
MSP-RON Signaling Pathway	0.341	0.0323	#NUM!	ACTA2,KLKB1
Triacylglycerol Degradation	0.333	0.0317	#NUM!	LPL,PNLIPRP3
Insulin processing	0.332	0.04	#NUM!	PCSK1
Incretin synthesis, secretion, and inactivation	0.332	0.04	#NUM!	PCSK1
Mitochondrial RNA degradation	0.332	0.04	#NUM!	MT-ATP8
Potassium Channels	0.328	0.0291	#NUM!	KCNB1,KCND1,KCNJ6
Response of EIF2AK4 (GCN2) to amino acid deficiency	0.328	0.0291	#NUM!	ATF3,RPL35,TRIB3
Mitochondrial biogenesis	0.326	0.0312	#NUM!	PPARGC1A,PRKAG3
Semaphorin interactions	0.326	0.0312	#NUM!	CD72,PLXNC1
ERB2-ERBB3 Signaling	0.326	0.0312	#NUM!	NRG1,RASD1
MSP-RON Signaling in Cancer Cells Pathway	0.325	0.028	0	ACTA2,FOS,KLKB1,RASD1
Metabolism of porphyrins	0.32	0.0385	#NUM!	SLCO2B1
WNT ligand biogenesis and trafficking	0.32	0.0385	#NUM!	WNT9A
Interleukin-20 family signaling	0.32	0.0385	#NUM!	IL20RB
Estrogen-mediated S-phase Entry	0.32	0.0385	#NUM!	E2F5
Pregnenolone Biosynthesis	0.32	0.0385	#NUM!	CYP4X1
Ethanol Degradation IV	0.32	0.0385	#NUM!	ACSS1
Role of JAK2 in Hormone-like Cytokine Signaling	0.319	0.0308	#NUM!	BIRC3,FOS
IGF-1 Signaling	0.316	0.0286	#NUM!	FOS,IGFBP4,RASD1
Activation of IRF by Cytosolic Pattern Recognition Receptors	0.311	0.0303	#NUM!	IL6,ISG15
Selenoamino acid metabolism	0.311	0.0274	1	CBS,CTH,NNMT,RPL35
BMAL1:CLOCK,NPAS2 activates circadian gene expression	0.308	0.037	#NUM!	KLF15
Pyroptosis	0.308	0.037	#NUM!	CHMP4C
Histidine Degradation VI	0.308	0.037	#NUM!	CYP4X1
HER-2 Signaling in Breast Cancer	0.308	0.0264	-1.633	FOS,HBEGF,NRG1,PRKCG,PTGS2,RASD1
Macroautophagy	0.304	0.0299	#NUM!	CHMP4C,PRKAG3
Abacavir ADME	0.304	0.0299	#NUM!	SLC22A1,STK32A
Role of PI3K/AKT Signaling in the Pathogenesis of Influenza	0.304	0.0299	#NUM!	CCL5,IFNE
Phase II - Conjugation of compounds	0.294	0.0275	#NUM!	CHAC1,NNMT,SULT1C2
Xenobiotic Metabolism AHR Signaling Pathway	0.294	0.0275	#NUM!	ALDH1L2,CYP1A1,IL6
Sensory processing of sound by inner hair cells of the cochlea	0.291	0.029	#NUM!	PLS1,RIPOR2
Cell Cycle: G1/S Checkpoint Regulation	0.291	0.029	#NUM!	E2F5,NRG1
Energy dependent regulation of mTOR by LKB1-AMPK	0.287	0.0345	#NUM!	PRKAG3
Peroxisomal lipid metabolism	0.287	0.0345	#NUM!	ACOXL
Interconversion of nucleotide di- and triphosphates	0.287	0.0345	#NUM!	AK5
Myogenesis	0.287	0.0345	#NUM!	CDH2
EGR2 and SOX10-mediated initiation of Schwann cell myelination	0.287	0.0345	#NUM!	PMP22
TP53 Regulates Transcription of DNA Repair Genes	0.284	0.0286	#NUM!	AP1S3,FOS
Remodeling of Epithelial Adherens Junctions	0.278	0.0282	#NUM!	ACTA2,HGF
Activation of kainate receptors upon glutamate binding	0.277	0.0333	#NUM!	NCALD
Signaling by CSF3 (G-CSF)	0.277	0.0333	#NUM!	CSF3
Tryptophan Degradation X (Mammalian, via Tryptamine)	0.277	0.0333	#NUM!	MAOA
PD-1, PD-L1 cancer immunotherapy pathway	0.269	0.0263	#NUM!	CD274,IL2RG,TNFRSF11B
EIF2 Signaling	0.269	0.0252	-1	ACTA2,ATF3,NOX4,RASD1,RPL35,TRIB3
Endosomal Sorting Complex Required For Transport (ESCRT)	0.267	0.0323	#NUM!	CHMP4C
Transcriptional regulation of brown and beige adipocyte differentiation	0.267	0.0323	#NUM!	PPARGC1A
Ubiquinol-10 Biosynthesis (Eukaryotic)	0.267	0.0323	#NUM!	CYP4X1
Growth Hormone Signaling	0.266	0.0274	#NUM!	FOS,PRKCG
Prostate Cancer Signaling	0.26	0.0259	#NUM!	E2F5,NKX3-1,RASD1
Toll-like Receptor Cascades	0.258	0.0312	#NUM!	LBP
Thrombin signalling through proteinase activated receptors (PARs)	0.258	0.0312	#NUM!	F2R
RIPK1-mediated regulated necrosis	0.258	0.0312	#NUM!	BIRC3
rRNA processing	0.258	0.0312	#NUM!	MT-ATP8
Toll Like Receptor 3 (TLR3) Cascade	0.25	0.0303	#NUM!	BIRC3
Signal amplification	0.25	0.0303	#NUM!	PLA2G4A
Cristae formation	0.25	0.0303	#NUM!	MT-ATP8
Cellular response to hypoxia	0.249	0.0263	#NUM!	CA9,EGLN3
Pre-NOTCH Expression and Processing	0.243	0.026	#NUM!	NOTCH3,ST3GAL6
Angiopoietin Signaling	0.243	0.026	#NUM!	GRB14,RASD1
HIPPO signaling	0.243	0.026	#NUM!	PPM1L,PPP2R2C
Late endosomal microautophagy	0.241	0.0294	#NUM!	CHMP4C
Fatty Acid β-oxidation I	0.241	0.0294	#NUM!	ACSL5
NF-κB Activation by Viruses	0.238	0.0256	#NUM!	PRKCG,RASD1
GPVI-mediated activation cascade	0.234	0.0286	#NUM!	COL1A2
IL-9 Signaling	0.234	0.0286	#NUM!	IL2RG
Transcriptional regulation by the AP-2 (TFAP2) family of transcription factors	0.226	0.0278	#NUM!	APOE
Gene and protein expression by JAK-STAT signaling after IL-12 stimulation	0.219	0.027	#NUM!	SERPINB2
Interferon Signaling	0.219	0.027	#NUM!	ISG15
MyD88-independent TLR4 cascade	0.212	0.0263	#NUM!	BIRC3
Triglyceride metabolism	0.212	0.0263	#NUM!	FABP4
Transcriptional Regulation by VENTX	0.199	0.025	#NUM!	IL6
MicroRNA Biogenesis Signaling Pathway	0	0.0214	1	BMP6,HGF,HOPX,RASD1
Huntington's Disease Signaling	0	0.0174	-1	CAPN6,HSPA6,NGF,PLCB4,PRKCG
Chaperone Mediated Autophagy Signaling Pathway	0	0.022	-0.577	HSPA6,MMP1,MMP10,MMP12,MMP13,MMP15,MMP19,MMP24,MMP3,MMP7,MMP9,NFATC2,POU5F1,PRKAG3
NFKBIE Signaling Pathway	0	0.00445	#NUM!	CXCL8,TNFRSF11B
NRF2-mediated Oxidative Stress Response	0	0.0222	#NUM!	ACTA2,CYP1A1,FKBP5,FOS,PRKCG,RASD1
Aryl Hydrocarbon Receptor Signaling	0	0.0219	#NUM!	ALDH1L2,CYP1A1,FOS,IL6
ISG15 antiviral mechanism	0	0.0135	#NUM!	ISG15
Signaling by SCF-KIT	0	0.0233	#NUM!	MMP9
Translocation of SLC2A4 (GLUT4) to the plasma membrane	0	0.0139	#NUM!	PRKAG3
Defensins	0	0.0222	#NUM!	PRSS3
Glycerophospholipid biosynthesis	0	0.0234	#NUM!	MFSD2A,PLA2G2A,PLA2G4A
Eukaryotic Translation Elongation	0	0.0082	#NUM!	RPL35
Integration of energy metabolism	0	0.0185	#NUM!	ADRA2C,KCNB1
NLR signaling pathways	0	0.0179	#NUM!	BIRC3
DDX58/IFIH1-mediated induction of interferon-alpha/beta	0	0.0247	#NUM!	ISG15,S100B
SRP-dependent cotranslational protein targeting to membrane	0	0.00704	#NUM!	RPL35
Regulation of beta-cell development	0	0.0238	#NUM!	MAFA
Signaling by NTRK1 (TRKA)	0	0.0247	#NUM!	DUSP4,NGF
p75 NTR receptor-mediated signalling	0	0.0127	#NUM!	NGF,STK32A
Signaling by VEGF	0	0.0187	#NUM!	NCF2,TRIB3
trans-Golgi Network Vesicle Budding	0	0.0133	#NUM!	AP1S3
Generic Transcription Pathway	0	0.00466	#NUM!	NOTCH3,NR4A3
Asparagine N-linked glycosylation	0	0.024	#NUM!	LHB,MAN1C1,ST6GAL1
Gene Silencing by RNA	0	0.0098	#NUM!	MYBL1
MHC class II antigen presentation	0	0.00781	#NUM!	AP1S3
DAP12 interactions	0	0.0233	#NUM!	CD300LB
Fc epsilon receptor (FCERI) signaling	0	0.00971	#NUM!	FOS,NFATC2
Mitotic Metaphase and Anaphase	0	0.00424	#NUM!	CHMP4C
Oxidative Stress Induced Senescence	0	0.0114	#NUM!	FOS
HSP90 chaperone cycle for steroid hormone receptors in the presence of ligand	0	0.0175	#NUM!	FKBP5
Cellular response to heat stress	0	0.0198	#NUM!	CAMK2B,HSPA6
L1CAM interactions	0	0.0242	#NUM!	GAP43,ITGA10,ITGA5
Signaling by ROBO receptors	0	0.0122	#NUM!	CXCL12,RPL35,SLIT2
XBP1(S) activates chaperone genes	0	0.0208	#NUM!	PDIA5
ABC-family proteins mediated transport	0	0.0194	#NUM!	ABCA6,ABCB5
Beta-catenin independent WNT signaling	0	0.0195	1	FZD4,GNAT2,PRKCG,STK32A
SUMOylation of transcription cofactors	0	0.0227	#NUM!	PPARGC1A
Protein folding	0	0.0101	#NUM!	FBXW10
TAK1-dependent IKK and NF-kappa-B activation	0	0.0227	#NUM!	S100B
Regulation of mRNA stability by proteins that bind AU-rich elements	0	0.0225	#NUM!	ENPP2,ZFP36
Mitotic G1 phase and G1/S transition	0	0.00758	#NUM!	E2F5
Hedgehog ligand biogenesis	0	0.0154	#NUM!	DISP2
Signaling by Retinoic Acid	0	0.0217	#NUM!	PDK4
Activation of anterior HOX genes in hindbrain during early embryogenesis	0	0.0119	#NUM!	MAFB
C-type lectin receptors (CLRs)	0	0.0138	#NUM!	NFATC2,SGK3
Hedgehog 'on' state	0	0.0208	#NUM!	HHIP,PTCH2,STK32A
TP53 Regulates Transcription of Cell Death Genes	0	0.0227	#NUM!	PMAIP1
TNFR2 non-canonical NF-kB pathway	0	0.0147	#NUM!	BIRC3
MAPK6/MAPK4 signaling	0	0.0109	#NUM!	MMP10
Deubiquitination	0	0.0113	#NUM!	BIRC3,IL33,TNIP3
tRNA processing in the mitochondrion	0	0.0244	#NUM!	MT-ATP8
Major pathway of rRNA processing in the nucleolus and cytosol	0	0.00538	#NUM!	RPL35
TP53 Regulates Transcription of Cell Cycle Genes	0	0.0204	#NUM!	PLK2
Regulation of TP53 Activity through Phosphorylation	0	0.0108	#NUM!	PRKAG3
PTEN Regulation	0	0.00667	#NUM!	SNAI2
Intra-Golgi and retrograde Golgi-to-ER traffic	0	0.0147	#NUM!	KIF25,MAN1C1,PLA2G4A
Mitotic Prophase	0	0.00962	#NUM!	NEK7
Mitotic Prometaphase	0	0.00488	#NUM!	NEK7
S Phase	0	0.01	#NUM!	E2F5
Glucose metabolism	0	0.0116	#NUM!	PCK2
Eukaryotic Translation Initiation	0	0.00667	#NUM!	RPL35
Eukaryotic Translation Termination	0	0.0082	#NUM!	RPL35
DNA Damage Bypass	0	0.0208	#NUM!	ISG15
Apoptotic execution phase	0	0.0192	#NUM!	PKP1
RET signaling	0	0.0244	#NUM!	GDNF
TBC/RABGAPs	0	0.0227	#NUM!	TBC1D3 (includes others)
RAB geranylgeranylation	0	0.0154	#NUM!	RAB39B
RAB GEFs exchange GTP for GDP on RABs	0	0.0111	#NUM!	RAB39B
Transcriptional regulation by RUNX1	0	0.0197	#NUM!	CSF2,RUNX2,SPI1
RUNX1 regulates megakaryocyte differentiation and platelet function	0	0.0172	#NUM!	NR4A3
Neddylation	0	0.0122	#NUM!	ASB5,FBXW10,ZBTB16
Signaling by NOTCH3	0	0.02	#NUM!	NOTCH3
RHO GTPase cycle	0	0.0156	-0.378	AMIGO2,ARHGAP30,DOCK4,GOLGA8K (includes others),NCF2,PLEKHG4B,PLEKHG6
Signaling by NOTCH4	0	0.0142	#NUM!	ACTA2,STK32A
Nonsense-Mediated Decay (NMD)	0	0.00855	#NUM!	RPL35
Transcriptional regulation of granulopoiesis	0	0.0196	#NUM!	SPI1
GPER1 signaling	0	0.0194	#NUM!	ITGA5,STK32A
Sensory perception of taste	0	0.0213	#NUM!	SCNN1A
Aspirin ADME	0	0.0227	#NUM!	SLCO2B1
Expression and translocation of olfactory receptors	0	0.00246	#NUM!	REEP1
KEAP1-NFE2L2 pathway	0	0.00658	#NUM!	STK32A
Amyloid fiber formation	0	0.0114	#NUM!	APOE
GABA receptor activation	0	0.0167	#NUM!	KCNJ6
Class I MHC mediated antigen processing and presentation	0	0.0157	0	ASB5,FBXW10,NCF2,TRIM63,TRIM9,ZBTB16
Kinesins	0	0.0161	#NUM!	KIF25
Factors involved in megakaryocyte development and platelet production	0	0.0215	#NUM!	DOCK4,GATA6
Signaling by the B Cell Receptor (BCR)	0	0.00588	#NUM!	NFATC2
Mitochondrial Dysfunction	0	0.0203	-0.378	CACNA1G,CACNA2D3,CAMK2B,CAPN6,MAOA,PPARGC1A,PRKAG3
Protein Sorting Signaling Pathway	0	0.0221	0	AP1S3,COL7A1,GUCY1A1,GUCY1B1
Cohesin Chromatin Regulation Pathway	0	0.0228	1	CCNB3,PCDHGA3,POU5F1,PPM1L,PPP2R2C,PTGER4
Histone Modification Signaling Pathway	0	0.00667	#NUM!	DPF3,ING4
mRNA 3 Prime End Processing Signaling Pathway	0	0.0196	#NUM!	E2F5,NGF
Ribosomal Quality Control Signaling Pathway	0	0.00379	#NUM!	RPL35
Chromatin organization	0	0.00392	#NUM!	ING4
Pyruvate metabolism	0	0.0204	#NUM!	PDK4
Ribavirin ADME	0	0.0149	#NUM!	STK32A
Somitogenesis	0	0.0182	#NUM!	DLL3
PKR-mediated signaling	0	0.0128	#NUM!	ISG15
Transcriptional and post-translational regulation of MITF-M expression and activity	0	0.0196	#NUM!	SNAI2
Signaling by TGFBR3	0	0.02	#NUM!	INHBA
Regulation of endogenous retroelements	0	0.00962	#NUM!	DPF3
TRIM21 Intracellular Antibody Signaling Pathway	0	0.00529	#NUM!	FOS,IL6,IRF4
ID3 Signaling Pathway	0	0.0134	-1.387	ACVRL1,AGTR1,BMP6,CXCL1,CXCL8,IL1RL1,IL33,IL6,NCF2,NOX4,POU5F1,RASD1,RUNX2
Role of BRCA1 in DNA Damage Response	0	0.0125	#NUM!	E2F5
Role of NFAT in Regulation of the Immune Response	0	0.00478	-1	FOS,GNAT2,NFATC2,PLCB4,RASD1
FcγRIIB Signaling in B Lymphocytes	0	0.00563	#NUM!	CACNA1G,CACNA2D3,RASD1
CCR5 Signaling in Macrophages	0	0.012	#NUM!	CACNA1G,CACNA2D3,CCL5,FOS,GNAT2,PRKCG
Calcium-induced T Lymphocyte Apoptosis	0	0.0043	#NUM!	NFATC2,PRKCG
CD27 Signaling in Lymphocytes	0	0.0179	#NUM!	FOS
CTLA4 Signaling in Cytotoxic T Lymphocytes	0	0.00984	0.816	AP1S3,FOS,NFATC2,PPM1L,PPP2R2C,RASD1
IL-15 Production	0	0.0246	#NUM!	EPHB1,IL6,MERTK
T Helper Cell Differentiation	0	0.00844	#NUM!	ICOSLG,IL2RG,IL6,TNFRSF11B
CD28 Signaling in T Helper Cells	0	0.00383	#NUM!	FOS,NFATC2
IL-15 Signaling	0	0.00759	-1	CSF2,CXCL8,IL2RG,RASD1
Dendritic Cell Maturation	0	0.0198	-1.732	COL1A2,COL3A1,COL5A3,CSF2,IL1RN,IL33,IL36B,IL36RN,IL6,PLCB4,PLCH2,TNFRSF11B
CNTF Signaling	0	0.0179	#NUM!	RASD1
ICOS-ICOSL Signaling in T Helper Cells	0	0.00781	#NUM!	CAMK2B,ICOSLG,IL2RG,NFATC2
FLT3 Signaling in Hematopoietic Progenitor Cells	0	0.0122	#NUM!	RASD1
Polyamine Regulation in Colon Cancer	0	0.0169	#NUM!	FOS
DNA Methylation and Transcriptional Repression Signaling	0	0.0204	#NUM!	E2F5,TET1
Role of OCT4 in Mammalian Embryonic Stem Cell Pluripotency	0	0.0217	#NUM!	POU5F1
Melanoma Signaling	0	0.02	#NUM!	RASD1
Type I Diabetes Mellitus Signaling	0	0.00391	#NUM!	IL1R1,TNFRSF11B
Endometrial Cancer Signaling	0	0.0167	#NUM!	RASD1
Acute Myeloid Leukemia Signaling	0	0.0217	#NUM!	RASD1,SPI1
Graft-versus-Host Disease Signaling	0	0.0111	#NUM!	IL1RN,IL33,IL36B,IL36RN,IL6
Non-Small Cell Lung Cancer Signaling	0	0.0208	#NUM!	E2F5,RASD1
p70S6K Signaling	0	0.0155	-1.89	AGTR1,F2R,IL2RG,PLCB4,PLCH2,PPM1L,PPP2R2C,PRKCG,RASD1
G Protein Signaling Mediated by Tubby	0	0.0064	#NUM!	GNAT2,MERTK,PLCB4
Communication between Innate and Adaptive Immune Cells	0	0.0085	-2.828	CCL5,CSF2,CXCL8,IL1RN,IL33,IL36B,IL36RN,IL6
Systemic Lupus Erythematosus Signaling	0	0.00843	#NUM!	CD72,FOS,IL1RN,IL33,IL36B,IL36RN,IL6,NFATC2,RASD1
CDC42 Signaling	0	0.00865	#NUM!	FOS,ITGA10,ITGA11,ITGA5,ITGAX
Retinoic acid Mediated Apoptosis Signaling	0	0.0164	#NUM!	IFNE
Hereditary Breast Cancer Signaling	0	0.0217	#NUM!	BMP6,HGF,RASD1
Phospholipase C Signaling	0	0.0107	-0.816	GUCY1A1,GUCY1B1,ITGA10,ITGA11,ITGA5,ITGAX,NFATC2,PLA2G2A,PLA2G4A,PLCB4,PRKCG,RASD1
Altered T Cell and B Cell Signaling in Rheumatoid Arthritis	0	0.00636	#NUM!	CSF2,IL1RN,IL33,IL36B,IL36RN,IL6
B Cell Development	0	0.00204	#NUM!	IL7R
Regulation of IL-2 Expression in Activated and Anergic T Lymphocytes	0	0.00642	#NUM!	FOS,NFATC2,RASD1
Granzyme A Signaling	0	0.0133	#NUM!	F2R
NUR77 Signaling in T Lymphocytes	0	0.00193	#NUM!	PRKCG
PKCθ Signaling in T Lymphocytes	0	0.0107	#NUM!	CACNA1G,CACNA2D3,CAMK2B,FOS,NFATC2,RASD1
PI3K Signaling in B Lymphocytes	0	0.0135	-1.89	ATF3,C3,CAMK2B,FOS,NFATC2,PLCB4,PLCH2,RASD1
NGF Signaling	0	0.0165	#NUM!	NGF,RASD1
Hematopoiesis from Pluripotent Stem Cells	0	0.0134	#NUM!	CSF2,CSF3,CXCL8,IL11,IL6,LIF
Ephrin A Signaling	0	0.0214	#NUM!	BMP6,CLDN4,HGF
Retinoate Biosynthesis I	0	0.02	#NUM!	ADH1B
Thyroid Hormone Metabolism II (via Conjugation and/or Degradation)	0	0.0161	#NUM!	SULT1C2
Glutathione-mediated Detoxification	0	0.0196	#NUM!	ANPEP
Salvage Pathways of Pyrimidine Ribonucleotides	0	0.02	#NUM!	AK5,CMPK2
Stearate Biosynthesis I (Animals)	0	0.0159	#NUM!	ACSL5
Oxidative Ethanol Degradation III	0	0.0152	#NUM!	ACSS1
DNA damage-induced 14-3-3σ Signaling	0	0.0217	#NUM!	CCNB3
TEC Kinase Signaling	0	0.0138	-1	ACTA2,FOS,GNAT2,ITGA10,ITGA11,ITGA5,ITGAX,PRKCG
Unfolded protein response	0	0.0217	#NUM!	CEBPD,HSPA6
EGF Signaling	0	0.0179	#NUM!	FOS
SAPK/JNK Signaling	0	0.00398	#NUM!	DUSP4,RASD1
Protein Ubiquitination Pathway	0	0.00717	#NUM!	BIRC3,HSPA6
Amyloid Processing	0	0.0192	#NUM!	CAPN6
Cell Cycle: G2/M DNA Damage Checkpoint Regulation	0	0.0196	#NUM!	CCNB3
Antigen Presentation Pathway	0	0.0233	#NUM!	CIITA
B Cell Receptor Signaling	0	0.0047	#NUM!	CAMK2B,NFATC2,RASD1
Insulin Receptor Signaling	0	0.0155	#NUM!	RASD1,SCNN1A
Death Receptor Signaling	0	0.0206	#NUM!	ACTA2,BIRC3
NF-κB Signaling	0	0.0158	-2.121	BMP2,IL1R1,IL1RN,IL33,IL36B,IL36RN,NGF,RASD1,TNFRSF11B
VEGF Signaling	0	0.0206	#NUM!	ACTA2,RASD1
T Cell Receptor Signaling	0	0.00804	-1	CSF2,FOS,ICOSLG,NFATC2,RASD1
Phagosome Maturation	0	0.0117	#NUM!	NCF2,NOX4
Sumoylation Pathway	0	0.0099	#NUM!	FOS
Sirtuin Signaling Pathway	0	0.0168	1	ABCA1,CXCL8,PCK2,PPARGC1A,SCNN1A
Th17 Activation Pathway	0	0.0143	-1.134	CCL20,CSF2,IL1R1,IL6,IRF4,NFATC2,PTGER4
Endocannabinoid Developing Neuron Pathway	0	0.0234	#NUM!	GUCY1A1,GUCY1B1,RASD1
Apelin Pancreas Signaling Pathway	0	0.0217	#NUM!	PRKAG3
BAG2 Signaling Pathway	0	0.0116	#NUM!	HSPA6
PFKFB4 Signaling Pathway	0	0.0204	#NUM!	XDH
T Cell Exhaustion Signaling Pathway	0	0.0159	-0.378	CD274,FOS,HAVCR2,IL6,IRF4,NFATC2,PPM1L,PPP2R2C,RASD1
IL-23 Signaling Pathway	0	0.0217	#NUM!	CSF2
Systemic Lupus Erythematosus in T Cell Signaling Pathway	0	0.0124	0.378	FOS,ICOSLG,IL6,IRF4,NFATC2,PPM1L,PPP2R2C,RASD1
Systemic Lupus Erythematosus in B Cell Signaling Pathway	0	0.0192	-3.207	CD72,CSF2,CXCL8,FOS,IL11,IL33,IL36B,IL6,ISG15,LIF,NFATC2,PRKCG,RASD1,TRAF1
Inhibition of ARE-Mediated mRNA Degradation Pathway	0	0.0247	-2	PPM1L,PPP2R2C,TNFRSF11B,ZFP36
Xenobiotic Metabolism General Signaling Pathway	0	0.0123	#NUM!	PRKCG,RASD1
Coronavirus Replication Pathway	0	0.00602	#NUM!	RPL35
