# Supplementary material for: Synovial Fluid Extracellular Vesicles from Patients with Severe Osteoarthritis Differentially Promote a Pro-Catabolic, Inflammatory Chondrocyte Phenotype
Source: Biomolecules. 2025 Jun 6;15(6):829. doi: 10.3390/biom15060829 (PMC12190261; doi:10.3390/biom15060829)
Supplement: Supplementary file 1 [file biomolecules-15-00829-s001.zip › Supplementary Table S5 USRs SFEV vs untreated.xls]

## Sheet: Sheet0
Upstream Regulator	Expr Log Ratio	Molecule Type	Predicted Activation State	Activation z-score	Flags	p-value of overlap	Target Molecules in Dataset	Mechanistic Network
GLI1	-0.677	transcription regulator	Inhibited	-3.239		5.42e-07	CD24,DBP,DIO2,DUSP4,FAM43A,FGF1,GADD45B,GLI1,HHIP,INSIG1,KLF9,KRT16,KRT19,LFNG,MEST,PLXDC1,PTGS2,PTHLH,RUNX2,TMT1A,TNC,TNFRSF9	110 (15)
IL2		cytokine	Inhibited	-2.776		0.000241	CCR1,CXCL12,DDIT4,DUSP1,DUSP4,FGF9,GADD45B,GDF15,HAVCR2,INSIG1,ISG20,LRRC32,MAF,PMAIP1,PTGER2,PTGS2,PTHLH,RGS16,SLC40A1,TNFRSF11B,TNFRSF9	133 (16)
CD40	0.178	transmembrane receptor	Inhibited	-2.377		0.00122	CD22,CXCL12,DUSP1,IL4I1,KLF9,NEFM,PTGER2,PTGS2,TNFRSF11B,TNFRSF9,ZBTB16	157 (23)
TP63	-0.6	transcription regulator	Inhibited	-2.365		4.09e-07	ANOS1,CCR1,CORO2B,CYP26B1,DDIT4,FGF1,GAL,HAS3,HGF,IRF6,ISG20,KRT14,KRT16,KRT75,NEBL,NRCAM,OXTR,PMAIP1,PTGS2,PTHLH,RASSF2,RUNX2,TGM3,TNC,UPK1B	107 (11)
SLC15A4	-0.033	transporter	Inhibited	-2.236	bias	0.0183	ANXA3,IFIT1,ISG20,KRT19,PTGS2
HRAS	0.178	enzyme	Inhibited	-2.201	negative	6.34e-10	AFAP1L1,ANXA3,B3GNT5,CCL20,CD24,CEBPD,CXCL1,CXCL12,CXCL3,DIXDC1,DUSP1,DUSP4,FAM167A,FSTL3,GLI1,HAS2,HGF,IGFBP5,ITGA5,KRT16,KRT19,OSBP2,PGF,PLA2G4A,PRXL2A,PTGS2,PTHLH,SCNN1A,SORBS1,TNFRSF11B	132 (19)
IRF1	-0.098	transcription regulator	Inhibited	-2.172		0.104	CCL20,IFIT1,NCF2,OAS1,PTGS2
ERBB4	-0.621	kinase	Inhibited	-2.137		0.000603	CXCL12,DUSP1,IGFBP5,PTGS2,TBXAS1,TNC	141 (20)
PPARA	-0.156	ligand-dependent nuclear receptor	Inhibited	-2.051		0.0014	ANGPTL4,CD24,CEBPD,CXCL12,DIO2,G0S2,GLUL,GRIN2A,HGF,IGFBP5,INSIG1,KLF15,NCF2,PDE4C,PTGS2,TLR5	136 (21)
MEOX2	0.255	transcription regulator	Inhibited	-2		0.00161	CCL20,CXCL1,CXCL3,CXCL6	50 (7)
TAC1	-0.684	other	Inhibited	-2		0.00348	LDB2,NEFM,NGF,PTGS2,TNFRSF11B	117 (20)
SLCO1C1	0.065	transporter	Inhibited	-2		0.0137	HR,NEFM,PODXL,SLC4A4
CD28	0.757	transmembrane receptor	Inhibited	-2		0.113	GLI1,HAVCR2,IGFBP5,IL4I1,MAF,PSG1,PTGS2
TERT		enzyme		-1.964		0.000562	AFAP1L1,CD24,CXCL1,FAM167A,IFIT1,ISG20,KRT19,PRXL2A,PTGS2	99 (12)
PRKCA	-0.098	kinase		-1.943		0.00411	GDF15,IFIT1,INSIG1,PEG10,PTGS2,RUNX2	120 (19)
PDLIM2	-0.101	other	Activated	2		0.0216	CCL20,CEMIP,FBP1,SLC40A1
EHMT1	-0.026	enzyme	Activated	2		0.0618	CEBPD,KRT19,SCNN1A,STRA6
mir-802		microRNA	Activated	2		0.0857	ADCY2,CXCL12,FGF1,RHOJ
CNR1	-0.25	G-protein coupled receptor	Activated	2		0.0957	APCDD1,PTGS2,SIX1,UPK1B
EGR3	-0.347	transcription regulator	Activated	2		0.114	HS3ST2,INSC,RGMB,TENT5C
MMP1	0.17	peptidase		-1.941		0.00582	CXCL12,NGF,PTGS2,RUNX2	139 (23)
OLR1	0.169	transmembrane receptor		-1.925		0.00275	HAS2,HAS3,NCF2,STRA6
MECP2	-0.051	transcription regulator		-1.915		0.000668	DLX5,FKBP5,GALNT15,GRIA1,GRIN2A,LFNG,NEFM,PTGS2,SLC26A4
SLC16A2	0.133	transporter		-1.863		0.0087	HR,KLF9,NEFM,PODXL,SLC4A4
TFAM	-0.032	transcription regulator	Activated	2.236		0.0194	ABLIM3,ITGA5,RASEF,RUNX2,ZBTB16
IMMUNOGLOBULIN (complex)		complex		-1.845		4.13e-09	ADAMTS12,ADCY4,ADRA1B,CCL20,CCR1,CD24,CEBPD,CTHRC1,CXCL1,CXCL12,CXCL3,CXCL6,DDIT4,DIO2,DUSP1,DUSP4,FBP1,FGF1,FKBP5,GLI1,GLUL,GRIA1,GRIN2A,HAVCR2,IFIT1,IL4I1,ISG20,LRRC32,MAF,MIOS,NCF2,NFKBIZ,NGF,OAS1,PLCH2,PTGER2,PTGS2,RGS16,RUNX2,SORL1,TNFRSF11B,TNFRSF9,TSC22D3,ZBTB16	146 (21)
FBXO32	-0.698	enzyme		-1.801		6.56e-05	CCL20,CXCL6,FBXO32,FGF9,KRT19,PLPPR4,PTGS2
OGA	-0.01	enzyme		-1.796		0.000352	ABLIM3,CCL20,CCR1,CD24,CMTM8,CXCL6,FBP1,FGF9,GLUL,IGFBP5,PLA2G4A,SORBS1,TNC,TNFRSF11B
EZH2	0.02	transcription regulator		-1.732		8.98e-05	ACKR3,CEMIP,CXCL1,FHOD3,FKBP5,GADD45B,GDF15,HGF,KIAA1217,MMP7,OXTR,PER1,PGF,PLA2G4A,PTGS2,RUNX2,ZBTB16	125 (19)
PITX2	-0.26	transcription regulator		-1.982		0.0287	COL8A2,CYP26B1,DACT2,DDIT4L,IRF6
MYCN	-0.08	transcription regulator		-1.982		0.381	ABCA6,DUSP1,DUSP4,FBXO32,PMAIP1
SMARCB1	0.037	transcription regulator		-1.98		0.254	FBP1,KRT19,NUP210,OAS1
EGR1	-0.239	transcription regulator		-1.698		0.00223	CCR1,DUSP4,GADD45B,GDF15,GLI1,GRIA1,PEG10,PTGS2	130 (15)
NFAT (family)		group		-1.951		0.0307	GRIA1,HAVCR2,PTGS2,RHOJ
IKBKG	0.046	kinase		-1.698		0.00526	CCL20,CCR1,CEBPD,CXCL12,NGF,RGS16	133 (17)
CEBPD	1.205	transcription regulator		-1.669		3.07e-07	CCL20,CEBPD,CXCL1,CYP19A1,FBXO32,FGF1,HGF,IGFBP5,NGF,PTGS2,TNC	134 (24)
IKBKE	-0.047	kinase		-1.94		0.0208	CXCL12,GLI1,IFIT1,PTGS2
CD3 (complex)		complex		-1.572		0.00632	CCL20,CCR1,EPHB1,GLDC,GLI1,IFIT1,IGFBP5,IL4I1,KRT14,MAF,NR3C2,PSG1,PTGS2,SORL1,TNFRSF9	118 (19)
IL13	0.497	cytokine		-1.563		7.99e-05	ACKR3,CCL20,CXCL1,CXCL6,G0S2,HS3ST1,KRT16,MAF,MAP3K7CL,MMP7,PLA2G4A,PTGS2,RAB33A,SLC26A4,SLC7A2,TMC6,TNFRSF11B	123 (17)
IL10RA	-0.217	transmembrane receptor		-1.89		0.0649	B3GNT7,B4GALNT3,CD24,DDIT4,HGF,LTC4S,TGM3
IL10	0.042	cytokine		-1.543		1.09e-05	ABCA6,ABLIM3,CCL20,CCR1,CD24,CXCL12,CXCL3,CXCL6,DUSP1,FKBP5,GPRC5B,HGF,MAF,MMP7,PTGS2,RGS16,TLR5,TSC22D3	137 (17)
NFKBIA	0.323	transcription regulator		-1.533		0.000814	ACKR3,CCL20,CCR1,CEBPD,CXCL1,CXCL12,GADD45B,NGF,PTGS2,RGS16,RGS4,SORL1,TNC,TNFRSF11B	135 (18)
CHUK	0.049	kinase		-1.526		7.6e-10	ACKR3,CCR1,CEBPD,CXCL1,CXCL12,CXCL3,CXCL6,GADD45B,GRIN2A,IL4I1,KLF9,NGF,OAS1,PLA2G4A,PTGS2,RGS16,RUNX2,TNFRSF11B,TNFRSF9	121 (17)
SERPINB7	-0.064	other		-1.51		0.000141	ADAMTS12,ADAMTS14,CCL20,CCR1,CXCL1,CXCL3,TGM3,TLL1
WBP2	-0.155	transcription regulator		-1.508		4.47e-07	ADAMTS14,APOB,BMF,CXCL1,CXCL3,HAS2,HHIP,KRT86,KRTAP2-3/KRTAP2-4,PEG10,PTGS2
RIGI	-0.473	enzyme		-1.493	bias	7.99e-06	CCL20,CXCL12,DUSP4,IFIT1,ISG20,OAS1,PMAIP1,PTGS2,TLR5,TNFRSF11B	102 (15)
ESTROGEN RECEPTOR (family)		group		-1.463		4.16e-05	CD24,CLDN4,CPM,CXCL1,CXCL12,FGF1,GAL,KRT19,OXTR,PMAIP1,TNC,TSC22D3	155 (19)
VCAN	-0.267	other		-1.463		0.000597	ANGPTL4,CCL20,CXCL12,CXCL6,HAS2,HAS3,IFIT1,ITGA5	112 (12)
TGFB2	-0.507	growth factor		-1.58		0.01	ANGPTL4,DDIT4,HAS2,LTC4S,NGF,PTHLH,TNFRSF11B
HMOX1	-0.131	enzyme		-1.455		0.00426	CXCL1,CXCL12,CXCL3,FGF1,HGF,PTGS2	110 (15)
TGM2	0.26	enzyme		-1.414		0.00638	CXCL12,IFIT1,KRT19,NCF2,OAS1,RUNX2,SLC7A2,TNFRSF11B	128 (22)
CD274	-0.175	transmembrane receptor		-1.553		0.0144	AOC3,FGF1,IFIT1,OAS1,PTGS2
BHLHE40	-0.269	transcription regulator		-1.394		0.00533	CCR1,CD24,HAVCR2,MMP7,PER1,PLA2G4A,PTGS2,RGS16,SLC7A2,TNFRSF9	130 (17)
JAG2	-0.517	growth factor		-1.387		7.24e-05	CCL20,CCR1,CXCL1,CXCL3,CXCL6
SCARB1	-0.148	transporter		-1.387		0.00071	APOB,APOD,DDIT4,FBXO32,PTGS2	116 (21)
SND1	-0.002	transcription regulator		-1.387		0.00761	ANGPTL4,DLX5,GAL,KIF5C,PTGS2,RGS16,TMC6
KCNK9	1.453	ion channel		-1.342		9.26e-05	ACVR1C,GADD45B,GAL,SLC14A1,ST6GALNAC5
CXCL8	0.34	cytokine		-1.498		0.0135	ACKR3,CYP19A1,ITGA5,NCF2,PTGS2
EFNA5	-0.1	kinase		-1.342		0.00029	DUSP4,KRT16,KRT75,PTGS2,PTHLH	79 (7)
IMMT	0.059	other		-1.342		0.00066	CCL20,CXCL1,CXCL3,CXCL6,IFIT1	97 (11)
SOX3	-1.382	transcription regulator		-1.342		0.00208	APCDD1,BMPER,DUSP1,DUSP4,ZBTB16
NGEF	-0.3	other		-1.342		0.00286	CYP26B1,GLDC,KIF5C,PROC,TMT1A
IRF5	-0.001	transcription regulator		-1.342		0.00365	IFIT1,ISG20,OAS1,PMAIP1,PTGS2	116 (11)
SIM1	0.034	transcription regulator		-1.32	bias	0.000176	ANGPTL4,CCR1,DIO2,GLI1,GLUL,LDB2,SEMA5B,ST8SIA5,TNFRSF9,TSC22D3	56 (3)
KRT17	-0.104	other		-1.3		0.000136	CCL20,CCR1,DDIT4,FGF1,NGF,PGF
IL15	0.011	cytokine		-1.294		0.000768	CCR1,CXCL12,EPHB1,FBP1,GLDC,HAVCR2,IFIT1,MAF,NR3C2,PLA2G4A,PMAIP1,PSG1,RGS16,SORL1,TNFRSF9	121 (17)
INTERFERON ALPHA (family)		group		-1.286		0.00949	ANXA3,CCR1,CXCL1,CXCL3,DDIT4,GLI1,HRK,IFIT1,ISG20,KRT19,OAS1,PMAIP1,PTGS2,PTHLH	137 (18)
SIRT6	-0.02	enzyme		-1.387		0.0153	DBP,FBP1,FBXO32,PTGS2,SLC40A1
CALCA	0.713	other		-1.387		0.0197	CGNL1,GADD45B,HAVCR2,PRXL2A,RUNX2,TNFRSF9
TNFSF12	0.108	cytokine		-1.387		0.0199	CCR1,CXCL12,FBXO32,KLF15,SIX1
DICER1	-0.075	enzyme		-1.387		0.0347	ACVR1C,ANGPTL4,APOD,ITGA5,KRTAP2-3/KRTAP2-4,MAF,OAS1,SLC40A1,SLC4A4
PPARG	0.04	ligand-dependent nuclear receptor		-1.259		0.00133	ANGPTL4,CXCL1,CYP19A1,FGF1,GDF15,HGF,HR,IGFBP5,INSIG1,KRT19,PTGS2,RUNX2,SORBS1,TBXAS1,TSC22D3	130 (23)
KLF5	-0.144	transcription regulator		-1.254		0.00304	CEBPD,CHDH,CXCL12,CXCL6,DUSP1,NFKBIZ	108 (11)
SNCA	-0.08	enzyme		-1.236		2.18e-05	ABLIM3,CD22,CTHRC1,DUSP1,FBXO32,GLDC,GLRA1,GRIP2,LRRTM2,MYO5B,NCF2,NEFM,NPTX1,PRXL2A,PTGS2,SH2D5,TMEM255A,TSC22D3
TK1	0.191	kinase		-1.234		4.47e-05	CDH18,DIO2,HHIP,KRT14,LGI2,LOC100129434,LRRC38,NRCAM,RGS4,STRA6
NR4A2	-0.038	ligand-dependent nuclear receptor		-1.231		0.00522	CCL20,CYP19A1,PLCH2,PTGS2,TSC22D3	62 (7)
PTEN	-0.036	phosphatase		-1.221		0.00188	ACKR3,ADAMTS14,DUSP1,FBP1,FGF1,FGF9,FNDC5,G0S2,HGF,IGFBP5,IL22RA1,KRT19,NUP210,PTGS2,RUNX2,ST6GALNAC5,TNFRSF11B,TNFRSF9,TSC22D3,ZBTB16	141 (20)
DDIT3	-0.181	transcription regulator		-1.342		0.0173	CEBPD,PER1,RGS4,SH3RF3,TSC22D3
PPP2CA	0.107	phosphatase		-1.342		0.0339	ANXA3,APOB,CPM,IRF6,PTGS2
PML	-0.075	transcription regulator		-1.342		0.0423	CXCL1,IFIT1,ISG20,MAF,OAS1
GDF9	0.174	growth factor		-1.22		0.000938	CYP19A1,HAS2,PTGER2,PTGS2	136 (20)
PPARD	-0.072	ligand-dependent nuclear receptor		-1.207		4.56e-05	ANGPTL4,APOB,CCL20,CXCL1,CXCL3,FBP1,GLI1,HHIP,PDE4C,PEG10,PER3,PGM5,PTGS2,RUNX2,TLR5,TNC,TNFRSF11B	106 (16)
IHH	-0.144	enzyme		-1.172		0.00479	GLI1,HHIP,PTHLH,RUNX2,TNFRSF11B	8 (3)
ZMPSTE24	0.023	peptidase		-1.154		0.00205	DDIT4,GADD45B,IGFBP5,RGS16	111 (7)
WNT3A	-1.138	cytokine		-1.142		1.23e-06	ADAMTS14,CXCL12,DDIT4,FHOD3,GLI1,HAS2,HAS3,HHIP,IGFBP5,KRT86,LRRC32,PTGS2,RUNX2,SLC7A2,STRA6,TNC,TNFRSF11B	117 (16)
ESRRA	0.091	transcription regulator		-1.139		1.67e-05	ACKR3,ANGPTL4,CCL20,CXCL12,CYP19A1,EPHB1,FBP1,FGF1,HGF,KRT19,KRTAP1-1,KRTAP2-3/KRTAP2-4,PLXDC1,PTGS2,RUNX2,SCNN1A	128 (18)
GLI2	0.032	transcription regulator		-1.134		0.000888	CCR1,GLI1,HHIP,IRF6,KRT16,PTHLH,RUNX2	69 (9)
TNIK	-0.373	kinase		-1.131	bias	0.00124	GRIA1,IFIT1,ISG20,OAS1
JNK (family)		group		-1.126		0.00115	BMF,CXCL12,CXCL6,DUSP1,FBXO32,GDF15,GRIA1,PTGS2,STRA6	132 (19)
TGFA	-0.368	growth factor		-1.126		0.00245	CCL20,HGF,PLA2G4A,PTGS2,TLR5	123 (20)
APOE	0.01	transporter		-1.115		0.000721	ANGPTL4,APOB,APOD,CCKAR,FKBP5,GLUL,GRIA1,ITGA5,LTC4S,NCF2,PTGS2,RUNX2,SORBS1	153 (21)
AREG	0.883	growth factor		-1.22		0.0307	CCL20,HAS2,PTGS2,TMC6
SMARCA4	0.062	transcription regulator		-1.109	negative	3.58e-10	ABLIM3,CCR1,CPM,CXCL1,DUSP4,FAM167A,FBP1,FGF9,FKBP5,GADD45B,GLI1,GULP1,HHIP,HIF1A-AS1,HS3ST1,IFIT1,IGFBP5,IRF6,ITGA5,MMP7,MT1L,MYBPH,NFKBIZ,PER3,PMAIP1,PTHLH,RUNX2,SLC40A1,TNFRSF9,TRNP1	115 (12)
PRL	-0.248	cytokine		-1.108		0.00522	ANXA3,CCL20,CEBPD,DUSP4,IFIT1,IGFBP5,KRT14,KRT19,OAS1,TSC22D3	134 (19)
HMGB1	0.173	transcription regulator		-1.172		0.0108	CCL20,CXCL12,GLUL,IFIT1,PTGS2
SOX2	0.307	transcription regulator		-1.104		0.00095	ACKR3,APCDD1,BMPER,CCL20,CXCL12,CXCL3,DLX5,DUSP1,DUSP4,GADD45B,GLI1,IRF6,KRT14,KRT19,STRA6	117 (9)
POU4F1	0.497	transcription regulator		-1.091		0.00808	CCKAR,GAL,PAPPA2,PLCH2,PMAIP1
PKA (complex)		complex		-1.066		5.92e-06	CYP19A1,DUSP1,DUSP4,HAS2,MEST,NGF,OXTR,PTGS2,PTHLH,TNFRSF11B	121 (21)
IGFBP2	-0.206	other		-1.064		0.00491	CD24,GDF15,ITGA5,NUP210
MIF		cytokine		-1.054		0.00169	CCR1,DUSP1,HGF,IL22RA1,NPTX1,PTGS2,STRA6	128 (23)
SIK1	-0.133	kinase		-1.044		0.000257	DIO2,DUSP1,PER1,RUNX2	38 (6)
PRKCD	0.026	kinase		-1.042		0.00163	CCL20,CEMIP,CXCL12,GDF15,GLI1,OAS1,PTGS2,TNFRSF11B	133 (18)
MTOR	0.033	kinase		-1.019		0.0012	CEBPD,CXCL1,DDIT4,DUSP1,FBXO32,MAF,OAS1,PTGS2,RUNX2,SGCA,TLR5,TNFRSF11B	126 (22)
CSF2	0.21	cytokine		-1.112		0.0202	CCR1,CD24,CXCL1,GDF15,HAS2,HGF,HRK,PTGER2,PTGS2,SORL1,TLR5,TNFRSF9
TRIM3	-0.016	enzyme		-1		8e-05	CXCL3,CXCL6,FGF1,MMP7	50 (7)
CAV1	0.058	transmembrane receptor		-1		0.000488	GRIN2A,HGF,KRT19,NR3C2,PLA2G4A,SLC14A1,SLC7A2,TNC	98 (11)
ARNT2	-0.253	transcription regulator		-1	bias	0.000582	ANGPTL4,CCR1,GLI1,GLUL,LDB2,SEMA5B,ST8SIA5,TNFRSF9,TSC22D3
NR1I2	-0.42	ligand-dependent nuclear receptor		-1.1		0.0136	ABCC2,CXCL3,GLUL,INSIG1,PTGS2,SORL1,TNFRSF11B
Agtr1a		G-protein coupled receptor		-1		0.00113	DUSP1,HGF,PTGS2,SCNN1A	115 (21)
BSG	0.02	transporter		-1.091		0.0106	ABCC2,CCL20,CXCL12,KIF5C
FASN	0.004	enzyme		-1.091		0.0143	DDIT4,FGF1,PMAIP1,PTGS2
SNAI1	0.434	transcription regulator		-1.091		0.0144	CLDN4,CYP19A1,GDF15,GLI1,PTGS2,RUNX2
TCF3	0.055	transcription regulator		-1.067		0.0248	BLNK,GADD45B,GLUL,GRIA1,HS3ST1,MAF,RAB33A,RGS16,TENT5C,ZBTB16
EIF2AK2	-0.14	kinase		-1.067		0.028	CEBPD,IFIT1,ISG20,OAS1
EFNA4	0.034	kinase		-1		0.00136	DUSP4,KRT16,KRT75,PTHLH
EFNA3	-0.064	kinase		-1		0.00161	DUSP4,KRT16,KRT75,PTHLH
PEAR1	-0.116	other		-1	bias	0.00295	COL8A2,CTHRC1,ITGA5,TNC
AIP	-0.025	transcription regulator		-1		0.00385	ACKR3,DUSP1,RGS16,RGS4
EFNA2	0.628	kinase		-1		0.0041	DUSP4,KRT16,KRT75,PTHLH
SOX1		transcription regulator		-1	bias	0.00966	APCDD1,BMPER,DUSP1,DUSP4
MAP3K7	-0.022	kinase		-0.984		0.000209	CCL20,HAS2,IFIT1,ISG20,KRT14,NFKBIZ,NGF,PTGS2	114 (18)
AHR	0.192	ligand-dependent nuclear receptor		-0.97		7.96e-06	ACKR3,ARHGEF16,CCL20,CEBPD,CPA4,CYP19A1,DACT2,FGF9,GDF15,HAVCR2,IL22RA1,ITGA5,LTC4S,MATN2,NPTX1,OXTR,PTGS2,SEMA3A,SLC40A1,STEAP4,TLR5	108 (17)
AGT	-0.226	growth factor		-0.96		4.92e-05	ANGPTL4,ANXA3,BMAL1,CCKAR,CCR1,CTHRC1,CXCL12,CYP19A1,DIO2,DUSP1,FHOD3,FKBP5,GDF15,HAS2,HGF,IGFBP5,IRF6,ITGA5,KLF15,MATN2,NCF2,NGF,PGF,PTGS2,PTHLH,SCNN1A,TNC,TNFRSF11B,ZBTB16	133 (19)
ID2	0.222	transcription regulator		-0.896		0.00427	CCR1,DUSP1,DUSP4,GADD45B,IRF6,MAF,NEFM,ZBTB16
GNAS	-0.038	enzyme		-0.896		0.00475	B3GNT7,CD22,CYP19A1,GLI1,PLA2G4A,PTHLH,SEMA3A	54 (7)
GNRH (family)		group		-0.851		0.000938	DUSP1,IGFBP5,PTGS2,SEMA3A	120 (21)
mir-29 (includes others)	-0.296	microRNA		-0.849		0.00902	ADAMTS14,ANGPTL4,FKBP5,GLDC,RUNX2	76 (7)
GNRH1	0.029	other		-0.838		0.00082	APCDD1,CYP19A1,DUSP4,IGFBP5,PTGS2	131 (24)
NGF	-0.609	growth factor		-0.828		0.00104	DUSP1,DUSP4,GAL,GRIN2A,GUCY1A1,HRK,NEFM,PLA2G4A,RGS4,SLC40A1	124 (13)
STAT1	-0.244	transcription regulator		-0.817		0.000618	ADAMTS12,CCL20,CCR1,CEBPD,GRIN2A,HAVCR2,HRK,IFIT1,ITGA5,LRRTM2,OAS1,PMAIP1,PTGS2,TNC	125 (18)
CRH	-0.561	cytokine		-1		0.0101	CXCL6,DIO2,KRT14,PTGS2
GMNN	-0.069	transcription regulator		-1		0.0143	APCDD1,BMPER,DUSP1,DUSP4
CMTM3	0.097	cytokine		-1		0.0208	CCNP,DDIT4,FERMT3,GDF15
TRIB3	-0.234	kinase		-0.816		1.07e-05	DDIT4,FBXO32,GDF15,MMP7,PMAIP1,RUNX2	105 (18)
SALL4	0.073	transcription regulator		-0.816		0.00396	ADCY2,ANGPTL4,CXCL1,FGF1,ISG20,KRT19,PLA2G4C
PPARGC1A	-0.301	transcription regulator		-0.788		2.02e-05	APOD,BMAL1,BMPER,CEBPD,DIO2,FBXO32,FNDC5,GADD45B,GDF15,IGFBP5,INSIG1,NFKBIZ,PMAIP1,PTGS2,RUNX2,SEMA3A,ST8SIA5,TNFRSF11B	135 (24)
VEGFA	0.035	growth factor		-0.921		0.0301	CXCL12,DUSP4,HAVCR2,IGFBP5,PTGS2,RUNX2,TNC,TNFRSF9
IKBKB	-0.018	kinase		-0.786		1.57e-07	CCL20,CCR1,CEBPD,CXCL1,CXCL12,CXCL3,CXCL6,GLI1,HGF,NGF,PLA2G4A,PTGS2,RGS16,RUNX2,TNC,TNFRSF11B,TNFRSF9	139 (19)
ESR2	-0.032	ligand-dependent nuclear receptor		-0.783		3.68e-07	ACKR3,CCL20,CEBPD,CLDN4,CPM,CTHRC1,CXCL12,CYP19A1,CYP26B1,FKBP5,GADD45B,IGFBP5,INSIG1,KRT14,KRT16,KRT19,LINC01016,LRATD1,MAF,PLXDC1,PMAIP1,PTGS2,RASSF2,RUNX2,STEAP4,SUSD4,TNFRSF11B,TSC22D3	163 (19)
TCF12	-0.141	transcription regulator		-0.865		0.0287	BLNK,GLUL,MAF,RAB33A,ZBTB16
MAC (complex)		complex		-0.775		0.000436	FGF1,PTGER2,PTGS2,RGS16	105 (14)
AKT (family)		group		-0.772		0.000114	BMF,CPM,CXCL12,CYP19A1,FBXO32,FKBP5,GLI1,PLA2G4A,PMAIP1,PODXL,PTGER2,PTGS2,RUNX2,STEAP4,TNC	135 (20)
TCF7L2	-0.008	transcription regulator		-0.77		0.00197	APCDD1,APOD,CD24,EPHB1,FBP1,FBXO32,FGF1,GLI1,GLUL,HHIP,MMP7,PTGS2,RAB33A	107 (12)
SMAD2	0.038	transcription regulator		-0.761		0.00065	ACVR1C,CCL20,FSTL3,GADD45B,HAS2,PTHLH,RUNX2	113 (15)
SREBF2	-0.232	transcription regulator		-0.747		0.00201	CXCL1,GLI1,HHIP,IFIT1,INSIG1,OAS1	97 (7)
IFNG		cytokine		-0.723	negative	2.38e-13	ABCA6,ABLIM3,ANGPTL4,BLNK,BMF,CCKAR,CCL20,CCR1,CD24,CEBPD,CXCL1,CXCL12,CXCL3,CXCL6,DBP,DDIT4,DUSP1,DUSP4,FBP1,FGF1,FKBP5,GADD45B,GDF15,GLUL,GPRC5B,GRIA1,HAS2,HRK,IFIT1,IL22RA1,IL4I1,ISG20,ITGA5,KRT14,KRT19,MAF,NCF2,NEFM,NFKBIZ,NGF,OAS1,PMAIP1,PTGS2,PTHLH,QPRT,RUNX2,SCNN1A,SIX1,SLC14A1,SLC40A1,SLC4A4,TBXAS1,TLR5,TNFRSF11B,TNFRSF9,TSC22D3,ZBTB16	148 (21)
IL7	-0.224	cytokine		-0.713		0.000304	BLNK,CXCL1,HAVCR2,MAF,PMAIP1,RGS16,RUNX2,TNFRSF9	124 (16)
EGR2	-0.312	transcription regulator		-0.707		0.00186	CYP19A1,DIO2,GDF15,GLRA1,GRIN2A,NEFM,PTHLH,RGMB,TENT5C,ZBTB16
PER2	-0.463	transcription regulator		-0.655		0.000938	BMAL1,DBP,PER1,PER3	15 (6)
HAVCR1	0.257	other		-0.651		0.0075	CD24,CEMIP,PEG10,TSPAN18,UPK1B
AKT1	0.118	kinase		-0.783		0.0102	CEBPD,FBXO32,GDF15,HAVCR2,IGFBP5,KLF15,PLA2G4A,PMAIP1,PTGS2
AMPK (complex)		complex		-0.647		9.15e-05	BMF,CXCL12,DUSP4,FBXO32,PMAIP1,PTGS2,RUNX2,TSC22D3	123 (22)
ILF3	0.026	transcription regulator		-0.64		0.005	CXCL1,FKBP5,STEAP4,TNC,WFDC21P	111 (10)
CREM	0.016	transcription regulator		-0.637		0.00234	CYP19A1,DIO2,DUSP1,DUSP4,GADD45B,MEST,PER1	113 (19)
IL12 (complex)		complex		-0.762		0.0336	CCL20,GADD45B,HAVCR2,ISG20,PTGS2,TNFRSF9
ARID1A	-0.002	transcription regulator		-0.636		4.58e-07	CD24,CXCL1,DUSP4,GDF15,GLI1,ITGA5,KRT14,KRT16,KRT19,LRRC32,MEST,NCF2,PEG10,PODXL,PRXL2A,SIX1,STEAP4,TLL1,TNC,TNFRSF11B,ZFPM2	104 (10)
LEF1	0.006	transcription regulator		-0.632		0.000219	CD24,CEBPD,G0S2,GPRASP2,HAS2,LFNG,MMP7,NRCAM,PMAIP1,PTGER2,PTGS2,RUNX2	124 (19)
TLR (family)		group		-0.747		0.0442	DUSP1,PTGS2,RGS16,SEMA3A
TBK1	0.012	kinase		-0.728		0.0442	IFIT1,ISG20,NFKBIZ,PTGS2
TLR4	-0.128	transmembrane receptor		-0.727		0.0112	CCL20,CEBPD,CXCL6,FBXO32,ISG20,LTC4S,NFKBIZ,OXTR,PLA2G4A,PTGS2,RGS16
RAF1	0.091	kinase		-0.63		0.000197	CHN1,DIO2,DUSP4,MT1L,NGF,OPCML,PTGS2,PTHLH,SCNN1A,SEC14L2	93 (14)
IFN BETA (family)		group		-0.625		0.000543	CD22,CEBPD,CXCL1,DUSP1,FKBP5,IFIT1,INSIG1,ISG20,OAS1,QPRT,TLR5	132 (15)
PPIF	-0.155	enzyme		-0.6		9.93e-05	ACKR4,CCL20,CCR1,CHST1,COPS8,CXCL12,HGF	82 (7)
TGFBR2	0.246	kinase		-0.595		2.29e-06	ANGPTL4,DDIT4,FGF9,FKBP5,GADD45B,GAL,GLI1,HGF,IGFBP5,KRT19,NFKBIZ,NGF,PTGER2,PTGS2,PTHLH,RUNX2,TBXAS1,TNFRSF11B	149 (21)
FOXL2	-0.039	transcription regulator		-0.586		3.89e-09	ACVR1C,CCL20,CPM,CXCL3,CXCL6,CYP19A1,CYP26B1,GPRC5B,PTGER2,PTGS2,PTHLH	90 (11)
CHROMR	0.176	other		-0.651		0.0294	CCR1,CEBPD,DDIT4,IFIT1,OAS1
IL4	-0.052	cytokine		-0.576		0.000286	CCL20,CCR1,CD22,CD24,CXCL1,CXCL6,DDIT4,FKBP5,GADD45B,HGF,IFIT1,ISG20,KRT19,LFNG,LRRC32,LTC4S,MAF,MMP7,NFKBIZ,NGF,OAS1,PKP3,PLA2G4C,PODXL,PTGS2,PTHLH,SLC7A2,TNC,TNFRSF11B,TNFRSF9	135 (17)
CREBBP	0.048	transcription regulator		-0.575		0.000343	CORO2B,CXCL12,DUSP1,DUSP4,GLI1,GRIN2A,HAS2,IRF6,KRT14,MAF,NEBL,PTGS2,RUNX2,TNC	113 (16)
TBX3	0.244	transcription regulator		-0.64		0.0391	ADAMTS14,IL4I1,QPRT,RGMB,RUNX2,TNC
IRF3	-0.069	transcription regulator		-0.561		0.000815	ABCC2,ANOS1,CXCL1,FGF1,IFIT1,ISG20,OAS1,PMAIP1,SORL1	100 (17)
LEPR	0.074	transmembrane receptor		-0.555		0.00462	ANGPTL4,APOB,GADD45B,KRT14,MMP7,NCF2,NR3C2,TSC22D3	114 (12)
miR-155-5p (miRNAs w/seed UAAUGCU)		mature microRNA		-0.539	bias	0.00101	CCL20,CXCL1,CXCL3,MAF,PMAIP1,PODXL,PTGS2,TMT1A	120 (17)
LDL (complex)		complex		-0.537		7.53e-05	CCL20,CXCL1,CXCL6,DUSP1,G0S2,HAS2,HAS3,HGF,IFIT1,INSIG1,ISG20,OAS1,PMAIP1,PTGS2	122 (17)
FAS	0.021	transmembrane receptor		-0.533		0.000118	CCL20,CCR1,CD22,CEBPD,CXCL1,CXCL3,CXCL6,IFIT1,PTGER2,RUNX2,SORL1,TGM3,TNC,TNFRSF11B	131 (20)
TRIM28	0.06	transcription regulator		-0.522		0.00297	CTHRC1,CXCL1,FKBP5,GDF15,IFIT1,KIAA1217,PMAIP1	115 (15)
TNFSF11	0.695	cytokine		-0.513		0.000432	CCR1,DUSP1,FERMT3,GADD45B,ITGA5,LDB2,NFKBIZ,PTGER2,PTGS2,RGS16,TNFRSF11B	114 (17)
IL27	0	cytokine		-0.503		0.00169	ANGPTL4,CCL20,CEBPD,CXCL1,IFIT1,ISG20,MAF,OAS1,PTGS2	127 (16)
MSTN	0.303	growth factor		-0.492		2.99e-06	ANGPTL4,ANOS1,CXCL1,DIO2,FBXO32,HAS2,IGFBP5,PTHLH,RASSF2,RUNX2,TNC	114 (16)
PSMB11	-1.207	peptidase		-0.455		0.00281	ADCY2,CLDN4,CXCL12,GADD45B,PMAIP1,PTGS2
STK11	-0.01	kinase		-0.454		0.00179	CXCL1,CXCL3,GADD45B,GLI1,HHIP,IGFBP5,NRCAM,PTGS2,RASSF2,SORL1,TNFRSF9	150 (24)
NOTCH1	-0.013	transcription regulator		-0.453		0.00904	CD22,CEBPD,CHST1,CXCL1,GLI1,KRT14,LFNG,PTGS2,RUNX2	141 (22)
OGT	-0.123	enzyme		-0.555		0.0294	CXCL1,GLI1,HAS2,RGS16,TNC
HDAC (family)		group		-0.555		0.0405	FBXO32,GADD45B,KLF9,PGF,WNT9B
MYB	-0.098	transcription regulator		-0.54		0.0323	BLNK,BMF,CXCL12,IGFBP5,PTGS2,TNFRSF9
DIO2	-0.651	enzyme		-0.45		0.00211	B3GNT5,DDIT4,DIO2,HR,KLF15,NEFM,TSPAN18
SETX	-0.123	enzyme		-0.447		1.13e-05	CYP26B1,KRT16,KRT75,OAS1,TGM3
MAP4K1	-0.42	kinase		-0.447		0.000447	ACKR3,CCL20,CXCL3,IL22RA1,NGF	126 (17)
NEUROG1		transcription regulator		-0.447		0.00082	CEMIP,CXCL1,FGF9,HAS2,MEST
LGALS1	0.028	other		-0.518		0.0174	CCR1,GLI1,INSIG1,MAF
RNF187	0.024	enzyme		-0.447		0.00245	CXCL1,DUSP4,IGFBP5,ISG20,PMAIP1	96 (7)
IL1RN	-1.535	cytokine		-0.426		2.71e-05	CCL20,CXCL1,GRIA1,IGFBP5,ISG20,NGF,OAS1,PMAIP1,PTGS2	138 (18)
CYTOKINE (family)		group		-0.398		0.00824	BMF,CXCL1,DUSP1,NGF,PTGS2,PTHLH	110 (20)
TCR (complex)		complex		-0.464		0.0122	APOD,CCR1,GADD45B,IFIT1,ISG20,MAF,OAS1,PMAIP1,SEMA3A,TSC22D3
LTA	0.257	cytokine		-0.391		0.000525	CCL20,HAS2,ITGA5,PTGS2,TNFRSF11B	129 (17)
IL6R	0.094	transmembrane receptor		-0.384		0.000715	CCL20,CXCL6,GAL,IGFBP5,PTGS2,TNFRSF11B	118 (19)
TICAM1	-0.091	other		-0.378	bias	0.000332	CEBPD,DUSP1,GDF15,IFIT1,ISG20,NFKBIZ,PTGS2,SLC7A2	119 (17)
LEP	1.103	growth factor		-0.354		0.00784	ANGPTL4,CYP19A1,FKBP5,GAL,GRIA1,LTC4S,MMP7,NCF2,PMAIP1,PTGS2,RUNX2,STEAP4,TNFRSF11B	143 (21)
ERBB2	0.041	kinase		-0.348		7.29e-05	ACKR3,ANGPTL4,ANXA3,CCL20,CHDH,CLDN4,CNTN3,CPM,CXCL12,CXCL6,FGF9,FSTL3,GLUL,HAS2,IGFBP5,IRF6,ITGA5,MAF,MMP7,NCF2,NUP210,OXTR,PER1,PODXL,PTGS2,SORBS1,STEAP4,TNC	129 (20)
NPY		other		-0.343		0.000941	BMAL1,DIO2,FKBP5,GAL,PER1	50 (7)
MYOD1	0	transcription regulator		-0.343		0.00254	DUSP1,FNDC5,HAS2,IGFBP5,MYBPH,MYO5B,NPTX1,SGCA,SIX1	68 (7)
SOX4	-0.248	transcription regulator		-0.343		0.00981	B3GNT5,CXCL12,DUSP4,GLDC,PRXL2A,SEMA3A,TMEM255A
NANOG	0.257	transcription regulator		-0.447		0.0144	ACVR1C,DLX5,GLI1,IRF6,NPTX1,TBC1D3 (includes others)
MAFB	-0.368	transcription regulator		-0.447		0.0194	CXCL12,HS3ST1,PEG10,RGS4,SLC40A1
TNFSF10	-0.404	cytokine		-0.447		0.0241	DDIT4,IFIT1,PER1,PMAIP1,PTGS2
SATB1	-0.422	transcription regulator		-0.342		0.00372	BLNK,DUSP4,GADD45B,GDF15,MAF,PTGS2,TSC22D3	74 (7)
APP	-0.126	other		-0.339		7.7e-05	BMAL1,BMF,CCL20,CXCL1,CXCL12,CXCL3,CYP26B1,GDF15,GRIA1,GRIN2A,HAVCR2,HGF,HRK,IGFBP5,ISG20,KCNA4,LDB2,MAF,NPTX1,PKP3,PLPPR4,PMAIP1,PTGS2,RASSF2,RUNX2,TLR5,TNFRSF11B	119 (18)
NR2F1	0.235	ligand-dependent nuclear receptor		-0.339		0.000485	CYP19A1,GDF15,HGF,KRT14,LFNG
NONO	0.044	transcription regulator		-0.391		0.0247	IFIT1,ISG20,OAS1,PDE4C,PMAIP1
KRAS	0.16	enzyme		-0.332		0.000368	ANGPTL4,CD24,CNTN3,CPM,CXCL12,DUSP1,DUSP4,GDF15,GLI1,GLUL,IFIT1,KRT16,MMP7,NCF2,NUP210,OAS1,PEG10,PMAIP1,PODXL,PTGS2,SH2D4A,STEAP4,STRA6,TLL1,TNC,TNFRSF11B	144 (19)
FOS	-0.061	transcription regulator		-0.33		1.58e-06	CASZ1,CCL20,COL8A2,CXCL3,DIO2,HAS2,HRK,IGFBP5,MMP7,MYO5B,NCF2,NGF,NPTX1,NR3C2,OXTR,PMAIP1,PTGS2,RGS4,RUNX2,SEMA3A,ST8SIA5,TNFRSF11B	124 (17)
JUN	-0.333	transcription regulator		-0.322		2.54e-07	CCL20,CXCL1,CXCL3,CYP19A1,DIO2,DUSP1,HRK,KRT16,MAF,MMP7,NCF2,NFKBIZ,NGF,NRCAM,OXTR,PLA2G4A,PMAIP1,PTGS2,PTHLH,RUNX2,SH2D5,TNC	141 (18)
FGF7	-0.053	growth factor		-0.314		0.00166	CEBPD,FGF1,HAS2,HAS3,RUNX2	100 (15)
EGFR	-0.136	kinase		-0.3		8.24e-08	B3GNT5,CNTN3,CPM,CXCL12,CYP19A1,DUSP1,DUSP4,HAS2,IGFBP5,KRT16,MATN2,MT1L,NUP210,PEG10,PKP3,PLA2G4A,PODXL,PTGER2,PTGS2,RUNX2,STEAP4,TBXAS1,TNC,TNFRSF11B	117 (16)
EREG	-0.095	growth factor		-0.283		0.000116	HAS2,PGF,PTGS2,TNC	124 (15)
EPO	1.219	cytokine		-0.277		0.00398	AOC2,CXCL12,ERFE,GDF15,GLUL,HRK,PODXL,PTGS2,TNFRSF11B,TSC22D3	142 (24)
FOXC2	0.288	transcription regulator		-0.277		0.00458	CXCL12,LFNG,OMD,PTGS2,RUNX2	89 (7)
MYC	0.376	transcription regulator		-0.275		0.0044	ANGPTL4,APCDD1,BMAL1,BMPER,CD24,CEBPD,DDIT4,DUSP1,DUSP4,FBXO32,FKBP5,G0S2,GADD45B,GLUL,HAS2,IFIT1,IRF6,ISG20,KRT14,MMP7,MYBPH,NGF,OAS1,PEG10,PMAIP1,PTGS2,PTHLH,TNC	121 (20)
BRCA1	-0.09	transcription regulator		-0.266		0.00134	CD24,CYP19A1,DDIT4,FKBP5,GADD45B,GDF15,IFIT1,OAS1	129 (18)
SOCS1	-0.05	other		-0.254		0.00742	DUSP1,FKBP5,IFIT1,ISG20,KRT19,OAS1,PTGS2	126 (15)
TNF (family)		group		-0.245		5.99e-05	CCR1,CD22,CLDN4,CXCL1,CXCL12,CXCL3,FBXO32,IFIT1,OAS1,PTGS2,RUNX2,TNFRSF9	113 (20)
MAVS	0.077	other		-0.243	bias	0.00114	CCL20,CXCL12,DUSP4,IFIT1,ISG20,OAS1,TNFRSF11B	128 (16)
P38 MAPK (family)		group		-0.241		4.76e-09	CEBPD,CXCL1,CXCL12,CXCL6,CYP19A1,DDIT4,DIO2,DUSP1,FBXO32,HAS2,IGFBP5,IRF6,KLF15,MYBPH,NGF,PLA2G4A,PMAIP1,PTGS2,RGS4,RUNX2,SCNN1A	127 (18)
MAPK3	-0.058	kinase		-0.313		0.0317	APOB,DUSP4,PLA2G4A,PTGS2
YAP1	0.057	transcription regulator		-0.229		0.000822	ANGPTL4,AOC3,CD24,CLDN4,CTHRC1,CXCL12,CYP19A1,FBXO32,FGF1,GDF15,IFIT1,ISG20,ITGA5,PMAIP1,PTGS2,RUNX2,SORBS1	125 (21)
F2	1.042	peptidase		-0.222		4.93e-06	ANGPTL4,B3GNT5,CCL20,CXCL1,CXCL3,DUSP1,HAS2,IGFBP5,NCF2,PLA2G4A,PMAIP1,PTGS2,RDH5,RHOJ	111 (17)
HIF1A	0.243	transcription regulator		-0.213		2.41e-07	AFAP1L1,ANGPTL4,CD24,CEBPD,CEMIP,CXCL12,DDIT4,GADD45B,HGF,HRK,IGFBP5,ITGA5,KIAA1217,KRT14,KRT19,MAF,MMP7,NFKBIZ,PGF,PMAIP1,PTGS2,RAB11FIP4,SLC40A1,TNFRSF11B	132 (18)
IL18	-0.33	cytokine		-0.203		0.00014	CCL20,CXCL12,DDIT4,GADD45B,GRIN2A,HAVCR2,NFKBIZ,PTGS2,TNFRSF11B,TNFRSF9	116 (17)
ATF3	-0.001	transcription regulator		-0.277		0.0273	CXCL1,FBP1,KRT19,NFKBIZ,PMAIP1
TGF BETA (family)		group		-0.201		4.8e-05	ANGPTL4,AOC3,BMAL1,FSTL3,GADD45B,IGFBP5,ITGA5,KRT16,MAF,MMP7,PTGER2,PTGS2,PTHLH,RUNX2,SEC14L2,TNFRSF11B,UPK1B	126 (16)
DIO3	0.308	enzyme		-0.271		0.0469	CPM,HR,HRK,KLF9,KY
PTH	0	other		-0.201		0.00638	CGNL1,CXCL12,DUSP1,IGFBP5,PTGS2,PTHLH,RUNX2,TNFRSF11B	139 (24)
miR-141-3p (and other miRNAs w/seed AACACUG)		mature microRNA		-0.261	bias	0.0132	DLX5,IRF6,PMAIP1,ZFPM2
APC	-0.28	enzyme		-0.196		2.11e-08	APCDD1,APOB,CLDN4,CXCL12,DDIT4,FBXO32,GLI1,GLUL,IGFBP5,LFNG,MMP7,PLA2G4A,PTGS2,TNFRSF11B,ZMAT4	127 (19)
PDGF-BB (complex)		complex		-0.176		0.000751	ACKR3,CCL20,CEBPD,DBNDD1,DUSP1,GDF15,GLUL,ITGA5,OMD,PTGS2,TNC,TNFRSF11B	129 (19)
CD40LG	-0.561	cytokine		-0.166		0.000771	CCL20,CCR1,CXCL1,DUSP1,DUSP4,G0S2,IFIT1,MT1L,PLA2G4C,PMAIP1,PTGS2,RASSF2,TNFRSF11B	127 (17)
NRAS	0.105	enzyme		-0.152		0.00119	ADCY2,DLX5,DUSP4,GLI1,IFIT1,MEST,NCF2,PMAIP1,PTGS2	142 (21)
NOG	1.076	growth factor		-0.152		0.00338	DLX5,HAS2,PTGS2,RUNX2	101 (14)
RPTOR	-0.109	other		-0.152		0.00983	CXCL12,CYP19A1,IL22RA1,NR3C2,PTGS2,RUNX2	124 (18)
SGPL1	0.152	enzyme		-0.218		0.0194	IFIT1,OAS1,PTGS2,SPNS2
NRG1	-0.567	growth factor		-0.218		0.0375	CXCL6,DUSP1,DUSP4,FGF1,MAF,PTGS2,SH2D4A
BMP4	-0.264	growth factor		-0.148		4.81e-06	APCDD1,CHST1,CYP19A1,DIO2,DLX5,FGF1,HR,KLF9,PAPPA2,PGF,RUNX2,SLC40A1,SPNS2,TNFRSF11B,WNT9B
CSF3	0.366	cytokine		-0.146		0.00439	CD177,CEBPD,CXCL12,GADD45B,HGF,PTGS2,TLR5,ZBTB16	131 (21)
SRF	-0.001	transcription regulator		-0.128		0.00449	ABCA4,CEBPD,CPM,CTHRC1,FGF1,G0S2,NEBL,PTGS2,SEMA3A,TBXAS1,TNC	35 (5)
PKC (family)		group		-0.123		0.00384	CYP19A1,DBP,DUSP1,GADD45B,IRF6,ITGA5,PER1,PTGS2	124 (19)
TGFB3	-0.153	growth factor		-0.2		0.0173	CYP19A1,LTC4S,PTHLH,TNC,TNFRSF11B
BRD4	0.022	kinase		-0.117		0.000978	BLNK,CCR1,CXCL3,GLI1,HAS2,HGF,ITGA5,NUP210,PMAIP1,RASSF2,SLC7A2	88 (12)
MAP3K14	-0.038	kinase		-0.116		0.004	CXCL1,CYP19A1,PLA2G4A,PTGS2,SIX1	121 (19)
TLR7	-0.897	transmembrane receptor		-0.114	bias	0.000927	CCL20,CPA4,CXCL1,CXCL3,DIO2,IFIT1,IL4I1,ISG20,RGS4	124 (19)
WWTR1	-0.121	transcription regulator		-0.113		9.39e-05	ANGPTL4,AOC3,CTHRC1,CXCL1,CXCL3,CXCL6,GDF15,KRT14,OAS1,RUNX2	51 (7)
NFAT5	-0.133	transcription regulator		-0.113		0.00421	CCR1,CD24,DDIT4,SCNN1A,SLC7A2,TNC,TNFRSF11B
MAP3K8	0.052	kinase		-0.111		0.000118	CCL20,CCR1,CD22,CEBPD,FKBP5,GADD45B,GALNT15,KIF5C,NGF,PTGER2,PTGS2,SIX1	135 (17)
ADAM12	-0.073	peptidase		-0.152		0.0101	GDF15,HGF,IGFBP5,OMD
MRTFB	-0.059	transcription regulator		-0.102		2.21e-05	CD24,CXCL12,G0S2,IGFBP5,ITGA5,NFKBIZ,PTGS2,RGMB,SORBS1,TBXAS1,TRNP1	68 (7)
S100A9		other		-0.102		4.26e-05	BMF,CHDH,CPM,DDIT4,FBXO32,KLF15,MMP7,PER1,SIX1,TNFRSF9
mir-15 (includes others)		microRNA		-0.132		0.0239	FGF1,IFIT1,OAS1,PTGS2
STING1	-0.122	ion channel		-0.094	bias	3.73e-05	CCL20,CXCL1,CXCL3,CXCL6,DUSP4,HGF,IFIT1,ISG20,OAS1,RGS16,TNFRSF11B	118 (19)
MYD88	-0.024	other		-0.084		0.000181	CEBPD,CXCL1,CXCL12,DUSP1,FBXO32,GDF15,IGFBP5,MMP7,NFKBIZ,PLA2G4A,PTGS2,RUNX2,SLC7A2	124 (17)
ERG	-0.333	transcription regulator		-0.083		0.000433	ARMC12,CXCL1,DLX5,ERFE,FHOD3,FKBP5,GAL,GUCY1A1,KIF5C,NRCAM,RHOJ,TMC6,TSC22D3,ZBTB16	17 (2)
USF1	0.045	transcription regulator		-0.068		0.00419	CYP19A1,DUSP1,FBXO32,HGF,PTGS2	118 (13)
PARP1	-0.139	enzyme		-0.068		0.00622	CXCL1,CXCL12,GDF15,HAS2,PEG10,PTGS2	132 (20)
SHH	-0.657	peptidase		-0.063		8.29e-05	DLX5,GLI1,HGF,HHIP,IGFBP5,LFNG,PGF,PTHLH,RUNX2,TSC22D3	115 (15)
CREB1	-0.072	transcription regulator		-0.017		0.000403	CEBPD,CYP19A1,DIO2,DUSP1,GADD45B,GAL,GLDC,GRIA1,HAS2,MEST,PEG10,PER1,PLA2G4A,PTGS2,RERG,ST6GALNAC5,ZFPM2	108 (15)
RNF138	-0.011	enzyme		0		2.16e-07	CCL20,CXCL1,GADD45B,LRRC32,RGS16,SH2D5
Scd1		enzyme		0		5.61e-05	ANGPTL4,DIO2,G0S2,HR,IL36RN,KRT16,RDH5,STRA6,TNC,TNFRSF9
ALPHA CATENIN (family)		group		0	bias	7.29e-05	ADAMTS12,CXCL12,ITGA5,NFKBIZ,PTGS2,RHOJ,STEAP4,TNC
CCBE1	0.171	other		0	bias	9.69e-05	BMPER,CTHRC1,HAS2,TNC
ERBB3	-0.536	kinase		0		0.000343	CXCL12,DUSP1,HAS2,IGFBP5,MATN2,PTGS2,TNC	136 (23)
TRH	-0.897	other		0		0.000938	DIO2,DUSP1,KRT86,NEFM
C/EBP (family)		group		0		0.00238	ADH1B,DIO2,HGF,PTGS2
ARNT	0.091	transcription regulator		0		0.00317	ANGPTL4,GADD45B,GDF15,HAVCR2,HGF,TNFRSF9,TSC22D3	96 (7)
CNTF	-0.176	cytokine		0		0.00345	APOD,CCR1,CEBPD,FGF9,HGF,LDB2,NGF,PTGS2	108 (17)
NR1H4	-0.32	ligand-dependent nuclear receptor		-0.061		0.0265	ABCC2,ADH1B,CXCL3,CYP19A1,DIO2,NGF,PTGS2
STEAP3	-0.132	transporter		0	bias	0.00385	CD24,FRMD5,ITGA5,KLF15
RIPK2	0.002	kinase		0		0.00508	CXCL1,CXCL3,CXCL6,IFIT1,MAP3K7CL,OAS1	133 (17)
TNFSF13B	0.325	cytokine		0		0.00707	ADAMTS12,CCR1,CD24,CXCL6,HAVCR2,PGF	81 (11)
THRB	-0.324	ligand-dependent nuclear receptor		0		0.00851	CCR1,KLF9,MMP7,PER1,PTGS2,RUNX2,SH2D4A,STRA6,TNFRSF9	112 (20)
IL1A	-0.158	cytokine		0.004		2.05e-07	ABCC2,APOD,CCL20,CXCL1,CXCL12,CXCL3,CXCL6,IFIT1,IGFBP5,IL22RA1,ITGA5,NFKBIZ,NGF,PLA2G4A,PTGS2,RGS16,TNFRSF11B	143 (20)
DUSP1	0.917	phosphatase		0.024		0.000156	ACVR1C,CCL20,CXCL1,CXCL3,DUSP1,GDF15,IFIT1,ISG20,PTGS2	123 (18)
GDF2		growth factor		0.025		1.26e-06	ANOS1,ANXA3,CXCL12,DLX5,GADD45B,HAS2,IGFBP5,NGF,NRCAM,RUNX2,SLC40A1	45 (6)
LIF	-0.579	cytokine		0.026		7.65e-05	CEBPD,CYP19A1,FBP1,GAL,GLUL,HGF,PAPPA2,PTGS2,RGS4,TNC,TNFRSF11B	103 (20)
ATF4	-0.044	transcription regulator		0.027		9.98e-06	CEMIP,CXCL1,DDIT4,GDF15,HAVCR2,IGFBP5,KLF9,PMAIP1,PTGS2,RUNX2,SH3RF3,TNFRSF11B	115 (19)
EGF	-0.338	growth factor		0.028	zero	1.01e-10	ANGPTL4,CCL20,CEBPD,COL8A2,CXCL1,CXCL3,CXCL6,DIO2,DUSP1,DUSP4,GADD45B,GAL,GDF15,GLUL,HAS2,HAS3,HGF,IGFBP5,KRT16,KRT19,MMP7,NGF,PER1,PGF,PLXDC1,PODXL,PTGS2,PTHLH,RUNX2,TNC,TNFRSF11B,TNFRSF9	122 (19)
KLF6	0.153	transcription regulator		0.051		0.00427	ANGPTL4,CCR1,CXCL1,GADD45B,GLI1,ITGA5,PLA2G4A,PMAIP1,PTGS2	135 (21)
ACTIVIN (family)		group		0.055		5.15e-06	ANGPTL7,APCDD1,CCL20,CHST1,CYP19A1,CYP26B1,DDIT4,FBXO32,FGF1,HR,KLF9,MAF,WNT9B
MEK (family)		group		0.06		1.12e-05	B3GNT5,BMF,CNTN3,CPM,DUSP4,GDF15,HAS2,MAF,NGF,NUP210,PMAIP1,PODXL,PTGS2,SORL1,STEAP4	130 (21)
EPAS1	0.107	transcription regulator		0.064		4.57e-05	ANGPTL4,CCR1,CEBPD,CEMIP,CXCL12,GADD45B,IGFBP5,PGF,RGS4,RUNX2,SLC40A1,TNFRSF11B,TNFRSF9	89 (9)
TWF1	0.077	kinase		0		0.0101	BMF,DUSP1,GLI1,PTGER2
PDGFB	-0.32	growth factor		0		0.0116	FGF1,PTGS2,RUNX2,TNC
RNF31	0.038	enzyme		0		0.0121	CCL20,CXCL1,CYP19A1,IL36RN
COL18A1	0.037	other		0		0.018	DDIT4,EPHB1,HGF,PTGS2
ADAM17	-0.058	peptidase		0		0.0216	CLDN4,KRT19,MMP7,PGF,TNFRSF11B
SOX9	-0.58	transcription regulator		0		0.0253	ADAMTS14,CYP26B1,FGF1,MMP7,RUNX2
EHF	-0.08	transcription regulator		0		0.0289	ANGPTL4,BLNK,CCL20,TNC
HMG20A	0.052	transcription regulator		0		0.0387	ITGA5,PTGER2,RGS16,TNFRSF11B
CYP19A1	1.158	enzyme		0		0.0387	B3GNT5,FKBP5,PTGS2,STEAP4
WNT1	0.161	cytokine		0.079		0.00129	APCDD1,CD24,DDIT4L,KRT19,PTGS2,RUNX2,STRA6	94 (13)
METTL3	0	enzyme		0.083		0.00512	ADAMTS12,CCR1,CYP19A1,GLI1,OAS1,PMAIP1,SH3RF3,STEAP4	133 (12)
ERK1/2 (family)		group		0.098		6.44e-06	CCL20,CXCL1,CXCL3,CXCL6,CYP19A1,DUSP1,DUSP4,FKBP5,HAS2,IFIT1,PTGER2,PTGS2,RUNX2,SCNN1A,TNFRSF11B	133 (19)
AR	0.068	ligand-dependent nuclear receptor		0.112		0.00433	ARMC12,BMF,CD24,CXCL12,DDIT4,FKBP5,GDF15,GUCY1A1,HGF,IGFBP5,KRT14,KY,LRATD1,PER1,PMAIP1,PTHLH,TBXAS1,WNT9B,ZBTB16	138 (19)
DNMT3A	-0.124	enzyme		0.113		0.00205	BLNK,CXCL1,CXCL3,GUCY1A1,IGFBP5,PTGS2,RGS16,RUNX2,TLR5	127 (16)
NFKB (complex)		complex		0.118		1.18e-08	ACKR3,B3GNT5,CCKAR,CCL20,CD24,CEBPD,CXCL1,CXCL12,CXCL3,CXCL6,DBP,FGF1,G0S2,GADD45B,GDF15,HAS2,KRT19,LTC4S,NCF2,NFKBIZ,NGF,PMAIP1,PTGS2,RGS16,SH2D5,TNFRSF11B,TNFRSF9	133 (19)
RET	-0.404	kinase		0.126		0.00211	CCL20,CXCL12,MAF,MMP7,PER3,PMAIP1,TNC	135 (21)
PI3K (family)		group		0.127		5.42e-05	CXCL1,CXCL12,DDIT4,FBXO32,GLI1,IFIT1,PTGS2,TNC	134 (20)
KLF4	-0.076	transcription regulator		0.127		0.00687	APCDD1,BMPER,CXCL3,DUSP1,DUSP4,IRF6,KRT14,KRT19,RUNX2,TNC	88 (10)
SMAD3	-0.008	transcription regulator		0.128		4.82e-05	ACVR1C,APOB,CCL20,CYP19A1,DUSP4,FNDC5,FSTL3,GADD45B,GLI1,HAS2,PTGS2,PTHLH,RUNX2,TNC	124 (22)
NFE2L2	0.241	transcription regulator		0.078		0.0146	ABCC2,CA11,CCL20,CCR1,DDIT4,FBXO32,FKBP5,GADD45B,GDF15,ISG20,MAF,NCF2,PMAIP1,PTGS2,TBXAS1,TSC22D3
ID3	0.242	transcription regulator		0.128		0.00326	CCR1,CXCL1,DUSP1,DUSP4,GADD45B,IRF6,MAF,ZBTB16	87 (7)
SIX1	0.899	transcription regulator		0.128		0.00442	DLX5,LFNG,MYBPH,SGCA,SIX1,SORBS1	12 (2)
IFNE	-0.404	cytokine		0.152		0.00136	ISG20,PTGER2,PTGS2,SLC7A2
CAT	-0.033	enzyme		0.152		0.00684	GLI1,PMAIP1,PTGS2,TNC	129 (19)
HGF	1.505	growth factor		0.153		2.81e-05	ACKR3,ACKR4,ANGPTL4,BMAL1,DUSP1,DUSP4,FKBP5,HGF,INSIG1,ISG20,KRT19,NFKBIZ,NRCAM,PGF,PTGS2,PTHLH,RUNX2,SEMA3A	141 (21)
MAPK1	0.047	kinase		0.157		4.55e-05	ANGPTL4,DUSP1,FBXO32,IFIT1,ISG20,ITGA5,NUP210,OAS1,PLA2G4A,PLXDC1,PTGER2,PTGS2,RGS16,SCNN1A,TNFRSF9	134 (21)
miR-31-5p (and other miRNAs w/seed GGCAAGA)		mature microRNA		0.183	bias	8e-05	CXCL1,ITGA5,KRT14,KRT16
PPRC1	0.122	transcription regulator		0.186	bias	1.22e-05	CCL20,DDIT4,EPHB1,GDF15,NFKBIZ,PTGS2	81 (7)
VEGFB	-0.139	growth factor		0.199		0.00436	BMF,DIO2,HRK,PMAIP1	81 (7)
JUNB	0.3	transcription regulator		0.2		0.0026	CCL20,CXCL3,CYP19A1,DUSP1,HRK,NCF2,RUNX2	132 (17)
SP3	0.013	transcription regulator		0.204		9.54e-06	ADCY4,AFAP1L1,BMF,CCL20,DUSP1,GDF15,HAS2,HGF,KRT16,NCF2,PTGS2,TNC	97 (8)
TNF		cytokine		0.208	zero	4.79e-18	ABCC2,ACKR3,ANGPTL4,AOC3,BMPER,CCL20,CCR1,CD24,CEBPD,CEMIP,CLDN4,CXCL1,CXCL12,CXCL3,CXCL6,CYP19A1,CYP26B1,DDIT4,DUSP1,DUSP4,FBXO32,FKBP5,FNDC5,G0S2,GADD45B,GDF15,GLI1,GLUL,GPRC5B,GRIA1,HAS2,HAS3,HGF,HRK,IFIT1,IGFBP5,IL36RN,IL4I1,INSIG1,ISG20,ITGA5,KLF9,KRT16,LFNG,LTC4S,MMP7,MT1L,NCF2,NEFM,NFKBIZ,NGF,OAS1,PEG10,PGF,PLA2G4A,PLA2G4C,PMAIP1,PODXL,PTGS2,PTHLH,RGS16,RGS4,RUNX2,SCNN1A,SLC14A1,SLC40A1,SL…	143 (18)
IRF4	0.471	transcription regulator		0.128		0.0105	CCL20,CXCL3,HAVCR2,ISG20,OAS1,RUNX2,TNFRSF9
CDKN1A	0.08	kinase		0.128		0.0378	CD24,DUSP1,GDF15,IRF6,MAF,PMAIP1,TMC6,TNC
WNT5A	-0.057	growth factor		0.244		0.000302	BMPER,CLDN4,CXCL1,CXCL12,CYP19A1,MMP7,PGF,PTGS2,RUNX2,TLR5	132 (21)
YBX1	-0.119	transcription regulator		0.277		0.00776	CCL20,CXCL1,CYP19A1,HGF,PMAIP1,PTGS2	106 (16)
EGLN1	0.01	enzyme		0.152		0.0111	CCL20,NGF,PTGS2,TNFRSF11B
HIF1 (complex)		complex		0.152	bias	0.0126	ADRA1B,CD24,DDIT4,TNFRSF9
REL	0.165	transcription regulator		0.152		0.0228	CCL20,CXCL3,GADD45B,INSC,IRF6,PMAIP1,SORBS1
miR-3648 (miRNAs w/seed GCCGCGG)		mature microRNA		0.277	bias	0.00808	CASZ1,CHDH,MMP7,PER3,TRNP1
PSEN1	0.084	peptidase		0.155		0.0189	DBP,DUSP1,GADD45B,GRIN2A,LFNG,PER3,PKP3,PMAIP1,PTGS2,SYT13
TP73	-0.136	transcription regulator		0.279		0.00615	ANGPTL4,BMAL1,CD24,CXCL1,DBP,DDIT4,G0S2,HAS3,IGFBP5,ITGA5,MT1L,PMAIP1,SORBS1	139 (20)
MRTFA	0.141	transcription regulator		0.284		0.00115	CD24,CXCL12,G0S2,ITGA5,PTGS2,RGMB,SORBS1,TBXAS1,TNC	111 (16)
TWIST1	0.121	transcription regulator		0.285		0.00395	APOD,CLDN4,CXCL12,GLI1,IGFBP5,ISG20,OAS1,RUNX2	97 (7)
FOXO3	0.246	transcription regulator		0.197		0.0315	ANXA3,DDIT4,FBXO32,GADD45B,GLUL,GULP1,PMAIP1,RUNX2,SLC40A1
CXCL12	-0.891	cytokine		0.291		0.000927	CXCL12,DLX5,IRF6,MMP7,PODXL,PTGS2,RUNX2,TNFRSF11B,ZBTB16	146 (23)
KLF2	0.069	transcription regulator		0.293		0.00287	ACKR3,CXCL3,LTC4S,PGF,PTGS2,PTHLH,RUNX2	65 (9)
SP1	-0.022	transcription regulator		0.312		0.000135	ADCY4,ADRA1B,AFAP1L1,CCL20,CEBPD,CXCL12,CYP19A1,GDF15,GRIA1,HAS2,HGF,KRT16,KRT19,NCF2,PLA2G4A,PMAIP1,PTGS2,RUNX2,TNC	146 (21)
CEBPA	0.119	transcription regulator		0.329		1.13e-07	ADH1B,APCDD1,APOB,CCL20,CCR1,CEBPD,CYP19A1,G0S2,GAL,GLI1,HAS2,HGF,IRF6,KRT14,OXTR,PTGS2,RUNX2,SPNS2,STEAP4,TBXAS1,TSC22D3	123 (22)
ESR1	0.087	ligand-dependent nuclear receptor		0.331		7.15e-09	ABCA4,ACKR3,ANXA3,AP1S3,BMAL1,CCL20,CEBPD,CLDN4,CPM,CXCL1,CXCL12,CXCL3,CYP19A1,CYP26B1,DDIT4,DUSP4,GADD45B,GAL,GDF15,GRIA1,GUCY1A1,GULP1,IGFBP5,ISG20,KRT14,KRT16,KRT19,NCF2,NRCAM,NUP210,OXTR,PLA2G4C,PLXDC1,PMAIP1,PRXL2A,PTGS2,RAB11FIP4,RDH5,RERG,RGS16,RUNX2,SIX1,SLC7A2,TMT1A,TNFRSF11B,TSC22D3	147 (20)
BMAL1	0.775	transcription regulator		0.266		0.0143	BMAL1,DBP,PER1,PER3
TREM1	0.131	transmembrane receptor		0.333		0.000454	ACKR3,CCL20,CXCL1,CXCL3,DUSP4,GADD45B,IL36RN,PTGS2,RGS16	123 (14)
VEGF (family)		group		0.338		2.5e-09	ACKR3,ACKR4,ANGPTL4,ANGPTL7,BMAL1,CCL20,CRTAC1,CXCL1,CXCL12,DIO2,DUSP4,FKBP5,GPRC5B,INSIG1,ISG20,NRCAM,OXTR,PGF,PMAIP1,PTGS2,PTHLH,SLC7A2,TNC,TNFRSF11B,TNFRSF9	118 (21)
VDR	-0.19	transcription regulator		0.277		0.0202	CYP19A1,FBXO32,GLI1,IGFBP5,NGF,PODXL,PTGS2,RUNX2
EP300	-0.037	transcription regulator		0.348		5.57e-05	BMF,CORO2B,CYP19A1,DUSP1,DUSP4,IRF6,KRT14,KRT16,MAF,MMP7,NEBL,PLA2G4A,PTGS2,RUNX2,TBXAS1,TNC,TSC22D3	109 (18)
TAFAZZIN	0.034	enzyme		0.365		2.33e-06	ADRA1B,ANGPTL4,CD22,CXCL12,DUSP1,IFIT1,IGFBP5,INSIG1,KRT19,PMAIP1,PTGS2,RGS4,RUNX2,SLC40A1,ST6GALNAC5,TSC22D3,ZFPM2	132 (21)
CEBPB	0.311	transcription regulator		0.375		4.38e-05	APCDD1,APOB,BLNK,CCL20,CCR1,CEBPD,CYP19A1,FBXO32,FSTL3,GDF15,HAS2,HGF,NFKBIZ,OXTR,PLA2G4A,PTGS2,PTHLH,RGS4,RUNX2,TNC	128 (20)
HNF1B	0.715	transcription regulator		0.378		0.00372	CXCL1,DUSP1,ERFE,FHOD3,MMP7,PDE4C,PODXL
GLI3	-0.043	transcription regulator		0.379		0.000361	DUSP1,GLI1,HHIP,KRT16,NFKBIZ,PTHLH,RUNX2	115 (11)
IL33	0.179	cytokine		0.297		0.0127	CCR1,CXCL1,G0S2,GADD45B,HAVCR2,ITGA5,NFKBIZ,PRXL2A,PTGS2,SLC26A4,TNFRSF9
IGE (complex)		complex		0.389		0.00163	DUSP4,GADD45B,GDF15,HAVCR2,ITGA5,LRRC38,PTGS2,RGS16,TNC,TNFRSF11B,TNFRSF9	115 (18)
SGK1	-0.009	kinase		0.312		0.0132	GRIN2A,KCNA4,RUNX2,SCNN1A
LH (complex)		complex		0.394		1.51e-05	BMAL1,CYP19A1,DUSP1,FKBP5,GADD45B,GPRC5B,HAS2,PER1,PMAIP1,PTGS2,RGS16,RGS4,RUNX2,TNFRSF11B,ZBTB16	122 (19)
TGFB1	0.004	growth factor		0.423	plus	2.52e-11	ABCC2,ABLIM3,ADAMTS12,ANGPTL4,APOB,BMF,CCL20,CCR1,CEBPD,CEMIP,CLDN4,CXCL1,CXCL12,CXCL3,CYP19A1,DBP,DDIT4,DLX5,DUSP1,DUSP4,FGF1,FGF9,FNDC5,FSTL3,GADD45B,GAL,GDF15,GLI1,GLUL,GPRC5B,GRIA1,GRIN2A,HAS2,HAS3,HGF,IGFBP5,INSIG1,ITGA5,KLF15,KLF9,KRT14,KRT19,LTC4S,MAF,MMP7,MPV17L,NCF2,NGF,PLA2G4A,PODXL,PTGER2,PTGS2,PTHLH,RUNX2,SEMA3A,SIX1,TLL1,TNC,TNFRSF11B,TSC22D3,ZFPM2	165 (21)
PRKAA1	0.132	kinase		0.426		0.000312	ACKR3,CD24,CXCL12,FKBP5,IL22RA1,MATN2,NCF2,PTGS2,SORL1	120 (16)
GATA3	-0.717	transcription regulator		0.429		0.000655	ANGPTL4,BMF,CCR1,CYP19A1,GLUL,IRF6,KRT14,MAF,TNFRSF9,ZBTB16	106 (7)
SPP1	0.183	cytokine		0.432		8.57e-06	CCL20,CXCL1,CXCL12,CXCL3,CXCL6,HAS2,INSIG1,KRT19,MMP7,NRCAM,PTGS2,RUNX2,SLC7A2	118 (18)
ERK (family)		group		0.436		2.24e-07	BMF,CCR1,CEBPD,CLDN4,CXCL1,DIO2,DUSP1,DUSP4,GDF15,HAS3,NFKBIZ,PMAIP1,PTGS2,RGS4,RUNX2	135 (22)
PCMT1	0.049	enzyme		0.447		9.26e-05	FSTL3,ISG20,PEG10,SORBS1,SPNS2
HDAC1	0.111	enzyme		0.447		0.00174	BMF,CXCL1,DUSP1,GLI1,GLUL,NEFM,OXTR,PMAIP1,PTGS2,RGS4,RUNX2,TSC22D3	136 (21)
TCF7	-0.348	transcription regulator		0.451		0.00449	BMAL1,CD24,CEBPD,CHDH,G0S2,GPRASP2,HAVCR2,MAF,PMAIP1,PTGER2,RUNX2
MAPK8	-0.043	kinase		0.466		4.68e-05	APOD,CYP19A1,DIO2,DUSP1,DUSP4,HRK,MMP7,PTGS2,RGS4,TSC22D3	120 (20)
SNAI2	0.477	transcription regulator		0.391		0.0153	CXCL1,CXCL12,KLF9,MYBPH,RUNX2
PRDM1	-0.199	transcription regulator		0.471		8.14e-09	ANGPTL4,CASZ1,CCL20,CD22,CPA4,DBNDD1,DDIT4,FAM167A,FNDC5,IFIT1,MAF,OAS1,PDE4C,PLA2G4A,PMAIP1,RASSF2,RGS16,TMT1A	86 (6)
ITGB1	-0.118	transmembrane receptor		0.478		0.00384	ADAMTS12,FGF1,HAS3,ITGA5,MATN2,PTGS2,SEMA5B	112 (18)
PI3K (complex)		complex		0.478		0.0068	CCR1,DDIT4,DUSP1,FBXO32,GLI1,HAS3,IFIT1,PLA2G4A,PTGS2	133 (18)
IGF1	-0.424	growth factor		0.489		0.000236	CEBPD,CGNL1,CYP19A1,DDIT4,DUSP1,FBXO32,FHOD3,HAVCR2,HGF,IGFBP5,ITGA5,LRRC38,NCF2,NEFM,PTGS2,PTHLH,RUNX2,TNFRSF11B	139 (25)
PTGS1	0.369	enzyme		0.49		0.000146	OXTR,PLA2G4A,PTGER2,PTGS2,TNFRSF9	118 (16)
GATA4	2.192	transcription regulator		0.434		0.0119	CTHRC1,CYP19A1,DIO2,EPHB1,IGFBP5,IRF6,KRT14,PTGS2
CTNNB1/TCF (complex)		complex		0.492	bias	4.71e-07	DLX5,FGF9,MMP7,RUNX2,TNFRSF11B
MAP2K1	-0.087	kinase		0.522		0.00512	DUSP1,GADD45B,GPRC5B,ITGA5,PLA2G4A,PTGS2,RUNX2,TNC	124 (19)
CLOCK	-0.041	transcription regulator		0.532		1.63e-06	ANGPTL4,CEMIP,DBP,FGF1,FKBP5,GADD45B,HAS2,IGFBP5,MEST,MMP7,NEBL,NEFM,PER1,PER3	38 (4)
TEAD4	-0.163	transcription regulator		0.447		0.0131	FKBP5,IGFBP5,IRF6,NFKBIZ,TRNP1
FGF1	-0.881	growth factor		0.447		0.0168	CXCL1,FHOD3,HAS2,PTGS2,SLC7A2
FLCN	-0.244	other		0.447		0.0178	ABCC2,ACKR3,ANXA3,GULP1,PODXL
NPM1	0.029	transcription regulator		0.447		0.0469	CXCL1,CXCL3,IGFBP5,PGF,PTHLH
HOXA5	0.035	transcription regulator		0.537		0.000265	CCL20,CXCL6,GADD45B,PTGS2,RUNX2
FOXC1	-0.009	transcription regulator		0.543		3.98e-06	CXCL12,IFIT1,IRF6,ISG20,KRT16,KRT75,LFNG,MMP7,OAS1,OMD,RUNX2
LATS1	0.075	kinase		0.555		0.000378	CD24,CLDN4,KRT19,NRCAM,PTGS2	94 (12)
CAMP		other		0.472		0.0453	CCL20,CXCL1,IL36RN,PTGS2
LATS2	0.073	kinase		0.555		0.0013	CD24,CLDN4,KRT19,NRCAM,PTGS2	52 (7)
RELB	-0.259	transcription regulator		0.555		0.00544	ACKR3,CCL20,CCR1,CXCL12,NEBL,PTGS2	54 (8)
NFKB1-RELA (complex)		complex		0.562		0.00029	CCL20,CXCL1,PTGS2,RGS16,TNFRSF11B
RXRA	0.074	ligand-dependent nuclear receptor		0.563		0.00342	ABCA4,ABCC2,ADH1B,CCL20,CEBPD,CXCL1,HAS2,INSIG1,KLF9,RHOJ,SORBS1,STRA6	16 (2)
NKX2-3		transcription regulator		0.566		0.000212	ANGPTL4,AOC3,GALNT15,GDF15,MMP7,PMAIP1,PODXL,PTGS2,SEMA3A,SLC40A1
mir-8 (includes others)		microRNA		0.506		0.0369	DDIT4L,DLX5,KRT19,PMAIP1,PTHLH,ZFPM2
IRGM	-0.022	enzyme		0.57	bias	0.000106	CXCL1,CXCL3,CXCL6,IFIT1,ISG20,MAP3K7CL,OAS1
FOXA1	0.889	transcription regulator		0.58		0.00229	ACKR3,DDIT4,DUSP1,FKBP5,HHIP,HS3ST1,ISG20,KLF9,KRT16	86 (7)
TLR2	0.505	transmembrane receptor		0.589		0.000562	CCR1,CEBPD,DUSP1,FBXO32,GRIN2A,HAVCR2,OXTR,PTGS2,SLC40A1	108 (17)
MAPK (family)		group		0.6		3.97e-05	CLDN4,CXCL1,DBP,HGF,MMP7,PER1,PTGS2,RUNX2	115 (20)
ALOX5		enzyme		0.607		0.000185	ACKR3,CHN1,CPA4,DDIT4,FAM43A,HAS2,LYPLAL1-AS1,PROC,PTGS2,RGS16,RGS4,SEMA3A,SLC14A1,TNFRSF9	79 (7)
S100A8		other		0.632		5.86e-05	BMF,CCL20,CHDH,CPM,DDIT4,FBXO32,KLF15,MMP7,PER1,SIX1
BMP6	-0.213	growth factor		0.655		0.00115	CYP19A1,DLX5,ITGA5,MATN2,PTGS2,SEMA3A	37 (3)
F3	0.422	transmembrane receptor		0.555		0.0202	CCL20,CCR1,IFIT1,MMP7,OAS1,SEMA3A
TNFRSF1A	0.167	transmembrane receptor		0.555		0.0432	CCL20,CXCL1,DIO2,MMP7,PODXL
TEAD1	0.092	transcription regulator		0.555		0.0441	GLUL,IGFBP5,NFKBIZ,PTGS2,TRNP1
ITGAV	0.157	transmembrane receptor		0.655		0.00491	HAS2,ITGA5,PTHLH,RUNX2	121 (17)
MAP3K1	-0.125	kinase		0.662		5.71e-05	DUSP1,PLA2G4A,PTGS2,RGS4,RUNX2,TNC	114 (20)
FOXA2		transcription regulator		0.669		1.08e-06	ABCA4,ANGPTL4,APOB,BMPER,CLDN4,CPM,CTHRC1,DDIT4,DIO2,FBP1,GAL,HHIP,HRK,IGFBP5,LTC4S,MMP7,OAS1,OSBP2,TBXAS1
TLR9	0.254	transmembrane receptor		0.678		0.000598	CPM,DUSP1,GADD45B,IFIT1,IL4I1,ISG20,NFKBIZ,PTGER2,PTGS2,TNC	113 (19)
GRIN3A	-0.544	ion channel		0.707	bias	4.5e-05	CNTN3,GUCY1A1,INSIG1,KCNA4,PTGS2,SORL1,TLL1,TRPM3	43 (4)
RRAS2	-0.094	enzyme		0.707	bias	0.000172	ADAMTS12,ADRA1B,CCL20,ITGA5,PGF,PTGER2,RGS16,TNFRSF9
FOXO1	-0.004	transcription regulator		0.731		0.000659	ANGPTL4,ANXA3,BLNK,CCL20,CEBPD,DDIT4,DIO2,FBXO32,GADD45B,HRK,PMAIP1,PTGS2,RUNX2,TNFRSF9	131 (20)
ADIPOQ	0.257	other		0.753		0.00231	APOB,CCL20,CXCL1,CXCL3,CYP19A1,DUSP1,NCF2,PTGS2,RUNX2,WNT9B	105 (17)
PDGF (complex)		complex		0.624		0.0272	CXCL3,GRIA1,ITGA5,PTGS2
USP19	-0.016	peptidase		0.762		0.000191	DDIT4,FBXO32,FKBP5,KLF15
IL1B	0.401	cytokine		0.774	plus	6.04e-20	ABCC2,ADAMTS12,ANGPTL4,APOB,BMF,CCKAR,CCL20,CCR1,CD24,CEBPD,CEMIP,CXCL1,CXCL12,CXCL3,CXCL6,CYP19A1,DBP,DDIT4,DUSP1,FERMT3,FKBP5,G0S2,GADD45B,GDF15,GLI1,GRIA1,HAS2,HGF,HRK,HS3ST2,IFIT1,IGFBP5,IL22RA1,IL36RN,IL4I1,ISG20,ITGA5,KRT19,MMP7,NFKBIZ,NGF,NUP210,OAS1,OXTR,PLA2G4A,PODXL,PTGER2,PTGS2,PTHLH,RGS16,RGS4,RUNX2,SCNN1A,SEMA3A,SLC14A1,TBXAS1,TNFRSF11B,TNFRSF9,TSC22D3	139 (19)
NR1H (family)		group		0.792		0.00196	APOD,CXCL1,FGF1,GLI1,NFKBIZ,PTGS2,ZBTB16	53 (7)
OSM	-0.08	cytokine		0.809		2.57e-08	ANGPTL4,ANXA3,CCL20,CD24,CEBPD,CLDN4,CPM,CXCL1,CXCL12,CXCL3,CXCL6,CYP19A1,GLUL,GRIN2A,HGF,ISG20,KRT16,KRT19,OAS1,PGF,PLA2G4A,PSG1,SPNS2,TNC,TNFRSF11B	136 (21)
MYO6	-0.149	other		0.816		0.000347	DUSP1,KLF9,NFKBIZ,SEMA3A,TNC,ZMAT1
ADRB (family)		group		0.82		0.00022	ADCY4,ANGPTL4,DDIT4,DIO2,GDF15,INSIG1,PTGS2,SLC40A1	89 (10)
IL22	0.161	cytokine		0.844		0.000325	B3GNT7,CCL20,CXCL1,CXCL12,CXCL3,CXCL6,KRT16	104 (14)
STAT3	0.045	transcription regulator		0.849		1.6e-08	ANGPTL4,BMF,CCL20,CCR1,CEBPD,CXCL12,CXCL3,CXCL6,DDIT4,DUSP1,GRIN2A,HAS2,HAVCR2,HGF,IFIT1,IGFBP5,ISG20,ITGA5,LGI2,MAF,MMP7,NFKBIZ,OAS1,PEG10,PLA2G4A,PMAIP1,PTGS2,RUNX2,STEAP4,TNFRSF9,TRPM3	135 (16)
DLX5	0.911	transcription regulator		0.851		0.000257	BMPER,DLX5,HGF,RUNX2
GAST	-1.138	other		0.736		0.0174	ABCC2,MMP7,PTGS2,TNC
RBPJ	-0.159	transcription regulator		0.853		0.000219	CXCL12,CYP19A1,DUSP1,FGF1,FGF9,HAS2,HGF,LFNG,NGF,PGF,TNC	105 (11)
CG (complex)		complex		0.859	plus	9.87e-11	ANGPTL4,APCDD1,CCL20,CD24,CEBPD,CPM,CXCL12,CXCL3,CYP19A1,DUSP1,FGF9,FKBP5,G0S2,GADD45B,GAL,HAS2,MAF,NEBL,NR3C2,OXTR,PMAIP1,PODXL,PTGER2,PTGS2,RASSF2,RGS4,RUNX2,SLC4A4	161 (23)
USP8	0.004	peptidase		0.762		0.0106	CCL20,GRIA1,IFIT1,OAS1
IL36G	0.007	cytokine		0.772		0.0184	CCL20,CXCL1,DUSP1,HAVCR2,HGF,NFKBIZ
LCN2	0.497	transporter		0.861		0.000234	CCL20,CCR1,CYP19A1,FBXO32,RUNX2,STRA6,TNFRSF11B	119 (16)
IGG (complex)		complex		0.87		0.001	CEBPD,CLDN4,DUSP1,GADD45B,KRT16,MAF,NGF,PTGS2,SLC40A1,TNC,TNFRSF9,TSC22D3	131 (18)
F2R	0.321	G-protein coupled receptor		0.871		0.000175	CD24,CXCL12,CXCL3,DUSP1,FBP1,KRT19,PTGS2	97 (15)
MAPK14	0.108	kinase		0.887		0.000254	CEBPD,CXCL1,CXCL3,CXCL6,DUSP1,GRIN2A,HAS2,PMAIP1,PTGS2,RUNX2	104 (17)
SPRY2	-0.033	other		0.896		0.00184	ANGPTL4,CCL20,G0S2,KIF5C,MEST,PTGS2	66 (7)
BDNF	-0.448	growth factor		0.84		0.0168	DUSP1,DUSP4,GLUL,GRIA1,GRIN2A,LOC728392,RGS4,SORL1,TNFRSF11B
CCL2	0.1	cytokine		0.896		0.00234	CCR1,CEBPD,CXCL1,HGF,ITGA5,PTGS2,SLC40A1	127 (16)
PTGER4	0.279	G-protein coupled receptor		0.902		1.19e-05	CCL20,CYP19A1,HAS2,HAVCR2,HGF,ISG20,NCF2,PTGS2,RASSF2,RUNX2	125 (20)
IL1 (family)		group		0.904		5.78e-05	CCL20,CEBPD,CXCL1,CXCL3,DUSP1,GDF15,HGF,MMP7,NGF,PLA2G4A,PTGS2,RUNX2,TNC,TNFRSF11B	122 (18)
ZC3H12A	0.267	enzyme		0.921		0.000543	BMF,CEBPD,CXCL1,DUSP1,KRT14,LFNG,MAF,NFKBIZ,NUP210	136 (21)
ELF3	-0.246	transcription regulator		0.927		0.00124	ANGPTL4,CCL20,PTGS2,ST6GALNAC5	56 (7)
IGF2BP1	0.442	translation regulator		0.971		0.00172	CD24,DDIT4,DUSP1,GADD45B,GLI1,INSIG1,PER1,RASSF2,SEMA3A,TNC
GNA13	-0.003	enzyme		1	bias	9.69e-05	CXCL1,CXCL3,CXCL6,PTGS2	88 (17)
MUC16	-1.207	other		1		0.000618	CCL20,CXCL1,CXCL3,TNFRSF9	115 (10)
VIM	-0.111	other		1		0.00175	ANGPTL4,KRT19,LFNG,PTGS2	36 (5)
TFAP4	0.044	transcription regulator		1		0.00275	CLDN4,GDF15,IRF6,PKP3
SERPINE1	0.12	other		1		0.00694	CCL20,DBP,DUSP1,DUSP4,HGF	128 (19)
SYK	0.738	kinase		0.898		0.0419	GLI1,HRK,OAS1,TSC22D3
OTX2	0.257	transcription regulator		1		0.00758	RDH5,SLC14A1,STRA6,TNC
NGF (family)		group		1		0.00922	DIO2,DUSP1,DUSP4,HRK	90 (11)
CTNNB1	0.085	transcription regulator		1.007		2.48e-07	AOC3,APCDD1,APOD,BMF,CTHRC1,CXCL1,CXCL12,CYP19A1,DIO2,DIXDC1,FGF9,FSTL3,GADD45B,GDF15,GLI1,GLUL,HHIP,IFIT1,IGFBP5,LFNG,MMP7,MT1L,NPTX1,NRCAM,PKP3,PODXL,PTGS2,RUNX2,SIX1,STRA6,TNC,TNFRSF11B,ZMAT4	128 (19)
IL17A		cytokine		1.016		3.32e-08	CCL20,CEBPD,CXCL1,CXCL12,CXCL3,CXCL6,GLUL,HGF,IL22RA1,KRT16,LGI2,NFKBIZ,PGF,PODXL,PTGS2,RGS16,SCNN1A,SLC26A4,STEAP4,TGM3,TNC,TNFRSF11B	130 (18)
PTK2	0.107	kinase		1.029		0.00115	ITGA5,KRT14,MMP7,TLL1,TNC	64 (7)
MAPK7	-0.055	kinase		1.032		0.000603	DUSP1,INSIG1,PTGER2,PTGS2,RUNX2,STEAP4	130 (21)
GPNMB	-0.128	enzyme		1.067		0.000296	APCDD1,DDIT4L,ITGA5,PTGER2
PRKAA (family)		group		1.067		0.00582	DUSP1,FKBP5,NCF2,PMAIP1
SSTR2	-1.247	G-protein coupled receptor		1.067		0.00969	FGF9,G0S2,ISG20,KLF9,RGS16
NR3C2	-1.123	ligand-dependent nuclear receptor		1.069		4.92e-08	ANGPTL7,CEBPD,DDIT4,DIO2,DUSP4,FKBP5,GUCY1A1,ITGA5,KLF9,KRT16,PGF,PTGS2,SCNN1A,TSC22D3	146 (18)
GPER1	-0.237	G-protein coupled receptor		1.069		3.57e-05	CEBPD,CYP19A1,DDIT4,DUSP1,DUSP4,PMAIP1,RGS16	140 (22)
TLR3	-0.083	transmembrane receptor		1.077		1.88e-05	CCL20,CPM,DUSP1,GADD45B,HGF,IFIT1,ISG20,NFKBIZ,OAS1,PMAIP1,PTGER2,PTGS2,TNC	118 (16)
RBX1	0.095	enzyme		1		0.0126	CCL20,GADD45B,GUCY1A1,MAF
BCL11B	-0.08	transcription regulator		1		0.0132	GRIA1,MMP7,RGMB,ZBTB16
NEDD9	-0.245	other		1		0.018	DDIT4,GDF15,PODXL,SLC14A1
SLC13A1		transporter		1		0.0201	G0S2,INSIG1,KLF9,SLC38A4
FSH (complex)		complex		1.091		7.73e-06	CYP19A1,DLX5,DUSP1,FKBP5,GPRC5B,GRIN2A,ISG20,ITGA5,LRRC32,MT1L,PMAIP1,PTGER2,PTGS2,RASSF2,RGS16,RGS4,TNFRSF11B	137 (20)
NR1I3	0.092	ligand-dependent nuclear receptor		1.014		0.022	ABCC2,FBP1,GADD45B,INSIG1,KLF9,PLCH2,STEAP4
DBP	-0.694	transcription regulator		1.091		8e-05	ADH1B,DBP,PER1,SCNN1A
TREM2	0.257	transmembrane receptor		1.091		0.00966	CCL20,GRIA1,GRIN2A,PTGS2	95 (7)
MYOC	-0.173	other		1.131		7.36e-06	DDIT4,DLX5,EBF3,FBXO32,HHIP,IGFBP5,NEFM,RUNX2
GAPDH	0.056	enzyme		1.131		0.00551	CCL20,CXCL1,DUSP1,OAS1
FABP5	0.14	transporter		1.134		3.87e-05	CDH18,CXCL1,GADD45B,HGF,ISG20,KRT19,PTGS2	118 (21)
CBX5	-0.025	transcription regulator		1.134	bias	0.000712	CD24,CEMIP,CPA4,MMP7,OAS1,QPRT,RUNX2
INSR	-0.075	kinase		1.067		0.0224	CORO2B,DUSP1,FBP1,INSIG1,ITGA5,KLF9,LDB2,LTC4S,NGF,PODXL,RGS16,SEC14L2,SEMA3A
ADORA2A	0.337	G-protein coupled receptor		1.134		0.0014	CD24,DUSP1,GLI1,HHIP,KCTD16,PTGS2,TSC22D3	82 (12)
ETS1	0.15	transcription regulator		1.142		0.002	HGF,INSIG1,LINC01016,MMP7,PEG10,PTGS2,PTHLH,RUNX2,TBXAS1	75 (7)
PTGS2	-0.841	enzyme		1.152		9.22e-05	CXCL12,CYP19A1,DLX5,DUSP1,GRIA1,GRIN2A,MMP7,PLA2G4A,PTGER2,PTGS2,RUNX2	148 (26)
CREB (family)		group		1.154		0.004	CEBPD,CYP19A1,DLX6-AS1,DUSP1,DUSP4,GADD45B,HAS2,PER1,PTGS2,PTHLH,TNFRSF11B	134 (21)
STAT5B	-0.018	transcription regulator		1.155		7.32e-05	BMF,CYP26B1,DAW1,DUSP1,G0S2,GADD45B,GLUL,KLF9,KRT19,MAF,OMD,SH3RF3,SUSD4,TBXAS1
TNFSF14	-0.566	cytokine		1.156		0.00103	CCL20,CXCL1,CXCL12,CXCL3	121 (17)
NAMPT	0.021	cytokine		1.091		0.0356	CCL20,CXCL1,GDF15,PEG10
CD276	-0.041	other		1.109		0.0106	DUSP4,IFIT1,OAS1,PTGS2
WNT4	0.753	cytokine		1.177		0.00436	CTHRC1,FKBP5,PTGS2,RUNX2	77 (7)
ZBTB16	6.155	transcription regulator		1.18		0.000988	CD24,DDIT4,IRF6,MAF,NFKBIZ,PTGS2,RUNX2,TSC22D3,ZBTB16	84 (7)
POU5F1	-0.345	transcription regulator		1.207		4.25e-06	ACKR3,APCDD1,B3GNT7,BMPER,CCL20,CXCL12,CXCL3,DLX5,DUSP1,DUSP4,HRK,IRF6,KRT14,PMAIP1,PODXL,TNFRSF11B,TNFRSF9	119 (14)
INSULIN (family)		group		1.21		5.98e-05	ANGPTL4,APOB,BMAL1,CEBPD,CXCL1,CYP19A1,DDIT4,DLX5,DUSP1,DUSP4,FBXO32,GLDC,IGFBP5,INSIG1,NGF,PER1,PTGS2,PTHLH,RDH5,RUNX2,SORBS1,TNC	125 (19)
RARG	-0.065	ligand-dependent nuclear receptor		1.213		9.28e-05	CCL20,CYP19A1,CYP26B1,DUSP1,HAS2,STRA6,ZMAT4	102 (8)
NFKB2	-0.117	transcription regulator		1.236		0.000844	CCL20,CD22,CXCL12,IGFBP5,LTC4S,MAF,PTGS2,UPK1B	88 (14)
IL17F		cytokine		1.242		0.000325	CCL20,CXCL1,CXCL3,CXCL6,PTGS2,RUNX2,TBC1D3 (includes others)	115 (18)
RARB	0.086	ligand-dependent nuclear receptor		1.304		0.00722	CXCL12,CYP26B1,IFIT1,MMP7,PTGS2,STRA6,ZMAT4	98 (7)
CHD1	-0.086	enzyme		1.342	bias	1.31e-06	CCL20,CXCL1,CXCL3,CXCL6,PTGS2
IL1R (family)		group		1.342		0.00071	CCL20,CXCL1,CXCL3,HGF,TNFRSF11B	111 (18)
NDRG1	-0.097	kinase		1.165		0.0111	CXCL1,CXCL3,GLI1,TNC
ESRRG	0	ligand-dependent nuclear receptor		1.165		0.0135	CCL20,CYP19A1,FBXO32,FGF1,HGF
ZNF750	-0.751	transcription regulator		1.342		0.0022	IFIT1,IRF6,ISG20,OAS1,PMAIP1	68 (4)
TIA1	-0.029	other		1.387		0.0022	ANXA3,BMF,PEG10,PER3,PTGS2
NLRX1	-0.056	other		1.195		0.0351	ACKR3,DDIT4,DUSP1,DUSP4,OAS1,PGF,RUNX2,TNC
miR-29b-3p (and other miRNAs w/seed AGCACCA)		mature microRNA		1.199	bias	0.0317	ADAMTS14,ANGPTL4,CEMIP,INSIG1
SMAD4	0.042	transcription regulator		1.41		6e-09	ACKR3,ACVR1C,ANGPTL4,APOB,CCL20,CXCL3,CXCL6,CYP19A1,FSTL3,GADD45B,GLI1,HAS2,HGF,IGFBP5,IL22RA1,KLF15,NUP210,PTGER2,PTGS2,PTHLH,RUNX2,TNC	113 (16)
RELA	-0.035	transcription regulator		1.426		0.00106	CCL20,CXCL1,CXCL3,CYP19A1,DIO2,DUSP1,GDF15,HAS2,ISG20,LTC4S,MMP7,PMAIP1,PTGS2,RUNX2,TNFRSF11B	142 (19)
HNF1A	-0.013	transcription regulator		1.428		0.000466	ABCC2,ADH1B,APOB,CPM,FBP1,G0S2,GAL,GLUL,KRTAP1-1,PROC,RUNX2,SLC38A4,SLC40A1,SLC7A2,SYT13,WFDC21P
HBEGF	-0.346	growth factor		1.432		0.00667	ANGPTL4,CCL20,GLUL,NFKBIZ,PTGS2	131 (21)
USP18	-0.388	peptidase		1.455		7.54e-05	CCR1,CXCL1,HRK,IFIT1,ISG20,OAS1	118 (16)
ELAVL1	0.053	other		1.244		0.0104	APOD,CCL20,DUSP1,KRT19,MMP7,NCF2,PTGS2,PTHLH,RUNX2,TSC22D3
RUNX2	0.681	transcription regulator		1.294		0.0222	CEBPD,CYP19A1,GADD45B,RUNX2,TNFRSF11B
CD36	-0.333	transmembrane receptor		1.455		0.00133	APOB,CCL20,CXCL1,CXCL3,CXCL6,TNFRSF11B	110 (17)
FGF2	0.108	growth factor		1.475		9.63e-05	ANGPTL4,CCL20,CXCL12,GAL,GLI1,GRIA1,GRIN2A,HAS2,HGF,IGFBP5,ITGA5,NR3C2,PGF,PLXDC1,PODXL,PTGS2,RUNX2	126 (21)
SIRT1	-0.016	transcription regulator		1.484		0.000433	ABCC2,BMAL1,CYP19A1,DBP,FBXO32,GLI1,GRIP1,HGF,KIF5C,MAF,PER1,PMAIP1,RGS16,RUNX2,SCNN1A	131 (18)
MET	-0.16	kinase		1.501		1.24e-05	AOC3,BLNK,BMF,CXCL1,FBXO32,GDPD2,GLUL,HGF,MAP3K7CL,NFKBIZ,NPTX1,PTGS2	120 (25)
SORL1	-0.624	transporter		1.508		5.25e-06	CTHRC1,CXCL12,EPHB1,GAL,HGF,ITGA5,NGF,PGF,SEMA3A,TNC,TNFRSF11B
NOTCH (family)		group		1.4		0.028	DUSP1,GADD45B,GUCY1A1,SH2D5,SORL1
CXCR4	-0.965	G-protein coupled receptor		1.526		1.32e-06	ACKR3,CCL20,CXCL1,CXCL12,DLX5,PODXL,RUNX2,ZBTB16	142 (21)
NR5A2	-0.733	ligand-dependent nuclear receptor		1.414		0.0107	ABCC2,CEBPD,CYP19A1,FKBP5,MMP7,RGS4
FGFR2	-0.417	kinase		1.561		0.00269	BMPER,HHIP,ISG20,ITGA5,MEST,PTHLH,RUNX2	54 (7)
CSF1	0.311	cytokine		1.562		0.00283	CCR1,CPM,DUSP1,DUSP4,FERMT3,GDF15,IFIT1,ITGA5,NCF2,OAS1,TLR5	129 (15)
INHA	-0.134	growth factor		1.664		0.00133	CYP19A1,CYP26B1,HAS2,KRT19,MATN2,PTGS2
NR4A3	-0.468	ligand-dependent nuclear receptor		1.667		0.000302	ADPRHL1,CTHRC1,FBP1,FBXO32,HRK,NGF,NRCAM,PLA2G4A,PTGS2,WSCD1
BMP2	-0.302	growth factor		1.687		2.1e-05	CXCL12,CYP19A1,DLX5,GADD45B,HAS2,IGFBP5,KLF9,NEFM,PTGS2,RASSF2,RUNX2,TNFRSF11B,ZBTB16	130 (22)
CUX1	-0.07	transcription regulator		1.698		0.00779	CXCL1,CXCL3,CXCL6,DUSP4,MMP7	94 (11)
NFKB1	-0.138	transcription regulator		1.73		0.00512	CCL20,CXCL1,CXCL3,DUSP1,GADD45B,HAS2,LTC4S,MMP7,PTGS2,SLC7A2	126 (17)
mir-10 (includes others)		microRNA		1.744		0.00259	ACVR1C,BMF,FKBP5,GLI1,MAF,SCNN1A	109 (10)
PGR	-0.526	ligand-dependent nuclear receptor		1.792		4.12e-05	CEBPD,COL8A2,CYP19A1,FKBP5,GAL,GLUL,HAS3,IFIT1,IGFBP5,KLF9,MMP7,OAS1,PTGS2,RASSF2,TLL1,TNC,TSC22D3	151 (20)
INS		other		1.824		0.000668	CD24,CEMIP,DDIT4,DUSP1,HGF,IGFBP5,MEST,PTGS2,TNFRSF11B	149 (22)
TP53	-0.222	transcription regulator		1.837		4.64e-05	ABCC2,ANGPTL4,ANXA3,BMF,CCL20,CEBPD,CXCL1,CXCL12,CYP19A1,CYP26B1,DBP,DDIT4,DDIT4L,DLX5,DUSP1,DUSP4,FKBP5,FSTL3,G0S2,GADD45B,GDF15,GLI1,GLUL,HAS2,HGF,HHIP,HS3ST1,IFIT1,IGFBP5,ITGA5,KRT14,MPV17L,MT1L,NPTX1,NUP210,OAS1,PEG10,PMAIP1,PODXL,PTGS2,RASSF2,RGS16,RUNX2,SCNN1A,SORBS1,TBXAS1,TNC,TNFRSF9,TSC22D3,TSPAN18	145 (21)
JAG1	0.277	growth factor		1.89		2.16e-05	APOD,CLDN4,CYP19A1,DUSP1,GDF15,RUNX2,TNC	116 (15)
NR1H3	0.02	ligand-dependent nuclear receptor		1.915		0.0077	APOD,CCR1,DIO2,FBP1,G0S2,GLI1,PTGS2,TNFRSF9	83 (7)
VHL	-0.049	transcription regulator		1.974		0.000351	CLDN4,CXCL12,ITGA5,MAF,PMAIP1,PSG1,PTHLH,QPRT,SLC40A1	80 (7)
IL6	0.037	cytokine		1.98	plus	6.14e-12	ABCC2,APOB,CCL20,CCR1,CEBPD,CEMIP,CXCL1,CXCL6,CYP19A1,DLX5,DUSP1,GADD45B,GAL,GLI1,HAS2,HGF,HRK,IFIT1,IGFBP5,KRT14,MAF,MMP7,NCF2,NGF,OXTR,PGF,PODXL,PTGS2,RUNX2,SCNN1A,SLC14A1,SLC40A1,STEAP4,TBXAS1,TLR5,TNC,TNFRSF11B	139 (17)
DMP1	0.497	other		1.98		0.00161	CORO2B,DLX5,FGF1,RUNX2
GROWTH HORMONE (family)		group		1.72		0.0242	ANGPTL4,CEBPD,CXCL1,FKBP5,GDF15,IGFBP5,SCNN1A
INHBA	-0.573	growth factor		1.72		0.0428	CD24,CYP19A1,FSTL3,GULP1,MAF,RGS16
CRNDE	0.037	other		1.982		0.00256	CXCL3,DUSP4,GADD45B,PGF
IL17R (complex)		complex		1.997		0.000436	CCL20,CXCL1,CXCL3,CXCL6	119 (17)
OSCAR	-0.307	other	Activated	2		0.000553	CCL20,CXCL1,CXCL3,MMP7	126 (18)
COLLAGEN TYPE II (complex)		complex	Activated	2		0.00161	CCL20,CXCL1,CXCL3,MMP7	125 (17)
NR5A1		ligand-dependent nuclear receptor	Activated	2.165		0.00382	ADCY4,CYP19A1,CYP26B1,GAL,LFNG
RPSA	-0.024	translation regulator	Activated	2.219		0.000198	DUSP1,IFIT1,ISG20,OAS1,PTGS2	128 (20)
mir-21 (includes others)	0.4	microRNA		1.912		0.124	BMAL1,CCL20,DBP,FGF1,NR3C2,PER3,TNFRSF9
SOCS3	0.526	phosphatase	Activated	2.219		0.00721	APOB,IFIT1,ISG20,OAS1,SGCA	107 (14)
FN1	0.282	other		1.932		0.103	CXCL1,CXCL3,ITGA5,RASSF2,RUNX2
PRKAA2	-0.344	kinase		1.96		0.0273	CXCL12,DUSP4,IL22RA1,NCF2,SORL1
IRF2	-0.056	transcription regulator		1.96		0.0688	MMP7,OAS1,PTGS2,TLR5
PHACTR1	-0.087	other	Activated	2.236		0.000117	ANGPTL4,DDIT4,GDF15,IGFBP5,PTGS2
BMP7	0.66	growth factor	Activated	2.332		0.00552	CEBPD,CYP19A1,DLX5,DUSP1,GLUL,IGFBP5,ITGA5,RUNX2	106 (17)
KLF15	0.853	transcription regulator	Activated	2.433		0.000234	APOD,CEBPD,CXCL3,DDIT4,FKBP5,KLF15,NGF
RNASEH2B	0.111	other		1.98	bias	0.0442	IFIT1,ISG20,OAS1,PTGS2
RARA	0.094	ligand-dependent nuclear receptor	Activated	2.611		0.000301	ABCC2,CD24,CYP19A1,CYP26B1,DUSP1,GDF15,GLI1,IRF6,PTGS2,STRA6,TMT1A,TNFRSF11B,ZMAT4	139 (23)
NR1H2	-0.073	ligand-dependent nuclear receptor		1.982		0.0366	DIO2,GLI1,PTGS2,TNFRSF9
IFT88	0.153	other		1.987		0.0231	GLI1,GUCY1A1,PGF,RUNX2
NR3C1	-0.219	ligand-dependent nuclear receptor	Activated	2.833	plus	3.77e-10	ANGPTL4,ANGPTL7,BMF,CCL20,CCR1,CEBPD,CEMIP,CXCL12,CXCL3,CYP19A1,DDIT4,DUSP1,DUSP4,FKBP5,GADD45B,GLUL,GRIA1,GRIN2A,GULP1,KLF15,KLF9,KRT14,MEST,MT1L,PER1,PLA2G4A,PTGS2,RUNX2,SCNN1A,SEMA5B,TLR5,TNFRSF11B,TNFRSF9,TSC22D3	156 (19)
BRAF	-0.032	kinase				8.44e-06	ADAMTS14,B3GNT5,BMF,CCL20,CNTN3,CPM,CTHRC1,CXCL1,DUSP4,GDF15,HGF,KLF15,NGF,NPTX1,NR3C2,NUP210,PODXL,TNFRSF11B	120 (16)
HNRNPA2B1	0.038	other				1.01e-05	CD24,CEMIP,GDF15,GPRC5B,MEST,NR3C2,NRCAM,OAS1,PEG10,STK32B
HISTONE H4 (family)		group				1.57e-05	ANGPTL4,CXCL1,CYP19A1,GADD45B,GRIP1,HAS2,KIF5C,PMAIP1,PTGS2,RUNX2	131 (19)
PAX3	0.924	transcription regulator				1.76e-05	ANOS1,FGF9,G0S2,GLDC,GUCY1A1,MEST,PGF,PTHLH,RASSF2,SIX1,TNC
HBB		enzyme				2.01e-05	CCL20,CXCL1,CXCL3,CXCL6,GDF15,PLA2G4A,PTGS2,TLR5	125 (16)
HISTONE H3 (family)		group				6.95e-05	ACKR3,ADRA1B,AP1S3,CXCL1,CYP19A1,DDIT4,DLX5,FKBP5,GLI1,ITGA5,MAF,NDUFA6-DT,PER1,PMAIP1,PTGS2,RGS4,RUNX2,SCNN1A,ZMAT4	129 (19)
TCF (family)		group				8.1e-05	APOD,DIO2,FGF9,MMP7,MT1L,NRCAM,PTGS2	87 (7)
ETV5	-0.116	transcription regulator				8.18e-05	CLDN4,CXCL12,ITGA5,KRT16,KRT19,MAF,NRCAM,PKP3	66 (7)
RBM47	-0.464	other				8.24e-05	CCR1,CXCL12,FNDC5,GADD45B,GAL,TSC22D3
GAB3	0.276	other				0.000125	IFIT1,OAS1	78 (6)
Gstp1 (includes others)		enzyme				0.00013	B3GNT5,C10orf90,FKBP5,GRIN2A,KRTAP2-3/KRTAP2-4,MMP7,PER1,SUSD4,TSC22D3
ATN1	0.052	transcription regulator				0.000148	CD24,DBP,FGF1,IGFBP5,NEFM,NPTX1,RGS16,ST8SIA5
TFR2	0.06	transporter				0.000158	ERFE,GDF15,SLC40A1	30 (3)
BMPR1B	-0.085	kinase				0.000222	CYP19A1,DLX5,PTGS2,RUNX2	83 (9)
HTT	-0.012	transcription regulator				0.000234	ADCY2,B3GALT1,BMAL1,CD24,CORO2B,DBP,DIO2,FGF1,GLUL,GRIA1,GRIN2A,IGFBP5,KLF9,NEFM,NPTX1,PER1,PLA2G4A,RGS16,RGS4,SLC40A1,ST6GALNAC5,ST8SIA5	56 (7)
INHBE	0.008	growth factor				0.000257	FSTL3,G0S2,MEST,SORBS1
GPR68	-0.064	G-protein coupled receptor				0.000285	DUSP1,PTGS2,RUNX2	57 (7)
HSD11B2	-0.664	enzyme				0.000368	GLI1,SCNN1A,TSC22D3	40 (3)
RNF220	0.036	enzyme				0.000374	GLI1,HHIP
TELO2	-0.031	other				0.000374	IFIT1,OAS1
KLHL21	-0.032	enzyme				0.000374	DUSP1,NFKBIZ
Defb2		other				0.000374	CD24,TNFRSF9
THRAP3	0.004	transcription regulator				0.000385	CD24,HAS2,PEG10,RUNX2
HDAC4	0.06	transcription regulator				0.000413	ANGPTL4,CHN1,LDB2,NRCAM,PTGS2,RGS4,RUNX2,TNFRSF11B	43 (5)
CRY2	-0.163	enzyme				0.000464	BMAL1,DBP,PER1	15 (5)
CRY1	-0.132	enzyme				0.000464	BMAL1,DBP,PER1	15 (5)
WNT3	-0.221	other				0.000464	GLI1,PTGS2,RUNX2	114 (19)
GROWTH FACTOR (family)		group				0.000464	DUSP1,GLUL,PTGS2	121 (22)
Saa3		other				0.000492	DBP,PTHLH,RUNX2,TNFRSF11B
NRXN1	0.884	transmembrane receptor				0.000492	CNTN3,CXCL12,DLX5,TNC
CAPN3	-0.078	peptidase				0.000576	DUSP1,NCF2,PTGS2
PDHA1	0.017	enzyme				0.000576	CXCL1,CXCL6,PTGS2
BTC	-0.294	growth factor				0.000576	CCL20,HAS2,PTGS2	126 (19)
PER1	1.535	transcription regulator				0.000618	BMAL1,DBP,PER1,PER3	15 (5)
SLITRK5	0.738	other				0.000742	GRIA1,GRIN2A
BSCL2	0.068	other				0.00082	AOC3,GRIA1,IGFBP5,PKP3,PTGS2
SERPINC1	-0.251	enzyme				0.000846	CCL20,MMP7,PTGS2	86 (10)
IGF2	0.152	growth factor				0.000875	CORO2B,DUSP1,IGFBP5,ITGA5,KLF9,NGF,PTGS2,RGS16	137 (24)
BUD23	0.073	enzyme				0.00123	FKBP5,TSC22D3
CXADR	-0.57	transmembrane receptor				0.00123	CXCL1,CXCL3	94 (11)
FANCC	0.158	other				0.0013	CXCL12,GDF15,MMP7,OAS1,PTGS2	134 (22)
MYF6		transcription regulator				0.00133	ANGPTL4,ERFE,FGF9,FNDC5,MMP7,TNFRSF11B
JAK (family)		group				0.00136	FBXO32,IFIT1,PTGER2,PTGS2	88 (12)
KCNJ10	0.018	ion channel				0.00138	ANXA3,PMAIP1,SGCA
FOXO (family)		group				0.0016	ABCC2,FBXO32,PMAIP1
RNA POLYMERASE II (complex)		complex				0.0016	ANGPTL4,BLNK,DUSP1,GADD45B,GDF15,HAS2,ITGA5,PTGS2,RUNX2,SORBS1	100 (7)
GPR39	-0.336	G-protein coupled receptor				0.0016	GLI1,PGF,RGS16
ADRB3		G-protein coupled receptor				0.0016	CXCL12,DIO2,PTGS2	78 (12)
WNT (family)		group				0.00175	CD24,GLI1,RUNX2,SIX1	77 (7)
LEFTY2	-0.657	growth factor				0.00183	MMP7,SCNN1A
PSMG1	0.042	other				0.00183	FBXO32,KLF15
ZNF395	0.164	transcription regulator				0.00183	IFIT1,PEG10
WLS	-0.08	other				0.00184	CCL20,FGF9,IL36RN
USP1	-0.032	peptidase				0.00184	CLDN4,ITGA5,PGF
GNA15	0.738	enzyme				0.00184	ACKR3,CCL20,CEBPD,GLUL,OMD,PTGS2	117 (15)
PRKACA	0.003	kinase				0.00205	CYP19A1,DIO2,NGF,OXTR	85 (15)
GLI (family)		group				0.0021	GLI1,HHIP,RUNX2	7 (3)
RPS6KA5	-0.044	kinase				0.0021	CCL20,DUSP1,PTGS2	114 (19)
IL36A	0.257	cytokine				0.00238	CCL20,CXCL1,NFKBIZ	94 (11)
C9orf72	0.268	other				0.00238	GLI1,GLUL,NUP210
IL36B	-0.18	cytokine				0.00238	CCL20,CXCL1,NFKBIZ	94 (11)
NFIB	-0.173	transcription regulator				0.00238	ADRA1B,FHOD3,HGF,STEAP4
Asgr1		transmembrane receptor				0.00254	APOB,INSIG1
Ifna1/Ifna1l1		cytokine				0.00254	ISG20,MEST
Rln1		other				0.00254	HAS2,OXTR
DYRK2	-0.283	kinase				0.00254	GLI1,HHIP	26 (6)
IKBIP	0.204	other				0.00254	CXCL1,NFKBIZ	50 (7)
CADM4	-0.344	other				0.00254	GRIA1,GRIN2A
KMT5B	0.02	enzyme				0.00254	DUSP1,TSC22D3
CMAS	0.025	enzyme				0.00254	CD22,CXCL1
TCIM		other				0.00254	CXCL1,PTGS2	66 (9)
miR-324-5p (miRNAs w/seed GCAUCCC)		mature microRNA				0.00254	GLI1,NEBL
APOBEC1		enzyme				0.00254	APOB,PTGS2	28 (3)
ISG20L2	0.127	enzyme				0.00254	HAVCR2,TNFRSF9
YWHAB	0.012	other				0.00254	DUSP1,SCNN1A
EBF2	-0.461	transcription regulator				0.00268	DIO2,LGI2,QPRT
CCL3		cytokine				0.00268	CCL20,CCR1,ITGA5	88 (10)
SMURF1	0.036	enzyme				0.00268	GLI1,HHIP,RUNX2	96 (7)
ADRA1A	0.257	G-protein coupled receptor				0.00275	CEBPD,DUSP1,MMP7,PTHLH	98 (13)
PRKN	-0.226	enzyme				0.00292	CCL20,CXCL1,CXCL12,IGFBP5,MMP7,TNFRSF11B	129 (21)
UBAP1	0.043	other				0.003	IFIT1,ISG20,OAS1	77 (7)
MIR31HG	-0.169	other				0.003	CXCL1,HGF,TNFRSF11B	93 (10)
BMP15		growth factor				0.003	CYP19A1,HAS2,PTGS2	15 (3)
SPRY1	0.439	other				0.003	FGF1,FGF9,MEST
SMURF2	-0.447	enzyme				0.003	GLI1,HHIP,RUNX2	124 (17)
Cdkn2a		other				0.00308	CEBPD,DLX5,DUSP1,GDF15,HGF,IGFBP5,PGF,ZBTB16	110 (13)
SBDS	0.048	other				0.00331	FBXO32,GADD45B,NEFM,RGS4,TNC
TCL1A		transcription regulator				0.00331	CCR1,FKBP5,GDF15,SLC40A1,STEAP4	106 (7)
MED12	-0.025	transcription regulator				0.00335	FKBP5,GDF15,GLI1
P2RY2	-0.352	G-protein coupled receptor				0.00335	HAS2,PTGS2,SCNN1A	109 (18)
RBM39	0.022	transcription regulator				0.00335	AOC2,AOC3,GLUL
LPAR5	-1.385	G-protein coupled receptor				0.00336	HAVCR2,PTGS2
MAP3K21	-0.246	kinase				0.00336	CXCL1,CXCL6	83 (11)
LGI1	-0.32	other				0.00336	GRIA1,PLA2G4A	59 (4)
ARHGEF7	-0.026	other				0.00336	FKBP5,PTGS2
SUFU	-0.019	transcription regulator				0.00336	GLI1,HHIP	81 (9)
STRN	0.132	other				0.00336	NR3C2,SCNN1A
GABBR2	-0.145	G-protein coupled receptor				0.00336	GLUL,GRIA1
FGF10	-0.454	growth factor				0.00338	ANXA3,CYP19A1,LFNG,PTGS2
ANXA1	-0.03	enzyme				0.00338	HAVCR2,PLA2G4A,PTGS2,TSC22D3	113 (18)
NR2F6	-0.006	ligand-dependent nuclear receptor				0.00372	CCL20,CXCL3,CYP19A1
REST	-0.004	transcription regulator				0.00384	CXCL12,GLRA1,GRIN2A,NEFM,OSBP2,SLC26A4,SLC7A14
SERPINA1	0.045	other				0.0041	ANGPTL4,CXCL1,RGS16,TNFRSF9	120 (14)
CTBP1	-0.021	enzyme				0.0041	ACKR3,CYP26B1,FKBP5,TNFRSF9
SPOP	0.06	other				0.00411	CCL20,DUSP1,GDF15,PTGS2,PTHLH,TNFRSF9	60 (9)
AGMAT	0.327	enzyme				0.00412	AOC2,AOC3,GLUL
S100A6	-0.046	transporter				0.00412	CCL20,HS3ST1,RDH5
NPC2	-0.021	transporter				0.00412	PLA2G4A,PTGER2,PTGS2	98 (13)
AZGP1		transporter				0.00412	FBXO32,ITGA5,KRT19	81 (6)
CNOT6	-0.026	enzyme				0.00429	CDH18,IGFBP5
ZNF384	0.063	transcription regulator				0.00429	MMP7,RUNX2
UBE3D	-0.028	enzyme				0.00429	CEBPD,HGF
CEMIP2	0.221	enzyme				0.00429	CEMIP,HAS2
RNASEH2A	0.039	enzyme				0.00436	ACKR3,ISG20,OAS1,PTGS2
GCR/GLUCOCORTICOID DIMER (complex)		complex				0.00454	DUSP1,FBP1,TSC22D3
CADM1	-0.347	other				0.00463	DBP,GRIA1,KLF9,TENT5C
VTN	0.104	other				0.00498	ITGA5,PTGS2,RUNX2	115 (21)
ARNTL/CLOCK (complex)		complex				0.00532	DBP,PER1
NQO2	-0.046	enzyme				0.00532	CXCL12,PTGS2	114 (17)
FEN1	-0.082	enzyme				0.00532	IFIT1,IRF6
PPM1D	-0.076	phosphatase				0.00532	GLI1,PMAIP1
LGALS8	0.008	other				0.00532	CXCL1,CXCL3	94 (11)
UGDH	0.14	enzyme				0.00532	HAS2,TNC
MLLT3	0.195	transcription regulator				0.00532	FBP1,SCNN1A
BICD2	0.113	other				0.00532	IFIT1,OAS1	78 (6)
DSG3	0.002	other				0.00545	ANGPTL4,KRT14,TMT1A
NOSTRIN	-0.409	transcription regulator				0.00545	FGF1,ITGA5,PGF
RBP3	0	transporter				0.00545	CEBPD,DUSP1,IL22RA1	106 (7)
EIF4EBP2	0.004	translation regulator				0.00545	CEBPD,GRIA1,PTGS2
SERPINA6	1.076	other				0.00549	ADCY4,GLI1,HHIP,INSIG1,MMP7,NR3C2,PDE4C
BMPR2	-0.036	kinase				0.00582	CXCL12,RUNX2,SORL1,TNFRSF11B	75 (7)
ARHGAP31	0.097	other				0.00595	GADD45B,GDF15,ITGA5
PTH1R	0.116	G-protein coupled receptor				0.00595	DUSP1,PTHLH,TNFRSF11B	92 (10)
SIN3A	-0.015	transcription regulator				0.00615	FBXO32,GADD45B,NEFM,PTGS2	41 (5)
GRIN1	0.337	ion channel				0.00615	GAL,GRIN2A,STK32B,TNC
PAX5	-1.969	transcription regulator				0.00616	BLNK,BMAL1,CD22,CLDN4,PLXDC1
SMAD1/5/8/SMAD4 (complex)		complex				0.00645	PTGS2,RUNX2
OLFM4	0.257	other				0.00645	PTGER2,PTGS2
ARL13B	0.016	other				0.00645	CXCL1,GLI1
RSPO3	0.328	kinase				0.00645	GLI1,PTGS2
SCNN1B	-0.561	ion channel				0.00645	SCNN1A,SLC26A4
DHH	1.106	peptidase				0.00645	GLI1,HHIP
FGF (family)		group				0.00647	PER1,PTGS2,RUNX2	121 (19)
EXT1	-0.295	enzyme				0.00647	CEBPD,FGF1,KLF15
PCSK9	-0.484	peptidase				0.00685	CCR1,CD24,CXCL12,IGFBP5,ISG20,MAF,PTGS2,TENT5C
PIK3CA	0.22	kinase				0.00685	CCL20,CD24,CEBPD,CXCL12,CXCL6,ITGA5,MEST,PTGS2	139 (23)
S1PR1	0.247	G-protein coupled receptor				0.00702	HGF,MAF,PTGS2	116 (21)
LIPE	0.205	enzyme				0.00707	BMAL1,FKBP5,G0S2,PER1,PTGS2,RUNX2	125 (18)
RAF (family)		group				0.00721	DUSP4,GDF15,HAS2,PMAIP1	106 (16)
DLX1	-0.558	transcription regulator				0.00758	BMPER,CTHRC1,DLX5,RGS4
miR-450a-5p (and other miRNAs w/seed UUUGCGA)		mature microRNA				0.00759	HGF,ITGA5,KRT14
NFIL3	-0.431	transcription regulator				0.00759	GADD45B,HAVCR2,PTGS2	60 (11)
TAB1	-0.05	enzyme				0.00759	CCL20,IFIT1,PTGS2	116 (19)
CLEC1B	0.257	transmembrane receptor				0.00769	CXCL12,TNC
PLCL2	-0.191	enzyme				0.00769	DIO2,RUNX2	81 (7)
ZFP36L2	0.405	transcription regulator				0.00769	DDIT4,NEFM
HLF	0.124	transcription regulator				0.00769	PER1,SCNN1A
RORC	-0.897	ligand-dependent nuclear receptor				0.00781	B3GALT1,BMAL1,CCL20,GADD45B,IL4I1,SLC7A2,ZBTB16
SS18	0.12	transcription regulator				0.0082	FAM43A,GADD45B,TENT5C
ITGB3	0.051	transmembrane receptor				0.00838	HAS2,ITGA5,PTGS2,RUNX2	116 (20)
IGF2BP3	0.39	translation regulator				0.0087	FGF9,MAF,PKP3,PLA2G4A,ZBTB16
KRT14	-1.883	other				0.00883	CXCL1,KRT16,MMP7	61 (7)
METTL1	0.093	enzyme				0.00883	OAS1,QPRT,SH2D4A
TANK	0.125	other				0.00883	IFIT1,NFKBIZ,PTGS2	63 (7)
BLM	-0.061	enzyme				0.00883	IFIT1,ISG20,OAS1
miR-140-5p (and other miRNAs w/seed AGUGGUU)		mature microRNA				0.00902	CXCL12,IGFBP5
PLCB1	-0.215	enzyme				0.00902	CD24,PTGS2
IFNL4	-0.246	cytokine				0.00902	IFIT1,OAS1	78 (6)
PTGER1	-0.307	G-protein coupled receptor				0.00902	ANGPTL4,PTGS2	84 (7)
NPAS2	0.228	transcription regulator				0.00902	BMAL1,PER1
WNT10B	0.671	other				0.00902	DLX5,RUNX2
RC3H2	-0.08	enzyme				0.00948	CXCL1,FGF1,PGF
miR-221-3p (and other miRNAs w/seed GCUACAU)		mature microRNA				0.00948	BMF,DDIT4,MAF
mir-135 (includes others)		microRNA				0.00948	CXCL12,PTHLH,RUNX2	89 (7)
SFRP4	-0.168	transmembrane receptor				0.00948	APOB,CYP19A1,PTGS2
IL17RA	-0.02	transmembrane receptor				0.00948	CCL20,CCR1,CXCL12	79 (7)
NPC1	-0.104	transporter				0.00983	ACKR4,APOB,BMAL1,CCR1,CD22,PTGS2
TRAF3IP2	0.087	enzyme				0.0101	CEBPD,CXCL1,NFKBIZ,STEAP4
CERK	0.014	kinase				0.0102	ACKR4,CCL20,CXCL1
SGPP1	0.051	phosphatase				0.0104	PTGS2,TGM3
ARID5A	-0.288	transcription regulator				0.0104	CEBPD,NFKBIZ
FOXD1	0.005	transcription regulator				0.0104	EPHB1,PGF
LCOR	-0.082	transcription regulator				0.0104	CYP26B1,FKBP5
PHEX	-0.293	peptidase				0.0104	RUNX2,TNFRSF11B
PLA2G2E		enzyme				0.0104	KRT14,KRT16
MAP3K20	0.052	kinase				0.0104	DUSP1,PMAIP1
GNAQ	-0.032	enzyme				0.0104	ANXA3,CXCL12,HAS2,INSIG1,KLF15,PTGS2
EDA	0.325	cytokine				0.0104	FBXO32,PTHLH
STK40	-0.077	kinase				0.0106	CXCL1,FGF1,PTGS2,TLR5
FGF16	-1.138	growth factor				0.0109	AFAP1L1,KRT14,KRT16
C1QBP	0.268	transcription regulator				0.0109	ADRA1B,GDF15,HAS2
ARRB2	-0.072	other				0.0109	NFKBIZ,PLA2G4A,PTGS2
RXR (family)		group				0.0111	ABCC2,ANGPTL4,HR,INSIG1,PTGS2
SRP (family)		group				0.0112	FGF9
NA/K ATPASE (family)		group				0.0112	GRIA1
beta-glucuronidase		group				0.0112	PTGS2
TYPE I BMP RECEPTOR (family)		group				0.0112	NGF
GLI1 gene:GLI3R		complex				0.0112	GLI1
TP63/T53:DDIT4 Gene		complex				0.0112	DDIT4
2GLI:GLI1 gene		complex				0.0112	GLI1
CREB:CRTC1:PER1 gene		complex				0.0112	PER1
BMAL1:CLOCK,NPAS2:PER1 gene		complex				0.0112	PER1
BMAL1:CLOCK,NPAS2:DBP gene		complex				0.0112	DBP
RORA:Coactivator:ARNTL gene		complex				0.0112	BMAL1
BMAL1:CLOCK,NPAS2:KLF15 gene		complex				0.0112	KLF15
RBM4:PER1 mRNA		complex				0.0112	PER1
CREM:PER1 gene		complex				0.0112	PER1
RUNX2:CBFB:ITGA5 gene		complex				0.0112	ITGA5
ESR1:estrogen:RUNX2 gene		complex				0.0112	RUNX2
ESRRA:PPARG1CA:RUNX2 gene		complex				0.0112	RUNX2
ESRRA:PPARG1CB:RUNX2 gene		complex				0.0112	RUNX2
TWIST1:RUNX2 gene		complex				0.0112	RUNX2
ERBB4s80:ESR1:estrogen:CXCL12 gene		complex				0.0112	CXCL12
NKX3-2:RUNX2 gene		complex				0.0112	RUNX2
MECP2:GRIN2A gene		complex				0.0112	GRIN2A
DLX5,(DLX6):RUNX2 gene		complex				0.0112	RUNX2
MSX2:RUNX2 gene		complex				0.0112	RUNX2
RUNX2-P1:CBFB:RUNX2 gene		complex				0.0112	RUNX2
Glucocorticoid ligand:NR3C1:RUNX2 gene		complex				0.0112	RUNX2
MECP2:FKBP5 gene		complex				0.0112	FKBP5
FOXO1,FOXO3,(FOXO4):FBXO32 gene		complex				0.0112	FBXO32
FOXO1,FOXO3:ABCA6 gene		complex				0.0112	ABCA6
NR1H2,3:RXR:NR1H2,3 ligand:APOD gene		complex				0.0112	APOD
SOX9:FGF9 gene		complex				0.0112	FGF9
NR1D1:heme:Corepressors:ARNTL gene		complex				0.0112	BMAL1
SERPINF (family)		group				0.0112	NGF
Nme2		kinase				0.0112	PTGS2
PLA2G5	0.738	enzyme				0.0112	PTGS2
GTF2H2	-0.05	transcription regulator				0.0112	KLF9
SIGLEC9	-1.71	other				0.0112	PTGS2
HES7:RBPJ:NICD1:MSGN1:LFNG gene		complex				0.0112	LFNG
RBPJ:NICD1:MSGN1:LFNG gene		complex				0.0112	LFNG
HNF1B:LFNG gene		complex				0.0112	LFNG
HNF1B:WNT9B gene		complex				0.0112	WNT9B
HCG26	0	other				0.0112	CYP19A1
STAMBPL1	0.064	enzyme				0.0112	DUSP1
CGNL1	-0.674	other				0.0112	RUNX2
Pad2		other				0.0112	PTGS2
DPAGT1	0.153	enzyme				0.0112	CTHRC1
MYH7B	-0.106	other				0.0112	GRIA1
PPIP5K1	-0.189	phosphatase				0.0112	RUNX2
TMEM184A	-0.564	other				0.0112	DUSP1
APPL2	0.166	other				0.0112	HRK
DAPL1	0.978	translation regulator				0.0112	HAVCR2
UPK2	0.337	other				0.0112	UPK1B
SUN2	0.126	other				0.0112	NUP210
CNPY4	-0.075	other				0.0112	GLI1
IL6 RECEPTOR (complex)		complex				0.0112	PTGS2
EDN2	-0.028	growth factor				0.0112	PTGS2
PPP1R9A	-0.915	other				0.0112	GRIA1
SNRPD3	0.035	other				0.0112	CD24
mir-4428		microRNA				0.0112	KLF9
MAOB	-0.129	enzyme				0.0112	IL4I1
MLK (family)		group				0.0112	MMP7
GUCA2B		other				0.0112	SLC26A4
RDX	0.126	other				0.0112	ABCC2
LUC7L3	-0.011	other				0.0112	PTGS2
RHAG		peptidase				0.0112	RHD
THEM4	-0.015	enzyme				0.0112	PTGS2
Tnxa-ps1		other				0.0112	DUSP1
JAM2	0.051	other				0.0112	CXCL12
ELFN1-AS1	-1.212	other				0.0112	GDF15
PRC1	0.248	other				0.0112	PTGS2
CASC19		other				0.0112	FKBP5
PRKAG3	-0.502	kinase				0.0116	ACKR3,ANGPTL4,DDIT4L,IGFBP5,SLC40A1,SLC7A2
DCLK1	0.153	kinase				0.0116	CXCL3,MMP7,PTGS2
MFGE8	-0.155	other				0.0116	CXCL1,CXCL6,PTGS2
F7	0.047	peptidase				0.0116	MMP7,PTGER2,PTGS2
TLR7/8 (family)		group				0.0116	NFKBIZ,PMAIP1,PTGS2
KPNA2	0.235	other				0.012	IFIT1,PGF
PRMT7	0.004	enzyme				0.012	GADD45B,PMAIP1
TAP1	0.003	transporter				0.012	IFIT1,OAS1
mir-373		microRNA				0.012	ANGPTL4,PTHLH
NEIL2	0.047	enzyme				0.0121	CCL20,CCR1,PTGS2,TLR5
EED	-0.037	transcription regulator				0.0124	MMP7,PTGS2,RUNX2
ARHGAP21	0.056	other				0.0124	ISG20,NFKBIZ,PTGS2
BAG1	-0.049	other				0.0132	FKBP5,HRK,PTGS2
HMGB2	0.024	transcription regulator				0.0132	CCL20,CXCL1,RUNX2
SCD	-0.172	enzyme				0.0136	CXCL3,CYP19A1
HIRA	-0.04	transcription regulator				0.0136	PGF,PLXDC1
PNN	-0.096	other				0.0136	GDF15,MMP7
mir-3622 (includes others)		microRNA				0.0136	GADD45B,PMAIP1
DBI	0.003	other				0.0136	APOB,NGF
Gm12602		other				0.0136	CPA4,RGS16
BHLHE41	-0.308	transcription regulator				0.0136	ANGPTL4,PER1
MACROH2A1	0.1	other				0.0137	CTHRC1,FGF1,FSTL3,SLC7A2
STAT5A	-0.008	transcription regulator				0.0146	CD24,CEMIP,CPA4,MAF,MMP7,OAS1,QPRT,RUNX2,TNFRSF9
ONECUT1	0.881	transcription regulator				0.0148	ABCC2,ADH1B,CEBPD,CXCL1,CXCL3,IRF6,KRTAP1-1,PMAIP1
SKIC2	-0.054	enzyme				0.0149	DDIT4,KRT14,KRT16
JUND	-0.431	transcription regulator				0.0149	CYP19A1,MMP7,NCF2,RUNX2
MIR101 (family)		group				0.0153	DUSP1,PTGS2
miR-132-3p (and other miRNAs w/seed AACAGUC)		mature microRNA				0.0153	GRIA1,GRIN2A
IL1RAP	0.181	transmembrane receptor				0.0153	CCL20,CXCL1
ACSL5	0.236	enzyme				0.0153	ANOS1,PEG10
COL6A1	0.112	other				0.0153	COL6A6,TNC
HECTD2	0.13	enzyme				0.0153	ITGA5,PTGS2
HOXD9	-0.151	transcription regulator				0.0153	MMP7,NEFM
S1PR3	0.266	G-protein coupled receptor				0.0153	HGF,PTGS2
HDAC8	0.21	transcription regulator				0.0153	BMF,PMAIP1
CCL11		cytokine				0.0158	CXCL12,CXCL6,FGF1
PRC2 (complex)		complex				0.0158	CXCL1,MMP7,OAS1
CTSS	0.02	peptidase				0.0158	FBXO32,ITGA5,NCF2
CYBB	0.161	enzyme				0.0158	CXCL12,DUSP1,PTGS2
BTG2	-0.131	transcription regulator				0.0158	CCL20,CXCL1,CXCL3
CBS	-0.096	enzyme				0.0161	ACKR4,ADCY4,APOB,PDE4C
PTHLH	-0.603	other				0.0161	PTGS2,RUNX2,TNC,TNFRSF11B
KDM3A	-0.091	transcription regulator				0.0167	FSTL3,GDF15,TNC
FYN	0.059	kinase				0.0167	DUSP1,GRIA1,PTGS2
ADRA1D	-0.247	G-protein coupled receptor				0.0167	ADRA1B,CEBPD,DUSP1
NMDA RECEPTOR (complex)		complex				0.0171	GRIA1,GRIN2A
PLC (family)		group				0.0171	PTGS2,TNFRSF11B
DLX6	0.544	transcription regulator				0.0171	BMPER,HGF
CNOT6L	-0.034	enzyme				0.0171	CDH18,IGFBP5
HAMP	0	other				0.0171	DIO2,SLC40A1
CPSF3	0.06	enzyme				0.0171	CEBPD,HGF
MAPK10	-0.228	kinase				0.0171	HRK,PTGS2
NFASC	-0.315	other				0.0171	KIF5C,NRCAM
BHLHA15	0.384	transcription regulator				0.0171	CCKAR,KRT19
S100A7	0	other				0.0171	CCL20,CXCL1
NCR2	0	transmembrane receptor				0.0171	CCL20,PTGS2
PRDM5	-0.087	transcription regulator				0.0174	CEMIP,GADD45B,PSG1,RUNX2
HISTONE H2A (family)		group				0.0176	DUSP4,IGFBP5,RUNX2
CELA3B		peptidase				0.0176	COL6A6,FGF9,NCF2
mir-221 (includes others)	-0.467	microRNA				0.0176	BMF,DDIT4,MAF
NPR1	0.13	enzyme				0.0176	GAL,GUCY1A1,RGS4
TIMP1	0.109	cytokine				0.0186	CCL20,CXCL1,HGF
FASLG		cytokine				0.0186	CD24,RUNX2,TNFRSF11B
ARID4B	-0.049	transcription regulator				0.0186	CXCL12,NRCAM,SLC40A1
LRRFIP2	-0.026	other				0.0187	CEMIP,MEST,PODXL,TNC
C2CD5	-0.019	other				0.0189	DIO2,TNFRSF9
PTPRD	-0.047	phosphatase				0.0189	CEBPD,IGFBP5
DDR2	-0.025	kinase				0.0189	DUSP4,MMP7
MGAT3	0.015	enzyme				0.0189	APOB,ITGA5
PLA2G2A	0.692	enzyme				0.0189	PLA2G4A,PTGS2
ATXN3	-0.001	peptidase				0.0189	CXCL12,IFIT1
RHOB	0.354	enzyme				0.0189	PTGS2,SEMA3A
NEDD4L	-0.256	enzyme				0.0189	CCL20,SCNN1A
SUZ12	-0.06	enzyme				0.0194	ACKR3,FBXO32,INSIG1,MMP7,TNFRSF11B
TEAD2	-0.019	transcription regulator				0.0196	IGFBP5,NFKBIZ,TRNP1
NKX2-1	-0.561	transcription regulator				0.0197	CCKAR,DIO2,EPHB1,MYBPH,SEC14L2,TNC
SAFB	-0.043	other				0.0206	GULP1,ISG20,TNFRSF11B
ESX1	0.257	transcription regulator				0.0206	CLDN4,FHOD3,IGFBP5
HOXD13	0.013	transcription regulator				0.0209	NEFM,TNC
GPR151	0.497	G-protein coupled receptor				0.0209	ANGPTL4,DDIT4
H1-2	0.013	other				0.0209	DIO2,PMAIP1
DLX2	0.257	transcription regulator				0.0209	BMPER,DLX5
OGG1	0.031	enzyme				0.0209	CCL20,CXCL1
TRRAP	-0.066	transcription regulator				0.0209	IFIT1,OAS1
KLF13	-0.105	transcription regulator				0.0209	IFIT1,KLF9
HPSE	0.185	enzyme				0.0209	HGF,PTGS2
FOXP3	0.224	transcription regulator				0.0211	CCR1,DUSP4,LRRC32,MAF,PMAIP1,WFDC21P
TEAD3	0.045	transcription regulator				0.0217	IGFBP5,NFKBIZ,TRNP1
CALR	-0.144	transcription regulator				0.0217	ITGA5,PTGS2,SCNN1A
AP1 (complex)		complex				0.0221	CXCL12,DLX5,KLF9,MMP7,NGF,PTGS2
PELP1	-0.008	other				0.0222	ANGPTL4,CXCL1,CYP19A1,G0S2,PTGS2
HP1 (family)		group				0.0223	PTGS2
STEROID 5 ALPHA-REDUCTASE (family)		group				0.0223	PTGS2
GNAQ/11 (family)		group				0.0223	PTGS2
MSK1/2 (family)		group				0.0223	DUSP1
CAMKK (family)		group				0.0223	GRIA1
CRY/PERIOD (complex)		complex				0.0223	BMAL1
NuRD core		complex				0.0223	DIO2
H2BC3	-0.416	other				0.0223	APCDD1
CBR1	-0.031	enzyme				0.0223	PTGS2
SMN2	0.026	other				0.0223	GRIN2A
Pde4dip		other				0.0223	GLI1
HAS2-AS1	-0.084	other				0.0223	HAS2
SPLA2 (family)		group				0.0223	PTGS2
CYRIA	-0.322	other				0.0223	ITGA5
KLHDC7B	-0.443	other				0.0223	HRK
RCC2	0.048	other				0.0223	GLI1
MTNR1A	-0.08	G-protein coupled receptor				0.0223	DIO2
UPK3A	0.257	other				0.0223	UPK1B
CYS1	-0.126	transcription regulator				0.0223	SCNN1A
PART1	0.035	other				0.0223	ZBTB16
ATG3	0.069	enzyme				0.0223	RUNX2
FUBP3	0.02	transcription regulator				0.0223	FGF9
TXNDC12	0.039	enzyme				0.0223	PTGS2
MTNR1B	0	G-protein coupled receptor				0.0223	DIO2
TMEM107	0.155	other				0.0223	GLI1
IL34	-0.377	other				0.0223	IGFBP5
RFX7	-0.047	transcription regulator				0.0223	DDIT4
ZNF366	0.074	transcription regulator				0.0223	TSC22D3
CBP/IRF1/IRF8/SPI1 (complex)		complex				0.0223	NCF2
PAR (family)		group				0.0223	CCL20
CNGA2	0	ion channel				0.0223	CYP26B1
RNPS1	0.143	other				0.0223	CD24
DBT	0.047	enzyme				0.0223	DUSP4
ASIC1	-0.172	ion channel				0.0223	GRIA1
RAB11B-AS1	0.183	other				0.0223	ANGPTL4
SCNN1G		ion channel				0.0223	SCNN1A
CALU	0.084	other				0.0223	GDF15
PLA2G2F		enzyme				0.0223	PTGS2
miR-4728-3p (miRNAs w/seed AUGCUGA)		mature microRNA				0.0223	PMAIP1
MIR4728	0.978	microRNA				0.0223	PMAIP1
miR-3173-5p (and other miRNAs w/seed GCCCUGC)		mature microRNA				0.0223	PKP3
PFN2	0.047	enzyme				0.0223	SLC40A1
SYNJ2BP	0.052	other				0.0223	LFNG
OTC		enzyme				0.0223	GLUL
KIF3B	-0.029	transporter				0.0223	GRIN2A
EFNB3	0.39	kinase				0.0223	TNC
OSTF1	0.032	transcription regulator				0.0223	RUNX2
KCNAB2	-0.429	ion channel				0.0223	KCNA4
ANAPC1	0.12	other				0.0223	RUNX2
PI4KB	0.054	kinase				0.0223	OSBP2
ADCY1	-0.232	enzyme				0.0223	GRIA1
ARHGDIB	0.106	enzyme				0.0223	PTGS2
GDF10	-1.796	growth factor				0.0223	RUNX2
LINC01535	-0.131	other				0.0223	NCF2
PNRC1	0.116	other				0.0223	CYP19A1
EVC	-0.036	other				0.0223	GLI1
PITPNB	0.029	transporter				0.0223	OSBP2
RIN1	-0.138	other				0.0223	GRIA1
INTU	0.007	other				0.0223	GLI1
SH3GLB2	-0.16	other				0.0223	PTGS2
PEX14	-0.095	transcription regulator				0.0223	PTGS2
S100A8/9 (complex)		complex				0.0223	FBXO32
PAF1	0.008	other				0.0228	GDF15,ISG20,NFKBIZ
BCOR	-0.134	transcription regulator				0.0228	DUSP4,IGFBP5,ZFPM2
CD3 (family)		group				0.0228	HAVCR2,PLA2G4A,PLA2G4C
ITGB2	-0.222	transmembrane receptor				0.0228	GADD45B,PTGS2,RUNX2
OXT	0.823	other				0.0228	ITGA5,OXTR,PTGS2
FAM3C	0.007	cytokine				0.0228	ADAMTS12,GALNT15,RHOJ
TSC22D3	0.967	transcription regulator				0.0228	DUSP1,PTGS2,RUNX2
ARG1	0.534	enzyme				0.0228	AOC2,AOC3,GLUL
FGF9	-1.262	growth factor				0.0228	FGF9,RUNX2,TNC
PARG	-0.041	enzyme				0.0229	GDF15,PTGS2
SRA1	0.037	transcription regulator				0.0229	CCL20,DIO2
HOXA11	0.164	transcription regulator				0.0229	NRCAM,RUNX2
mir-503 (includes others)	0.721	microRNA				0.0229	FGF9,MMP7
miR-135a-5p (and other miRNAs w/seed AUGGCUU)		mature microRNA				0.0229	NR3C2,RUNX2
SOCS6	-0.057	other				0.0229	CEBPD,PTGS2
PTGFR	0.213	G-protein coupled receptor				0.0229	OXTR,PTGS2
PLCL1	-0.277	enzyme				0.0229	DIO2,RUNX2
NORAD	-0.222	other				0.0239	FSTL3,GADD45B,SEC14L2
TSHZ3	-0.013	transcription regulator				0.0239	ACVR1C,ADCY2,LDB2
BCAP31	0.021	transporter				0.0239	INSIG1,IRF6,PGF
miR-26a-5p (and other miRNAs w/seed UCAAGUA)		mature microRNA				0.0239	FGF9,HGF,PTGS2
LATS (family)		group				0.0239	CYP26B1,FGF9,KRT14
SMO	-0.157	G-protein coupled receptor				0.0239	DIXDC1,GLI1,HHIP,NRCAM
H3-3A/3B		group				0.0247	BLNK,DUSP1,FBP1,IGFBP5
CACNA1C	0.007	ion channel				0.025	PTGS2,TNC
ITGA9	-0.159	other				0.025	CXCL12,TNC
RYK	0.083	kinase				0.025	DDIT4,RUNX2
SLC7A11	-0.221	transporter				0.025	GDF15,PTGS2
SIN3B	-0.033	transcription regulator				0.025	FBXO32,GADD45B
ZYX	-0.068	other				0.025	CD24,ITGA5
FGF19	-0.08	growth factor				0.0255	CXCL1,FBP1,G0S2,RGS16
IL11RA	-0.105	transmembrane receptor				0.0262	CCL20,HGF,MMP7
PRDM16	0.088	transcription regulator				0.0262	DIO2,HGF,MAF
ABCA1	0.424	transporter				0.0262	APOB,INSIG1,PTGS2
CYP1A1	0.45	enzyme				0.0263	ANXA3,INSC,KRT19,RGS16
SOS (family)		group				0.0269	CASZ1,IGFBP5,MYO5B,NPTX1,PMAIP1,PTGS2
SOD (family)		group				0.0272	GLI1,PMAIP1
PDGF-DD (complex)		complex				0.0272	PGF,PMAIP1
CFH	-0.103	other				0.0272	APOB,CD24
NADPH OXIDASE (complex)		complex				0.0272	CXCL1,PTGS2
ATP6AP2	0.024	transporter				0.0272	PTGS2,SCNN1A
IL17A DIMER (complex)		complex				0.0272	CCL20,CXCL1
TSPYL5	-0.012	other				0.0272	CYP19A1,NR3C2
FAM3B	-0.08	cytokine				0.0272	ITGA5,KRT19
EIF4G2	-0.047	translation regulator				0.0272	KRT19,PTGS2
CYP2E1	-0.035	enzyme				0.0272	NCF2,PTGS2
PXDN	-0.012	enzyme				0.0272	DDIT4,DUSP1
PHLPP1	-0.198	enzyme				0.0272	CEBPD,CTHRC1
TNFRSF18	0.872	transmembrane receptor				0.0272	PTGS2,TNFRSF9
PLA2G6	-0.066	enzyme				0.0272	PTGS2,RUNX2
NR1D2	-0.25	ligand-dependent nuclear receptor				0.0272	BMAL1,TNC
CRTC1	-0.058	transcription regulator				0.0272	PER1,PTGS2
ITGA11	-0.428	other				0.0272	INSIG1,TNC
TERF2IP	-0.107	other				0.0272	HS3ST1,TRABD2B
PTPRJ	0.352	phosphatase				0.0274	CEBPD,NFKBIZ,PTGS2
MNT	0.034	transcription regulator				0.0274	FBXO32,GADD45B,UPK1B
KAT2B	-0.073	enzyme				0.0274	CYP19A1,GLI1,PTGS2
NOX4	0.519	enzyme				0.0274	BMF,HAS2,NCF2
IL11	-0.459	cytokine				0.028	CCL20,CEBPD,IGFBP5,PAPPA2
SERPINF1	-0.063	other				0.0287	G0S2,NGF,TNFRSF11B
PTPN1	0.124	phosphatase				0.0287	ADRA1B,DUSP1,TNFRSF9
CLEC11A	-0.054	growth factor				0.0287	CXCL12,HRK,RUNX2
ADRB2	0.2	G-protein coupled receptor				0.0287	DIO2,SCNN1A,TNFRSF11B
ERFE	0.716	other				0.0294	RUNX2,TNFRSF11B
G6PD	-0.043	enzyme				0.0294	NCF2,PTGS2
WNT7A	0.257	cytokine				0.0294	FGF1,RUNX2
SKI	0.141	transcription regulator				0.0294	GLI1,NRCAM
LILRB1		transmembrane receptor				0.0294	MAF,TENT5C
ADAMTSL2	-0.619	other				0.0299	ANOS1,ITGA5,TNC
NLRP12		other				0.0299	CXCL12,CXCL6,MMP7
IFNA1/IFNA13		cytokine				0.0299	IFIT1,OAS1,PTGS2
NCOA1	-0.052	transcription regulator				0.0302	CD24,DBP,HAS2,NFKBIZ,SORBS1
EIF4EBP1	-0.002	translation regulator				0.0312	CEBPD,MAF,PTGS2
CD14	-0.228	transmembrane receptor				0.0312	CXCL12,IFIT1,PTGS2
DUX4	0.257	transcription regulator				0.0312	FBXO32,IGFBP5,SIX1
SMPD1	-0.101	enzyme				0.0312	ACKR4,CCL20,CXCL1
HIC1	0.057	transcription regulator				0.0312	ACKR3,PLA2G4A,PLPPR4
SMAD2/3 (family)		group				0.0317	ACVR1C,FSTL3,RUNX2,TNC
NEUROG3		transcription regulator				0.0317	CD24,SEMA3A,TRNP1,ZBTB16
IL1F10	0.257	cytokine				0.0318	PLA2G4A,PTGS2
TASL		enzyme				0.0318	IFIT1,ISG20
TRA2B	0.043	other				0.0318	ANGPTL4,RGS4
mir-101 (includes others)		microRNA				0.0318	DUSP1,PTGS2
PDE3A	-0.273	enzyme				0.0318	DUSP1,PTHLH
ITGA1	0.149	other				0.0318	MMP7,PTGS2
HSD17B4	-0.065	enzyme				0.0318	GLI1,PTGS2
COMMD1	-0.123	transporter				0.0318	DDIT4,KRT19
PLD2	0.127	enzyme				0.0318	DIO2,PTGS2
PTHR (family)		group				0.0333	PER1
PTCHD4	-0.236	other				0.0333	GLI1
SKA2	0.073	other				0.0333	FKBP5
CYP2C9		enzyme				0.0333	DUSP1
MAGEA11		other				0.0333	FKBP5
SLC4A5	-0.002	transporter				0.0333	SCNN1A
Scd4		enzyme				0.0333	G0S2
SPSB3	-0.114	other				0.0333	IFIT1
CLTRN	0.468	other				0.0333	SCNN1A
ARF4	0.069	enzyme				0.0333	CLDN4
CPEB3	-0.144	translation regulator				0.0333	GRIA1
AKIP1	0.025	other				0.0333	PTGS2
MARCHF6	-0.004	enzyme				0.0333	DIO2
GPC6	-0.033	transmembrane receptor				0.0333	GLI1
PRMT8	-0.246	enzyme				0.0333	GRIN2A
POTASSIUM CHANNEL (family)		group				0.0333	SCNN1A
ROR (family)		group				0.0333	BMAL1
NAA30	0.075	enzyme				0.0333	PMAIP1
CP	0.003	enzyme				0.0333	SLC40A1
LUZP1	-0.013	other				0.0333	GLI1
RNF43	-0.32	enzyme				0.0333	GLUL
ZSCAN20	0.065	transcription regulator				0.0333	CXCL6
SMURF (family)		group				0.0333	RUNX2
IL18R (complex)		complex				0.0333	PTGS2
ERCC5	0.137	enzyme				0.0333	PTGS2
SLC4A3	-0.061	transporter				0.0333	SLC4A4
NAB1	-0.062	transcription regulator				0.0333	DUSP4
EMP2	0.127	other				0.0333	ITGA5
HPGD	0.257	enzyme				0.0333	CYP19A1
SURF4	0.116	other				0.0333	APOB
SDCBP2-AS1	-0.357	other				0.0333	MMP7
miR-340-3p (and other miRNAs w/seed CCGUCUC)		mature microRNA				0.0333	FKBP5
mir-324	-0.27	microRNA				0.0333	NEBL
SALL3	0.679	transcription regulator				0.0333	NEFM
KCNQ1	0.401	ion channel				0.0333	SCNN1A
SIGLEC7		transmembrane receptor				0.0333	PTGS2
HOXB-AS1	0.232	other				0.0333	GADD45B
HAT1	-0.001	enzyme				0.0333	KRT14
GRM2	0.076	G-protein coupled receptor				0.0333	GRIN2A
NEURL1	0.157	enzyme				0.0333	GRIA1
SIK2	-0.064	kinase				0.0333	CYP19A1
IFT20	0.105	other				0.0333	GLI1
PAGR1	0.086	other				0.0333	CEBPD
STX6	-0.125	transporter				0.0333	ITGA5
mir-467 (includes others)		microRNA				0.0333	PODXL
BAIAP2	-0.065	kinase				0.0333	GRIN2A
ERC1	-0.134	other				0.0333	PTGS2
P4HA1	0.077	enzyme				0.0333	FBP1
FAM177A1	0.096	other				0.0333	CXCL1
MUC5AC	-0.11	other				0.0333	MMP7
HOMER3-AS1		other				0.0333	MMP7
K ATP CHANNEL (complex)		complex				0.0333	SCNN1A
EHMT2	-0.008	enzyme				0.0336	CXCL12,PMAIP1,PTGS2,SCNN1A
beta-galactosidase		group				0.0342	CXCL12,RGMB
POM121	0.068	other				0.0342	CD24,NUP210
THYROID HORMONE RECEPTOR (family)		group				0.0342	HR,KLF9
ORMDL3	-0.149	other				0.0342	CCL20,OAS1
YTHDC2	0.169	enzyme				0.0342	CD22,OAS1
MOGAT2		enzyme				0.0342	HGF,TNFRSF11B
CTR9	-0.016	other				0.0342	CXCL12,GDF15
PALMD	-0.557	other				0.0342	CCL20,RUNX2
PRRX1	0.336	transcription regulator				0.0342	FGF1,TNC
MAP3K3	0.013	kinase				0.0342	HAS2,STEAP4
BLK	0.257	kinase				0.0342	ADPRHL1,CPA4
HIBCH	-0.097	enzyme				0.0353	CXCL1,CXCL3,CXCL6
IL1R1	0.369	transmembrane receptor				0.0353	CXCL1,CXCL12,PTGS2
STAT2	-0.131	transcription regulator				0.0353	GLI1,IFIT1,OAS1
USP7	0.086	peptidase				0.0353	ACKR3,BMF,FKBP5
MSC	-0.136	transcription regulator				0.0353	HAVCR2,HGF,IFIT1
NTRK2	-0.542	kinase				0.0356	HGF,MAF,RUNX2,ZMAT4
RNY3		other				0.0366	IFIT1,OAS1
SMAD (complex)		complex				0.0366	ANGPTL4,PTHLH
TCF/LEF (family)		group				0.0366	PTGS2,RUNX2
LHX2	-0.097	transcription regulator				0.0366	DIO2,FGF1
KLF9	1.033	transcription regulator				0.0366	KRT14,PMAIP1
TGIF1	0.034	transcription regulator				0.0366	CXCL1,STRA6
mir-515 (includes others)		microRNA				0.0366	ANGPTL4,PTHLH
MAFG	-0.024	transcription regulator				0.0366	GLRA1,TBXAS1
IL32	0.313	cytokine				0.0367	CXCL1,PTGS2,TNFRSF11B
GABPA	-0.011	transcription regulator				0.0367	CCL20,OXTR,TNC
GSTO1	0.131	enzyme				0.0381	DUSP4,IFIT1,SEMA3A
RNF2	0.02	transcription regulator				0.0381	CLVS2,GDF15,KLF9
MAFA	0.558	transcription regulator				0.0388	ADCY2,CXCL12,IGFBP5,NGF,OXTR
EIF4B	0.046	translation regulator				0.0392	CCL20,CCR1
IL17C	-0.32	cytokine				0.0392	CCL20,IL36RN
CIRBP	-0.047	translation regulator				0.0392	MMP7,PTGS2
PADI2	-0.568	enzyme				0.0392	PTGS2,RUNX2
CDH3	-0.147	other				0.0392	CXCL1,WSCD1
PLD1	0.003	enzyme				0.0392	PMAIP1,PTGS2
CLDN6	0.754	other				0.0392	CLDN4,TGM3
NFIX	-0.079	transcription regulator				0.0392	ADRA1B,HGF
SFN	0.002	other				0.0392	FKBP5,PKP3
ADRB1	-0.561	G-protein coupled receptor				0.0392	DIO2,NGF
TFPI2	0.258	other				0.0392	DIO2,GADD45B
TCF20	-0.102	transcription regulator				0.0396	GALNT15,LFNG,SLC26A4
RAB7A	-0.071	enzyme				0.0396	GADD45B,PGF,TSPAN18
GPS2	-0.069	transcription regulator				0.0411	BLNK,CCL20,CXCL1
JAK2	0.061	kinase				0.0414	BLNK,DLX5,ITGA5,NFKBIZ,PTGS2
SMTNL1	-0.662	other				0.0418	OXTR,PTGS2
GABPB1	0.018	other				0.0418	OXTR,TNC
IL1RL2	0.273	transmembrane receptor				0.0418	CCL20,CXCL1
CREB3L3	-0.08	transcription regulator				0.0418	INSIG1,RUNX2
AKTIP	-0.012	other				0.0418	COL8A2,TNC
BTRC	0.102	enzyme				0.0418	BMAL1,GLUL
LRPAP1	-0.144	other				0.0418	PTGS2,SORL1
ASXL2	-0.033	other				0.0418	G0S2,KLF15
XIAP	-0.087	enzyme				0.0418	CXCL1,PTGS2
TRADD	-0.057	other				0.0418	CXCL1,CXCL3
WWOX	-0.092	enzyme				0.0418	CCL20,RUNX2
BARX2	-1.211	transcription regulator				0.0418	CTHRC1,MATN2
CCR1	-0.978	G-protein coupled receptor				0.0418	CCR1,RUNX2
HOTAIR	0.124	other				0.0426	CEBPD,GDF15,OAS1
HES1	0.054	transcription regulator				0.0426	DUSP1,GLI1,GRIA1
BBSome		complex				0.0441	CXCL12
RARA/RXRA/RAR LIGAND/RETINOIC ACID (complex)		complex				0.0441	ABCC2
TMEM231	0.165	other				0.0441	GLI1
TGIF2LX		transcription regulator				0.0441	CCL20
OASL	-0.299	enzyme				0.0441	IFIT1
CYRIB	-0.049	other				0.0441	ITGA5
IL17RC	0.104	transmembrane receptor				0.0441	STEAP4
TSPAN33	0.117	other				0.0441	PTGS2
Carlr		other				0.0441	PTGS2
VRK2	-0.058	kinase				0.0441	PTGS2
CMIP	0.142	other				0.0441	MAF
NLN	0.026	peptidase				0.0441	FBP1
B9D1	0.008	other				0.0441	GLI1
KCTD9	-0.003	other				0.0441	MMP7
BVES	0.062	other				0.0441	FBXO32
IMMP2L	-0.146	peptidase				0.0441	CYP19A1
5730403I07Rik		other				0.0441	PTGS2
TMEM119	-0.331	other				0.0441	RUNX2
CLASP2	-0.016	other				0.0441	GRIA1
HMX2	0.257	transcription regulator				0.0441	DLX5
WDR59	-0.074	transporter				0.0441	MIOS
SAPK (family)		group				0.0441	FBXO32
EIF2 (complex)		complex				0.0441	PTGS2
CSNK1D	0.015	kinase				0.0441	PER1
DIO1	1.129	enzyme				0.0441	HR
KCNJ5	-0.516	ion channel				0.0441	NEFM
ARTN	-0.328	growth factor				0.0441	CD24
POU2F3	-0.274	transcription regulator				0.0441	KRT14
BAG4	0.005	other				0.0441	APOB
RPS15A	0.064	other				0.0441	MMP7
DBN1	-0.063	other				0.0441	CTHRC1
mir-136		microRNA				0.0441	CXCL12
miR-20a-3p (miRNAs w/seed CUGCAUU)		mature microRNA				0.0441	NEBL
HAS3	-1.537	enzyme				0.0441	HAS2
TRIM63	1.295	enzyme				0.0441	FBXO32
HOXD4	0.1	transcription regulator				0.0441	NEFM
PER3	-0.834	other				0.0441	DBP
SGCG	0.239	other				0.0441	SGCA
AFAP1L1	0.634	other				0.0441	ITGA5
CHRM4	0.074	G-protein coupled receptor				0.0441	ITGA5
WNT6	0.257	other				0.0441	RUNX2
TFF1		other				0.0441	PTGS2
RGD1560225		other				0.0441	PTGS2
PTCH2	0.563	transmembrane receptor				0.0441	CXCL12
TBC1D4	-0.112	other				0.0441	SCNN1A
DLG3	0.081	kinase				0.0441	GRIN2A
AKAP13	0.021	other				0.0441	FKBP5
MUS81	0.119	enzyme				0.0441	CCL20
VSNL1	-0.266	other				0.0441	ITGA5
LOC101927189	-0.08	other				0.0441	PTGS2
NMI	-0.157	transcription regulator				0.0441	PTGS2
NOC2L	0.157	transcription regulator				0.0441	PMAIP1
GLUTAMATE RECEPTOR (complex)		complex				0.0441	NGF
COLLAGEN TYPE I (complex)		complex				0.0442	PTGS2,RUNX2,TNC
TXNIP	-0.242	other				0.0442	DDIT4,G0S2,PTGS2
RIPOR3	-0.038	other				0.0444	DDIT4,ITGA5
LLGL2	-0.211	other				0.0444	DUSP1,SH2D4A
PLA2G4D	0.257	enzyme				0.0444	CXCL12,TGM3
PC	-0.033	enzyme				0.0444	GADD45B,GDF15
MC4R	-0.561	G-protein coupled receptor				0.0444	GRIA1,PMAIP1
HEIH	0.013	other				0.0444	DUSP1,GADD45B
JAK1/2 (family)		group				0.0457	GLDC,MYO5B,NPTX1
CUL3	0.091	enzyme				0.0457	CD22,DBP,FBXO32
BCL2L1	0.303	other				0.0457	CXCL1,HRK,TNFRSF11B
SMARCA2	-0.069	transcription regulator				0.0457	FKBP5,IGFBP5,TSC22D3
SASH1	0.028	other				0.0457	ISG20,NFKBIZ,PTGS2
CBFA2T3	0	transcription regulator				0.0457	IRF6,MMP7,SYT13
THRA	0.044	ligand-dependent nuclear receptor				0.0459	ANGPTL4,KCNA4,KLF9,MMP7,RGS4,TNFRSF9
LMNA	-0.077	other				0.0461	ACKR4,ADAMTS12,CEBPD,DUSP4,GULP1,HAS3,ISG20,KLF15
CASPASE (family)		group				0.0471	GLUL,HRK
NUCLEAR FACTOR 1 (family)		group				0.0471	ADRA1B,HGF
FAT1	-0.025	other				0.0471	CD24,PTGS2
LUCAT1	0.138	other				0.0471	CLDN4,PTGS2
AURKA	0.269	kinase				0.0471	GLI1,PMAIP1
miR-203a-3p (and other miRNAs w/seed UGAAAUG)		mature microRNA				0.0471	PTHLH,RUNX2
RMRP	-0.03	other				0.0471	PTHLH,RUNX2
FDX1	-0.009	transporter				0.0471	DUSP1,GDF15
Rhox5		transcription regulator				0.0471	CD24,KLF9
STK26	-0.09	kinase				0.0471	ITGA5,KRT19
TG	-0.026	other				0.0471	KRT14,SLC26A4
LACTB	0.066	peptidase				0.0471	OXTR,TNFRSF11B
TJP2	-0.13	kinase				0.0471	DDIT4,INSC
NPPA	0.611	other				0.0471	DUSP1,PTGS2
EFEMP1	-0.271	enzyme				0.0473	FNDC5,GRIP2,HAS2
BANF1	0.027	other				0.0473	IFIT1,ISG20,OAS1
IKZF3	0.257	transcription regulator				0.0473	ANOS1,BLNK,NFKBIZ
CALCINEURIN (complex)		complex				0.049	CXCL3,DUSP1,PTGS2
GNA14	-0.396	enzyme				0.049	ANXA3,HAS2,PTGS2
PPARGC1B	0.057	transcription regulator				0.049	DIO2,FBXO32,RUNX2
MMP2	-0.187	peptidase				0.049	CXCL12,EPHB1,INSIG1
SOD1	-0.022	enzyme				0.0493	ADCY2,CRTAC1,GRIA1,LOC728392,NEFM,PTGS2,RUNX2,SLC40A1
COLLAGENASE (family)		group				0.0499	CEBPD,CXCL12
VGLL3	0.173	other				0.0499	GADD45B,OAS1
XRCC5	0.041	enzyme				0.0499	PTGS2,SEMA3A
RACK1	0.046	enzyme				0.0499	GLI1,NR3C2
FOXP4	-0.108	transcription regulator				0.0499	DIO2,IGFBP5
