# Supplementary material for: Synovial Fluid Extracellular Vesicles from Patients with Severe Osteoarthritis Differentially Promote a Pro-Catabolic, Inflammatory Chondrocyte Phenotype
Source: Biomolecules. 2025 Jun 6;15(6):829. doi: 10.3390/biom15060829 (PMC12190261; doi:10.3390/biom15060829)
Supplement: Supplementary file 1 [file biomolecules-15-00829-s001.zip › Supplementary Table S6 canonical pathways SFEV vs untreated.xlsx]

## Sheet: Sheet0
Ingenuity Canonical Pathways	-log(p-value)	Ratio	z-score	Molecules
Agranulocyte Adhesion and Diapedesis	6.42	0.0625	#NUM!	ACKR3,ACKR4,AOC3,CCL20,CCR1,CLDN4,CXCL1,CXCL12,CXCL3,CXCL6,IL36RN,ITGA5,MMP7,PODXL
Granulocyte Adhesion and Diapedesis	5.31	0.0588	#NUM!	ACKR3,ACKR4,CCL20,CCR1,CLDN4,CXCL1,CXCL12,CXCL3,CXCL6,IL36RN,MMP7,TNFRSF11B
Role of IL-17A in Psoriasis	4.8	0.286	#NUM!	CCL20,CXCL1,CXCL3,CXCL6
Eicosanoid Signaling	4.57	0.0461	-1.387	ADCY2,ADCY4,AP1S3,GUCY1A1,LRRC38,LTC4S,PGF,PLA2G4A,PLA2G4C,PLCH2,PTGER2,PTGS2,TBXAS1
Class A/1 (Rhodopsin-like receptors)	4.45	0.0422	0	ACKR3,ACKR4,ADRA1B,CCKAR,CCL20,CCR1,CXCL1,CXCL12,CXCL3,CXCL6,GAL,OXTR,PLPPR4,PTGER2
Docosahexaenoic Acid (DHA) Signaling	4.41	0.0478	-1.155	ADCY2,ADCY4,CCL20,GUCY1A1,HGF,PLA2G4A,PLA2G4C,PLCH2,PTGS2,SYT13,SYT14,TNFRSF11B
Role of Chondrocytes in Rheumatoid Arthritis Signaling Pathway	4.33	0.0625	0.333	CEBPD,CXCL12,IL36RN,ITGA5,MMP7,PGF,PTGS2,RUNX2,TNFRSF11B
G alpha (i) signalling events	4.3	0.0465	-0.577	ACKR3,ADCY2,ADCY4,CCL20,CCR1,CXCL1,CXCL12,CXCL3,CXCL6,GAL,RGS16,RGS4
Dermatan Sulfate Biosynthesis (Late Stages)	4.18	0.1	#NUM!	CHST1,HS3ST1,HS3ST2,SULT1B1,WSCD1,WSCD2
Chondroitin Sulfate Biosynthesis (Late Stages)	4.06	0.0952	#NUM!	CHST1,HS3ST1,HS3ST2,SULT1B1,WSCD1,WSCD2
Glycosaminoglycan metabolism	3.91	0.0625	-0.707	B3GNT7,CEMIP,CHST1,HAS2,HAS3,HS3ST1,HS3ST2,OMD
Role of IL-17A in Arthritis	3.26	0.0862	#NUM!	CCL20,CXCL1,CXCL3,CXCL6,PTGS2
Phenylethylamine Degradation I	3.11	0.5	#NUM!	AOC2,AOC3
Heparan Sulfate Biosynthesis (Late Stages)	3.11	0.0638	#NUM!	CHST1,HS3ST1,HS3ST2,SULT1B1,WSCD1,WSCD2
Axonal Guidance Signaling	2.97	0.029	#NUM!	ABLIM3,ADAMTS12,ADAMTS14,CXCL12,EPHB1,GLI1,HHIP,ITGA5,MMP7,NGF,PAPPA2,PGF,PLCH2,SEMA3A,WNT9B
Xenobiotic Metabolism PXR Signaling Pathway	2.95	0.0407	0.447	ABCC2,CHST1,GRIP1,HS3ST1,HS3ST2,IL4I1,SULT1B1,WSCD1,WSCD2
Synaptogenesis Signaling Pathway	2.92	0.0348	-2.333	ADCY2,ADCY4,CDH18,CHN1,EPHB1,GRIA1,GRIN2A,GUCY1A1,LRRTM2,SYT13,SYT14
Bone Mineralization Signaling Pathway	2.84	0.0486	-0.378	DBP,FGF1,FGF9,PLCH2,RUNX2,TNFRSF11B,WNT9B
Neuroinflammation Signaling Pathway	2.77	0.0333	-0.632	ACVR1C,CXCL12,GLUL,GRIA1,GRIN2A,NCF2,NGF,PLA2G4A,PLA2G4C,PTGS2,TLR5
Pathogen Induced Cytokine Storm Signaling Pathway	2.76	0.0314	-1.265	CCL20,CCR1,COL6A6,COL8A2,CXCL1,CXCL12,CXCL3,CXCL6,IL36RN,PGF,TLR5,TNFRSF11B
Interleukin-10 signaling	2.75	0.0889	0	CCL20,CCR1,CXCL1,PTGS2
Endocannabinoid Neuronal Synapse Pathway	2.74	0.0467	0	ADCY2,ADCY4,GRIA1,GRIN2A,GUCY1A1,PLCH2,PTGS2
Gap Junction Signaling	2.72	0.0328	-0.905	ADCY2,ADCY4,GRIA1,GUCY1A1,OXTR,PLA2G4A,PLA2G4C,PLCH2,PTGER2,RUNX2,TNFRSF11B
WNT/SHH Axonal Guidance Signaling Pathway	2.72	0.0464	-1.134	ADCY2,ADCY4,GLI1,GUCY1A1,HHIP,SEMA3A,WNT9B
Endothelin-1 Signaling	2.71	0.0412	-1.414	ADCY2,ADCY4,GUCY1A1,PLA2G4A,PLA2G4C,PLCH2,PTGER2,PTGS2
Phase I - Functionalization of compounds	2.69	0.0531	2.449	ADH1B,AOC2,AOC3,CYP19A1,CYP26B1,TBXAS1
O-linked glycosylation	2.69	0.0531	-0.816	ADAMTS12,ADAMTS14,B3GNT5,B3GNT7,GALNT15,SEMA5B
G alpha (z) signalling events	2.64	0.0833	-2	ADCY2,ADCY4,RGS16,RGS4
LPS/IL-1 Mediated Inhibition of RXR Function	2.59	0.0336	#NUM!	ABCC2,CHST1,HS3ST1,HS3ST2,IL36RN,IL4I1,SULT1B1,TNFRSF11B,WSCD1,WSCD2
Sheddase Signaling Pathway	2.58	0.0392	1.414	ACKR4,CCR1,DDIT4,HGF,IGFBP5,ITGA5,MMP7,ZBTB16
Regulation of Insulin-like Growth Factor (IGF) transport and uptake by IGFBPs	2.49	0.0484	0.816	APOB,FSTL3,IGFBP5,PAPPA2,PROC,TNC
Activin Inhibin Signaling Pathway	2.47	0.0377	-2.121	FBXO32,FSTL3,IL36RN,MAF,MMP7,PTGS2,TLR5,TNFRSF11B
BMAL1:CLOCK,NPAS2 activates circadian gene expression	2.44	0.111	#NUM!	BMAL1,DBP,KLF15
Keratinization	2.43	0.037	-2.828	KRT14,KRT16,KRT19,KRT75,KRT86,KRTAP1-1,KRTAP2-3/KRTAP2-4,PKP3
G-Protein Coupled Receptor Signaling	2.39	0.0238	-0.728	ACKR3,ACKR4,ADCY2,ADCY4,ADRA1B,CCKAR,CCR1,DUSP1,DUSP4,GPRC5B,GUCY1A1,OXTR,PDE4C,PTGER2,RGS16,RGS4,SIX1
Cardiac Hypertrophy Signaling (Enhanced)	2.39	0.0261	-2.496	ACVR1C,ADCY2,ADCY4,ADRA1B,FGF1,FGF9,GUCY1A1,IL22RA1,ITGA5,PDE4C,PLCH2,PTGS2,TNFRSF11B,WNT9B
RAR Activation	2.32	0.0277	-0.577	ACVR1C,ADCY2,ADCY4,ADH1B,DUSP1,GRIA1,GUCY1A1,PDE4C,RDH5,RHOJ,STRA6,ZBTB16
Glutaminergic Receptor Signaling Pathway (Enhanced)	2.32	0.0307	-0.632	ADCY2,ADCY4,GLUL,GRIA1,GRIN2A,GUCY1A1,PLA2G4A,PLA2G4C,PLCH2,SLC38A4
Atherosclerosis Signaling	2.3	0.0441	-0.447	APOB,APOD,CXCL12,IL36RN,PLA2G4A,PLA2G4C
Glutamate binding, activation of AMPA receptors and synaptic plasticity	2.27	0.0968	#NUM!	GRIA1,GRIP1,GRIP2
Xenobiotic Metabolism Signaling	2.27	0.0302	#NUM!	ABCC2,CHST1,GRIP1,HS3ST1,HS3ST2,IL4I1,MAF,SULT1B1,WSCD1,WSCD2
Assembly of collagen fibrils and other multimeric structures	2.27	0.0656	0	COL6A6,COL8A2,MMP7,TLL1
CREB Signaling in Neurons	2.25	0.0244	-1.604	ACKR3,ACKR4,ADCY2,ADCY4,ADRA1B,CCKAR,CCR1,GPRC5B,GRIA1,GRIN2A,GUCY1A1,HGF,OXTR,PLCH2,PTGER2
Molecular Mechanisms of Cancer	2.25	0.0221	-1.606	ACKR3,ACKR4,ADCY2,ADCY4,ADRA1B,ARHGEF16,CCKAR,CCR1,GLI1,GPRC5B,GUCY1A1,HGF,IL22RA1,ITGA5,MMP7,OXTR,PMAIP1,PTGER2,RHOJ
Xenobiotic Metabolism CAR Signaling Pathway	2.23	0.0343	0.447	ABCC2,CHST1,GRIP1,HS3ST1,HS3ST2,SULT1B1,WSCD1,WSCD2
Osteoarthritis Pathway	2.18	0.0336	1.134	DDIT4,DLX5,GLI1,ITGA5,PGF,PTGS2,PTHLH,RUNX2
Prostanoid Biosynthesis	2.17	0.182	#NUM!	PTGS2,TBXAS1
Role of Osteoblasts in Rheumatoid Arthritis Signaling Pathway	2.16	0.0333	0	CXCL12,DLX5,MMP7,PGF,PTGS2,RUNX2,TNFRSF11B,WNT9B
Hepatic Fibrosis / Hepatic Stellate Cell Activation	2.15	0.0365	#NUM!	COL6A6,COL8A2,FGF1,HGF,IGFBP5,PGF,TNFRSF11B
cAMP-mediated signaling	2.15	0.0332	-1.134	ADCY2,ADCY4,DUSP1,DUSP4,GUCY1A1,PDE4C,PTGER2,RGS4
Collagen biosynthesis and modifying enzymes	2.12	0.0597	-1	ADAMTS14,COL6A6,COL8A2,TLL1
Pancreatic Secretion Signaling Pathway	2.12	0.0329	-2.121	ADCY2,ADCY4,ARHGEF16,CA11,CCKAR,GUCY1A1,PLCH2,SLC4A4
IL-17A Signaling in Airway Cells	2.1	0.0588	#NUM!	CCL20,CXCL1,CXCL3,CXCL6
Glutamate Receptor Signaling	2.1	0.0588	#NUM!	GLUL,GRIA1,GRIN2A,GRIP1
Post-translational protein phosphorylation	2.09	0.0467	1.342	APOB,FSTL3,IGFBP5,PROC,TNC
Serotonin Receptor Signaling	2.05	0.0255	-2.111	ADCY2,ADCY4,ADRA1B,FBP1,GUCY1A1,IL4I1,PLA2G4A,PLA2G4C,PLCH2,PTGS2,RHOJ,TGM3
Ephrin Receptor Signaling	2.03	0.0347	0	CXCL12,EPHB1,FGF1,GRIN2A,ITGA5,PGF,SORBS1
Nephron development	2.02	0.154	#NUM!	LFNG,WNT9B
MIF-mediated Glucocorticoid Regulation	2.02	0.0789	#NUM!	PLA2G4A,PLA2G4C,PTGS2
Dopamine Receptor Signaling	2.01	0.0556	#NUM!	ADCY2,ADCY4,GUCY1A1,IL4I1
S100 Family Signaling Pathway	2.01	0.0217	-0.728	ACKR3,ACKR4,ADRA1B,CCKAR,CCL20,CCR1,GPRC5B,MMP7,NCF2,NGF,OXTR,PGF,PLA2G4A,PLA2G4C,PLCH2,PTGER2,WNT9B
Airway Pathology in Chronic Obstructive Pulmonary Disease	1.98	0.0439	#NUM!	APOD,CCL20,CXCL1,FGF1,FGF9
Glucocorticoid Receptor Signaling	1.98	0.0233	#NUM!	DUSP1,FBP1,FKBP5,IL22RA1,KRT14,KRT16,KRT19,KRT75,KRT86,NR3C2,PLA2G4A,PLA2G4C,PTGS2,TSC22D3
Clathrin-mediated Endocytosis Signaling	1.96	0.0335	#NUM!	AP1S3,APOB,APOD,FGF1,FGF9,ITGA5,PGF
Glutamine Biosynthesis I	1.94	1	#NUM!	GLUL
Amyotrophic Lateral Sclerosis Signaling	1.93	0.0427	#NUM!	GLUL,GRIA1,GRIN2A,NEFM,PGF
Interferon alpha/beta signaling	1.93	0.0526	-2	IFIT1,IRF6,ISG20,OAS1
Leptin Signaling in Obesity	1.91	0.0519	#NUM!	ADCY2,ADCY4,GUCY1A1,PLCH2
Sphingosine-1-phosphate Signaling	1.91	0.042	0	ADCY2,ADCY4,GUCY1A1,PLCH2,RHOJ
Synthesis of Prostaglandins (PG) and Thromboxanes (TX)	1.9	0.133	#NUM!	PTGS2,TBXAS1
Vasopressin regulates renal water homeostasis via Aquaporins	1.87	0.0698	#NUM!	ADCY2,ADCY4,MYO5B
IL-17A Signaling in Fibroblasts	1.86	0.05	1	CEBPD,CXCL1,CXCL12,NFKBIZ
Pulmonary Fibrosis Idiopathic Signaling Pathway	1.86	0.0276	-1.667	ACVR1C,COL6A6,COL8A2,CXCL12,FGF9,GLI1,MMP7,PMAIP1,WNT9B
Arachidonic acid metabolism	1.82	0.0667	#NUM!	LTC4S,PLA2G4A,PTGS2
MIF Regulation of Innate Immunity	1.8	0.0652	#NUM!	PLA2G4A,PLA2G4C,PTGS2
Integrin cell surface interactions	1.77	0.0471	0	COL6A6,COL8A2,ITGA5,TNC
LXR/RXR Activation	1.75	0.0385	2.236	APOB,APOD,IL36RN,PTGS2,TNFRSF11B
Neurovascular Coupling Signaling Pathway	1.73	0.0302	-0.816	GRIA1,GRIN2A,GUCY1A1,LRRC38,PLA2G4A,PLA2G4C,PTGS2
Signaling by Activin	1.7	0.105	#NUM!	ACVR1C,FSTL3
IL-27 Signaling Pathway	1.7	0.0373	-0.447	MAF,PTGS2,TLR5,TNFRSF11B,TNFRSF9
Opioid Signalling	1.69	0.0444	-2	ADCY2,ADCY4,PDE4C,PLA2G4A
Transcriptional regulation by RUNX2	1.68	0.0588	#NUM!	ITGA5,MAF,RUNX2
FAT10 Cancer Signaling Pathway	1.68	0.0588	#NUM!	ACKR3,ACVR1C,TNFRSF11B
Signaling by FGFR1	1.65	0.0577	#NUM!	ANOS1,FGF1,FGF9
SNARE Signaling Pathway	1.65	0.0362	-1.342	ADCY2,ADCY4,GUCY1A1,SYT13,SYT14
Choline Degradation I	1.64	0.5	#NUM!	CHDH
IL-17 Signaling	1.64	0.0317	0.816	CCL20,CXCL1,PGF,PTGS2,RGS16,TNFRSF11B
Post-translational modification: synthesis of GPI-anchored proteins	1.64	0.043	-1	CNTN3,CPM,LYPD5,OPCML
White Adipose Tissue Browning Pathway	1.64	0.036	-1.342	ADCY2,ADCY4,DIO2,FNDC5,GUCY1A1
Apelin Adipocyte Signaling Pathway	1.63	0.0426	#NUM!	ADCY2,ADCY4,GUCY1A1,NCF2
GABAergic Receptor Signaling Pathway (Enhanced)	1.63	0.0357	1.342	ADCY2,ADCY4,GLUL,GRIN2A,GUCY1A1
Hepatic Fibrosis Signaling Pathway	1.63	0.024	-1.265	ACVR1C,GLI1,IL36RN,ITGA5,KLF9,NCF2,PGF,RHOJ,TNFRSF11B,WNT9B
Synaptic adhesion-like molecules	1.62	0.0952	#NUM!	GRIA1,GRIN2A
FXR/RXR Activation	1.58	0.0308	0.816	ABCC2,APOB,CYP19A1,FBP1,IL36RN,PTGS2
Wound Healing Signaling Pathway	1.58	0.0281	-1.89	ACVR1C,COL6A6,COL8A2,IL36RN,KRT16,PGF,TNFRSF11B
G alpha (s) signalling events	1.57	0.0345	-1.342	ADCY2,ADCY4,PDE4C,PTGER2,PTHLH
Adrenergic Receptor Signaling Pathway (Enhanced)	1.56	0.0303	-0.447	ADCY2,ADCY4,ADRA1B,GUCY1A1,IL4I1,PLCH2
RAF-independent MAPK1/3 activation	1.54	0.087	#NUM!	DUSP1,DUSP4
Pulmonary Healing Signaling Pathway	1.53	0.0299	-0.816	ACKR3,CXCL12,MMP7,PGF,TNFRSF11B,WNT9B
GPER1 signaling	1.5	0.0388	-1	ADCY2,ADCY4,ITGA5,STK32B
Thyronamine and Iodothyronamine Metabolism	1.47	0.333	#NUM!	DIO2
Thyroid Hormone Metabolism I (via Deiodination)	1.47	0.333	#NUM!	DIO2
Visual phototransduction	1.47	0.0492	#NUM!	ABCA4,RDH5,STRA6
IL-10 Signaling	1.47	0.0323	0.447	CCR1,DDIT4,DUSP1,IL36RN,MAF
Corticotropin Releasing Hormone Signaling	1.47	0.0323	-1	ADCY2,ADCY4,GLI1,GUCY1A1,PTGS2
CDK5 Signaling	1.46	0.0377	#NUM!	ADCY2,ADCY4,GUCY1A1,NGF
IL-17A Signaling in Gastric Cells	1.44	0.0769	#NUM!	CCL20,CXCL1
Transport of inorganic cations/anions and amino acids/oligopeptides	1.44	0.037	0	SLC26A4,SLC38A4,SLC4A4,SLC7A2
Ovarian Cancer Signaling	1.43	0.0314	#NUM!	FGF9,MMP7,PGF,PTGS2,WNT9B
Collagen degradation	1.42	0.0469	#NUM!	COL6A6,COL8A2,MMP7
SPINK1 Pancreatic Cancer Pathway	1.41	0.0462	#NUM!	CPA4,CPA5,CPM
Sphingolipid metabolism	1.41	0.0364	#NUM!	B3GNT5,SPNS2,ST6GALNAC5,ST8SIA5
Preeclampsia Signaling Pathway	1.41	0.0311	-1.342	ANGPTL4,IL36RN,LRRC38,PGF,PTGS2
Lung Ionic Balance Signaling Pathway	1.39	0.0211	-2.111	ACKR3,ACKR4,ADRA1B,CCKAR,CCR1,GPRC5B,LRRC38,OXTR,PLCH2,PTGER2,SCNN1A
Role of Macrophages, Fibroblasts and Endothelial Cells in Rheumatoid Arthritis	1.37	0.0237	-0.707	CEBPD,CXCL12,IL36RN,PGF,PLCH2,TLR5,TNFRSF11B,WNT9B
TNFs bind their physiological receptors	1.36	0.069	#NUM!	TNFRSF11B,TNFRSF9
Phospholipases	1.36	0.0441	#NUM!	PLA2G4A,PLA2G4C,PLCH2
Insulin Secretion Signaling Pathway	1.36	0.0251	-0.816	ADCY2,ADCY4,CCKAR,GUCY1A1,KCNA4,PLCH2,SCNN1A
Neurotransmitter uptake and metabolism In glial cells	1.34	0.25	#NUM!	GLUL
NGF processing	1.34	0.25	#NUM!	NGF
CXCR4 Signaling	1.34	0.0298	0	ADCY2,ADCY4,CXCL12,GUCY1A1,RHOJ
Thrombin Signaling	1.34	0.0269	-0.447	ADCY2,ADCY4,ARHGEF16,GUCY1A1,PLCH2,RHOJ
FOXO-mediated transcription of oxidative stress, metabolic and neuronal genes	1.33	0.0667	#NUM!	ABCA6,FBXO32
Cerebral Malformation Signaling Pathway	1.33	0.0342	0	IL36RN,PGF,PROC,PTGS2
Hepatic Cholestasis	1.33	0.0267	-1.633	ABCC2,ADCY2,ADCY4,GUCY1A1,IL36RN,TNFRSF11B
Basal Cell Carcinoma Signaling	1.31	0.0423	#NUM!	GLI1,HHIP,WNT9B
Bladder Cancer Signaling	1.31	0.0336	#NUM!	FGF1,FGF9,MMP7,PGF
GPCR-Mediated Nutrient Sensing in Enteroendocrine Cells	1.31	0.0336	#NUM!	ADCY2,ADCY4,GUCY1A1,PLCH2
Aldosterone Signaling in Epithelial Cells	1.31	0.0292	#NUM!	DUSP1,LRRC38,NR3C2,PLCH2,SCNN1A
Nicotinate metabolism	1.3	0.0645	#NUM!	PTGS2,QPRT
Sonic Hedgehog Signaling	1.3	0.0645	#NUM!	GLI1,HHIP
Role of Osteoblasts, Osteoclasts and Chondrocytes in Rheumatoid Arthritis	1.3	0.0262	#NUM!	DLX5,IL36RN,ITGA5,RUNX2,TNFRSF11B,WNT9B
Irritable Bowel Syndrome Signaling Pathway	1.29	0.0242	0.378	CCL20,CXCL1,IL22RA1,MMP7,RHOJ,TLR5,WNT9B
G alpha (q) signalling events	1.29	0.0287	-1.342	ADRA1B,CCKAR,OXTR,RGS16,RGS4
Renin-Angiotensin Signaling	1.27	0.0328	#NUM!	ADCY2,ADCY4,GUCY1A1,PTGER2
Th1 and Th2 Activation Pathway	1.27	0.0284	#NUM!	ACVR1C,CCR1,HAVCR2,IFNG-AS1,MAF
Sialic acid metabolism	1.26	0.0606	#NUM!	ST6GALNAC5,ST8SIA5
p38 MAPK Signaling	1.25	0.0323	-2	DUSP1,IL36RN,PLA2G4A,PLA2G4C
Cellular Effects of Sildenafil (Viagra)	1.25	0.019	1.387	ACKR3,ACKR4,ACVR1C,ADCY2,ADCY4,ADRA1B,CCKAR,CCR1,GPRC5B,GUCY1A1,OXTR,PGF,PTGER2
Dopamine-DARPP32 Feedback in cAMP Signaling	1.25	0.0281	-1.342	ADCY2,ADCY4,GRIN2A,GUCY1A1,PLCH2
NAD Biosynthesis from 2-amino-3-carboxymuconate Semialdehyde	1.25	0.2	#NUM!	QPRT
Melatonin Degradation II	1.25	0.2	#NUM!	IL4I1
Macropinocytosis Signaling	1.24	0.0395	#NUM!	HGF,ITGA5,NGF
Gαs Signaling	1.22	0.0315	#NUM!	ADCY2,ADCY4,GUCY1A1,PTGER2
BBSome Signaling Pathway	1.21	0.0203	-1.897	ACKR3,ACKR4,ADRA1B,CCKAR,CCR1,CXCL12,GLI1,GPRC5B,OXTR,PTGER2
Oxytocin in Spinal Neurons Signaling Pathway	1.21	0.0571	#NUM!	GUCY1A1,OXTR
VDR/RXR Activation	1.21	0.0385	#NUM!	HR,IGFBP5,RUNX2
Orexin Signaling Pathway	1.2	0.0248	-1.633	ADCY2,ADCY4,GUCY1A1,PLA2G4A,PLA2G4C,PLCH2
Role of MAPK Signaling in Inhibiting the Pathogenesis of Influenza	1.2	0.038	#NUM!	PLA2G4A,PLA2G4C,PTGS2
TR/RXR Activation	1.18	0.0305	1	DIO2,ITGA5,KLF9,PGF
Synthesis of Lipoxins (LX)	1.17	0.167	#NUM!	LTC4S
Choline catabolism	1.17	0.167	#NUM!	CHDH
Glycine Cleavage Complex	1.17	0.167	#NUM!	GLDC
Phagosome Formation	1.17	0.0184	-1.941	ACKR3,ACKR4,ADRA1B,AP1S3,CCKAR,CCR1,GPRC5B,ITGA5,OXTR,PLA2G4A,PLA2G4C,PTGER2,TLR5
Role of JAK family kinases in IL-6-type Cytokine Signaling	1.17	0.037	#NUM!	CEBPD,PGF,SERPINA9
Interferon Signaling	1.17	0.0541	#NUM!	IFIT1,OAS1
P2Y Purinergic Receptor Signaling Pathway	1.15	0.0299	#NUM!	ADCY2,ADCY4,GUCY1A1,PLCH2
Production of Nitric Oxide and Reactive Oxygen Species in Macrophages	1.14	0.026	-0.447	APOB,APOD,NCF2,RHOJ,TNFRSF11B
Role of MAPK Signaling in the Pathogenesis of Influenza	1.13	0.0357	#NUM!	PLA2G4A,PLA2G4C,PTGS2
Formation of Fibrin Clot (Clotting Cascade)	1.13	0.0513	#NUM!	CD177,PROC
Noradrenaline and Adrenaline Degradation	1.13	0.0513	#NUM!	ADH1B,IL4I1
Regulation of the Epithelial Mesenchymal Transition by Growth Factors Pathway	1.13	0.0258	#NUM!	FGF1,FGF9,HGF,MEST,TNFRSF11B
Role of Osteoclasts in Rheumatoid Arthritis Signaling Pathway	1.12	0.0221	0	BLNK,COL6A6,COL8A2,ITGA5,MMP7,RHOJ,TNFRSF11B
Platelet homeostasis	1.11	0.0349	#NUM!	APOB,GUCY1A1,PLA2G4A
VEGF Family Ligand-Receptor Interactions	1.11	0.0349	#NUM!	PGF,PLA2G4A,PLA2G4C
FGF Signaling	1.11	0.0349	#NUM!	FGF1,FGF9,HGF
Signaling by FGFR3	1.11	0.05	#NUM!	FGF1,FGF9
Dopamine Degradation	1.11	0.05	#NUM!	IL4I1,SULT1B1
Sperm Motility	1.11	0.0233	-1.342	EPHB1,GUCY1A1,PDE4C,PLA2G4A,PLA2G4C,PLCH2
Synaptic Long Term Depression	1.1	0.0253	-0.447	GRIA1,GUCY1A1,PLA2G4A,PLA2G4C,PLCH2
PPARα/RXRα Activation	1.1	0.0253	#NUM!	ACVR1C,ADCY2,ADCY4,GUCY1A1,PLCH2
DAG and IP3 signaling	1.09	0.0488	#NUM!	ADCY2,ADCY4
Signaling by FGFR4	1.09	0.0488	#NUM!	FGF1,FGF9
Cardiac Hypertrophy Signaling	1.08	0.023	-1.342	ADCY2,ADCY4,ADRA1B,GUCY1A1,PLCH2,RHOJ
Adrenomedullin signaling pathway	1.07	0.0248	-1.342	ADCY2,ADCY4,GUCY1A1,IL36RN,PLCH2
Smooth Muscle Contraction	1.06	0.0465	#NUM!	GUCY1A1,SORBS1
Superpathway of Melatonin Degradation	1.05	0.033	#NUM!	CYP19A1,IL4I1,SULT1B1
Protein Kinase A Signaling	1.05	0.0202	-2.646	ADCY2,ADCY4,DUSP1,DUSP4,GUCY1A1,PDE4C,PLCH2,PTGS2
Cell junction organization	1.04	0.0326	#NUM!	CDH18,CLDN4,KRT14
Role of Hypercytokinemia/hyperchemokinemia in the Pathogenesis of Influenza	1.04	0.0326	#NUM!	IL36RN,ISG20,OAS1
Gαi Signaling	1.04	0.0272	#NUM!	ADCY2,ADCY4,GUCY1A1,RGS4
Endocannabinoid Cancer Inhibition Pathway	1.04	0.0272	#NUM!	ADCY2,ADCY4,GUCY1A1,PGF
Semaphorin Neuronal Repulsive Signaling Pathway	1.04	0.0272	-1	GUCY1A1,ITGA5,PDE4C,SEMA3A
PI3K Cascade	1.04	0.0455	#NUM!	FGF1,FGF9
Netrin-1 signaling	1.04	0.0455	#NUM!	ABLIM3,RGMB
TBC/RABGAPs	1.04	0.0455	#NUM!	RAB33A,TBC1D3 (includes others)
Collagen chain trimerization	1.04	0.0455	#NUM!	COL6A6,COL8A2
IL-8 Signaling	1.03	0.024	-0.447	CXCL1,NCF2,PGF,PTGS2,RHOJ
Role of Tissue Factor in Cancer	1.03	0.024	-0.447	ACVR1C,CXCL1,HGF,PTGS2,TNFRSF11B
Breast Cancer Regulation by Stathmin1	1.03	0.0182	-0.905	ACKR3,ACKR4,ADRA1B,ARHGEF16,CCKAR,CCR1,GPRC5B,HGF,OXTR,PGF,PTGER2
HIF1α Signaling	1.01	0.0238	1.342	ADRA1B,HGF,MMP7,NCF2,PGF
Serotonin Degradation	1.01	0.0316	#NUM!	ADH1B,IL4I1,SULT1B1
Signaling by Retinoic Acid	1.01	0.0435	#NUM!	CYP26B1,RDH5
Role of IL-17F in Allergic Inflammatory Airway Diseases	1.01	0.0435	#NUM!	CXCL1,CXCL6
OAS antiviral response	1	0.111	#NUM!	OAS1
Atorvastatin ADME	1	0.111	#NUM!	ABCC2
Pathogenesis of Multiple Sclerosis	1	0.111	#NUM!	CCR1
GDP-glucose Biosynthesis	1	0.111	#NUM!	PGM5
Heme signaling	0.99	0.0426	#NUM!	APOB,BMAL1
Cell surface interactions at the vascular wall	0.988	0.0234	0.447	APOB,CD177,ITGA5,PROC,PSG1
IL-1 Signaling	0.981	0.0306	#NUM!	ADCY2,ADCY4,GUCY1A1
Estrogen Receptor Signaling	0.978	0.0195	-0.378	ADCY2,ADCY4,FBXO32,GUCY1A1,MMP7,PGF,PLCH2,RUNX2
Melanocyte Development and Pigmentation Signaling	0.971	0.0303	#NUM!	ADCY2,ADCY4,GUCY1A1
Relaxin Signaling	0.97	0.0256	#NUM!	ADCY2,ADCY4,GUCY1A1,PDE4C
Opioid Signaling Pathway	0.966	0.0214	-0.447	ADCY2,ADCY4,GRIN2A,GUCY1A1,RGS16,RGS4
Glucose and Glucose-1-phosphate Degradation	0.96	0.1	#NUM!	PGM5
Glycogen Degradation II	0.96	0.1	#NUM!	PGM5
Neuropathic Pain Signaling in Dorsal Horn Neurons	0.952	0.0297	#NUM!	GRIA1,GRIN2A,PLCH2
RHOGDI Signaling	0.95	0.0227	1	ARHGEF16,CDH18,GRIP1,ITGA5,RHOJ
ERK/MAPK Signaling	0.95	0.0227	-1.342	DUSP1,DUSP4,ITGA5,PLA2G4A,PLA2G4C
MYC Mediated Apoptosis Signaling	0.945	0.04	#NUM!	PMAIP1,TNFRSF11B
Retinoate Biosynthesis I	0.945	0.04	#NUM!	ADH1B,RDH5
Nuclear Cytoskeleton Signaling Pathway	0.944	0.0226	-0.447	CDH18,ITGA5,KIF26B,KIF5C,RUNX2
HEY1 Signaling Pathway	0.934	0.0248	0	ACVR1C,MMP7,PGF,RUNX2
eNOS Signaling	0.934	0.0248	0	ADCY2,ADCY4,GUCY1A1,PGF
ABC-family proteins mediated transport	0.933	0.0291	#NUM!	ABCA4,ABCA6,ABCC2
Phenylalanine and tyrosine metabolism	0.921	0.0909	#NUM!	IL4I1
NAD biosynthesis II (from tryptophan)	0.921	0.0909	#NUM!	QPRT
Necroptosis Signaling Pathway	0.919	0.0245	-1	GLUL,PLA2G4A,PLA2G4C,TNFRSF11B
Mitochondrial Division Signaling Pathway	0.899	0.0241	1	ADRA1B,HGF,PGF,TNFRSF11B
Extracellular matrix organization	0.897	0.028	#NUM!	COL6A6,ITGA5,TNC
PPAR Signaling	0.888	0.0278	#NUM!	IL36RN,PTGS2,TNFRSF11B
Neurotransmitter receptors and postsynaptic signal transmission	0.886	0.0833	#NUM!	GLRA1
Glycogen Degradation III	0.886	0.0833	#NUM!	PGM5
Gαq Signaling	0.878	0.0237	1	ADRA1B,RGS16,RGS4,RHOJ
Intrinsic Pathway for Apoptosis	0.877	0.0364	#NUM!	BMF,PMAIP1
Cardiac β-adrenergic Signaling	0.872	0.0235	#NUM!	ADCY2,ADCY4,GUCY1A1,PDE4C
Interleukin-4 and Interleukin-13 signaling	0.863	0.027	#NUM!	CEBPD,HGF,PTGS2
α-Adrenergic Signaling	0.863	0.027	#NUM!	ADCY2,ADCY4,GUCY1A1
Sertoli Cell-Germ Cell Junction Signaling Pathway (Enhanced)	0.858	0.0212	-0.447	CLDN4,GUCY1A1,IGSF5,SORBS1,TNFRSF11B
HSP90 chaperone cycle for steroid hormone receptors in the presence of ligand	0.852	0.0351	#NUM!	FKBP5,NR3C2
Neurexins and neuroligins	0.852	0.0351	#NUM!	GRIN2A,LRRTM2
Circadian Clock	0.84	0.0345	#NUM!	BMAL1,PER1
Cancer Drug Resistance by Drug Efflux	0.84	0.0345	#NUM!	ABCC2,PTGS2
Hedgehog 'off' state	0.838	0.0263	#NUM!	ADCY2,ADCY4,GLI1
Role of MAPK Signaling in Promoting the Pathogenesis of Influenza	0.838	0.0263	#NUM!	PLA2G4A,PLA2G4C,PTGS2
Semaphorin Signaling in Neurons	0.829	0.0339	#NUM!	RHOJ,SEMA3A
LGI-ADAM interactions	0.824	0.0714	#NUM!	LGI2
Glutamate and glutamine metabolism	0.824	0.0714	#NUM!	GLUL
Sleep NREM Signaling Pathway	0.822	0.0259	#NUM!	ADCY2,ADCY4,GUCY1A1
Iron uptake and transport	0.817	0.0333	#NUM!	SLC40A1,STEAP4
GABA receptor activation	0.817	0.0333	#NUM!	ADCY2,ADCY4
GADD45 Signaling	0.817	0.0333	#NUM!	ACVR1C,GADD45B
PCP (Planar Cell Polarity) Pathway	0.817	0.0333	#NUM!	CTHRC1,WNT9B
Cholecystokinin/Gastrin-mediated Signaling	0.814	0.0256	#NUM!	IL36RN,PTGS2,RHOJ
Antioxidant Action of Vitamin C	0.814	0.0256	#NUM!	PLA2G4A,PLA2G4C,PLCH2
Protein Sorting Signaling Pathway	0.802	0.0221	-1	ADCY2,ADCY4,AP1S3,GUCY1A1
Sertoli Cell-Sertoli Cell Junction Signaling	0.8	0.0202	-0.447	CDH18,CLDN4,IGSF5,SORBS1,TNFRSF11B
Regulation of lipid metabolism by PPARalpha	0.799	0.0252	#NUM!	ANGPTL4,BMAL1,G0S2
Regulation of cholesterol biosynthesis by SREBP (SREBF)	0.796	0.0667	#NUM!	INSIG1
YAP1- and WWTR1 (TAZ)-stimulated gene expression	0.796	0.0667	#NUM!	RUNX2
Mitotic Telophase/Cytokinesis	0.796	0.0667	#NUM!	PTGER2
Phenylalanine Degradation IV (Mammalian, via Side Chain)	0.796	0.0667	#NUM!	IL4I1
Kinesins	0.795	0.0323	#NUM!	KIF26B,KIF5C
Thyroid Hormone Metabolism II (via Conjugation and/or Degradation)	0.795	0.0323	#NUM!	DIO2,SULT1B1
Transcriptional Regulation by MECP2	0.784	0.0317	#NUM!	FKBP5,GRIN2A
Extrinsic Prothrombin Activation Pathway	0.771	0.0625	#NUM!	PROC
Leukotriene Biosynthesis	0.771	0.0625	#NUM!	LTC4S
Synaptic Long Term Potentiation	0.762	0.0242	#NUM!	GRIA1,GRIN2A,PLCH2
L1CAM interactions	0.762	0.0242	#NUM!	CD24,ITGA5,NRCAM
Specification of the neural plate border	0.747	0.0588	#NUM!	DLX5
Chondroitin Sulfate Degradation (Metazoa)	0.747	0.0588	#NUM!	CEMIP
Glutaryl-CoA Degradation	0.747	0.0588	#NUM!	TBXAS1
Macrophage Alternative Activation Signaling Pathway	0.739	0.0208	1	DUSP1,IL36RN,MAF,TSC22D3
Endocannabinoid Developing Neuron Pathway	0.734	0.0234	#NUM!	ADCY2,ADCY4,GUCY1A1
Leukocyte Extravasation Signaling	0.728	0.0206	#NUM!	CLDN4,CXCL12,MMP7,NCF2
Regulation of the Epithelial-Mesenchymal Transition Pathway	0.728	0.0206	#NUM!	FGF1,FGF9,HGF,WNT9B
RAF/MAP kinase cascade	0.728	0.0191	0.447	DUSP1,DUSP4,FGF1,FGF9,HGF
IL-6 Signaling	0.728	0.0233	#NUM!	CYP19A1,IL36RN,TNFRSF11B
Metabolism of amine-derived hormones	0.724	0.0556	#NUM!	DIO2
Differential Regulation of Cytokine Production in Macrophages and T Helper Cells by IL-17A and IL-17F	0.724	0.0556	#NUM!	CXCL1
Dermatan Sulfate Degradation (Metazoa)	0.724	0.0556	#NUM!	CEMIP
HGF Signaling	0.714	0.0229	#NUM!	HGF,ITGA5,PTGS2
Neutrophil Extracellular Trap Signaling Pathway	0.708	0.0171	-1.134	CCR1,COL6A6,COL8A2,NCF2,PLA2G4A,PLA2G4C,PLCH2
Acetylcholine Receptor Signaling Pathway	0.707	0.0202	-1	ADCY2,ADCY4,GUCY1A1,PLCH2
Signaling by Rho Family GTPases	0.706	0.0187	-1.342	ARHGEF16,CDH18,ITGA5,NCF2,RHOJ
Glyoxylate metabolism and glycine degradation	0.703	0.0526	#NUM!	GLDC
GABA Receptor Signaling	0.701	0.0226	#NUM!	ADCY2,ADCY4,GUCY1A1
PI3K/AKT Signaling	0.697	0.02	#NUM!	GDF15,IL22RA1,ITGA5,PTGS2
Regulation of RUNX2 expression and activity	0.695	0.0278	#NUM!	DLX5,RUNX2
Oxytocin in Brain Signaling Pathway	0.692	0.0199	-2	OXTR,PLA2G4A,PLA2G4C,PTGS2
Signaling by FGFR2	0.686	0.0274	#NUM!	FGF1,FGF9
Ephrin B Signaling	0.686	0.0274	#NUM!	CXCL12,EPHB1
ISG15 antiviral mechanism	0.677	0.027	#NUM!	IFIT1,NUP210
D-myo-inositol-5-phosphate Metabolism	0.677	0.0196	#NUM!	DUSP1,DUSP4,PLCH2,PLPPR4
Reelin Signaling in Neurons	0.67	0.0217	#NUM!	ARHGEF16,GRIN2A,ITGA5
Hereditary Breast Cancer Signaling	0.67	0.0217	#NUM!	GADD45B,HGF,PGF
Adipogenesis pathway	0.67	0.0217	#NUM!	BMAL1,CEBPD,FGF1
trans-Golgi Network Vesicle Budding	0.668	0.0267	#NUM!	AP1S3,CLVS2
Formation of the ureteric bud	0.665	0.0476	#NUM!	SIX1
Plasma lipoprotein assembly, remodeling, and clearance	0.66	0.0263	#NUM!	ANGPTL4,APOB
Ephrin A Signaling	0.658	0.0214	#NUM!	ARHGEF16,CLDN4,HGF
Th2 Pathway	0.652	0.0213	#NUM!	ACVR1C,CCR1,MAF
Toll-like Receptor Signaling	0.652	0.026	#NUM!	IL36RN,TLR5
Regulation of TLR by endogenous ligand	0.647	0.0455	#NUM!	APOB
Fatty Acid α-oxidation	0.647	0.0455	#NUM!	PTGS2
Maturity Onset Diabetes of Young (MODY) Signaling	0.643	0.0256	#NUM!	APOB,APOD
Gustation Pathway	0.643	0.019	#NUM!	ADCY2,ADCY4,GUCY1A1,SCNN1A
TREM1 Signaling	0.635	0.0253	#NUM!	ITGA5,TLR5
Hedgehog 'on' state	0.635	0.0208	#NUM!	GLI1,HHIP,STK32B
Oxytocin Signaling Pathway	0.631	0.0175	-1.342	GUCY1A1,OXTR,PLA2G4A,PLA2G4C,PTGS2
CLEAR Signaling Pathway	0.631	0.0175	0.447	DDIT4,HGF,MIOS,TLR5,TNFRSF11B
Signaling by NODAL	0.63	0.0435	#NUM!	ACVR1C
Differential Regulation of Cytokine Production in Intestinal Epithelial Cells by IL-17A and IL-17F	0.63	0.0435	#NUM!	CXCL1
PIP3 activates AKT signaling	0.629	0.0207	#NUM!	FGF1,FGF9,HGF
Iron homeostasis signaling pathway	0.629	0.0207	#NUM!	ERFE,GDF15,SLC40A1
Apelin Endothelial Signaling Pathway	0.629	0.0207	#NUM!	ADCY2,ADCY4,GUCY1A1
G alpha (12/13) signalling events	0.627	0.025	#NUM!	ADRA1B,ARHGEF16
Degradation of the extracellular matrix	0.62	0.0247	#NUM!	MMP7,TLL1
Signaling by NTRK1 (TRKA)	0.62	0.0247	#NUM!	DUSP4,NGF
Interleukin-7 signaling	0.614	0.0417	#NUM!	HGF
RHO GTPases Activate NADPH Oxidases	0.614	0.0417	#NUM!	NCF2
IL-22 Signaling	0.614	0.0417	#NUM!	IL22RA1
Tryptophan Degradation III (Eukaryotic)	0.614	0.0417	#NUM!	TBXAS1
Putrescine Degradation III	0.614	0.0417	#NUM!	IL4I1
BEX2 Signaling Pathway	0.612	0.0244	#NUM!	NGF,PGF
Multiple Sclerosis Signaling Pathway	0.607	0.0183	-1	CXCL1,DUSP1,GRIN2A,TLR5
Insulin processing	0.599	0.04	#NUM!	KIF5C
MyD88 cascade initiated on plasma membrane	0.599	0.04	#NUM!	TLR5
Transcriptional regulation of white adipocyte differentiation	0.597	0.0238	#NUM!	ANGPTL4,CEBPD
Transport of bile salts and organic acids, metal ions and amine compounds	0.597	0.0238	#NUM!	SLC14A1,SLC40A1
Dilated Cardiomyopathy Signaling Pathway	0.596	0.0199	#NUM!	ADCY2,ADCY4,GUCY1A1
Factors Promoting Cardiogenesis in Vertebrates	0.596	0.0199	#NUM!	ACVR1C,PLCH2,WNT9B
Activation of NMDA receptors and postsynaptic events	0.59	0.0235	#NUM!	GRIA1,GRIN2A
Melatonin Degradation I	0.59	0.0235	#NUM!	CYP19A1,SULT1B1
NAFLD Signaling Pathway	0.585	0.0179	-2	APOB,PTGS2,TLR5,TNFRSF11B
Metabolism of porphyrins	0.584	0.0385	#NUM!	ABCC2
WNT ligand biogenesis and trafficking	0.584	0.0385	#NUM!	WNT9B
Interleukin-20 family signaling	0.584	0.0385	#NUM!	IL22RA1
Bupropion Degradation	0.584	0.0385	#NUM!	CYP19A1
The Visual Cycle	0.584	0.0385	#NUM!	RDH5
D-myo-inositol (1,4,5)-Trisphosphate Biosynthesis	0.584	0.0385	#NUM!	PLCH2
Pregnenolone Biosynthesis	0.584	0.0385	#NUM!	CYP26B1
Glucose metabolism	0.583	0.0233	#NUM!	FBP1,NUP210
Regulation of the Epithelial Mesenchymal Transition in Development Pathway	0.583	0.0233	#NUM!	GLI1,WNT9B
Syndecan interactions	0.57	0.037	#NUM!	TNC
Histidine Degradation VI	0.57	0.037	#NUM!	CYP26B1
ABRA Signaling Pathway	0.569	0.0227	#NUM!	ABLIM3,PGF
Role of NFAT in Cardiac Hypertrophy	0.565	0.0175	#NUM!	ADCY2,ADCY4,GUCY1A1,PLCH2
p75 NTR receptor-mediated signalling	0.56	0.019	#NUM!	ARHGEF16,NGF,STK32B
Epithelial Adherens Junction Signaling	0.56	0.019	#NUM!	ACVR1C,FGF1,HGF
Actin Nucleation by ARP-WASP Complex	0.548	0.022	#NUM!	ITGA5,RHOJ
SUMOylation of intracellular receptors	0.544	0.0345	#NUM!	NR3C2
Paracetamol ADME	0.544	0.0345	#NUM!	ABCC2
Glycolysis I	0.544	0.0345	#NUM!	FBP1
Autism Signaling Pathway	0.543	0.0162	-1.342	GLI1,GRIN2A,HGF,IL36RN,WNT9B
Unfolded protein response	0.542	0.0217	#NUM!	CEBPD,INSIG1
Regulation of CDH11 Expression and Function	0.531	0.0333	#NUM!	ANGPTL4
Tryptophan Degradation X (Mammalian, via Tryptamine)	0.531	0.0333	#NUM!	IL4I1
Gluconeogenesis I	0.531	0.0333	#NUM!	FBP1
Class B/2 (Secretin family receptors)	0.523	0.0211	#NUM!	PTHLH,WNT9B
Parkinson's Signaling Pathway	0.52	0.0158	0	GRIA1,GRIN2A,IL4I1,SLC40A1,TLR5
Transcriptional regulation of brown and beige adipocyte differentiation	0.519	0.0323	#NUM!	DIO2
Ubiquinol-10 Biosynthesis (Eukaryotic)	0.519	0.0323	#NUM!	CYP26B1
Superpathway of Inositol Phosphate Compounds	0.518	0.0166	#NUM!	DUSP1,DUSP4,PLCH2,PLPPR4
TGF-β Signaling	0.511	0.0206	#NUM!	ACVR1C,RUNX2
Toll-like Receptor Cascades	0.508	0.0312	#NUM!	TLR5
p53 Signaling	0.505	0.0204	#NUM!	GADD45B,PMAIP1
Interferon gamma signaling	0.505	0.0204	#NUM!	IRF6,OAS1
DNA Methylation and Transcriptional Repression Signaling	0.505	0.0204	#NUM!	GADD45B,GLI1
Tuberculosis Active Signaling Pathway	0.503	0.0163	2	NCF2,NFKBIZ,PTGS2,TNFRSF11B
Glioblastoma Multiforme Signaling	0.5	0.0175	#NUM!	PLCH2,RHOJ,WNT9B
Activation of Matrix Metalloproteinases	0.497	0.0303	#NUM!	MMP7
Signal amplification	0.497	0.0303	#NUM!	PLA2G4A
MAPK targets/ Nuclear events mediated by MAP kinases	0.497	0.0303	#NUM!	DUSP4
Airway Inflammation in Asthma	0.497	0.0303	#NUM!	CCL20
Inhibition of Angiogenesis by TSP1	0.497	0.0303	#NUM!	GUCY1A1
WNT/β-catenin Signaling	0.492	0.0173	#NUM!	ACVR1C,MMP7,WNT9B
Sumoylation Pathway	0.488	0.0198	#NUM!	ISG20,RHOJ
Cargo concentration in the ER	0.486	0.0294	#NUM!	GRIA1
4-1BB Signaling in T Lymphocytes	0.486	0.0294	#NUM!	TNFRSF9
Pyroptosis Signaling Pathway	0.482	0.0196	#NUM!	TLR5,TNFRSF11B
SUMOylation of SUMOylation proteins	0.476	0.0286	#NUM!	NUP210
Transcriptional Regulation by NPAS4	0.476	0.0286	#NUM!	BMAL1
Coagulation System	0.476	0.0286	#NUM!	PROC
Ethanol Degradation II	0.466	0.0278	#NUM!	ADH1B
Cargo recognition for clathrin-mediated endocytosis	0.466	0.019	#NUM!	APOB,COPS8
Tight Junction Signaling	0.459	0.0166	#NUM!	CLDN4,IGSF5,TNFRSF11B
Detoxification of Reactive Oxygen Species	0.457	0.027	#NUM!	NCF2
Hematoma Resolution Signaling Pathway	0.456	0.0154	1	BMAL1,DUSP1,GRIN2A,MMP7
WNK Renal Signaling Pathway	0.455	0.0187	#NUM!	NR3C2,SCNN1A
Signaling by VEGF	0.455	0.0187	#NUM!	NCF2,PGF
Ion channel transport	0.451	0.0164	#NUM!	SCNN1A,TRPM3,TSC22D3
Integration of energy metabolism	0.45	0.0185	#NUM!	ADCY2,ADCY4
Metabolism of steroid hormones	0.447	0.0263	#NUM!	CYP19A1
Inhibition of Matrix Metalloproteases	0.447	0.0263	#NUM!	MMP7
Notch Signaling	0.447	0.0263	#NUM!	LFNG
ISGylation Signaling Pathway	0.445	0.0183	#NUM!	IRF6,TLR5
SUMOylation of ubiquitinylation proteins	0.439	0.0256	#NUM!	NUP210
Regulation of Actin-based Motility by Rho	0.435	0.018	#NUM!	ITGA5,RHOJ
Macrophage Classical Activation Signaling Pathway	0.432	0.016	#NUM!	CCL20,MAF,NCF2
D-myo-inositol (1,4,5,6)-Tetrakisphosphate Biosynthesis	0.429	0.0159	#NUM!	DUSP1,DUSP4,PLPPR4
D-myo-inositol (3,4,5,6)-tetrakisphosphate Biosynthesis	0.429	0.0159	#NUM!	DUSP1,DUSP4,PLPPR4
Acetone Degradation I (to Methylglyoxal)	0.421	0.0244	#NUM!	CYP19A1
GNRH Signaling	0.414	0.0155	#NUM!	ADCY2,ADCY4,GUCY1A1
Transport of vitamins, nucleosides, and related molecules	0.405	0.0233	#NUM!	APOD
Intrinsic Prothrombin Activation Pathway	0.405	0.0233	#NUM!	PROC
ESR-mediated signaling	0.402	0.0169	#NUM!	CXCL12,FKBP5
CDX Gastrointestinal Cancer Signaling Pathway	0.401	0.0152	#NUM!	NCF2,PTGS2,WNT9B
ILK Signaling	0.401	0.0152	#NUM!	PGF,PTGS2,RHOJ
Elastic fibre formation	0.398	0.0227	#NUM!	ITGA5
TP53 Regulates Transcription of Cell Death Genes	0.398	0.0227	#NUM!	PMAIP1
Assembly and cell surface presentation of NMDA receptors	0.398	0.0227	#NUM!	GRIN2A
Aspirin ADME	0.398	0.0227	#NUM!	ABCC2
Retinoid metabolism and transport	0.398	0.0227	#NUM!	APOB
Fc Epsilon RI Signaling	0.394	0.0167	#NUM!	PLA2G4A,PLA2G4C
Virus Entry via Endocytic Pathways	0.394	0.0167	#NUM!	AP1S3,ITGA5
Nitric Oxide Signaling in the Cardiovascular System	0.394	0.0167	#NUM!	GUCY1A1,PGF
MSP-RON Signaling in Macrophages Pathway	0.394	0.0167	#NUM!	NFKBIZ,PTGS2
3-phosphoinositide Degradation	0.391	0.015	#NUM!	DUSP1,DUSP4,PLPPR4
tRNA Splicing	0.39	0.0222	#NUM!	PDE4C
ID1 Signaling Pathway	0.384	0.0149	#NUM!	ACVR1C,PGF,TNFRSF11B
SUMOylation of DNA replication proteins	0.383	0.0217	#NUM!	NUP210
IL-13 Signaling Pathway	0.381	0.0163	#NUM!	CXCL6,DUSP1
Intra-Golgi and retrograde Golgi-to-ER traffic	0.378	0.0147	#NUM!	KIF26B,KIF5C,PLA2G4A
Interleukin-2 family signaling	0.376	0.0213	#NUM!	HAVCR2
SUMOylation of RNA binding proteins	0.376	0.0213	#NUM!	NUP210
Sensory perception of taste	0.376	0.0213	#NUM!	SCNN1A
Estrogen Biosynthesis	0.376	0.0213	#NUM!	CYP19A1
Pancreatic Adenocarcinoma Signaling	0.373	0.016	#NUM!	PGF,PTGS2
Th1 Pathway	0.373	0.016	#NUM!	HAVCR2,IFNG-AS1
Inositol phosphate metabolism	0.369	0.0208	#NUM!	PLCH2
PFKFB4 Signaling Pathway	0.362	0.0204	#NUM!	FBP1
Glycerophospholipid biosynthesis	0.361	0.0156	#NUM!	PLA2G4A,PLA2G4C
MHC class II antigen presentation	0.361	0.0156	#NUM!	AP1S3,KIF5C
ROBO SLIT Signaling Pathway	0.361	0.0156	#NUM!	MMP7,PGF
GP6 Signaling Pathway	0.361	0.0156	#NUM!	COL6A6,COL8A2
nNOS Signaling in Neurons	0.356	0.02	#NUM!	GRIN2A
NR1H2 and NR1H3-mediated signaling	0.35	0.0196	#NUM!	APOD
mTOR Signaling	0.347	0.014	#NUM!	DDIT4,PGF,RHOJ
Response to elevated platelet cytosolic Ca2+	0.345	0.0152	#NUM!	FERMT3,HGF
3-phosphoinositide Biosynthesis	0.344	0.014	#NUM!	DUSP1,DUSP4,PLPPR4
CCR3 Signaling in Eosinophils	0.331	0.0147	#NUM!	PLA2G4A,PLA2G4C
RAC Signaling	0.327	0.0146	#NUM!	ITGA5,NCF2
Amino acids regulate mTORC1	0.326	0.0182	#NUM!	MIOS
Somitogenesis	0.326	0.0182	#NUM!	LFNG
Lymphotoxin β Receptor Signaling	0.326	0.0182	#NUM!	CXCL1
Role of Cytokines in Mediating Communication between Immune Cells	0.326	0.0182	#NUM!	IL36RN
STAT3 Pathway	0.321	0.0144	#NUM!	HGF,IL22RA1
CSDE1 Signaling Pathway	0.32	0.0179	#NUM!	TNC
Metabolism of non-coding RNA	0.32	0.0179	#NUM!	NUP210
Interleukin-3, Interleukin-5 and GM-CSF signaling	0.32	0.0179	#NUM!	BLNK
Phototransduction Pathway	0.32	0.0179	#NUM!	GUCY1A1
Glycation Signaling Pathway	0.317	0.0133	#NUM!	MAF,NCF2,PGF
Folate Signaling Pathway	0.315	0.0175	#NUM!	FOLR3
Signaling by PDGF	0.31	0.0172	#NUM!	COL6A6
Triacylglycerol Biosynthesis	0.31	0.0172	#NUM!	PLPPR4
DHCR24 Signaling Pathway	0.307	0.014	#NUM!	APOB,APOD
Signaling by ERBB4	0.304	0.0169	#NUM!	CXCL12
Gamma carboxylation, hypusinylation, hydroxylation, and arylsulfatase activation	0.294	0.0164	#NUM!	PROC
Primary Immunodeficiency Signaling	0.289	0.0161	#NUM!	BLNK
NCAM signaling for neurite out-growth	0.285	0.0159	#NUM!	COL6A6
Stearate Biosynthesis I (Animals)	0.285	0.0159	#NUM!	TBXAS1
NAD Signaling Pathway	0.282	0.0132	#NUM!	BMAL1,HGF
Semaphorin interactions	0.28	0.0156	#NUM!	SEMA3A
RAB geranylgeranylation	0.276	0.0154	#NUM!	RAB33A
Role of JAK2 in Hormone-like Cytokine Signaling	0.276	0.0154	#NUM!	PGF
Actin Cytoskeleton Signaling	0.275	0.0124	#NUM!	FGF1,FGF9,ITGA5
IL-12 Signaling and Production in Macrophages	0.275	0.0124	#NUM!	APOB,APOD,MAF
Role of Pattern Recognition Receptors in Recognition of Bacteria and Viruses	0.274	0.013	#NUM!	OAS1,TLR5
Induction of Apoptosis by HIV1	0.271	0.0152	#NUM!	TNFRSF11B
WNT/Ca+ pathway	0.271	0.0152	#NUM!	PLCH2
Abacavir ADME	0.267	0.0149	#NUM!	STK32B
Ribavirin ADME	0.267	0.0149	#NUM!	STK32B
PXR/RXR Activation	0.267	0.0149	#NUM!	ABCC2
CD40 Signaling	0.267	0.0149	#NUM!	PTGS2
Neddylation	0.266	0.0122	#NUM!	COPS8,FBXO32,ZBTB16
Microautophagy Signaling Pathway	0.26	0.0126	#NUM!	COL6A6,COL8A2
Cyclophilin Signaling Pathway	0.26	0.012	#NUM!	CXCL1,CXCL12,WNT9B
Role of JAK1 and JAK3 in γc Cytokine Signaling	0.258	0.0145	#NUM!	BLNK
HMGB1 Signaling	0.257	0.0125	#NUM!	RHOJ,TNFRSF11B
TP53 Regulates Transcription of DNA Repair Genes	0.254	0.0143	#NUM!	AP1S3
SUMOylation of chromatin organization proteins	0.25	0.0141	#NUM!	NUP210
Glioma Invasiveness Signaling	0.25	0.0141	#NUM!	RHOJ
Remodeling of Epithelial Adherens Junctions	0.25	0.0141	#NUM!	HGF
Xenobiotic Metabolism General Signaling Pathway	0.249	0.0123	#NUM!	ABCA4,MAF
Transcriptional Regulatory Network in Embryonic Stem Cells	0.247	0.0122	#NUM!	ACVR1C,WNT9B
HOTAIR Regulatory Pathway	0.244	0.0121	#NUM!	MMP7,WNT9B
COPII-mediated vesicle transport	0.243	0.0137	#NUM!	GRIA1
Melatonin Signaling	0.239	0.0135	#NUM!	PLCH2
ERK5 Signaling	0.239	0.0135	#NUM!	NGF
Extra-nuclear estrogen signaling	0.235	0.0133	#NUM!	MMP7
Nicotine Degradation III	0.235	0.0133	#NUM!	CYP19A1
Signaling by the B Cell Receptor (BCR)	0.232	0.0118	#NUM!	BLNK,CD22
Germ Cell-Sertoli Cell Junction Signaling	0.23	0.0117	#NUM!	RHOJ,SORBS1
Pre-NOTCH Expression and Processing	0.228	0.013	#NUM!	LFNG
SUMOylation of DNA damage response and repair proteins	0.228	0.013	#NUM!	NUP210
Antiproliferative Role of Somatostatin Receptor 2	0.228	0.013	#NUM!	GUCY1A1
Renal Cell Carcinoma Signaling	0.225	0.0128	#NUM!	HGF
Thyroid Cancer Signaling	0.225	0.0128	#NUM!	NGF
Role of WNT/GSK-3β Signaling in the Pathogenesis of Influenza	0.225	0.0128	#NUM!	WNT9B
Neurotrophin/TRK Signaling	0.225	0.0128	#NUM!	NGF
Signaling by MET	0.221	0.0127	#NUM!	HGF
Caveolar-mediated Endocytosis Signaling	0.221	0.0127	#NUM!	ITGA5
IL-7 Signaling Pathway	0.221	0.0127	#NUM!	HGF
Chemokine Signaling	0.215	0.0123	#NUM!	CXCL12
Estrogen-Dependent Breast Cancer Signaling	0.208	0.012	#NUM!	CYP19A1
PI Metabolism	0.205	0.0119	#NUM!	TNFAIP8L3
PEDF Signaling	0.205	0.0119	#NUM!	NGF
TP53 Regulates Metabolic Genes	0.202	0.0118	#NUM!	DDIT4
Nicotine Degradation II	0.202	0.0118	#NUM!	CYP19A1
Immunogenic Cell Death Signaling Pathway	0	0.0105	#NUM!	TNFRSF11B
MicroRNA Biogenesis Signaling Pathway	0	0.00535	#NUM!	HGF
Ribonucleotide Reductase Signaling Pathway	0	0.00575	#NUM!	HGF
Neuregulin Signaling	0	0.00847	#NUM!	ITGA5
Huntington's Disease Signaling	0	0.00348	#NUM!	NGF
Chaperone Mediated Autophagy Signaling Pathway	0	0.00314	#NUM!	BMAL1,MMP7
IL-33 Signaling Pathway	0	0.0103	#NUM!	IL36RN,PTGS2
Myelination Signaling Pathway	0	0.00915	#NUM!	GLI1,NGF,WNT9B
NOD1/2 Signaling Pathway	0	0.00518	#NUM!	TLR5
NFKBIE Signaling Pathway	0	0.00223	#NUM!	TNFRSF11B
NRF2-mediated Oxidative Stress Response	0	0.0111	#NUM!	ABCC2,FKBP5,MAF
Potassium Channels	0	0.00971	#NUM!	KCNA4
Phase II - Conjugation of compounds	0	0.00917	#NUM!	SULT1B1
Immunoregulatory interactions between a Lymphoid and a non-Lymphoid cell	0	0.00465	#NUM!	CD22
Generic Transcription Pathway	0	0.00233	#NUM!	NR3C2
Gene Silencing by RNA	0	0.0098	#NUM!	NUP210
Binding and Uptake of Ligands by Scavenger Receptors	0	0.00877	#NUM!	APOB
EPH-Ephrin signaling	0	0.0108	#NUM!	EPHB1
Cellular response to heat stress	0	0.0099	#NUM!	NUP210
Signaling by ROBO receptors	0	0.00407	#NUM!	CXCL12
Beta-catenin independent WNT signaling	0	0.00488	#NUM!	STK32B
Costimulation by the CD28 family	0	0.00763	#NUM!	STK32B
Interleukin-1 family signaling	0	0.00775	#NUM!	IL36RN
Nucleotide Excision Repair	0	0.00917	#NUM!	COPS8
Neutrophil degranulation	0	0.0105	0.447	CD177,CXCL1,FOLR3,TMC6,TMT1A
Mitotic Prophase	0	0.00962	#NUM!	NUP210
Processing of Capped Intron-Containing Pre-mRNA	0	0.00347	#NUM!	NUP210
Clathrin-mediated endocytosis	0	0.00775	#NUM!	APOB
Transcriptional regulation by RUNX1	0	0.00658	#NUM!	RUNX2
RHO GTPase cycle	0	0.0111	-0.447	ARHGEF16,CHN1,NCF2,PLEKHG6,RHOJ
Signaling by NOTCH4	0	0.00709	#NUM!	STK32B
KEAP1-NFE2L2 pathway	0	0.00658	#NUM!	STK32B
Amyloid fiber formation	0	0.0114	#NUM!	SORL1
Class I MHC mediated antigen processing and presentation	0	0.00787	#NUM!	FBXO32,NCF2,ZBTB16
Factors involved in megakaryocyte development and platelet production	0	0.0108	#NUM!	ZFPM2
Acute Phase Response Signaling	0	0.0105	#NUM!	IL36RN,TNFRSF11B
CGAS-STING Signaling Pathway	0	0.00725	#NUM!	CCL20
Sleep REM Signaling Pathway	0	0.00943	#NUM!	GADD45B
Cohesin Chromatin Regulation Pathway	0	0.0038	#NUM!	PTGER2
Histone Modification Signaling Pathway	0	0.00667	#NUM!	HR,PGF
mRNA 3 Prime End Processing Signaling Pathway	0	0.0098	#NUM!	NGF
Hepatitis B Chronic Liver Pathogenesis Signaling Pathway	0	0.00532	#NUM!	AP1S3
ID3 Signaling Pathway	0	0.00414	-1	BMAL1,CXCL1,NCF2,RUNX2
Ceramide Signaling	0	0.011	#NUM!	TNFRSF11B
14-3-3-mediated Signaling	0	0.00758	#NUM!	PLCH2
Role of NFAT in Regulation of the Immune Response	0	0.000955	#NUM!	BLNK
FcγRIIB Signaling in B Lymphocytes	0	0.00188	#NUM!	BLNK
fMLP Signaling in Neutrophils	0	0.00752	#NUM!	NCF2
CTLA4 Signaling in Cytotoxic T Lymphocytes	0	0.00164	#NUM!	AP1S3
IL-15 Production	0	0.0082	#NUM!	EPHB1
T Helper Cell Differentiation	0	0.00211	#NUM!	TNFRSF11B
Dendritic Cell Maturation	0	0.00494	#NUM!	IL36RN,PLCH2,TNFRSF11B
Human Embryonic Stem Cell Pluripotency	0	0.01	#NUM!	NGF,WNT9B
ATM Signaling	0	0.01	#NUM!	GADD45B
Role of NANOG in Mammalian Embryonic Stem Cell Pluripotency	0	0.00813	#NUM!	WNT9B
Prolactin Signaling	0	0.0104	#NUM!	LRRC38
Type I Diabetes Mellitus Signaling	0	0.00195	#NUM!	TNFRSF11B
Small Cell Lung Cancer Signaling	0	0.0102	#NUM!	PTGS2
Graft-versus-Host Disease Signaling	0	0.00223	#NUM!	IL36RN
Type II Diabetes Mellitus Signaling	0	0.00658	#NUM!	TNFRSF11B
Chronic Myeloid Leukemia Signaling	0	0.0107	#NUM!	GLI1,PLCH2,WNT9B
Gα12/13 Signaling	0	0.00746	#NUM!	CDH18
p70S6K Signaling	0	0.00172	#NUM!	PLCH2
G Beta Gamma Signaling	0	0.00769	#NUM!	ADCY2
Communication between Innate and Adaptive Immune Cells	0	0.00213	#NUM!	IL36RN,TLR5
Systemic Lupus Erythematosus Signaling	0	0.00187	#NUM!	CD22,IL36RN
CDC42 Signaling	0	0.00173	#NUM!	ITGA5
FAK Signaling	0	0.0106	-1.508	ACKR3,ACKR4,ACVR1C,ADRA1B,CCKAR,CCR1,GPRC5B,IL22RA1,ITGA5,OXTR,PTGER2
AMPK Signaling	0	0.0041	#NUM!	ADRA1B
PAK Signaling	0	0.00847	#NUM!	ITGA5
Phospholipase C Signaling	0	0.00801	-1.633	ADCY2,ADCY4,ARHGEF16,BLNK,GUCY1A1,ITGA5,PLA2G4A,PLA2G4C,RHOJ
HER-2 Signaling in Breast Cancer	0	0.00441	#NUM!	PTGS2
Altered T Cell and B Cell Signaling in Rheumatoid Arthritis	0	0.00212	#NUM!	IL36RN,TLR5
Regulation of eIF4 and p70S6K Signaling	0	0.00532	#NUM!	ITGA5
PI3K Signaling in B Lymphocytes	0	0.00338	#NUM!	BLNK,PLCH2
NGF Signaling	0	0.00826	#NUM!	NGF
Paxillin Signaling	0	0.00943	#NUM!	ITGA5
Netrin Signaling	0	0.0114	#NUM!	ABLIM3,GRIA1
Regulation of Cellular Mechanics by Calpain Protease	0	0.0112	#NUM!	ITGA5
TEC Kinase Signaling	0	0.00346	#NUM!	ITGA5,RHOJ
UVA-Induced MAPK Signaling	0	0.0102	#NUM!	PLCH2
SAPK/JNK Signaling	0	0.00199	#NUM!	DUSP4
PTEN Signaling	0	0.00662	#NUM!	ITGA5
IL-4 Signaling	0	0.00522	#NUM!	COL6A6,COL8A2,MAF
B Cell Receptor Signaling	0	0.00313	#NUM!	BLNK,CD22
Insulin Receptor Signaling	0	0.00775	#NUM!	SCNN1A
Integrin Signaling	0	0.00952	#NUM!	ITGA5,RHOJ
IGF-1 Signaling	0	0.00952	#NUM!	IGFBP5
NF-κB Signaling	0	0.00701	-2	IL36RN,NGF,TLR5,TNFRSF11B
VEGF Signaling	0	0.0103	#NUM!	PGF
BMP signaling pathway	0	0.0111	#NUM!	RUNX2
Phagosome Maturation	0	0.00585	#NUM!	NCF2
Autophagy	0	0.00913	#NUM!	HGF,TNFRSF11B
PD-1, PD-L1 cancer immunotherapy pathway	0	0.00877	#NUM!	TNFRSF11B
Sirtuin Signaling Pathway	0	0.0101	#NUM!	BMAL1,GADD45B,SCNN1A
Th17 Activation Pathway	0	0.00408	#NUM!	CCL20,PTGER2
NER (Nucleotide Excision Repair, Enhanced Pathway)	0	0.011	#NUM!	COPS8
Apelin Cardiomyocyte Signaling Pathway	0	0.01	#NUM!	PLCH2
T Cell Exhaustion Signaling Pathway	0	0.00353	#NUM!	ACVR1C,HAVCR2
Systemic Lupus Erythematosus in T Cell Signaling Pathway	0	0.00155	#NUM!	RHOJ
Systemic Lupus Erythematosus in B Cell Signaling Pathway	0	0.00412	#NUM!	BLNK,CD22,ISG20
Senescence Pathway	0	0.00664	#NUM!	ACVR1C,GADD45B
Inhibition of ARE-Mediated mRNA Degradation Pathway	0	0.00617	#NUM!	TNFRSF11B
Coronavirus Pathogenesis Pathway	0	0.00948	#NUM!	OAS1,PTGS2
MSP-RON Signaling in Cancer Cells Pathway	0	0.00699	#NUM!	PGF
Calcium Signaling	0	0.00917	#NUM!	GRIA1,GRIN2A
Ferroptosis Signaling Pathway	0	0.0073	#NUM!	ANGPTL4
