# Supplementary material for: Synovial Fluid Extracellular Vesicles from Patients with Severe Osteoarthritis Differentially Promote a Pro-Catabolic, Inflammatory Chondrocyte Phenotype
Source: Biomolecules. 2025 Jun 6;15(6):829. doi: 10.3390/biom15060829 (PMC12190261; doi:10.3390/biom15060829)
Supplement: Supplementary file 1 [file biomolecules-15-00829-s001.zip › Supplementary Table S7 Mild moderate SFEV vs untreated Diff Expression.xlsx]

## Sheet: Treatment_Mild SFEV_vs_Untreate
GeneID	SYMBOL	AvgExp	logFC	StdErr	WALS	P	AdjP
1	A1BG	13.1276	0.179369	0.300739	0.596427	0.55089	0.752415
503538	A1BG-AS1	4.70702	0.00119129	0.456587	0.00260912	0.997918	NA
29974	A1CF	0.341653	-0.72032	1.57885	-0.45623	0.648224	NA
2	A2M	39.9515	-0.0685426	0.177624	-0.385887	0.69958	0.847438
144571	A2M-AS1	38.3182	0.0714807	0.168604	0.423956	0.671598	0.829894
144568	A2ML1	0.415579	-1.68367	1.69661	-0.992378	0.321013	NA
3	A2MP1	0	NA	NA	NA	NA	NA
127550	A3GALT2	0.343412	-2.10219	1.69114	-1.24306	0.213846	NA
53947	A4GALT	1085.99	0.155207	0.0453059	3.42575	0.000613107	0.00455699
51146	A4GNT	2.32884	0.29474	0.731766	0.402779	0.687111	NA
100506677	AA06	0	NA	NA	NA	NA	NA
8086	AAAS	830.207	0.195011	0.0459359	4.24528	2.18325e-05	0.000246633
65985	AACS	615.171	0.0242226	0.0443193	0.546547	0.58469	0.77392
729522	AACSP1	0.446325	0.307796	1.51159	0.203625	0.838647	NA
13	AADAC	0.414316	1.32109	1.62341	0.813773	0.415775	NA
344752	AADACL2	0	NA	NA	NA	NA	NA
101928142	AADACL2-AS1	0	NA	NA	NA	NA	NA
126767	AADACL3	0	NA	NA	NA	NA	NA
343066	AADACL4	0	NA	NA	NA	NA	NA
201651	AADACP1	0.0672397	-0.0745488	4.42951	-0.01683	0.986572	NA
51166	AADAT	142.662	0.199786	0.0924334	2.1614	0.0306642	0.112056
79719	AAGAB	837.024	0.0335067	0.040084	0.835912	0.403204	0.628971
22848	AAK1	1290.34	-0.061391	0.0452297	-1.35732	0.174681	0.378218
28971	AAMDC	232.226	-0.0222198	0.0777317	-0.285852	0.774991	0.890289
14	AAMP	1587.23	-0.00401571	0.0373272	-0.107581	0.914328	0.961342
15	AANAT	0.480678	-1.14114	1.44311	-0.790747	0.429092	NA
25980	AAR2	916.622	0.0920948	0.0395213	2.33026	0.0197925	0.0797882
441376	AARD	1.40887	-0.661112	0.916286	-0.721513	0.470594	NA
16	AARS1	3306.13	-0.127725	0.028235	-4.52365	6.07822e-06	7.94575e-05
57505	AARS2	600.548	-0.0450514	0.0427063	-1.05491	0.291465	0.519549
80755	AARSD1	0.339228	-2.09012	1.79352	-1.16537	0.243868	NA
132949	AASDH	195.827	0.222281	0.0790014	2.81363	0.00489851	0.026186
60496	AASDHPPT	747.46	0.14984	0.0434472	3.44878	0.000563132	0.00422928
10157	AASS	158.864	0.153952	0.0908495	1.69458	0.0901544	0.241314
284837	AATBC	2.52175	0.767153	0.693996	1.10541	0.26898	NA
26574	AATF	466.303	-0.0426799	0.0547083	-0.780135	0.435311	0.6583
9625	AATK	11.2808	-0.480557	0.32235	-1.49079	0.136016	0.319692
18	ABAT	211.783	-0.0383158	0.0761129	-0.503408	0.614678	0.794736
19	ABCA1	203.571	0.365472	0.0939616	3.88959	0.000100415	0.000936455
10349	ABCA10	1.54174	-0.373978	0.811364	-0.460925	0.644853	NA
79963	ABCA11P	72.2495	-0.00049679	0.128804	-0.00385693	0.996923	0.998145
26154	ABCA12	10.0305	0.754963	0.360712	2.09298	0.0363512	0.127162
154664	ABCA13	43.0389	-0.304707	0.162211	-1.87846	0.0603189	0.182231
650655	ABCA17P	8.81857	0.0923412	0.332183	0.277983	0.781026	0.893462
20	ABCA2	1283.44	-0.135756	0.044405	-3.05723	0.00223391	0.013715
21	ABCA3	142.687	-0.503414	0.0967761	-5.20184	1.97325e-07	3.4464e-06
24	ABCA4	8.20557	-1.10755	0.385487	-2.87311	0.00406451	0.0224991
23461	ABCA5	111.726	-0.357968	0.112327	-3.18683	0.00143844	0.00941854
23460	ABCA6	30.1307	1.07024	0.230474	4.64363	3.42348e-06	4.75525e-05
10347	ABCA7	111.345	-0.200506	0.117844	-1.70146	0.0888571	0.239039
10351	ABCA8	77.6362	-0.023997	0.124277	-0.193093	0.846886	0.928457
10350	ABCA9	4.6863	0.192846	0.49887	0.386565	0.699078	NA
104355297	ABCA9-AS1	0	NA	NA	NA	NA	NA
5243	ABCB1	1.29797	0.165617	0.96765	0.171154	0.864103	NA
23456	ABCB10	378.873	0.047195	0.0608397	0.775727	0.43791	0.660683
8647	ABCB11	0.0337268	0	4.86372	0	1	NA
5244	ABCB4	10.9366	-0.977537	0.338218	-2.89026	0.00384924	0.0215143
340273	ABCB5	3.6421	0.243673	0.907561	0.268492	0.788321	NA
10058	ABCB6	730.462	0.0471345	0.0467994	1.00716	0.313858	0.544991
22	ABCB7	263.221	-0.0562822	0.0668739	-0.841616	0.400003	0.625861
11194	ABCB8	886.358	0.0327382	0.0394417	0.830038	0.406517	0.63205
23457	ABCB9	197.795	-0.214729	0.084275	-2.54795	0.0108357	0.0496143
4363	ABCC1	2400.55	0.279038	0.0343437	8.12488	4.4779e-16	2.19036e-14
89845	ABCC10	728.459	0.0367443	0.0501498	0.732692	0.463746	0.68318
85320	ABCC11	4.67575	-0.409206	0.483571	-0.846218	0.397431	NA
94160	ABCC12	0.310765	-0.555451	1.77133	-0.313579	0.753841	NA
150000	ABCC13	0	NA	NA	NA	NA	NA
1244	ABCC2	59.0624	0.709136	0.134272	5.28135	1.28238e-07	2.3494e-06
8714	ABCC3	369.539	0.523681	0.0628858	8.32749	8.2575e-17	4.26201e-15
10257	ABCC4	658.719	0.111831	0.0474481	2.35691	0.0184276	0.0754855
10057	ABCC5	439.979	-0.0433964	0.0598641	-0.724916	0.468503	0.686374
100873982	ABCC5-AS1	0.0347697	0	4.86372	0	1	NA
368	ABCC6	5.42979	-0.576027	0.464812	-1.23927	0.215246	NA
653190	ABCC6P1	0.824808	0.488611	1.22253	0.399673	0.689397	NA
730013	ABCC6P2	2.78057	-0.404358	0.577228	-0.700516	0.483605	NA
6833	ABCC8	0.173853	0	2.43508	0	1	NA
10060	ABCC9	3.88242	0.399962	0.593642	0.673743	0.500474	NA
215	ABCD1	576.27	0.0521687	0.0531382	0.981755	0.326221	0.55766
225	ABCD2	0.798566	0.997984	1.19349	0.836188	0.403049	NA
5825	ABCD3	780.839	0.130717	0.0504785	2.58956	0.00960992	0.0449363
5826	ABCD4	450.235	-0.0832289	0.0546189	-1.52381	0.127556	0.30548
6059	ABCE1	1100.51	0.193964	0.0473725	4.09443	4.2321e-05	0.000442052
23	ABCF1	234.731	-0.0282933	0.0699639	-0.404399	0.685919	0.839447
10061	ABCF2	913.333	0.0407881	0.0411072	0.992236	0.321082	0.552155
55324	ABCF3	1044.78	0.0277686	0.039335	0.705951	0.480218	0.696755
9619	ABCG1	0.857843	-0.170733	1.40223	-0.121758	0.903091	NA
9429	ABCG2	7.32309	-0.0134933	0.389551	-0.0346381	0.972368	0.989209
64137	ABCG4	5.32913	-0.393711	0.448129	-0.878565	0.379637	NA
64240	ABCG5	1.47434	1.9254	0.924408	2.08285	0.0372649	NA
64241	ABCG8	0.170517	-1.13251	2.44862	-0.462511	0.643715	NA
84696	ABHD1	4.44087	0.66799	0.529635	1.26123	0.207227	NA
55347	ABHD10	722.415	0.0906237	0.045364	1.9977	0.0457491	0.150137
83451	ABHD11	492.604	-0.0729811	0.0501447	-1.45541	0.145556	0.334307
171022	ABHD11-AS1	13.5955	0.0746986	0.294344	0.25378	0.799665	0.903896
26090	ABHD12	1550.4	-0.0690226	0.039727	-1.73742	0.0823125	0.226314
145447	ABHD12B	2.51248	-0.236929	0.647792	-0.365749	0.714552	NA
84945	ABHD13	403.568	0.117802	0.0595186	1.97924	0.0477889	0.154814
25864	ABHD14A	141.284	-0.0354789	0.0979909	-0.362063	0.717305	0.858111
100526760	ABHD14A-ACY1	0.69034	-0.724807	1.43985	-0.50339	0.61469	NA
84836	ABHD14B	640.785	0.0887096	0.0491244	1.80582	0.0709471	0.204314
116236	ABHD15	587.34	-0.0130037	0.050256	-0.258748	0.79583	0.901467
7920	ABHD16A	46.883	-0.0563699	0.156921	-0.359224	0.719428	0.859409
140701	ABHD16B	137.096	0.0123784	0.100375	0.123321	0.901853	0.955338
81926	ABHD17A	968.957	-0.023729	0.0454029	-0.522633	0.60123	0.785545
51104	ABHD17B	339.484	-0.0143931	0.0610057	-0.23593	0.813487	0.911084
58489	ABHD17C	515.245	-0.194864	0.0511728	-3.80797	0.000140111	0.00125655
80167	ABHD18	89.1757	0.126344	0.108952	1.15962	0.246202	0.470405
11057	ABHD2	8464.7	-0.00785848	0.0354445	-0.221712	0.824538	0.917364
171586	ABHD3	171.911	-0.0642005	0.0900148	-0.713221	0.475709	0.693027
63874	ABHD4	1144.48	-0.09045	0.0397007	-2.2783	0.0227089	0.0890275
51099	ABHD5	975.712	-0.197241	0.0456427	-4.32141	1.55038e-05	0.000181866
57406	ABHD6	181.826	0.0859946	0.0802333	1.07181	0.283807	0.511933
79575	ABHD8	193.606	-0.295175	0.0851587	-3.46617	0.00052793	0.00399699
10006	ABI1	1310.66	-0.0443366	0.0384444	-1.15327	0.248801	0.473739
10152	ABI2	1088.02	-0.0315521	0.0346896	-0.909553	0.363058	0.593583
51225	ABI3	1.88873	-1.02073	0.801785	-1.27307	0.202992	NA
25890	ABI3BP	7791.12	0.161164	0.0332215	4.85119	1.22723e-06	1.86678e-05
54942	ABITRAM	241.194	0.0587127	0.076158	0.770932	0.440747	0.663297
25	ABL1	2477.01	-0.20396	0.0322422	-6.32587	2.51807e-10	7.00567e-09
27	ABL2	1938.07	0.036916	0.0421518	0.875788	0.381146	0.609833
3983	ABLIM1	451.627	-0.497634	0.0560639	-8.87619	6.91872e-19	4.20973e-17
84448	ABLIM2	3.50346	-0.466825	0.551076	-0.847116	0.396931	NA
22885	ABLIM3	942.96	0.767361	0.0431394	17.7879	8.76686e-71	3.64506e-68
28	ABO	0.511982	-0.571636	1.38693	-0.412159	0.680223	NA
29	ABR	1245.79	-0.142932	0.0362771	-3.94	8.14815e-05	0.000779805
137735	ABRA	0.207491	-0.55545	2.15419	-0.257846	0.796526	NA
58527	ABRACL	493.68	-0.0155759	0.06057	-0.257156	0.797059	0.901979
84142	ABRAXAS1	213.431	0.171164	0.0727575	2.35252	0.0186466	0.0762367
23172	ABRAXAS2	465.692	0.0469592	0.0511924	0.917309	0.358981	0.589363
29777	ABT1	417.319	0.0177718	0.0529168	0.335844	0.736989	0.86867
80325	ABTB1	337.625	-0.0387884	0.0669667	-0.579219	0.562441	0.75925
25841	ABTB2	222.57	0.0479982	0.069814	0.687515	0.491758	0.706395
121551	ABTB3	251.095	-0.00574302	0.0738133	-0.0778047	0.937983	0.974259
30	ACAA1	913.413	-0.140667	0.0454927	-3.09209	0.00198754	0.0124215
10449	ACAA2	749.331	-0.0608643	0.0430232	-1.41469	0.157161	0.352946
31	ACACA	497.343	-0.161118	0.0581151	-2.77239	0.00556455	0.0291734
32	ACACB	188.379	-0.147198	0.0779287	-1.88888	0.0589077	0.179652
80724	ACAD10	369.783	-0.0324561	0.0604017	-0.537337	0.591035	0.777998
84129	ACAD11	46.3309	-0.0335878	0.162671	-0.206477	0.836418	0.923447
27034	ACAD8	354.74	-0.0665047	0.0574937	-1.15673	0.247382	0.472057
28976	ACAD9	826.402	-0.0147175	0.0398942	-0.368913	0.712193	0.85517
33	ACADL	1.09813	-1.65862	1.10116	-1.50625	0.132003	NA
34	ACADM	635.332	-0.0707996	0.0455443	-1.55452	0.12006	0.292728
35	ACADS	224.6	-0.122284	0.0766942	-1.59443	0.11084	0.277108
36	ACADSB	439.185	0.0503836	0.0550231	0.915681	0.359834	0.590312
37	ACADVL	5808.19	-0.0580971	0.037157	-1.56356	0.117921	0.289231
176	ACAN	25059.8	-0.386692	0.0432688	-8.93698	3.99959e-19	2.50485e-17
9744	ACAP1	26.4941	0.112061	0.199198	0.562563	0.573732	0.7673
23527	ACAP2	1144.25	0.062365	0.0425282	1.46644	0.142529	0.329632
116983	ACAP3	1375.04	0.103016	0.0790364	1.3034	0.192439	0.403183
38	ACAT1	1431.59	-0.050177	0.0378887	-1.32432	0.185395	0.393226
39	ACAT2	437.353	-0.074879	0.0591833	-1.2652	0.205798	0.420646
64746	ACBD3	2028.79	0.0537288	0.0333345	1.6118	0.107005	0.270955
79777	ACBD4	132.052	-0.137342	0.0919291	-1.494	0.135176	0.318131
91452	ACBD5	802.91	0.105168	0.0424992	2.4746	0.0133387	0.058481
84320	ACBD6	559.131	0.0173259	0.0559257	0.309803	0.756711	0.881504
414149	ACBD7	28.7161	-0.105401	0.203085	-0.518999	0.603761	0.78693
84680	ACCS	133.278	-0.230787	0.128332	-1.79836	0.0721192	0.20652
390110	ACCSL	2.02654	-0.730241	0.712413	-1.02502	0.305352	NA
65057	ACD	448.447	0.0445731	0.0543209	0.820551	0.411902	0.636267
1636	ACE	19.8703	0.381881	0.282748	1.35061	0.176822	0.381529
59272	ACE2	0.205932	0.406345	2.15858	0.188246	0.850684	NA
104798195	ACE2-DT	0	NA	NA	NA	NA	NA
125981	ACER1	0.447367	-1.68099	1.53932	-1.09203	0.274819	NA
340485	ACER2	24.1816	-0.379934	0.246208	-1.54314	0.122797	0.297414
55331	ACER3	403.002	0.0749665	0.0537503	1.39472	0.163101	0.362048
43	ACHE	3.91134	0.208008	0.495481	0.419811	0.674624	NA
22985	ACIN1	3287.31	-0.0451051	0.0415435	-1.08573	0.277598	0.505647
2532	ACKR1	0.0349909	0	4.86372	0	1	NA
1238	ACKR2	1.43715	-0.0564378	0.898064	-0.0628439	0.949891	NA
57007	ACKR3	911.99	-0.522769	0.0455484	-11.4772	1.71718e-30	1.99246e-28
51554	ACKR4	184.65	-1.45464	0.0960054	-15.1517	7.38832e-52	1.84314e-49
47	ACLY	5132.2	0.0417511	0.0250564	1.66628	0.0956567	0.251544
130013	ACMSD	1.14038	0.616073	1.02916	0.598616	0.549429	NA
48	ACO1	2334.11	-0.0616293	0.0296624	-2.07769	0.0377381	0.130756
50	ACO2	300.259	-0.0784828	0.0699606	-1.12181	0.261941	0.488453
730249	ACOD1	0.068866	0.502489	4.39348	0.114371	0.908943	NA
641371	ACOT1	253.132	0.0901716	0.0676943	1.33204	0.182846	0.389889
26027	ACOT11	185.895	0.118921	0.0836848	1.42106	0.155299	0.350025
134526	ACOT12	0	NA	NA	NA	NA	NA
55856	ACOT13	476.077	-0.0630523	0.055534	-1.13538	0.256215	0.481727
10965	ACOT2	529.729	0.153646	0.0557922	2.75391	0.00588885	0.0305526
122970	ACOT4	66.0296	-0.0585638	0.134782	-0.434509	0.663919	0.825995
641372	ACOT6	3.13094	-0.00763654	0.576853	-0.0132383	0.989438	NA
11332	ACOT7	1087.82	0.148923	0.0452695	3.28969	0.00100297	0.00695024
10005	ACOT8	305.636	-0.0237508	0.0657031	-0.361487	0.717736	0.858341
23597	ACOT9	795.39	0.0333687	0.0493447	0.676236	0.498891	0.712431
51	ACOX1	938.875	0.017333	0.0397258	0.436317	0.662607	0.824911
8309	ACOX2	224.764	-0.275347	0.0739722	-3.7223	0.00019742	0.00169826
8310	ACOX3	413.475	0.135972	0.0544595	2.49675	0.0125336	0.0555533
55289	ACOXL	15.9735	0.0925357	0.297462	0.311084	0.755737	0.880801
400997	ACOXL-AS1	0.517979	0.729921	1.40615	0.519093	0.603696	NA
52	ACP1	897.652	0.0918301	0.0457493	2.00725	0.0447235	0.147547
53	ACP2	803.26	-0.055906	0.0458995	-1.21801	0.223221	0.442949
55	ACP3	0.103587	-0.555447	3.43185	-0.161851	0.871424	NA
93650	ACP4	1.37688	-0.229842	0.924537	-0.248602	0.803669	NA
54	ACP5	8.71879	-0.14781	0.432198	-0.341995	0.732355	0.866906
51205	ACP6	115.535	-0.063959	0.100067	-0.639162	0.522717	0.730945
390928	ACP7	4.5415	-0.243177	0.522592	-0.465329	0.641696	NA
49	ACR	0.0698054	0	4.37321	0	1	NA
84519	ACRBP	14.8238	0.046444	0.264594	0.175529	0.860664	0.936076
56	ACRV1	5.69675	-0.434862	0.448813	-0.968916	0.332587	NA
23205	ACSBG1	16.4745	-0.157993	0.274199	-0.576198	0.564481	0.76068
81616	ACSBG2	8.06615	0.0415468	0.342835	0.121186	0.903544	0.956104
80221	ACSF2	156.991	0.0463578	0.0893109	0.519061	0.603718	0.78693
197322	ACSF3	432.189	0.0132532	0.0591928	0.223899	0.822836	0.916145
2180	ACSL1	785.79	-0.0432315	0.0452654	-0.955068	0.339543	0.570338
2181	ACSL3	1239.02	-0.0487336	0.0354132	-1.37614	0.168777	0.369876
2182	ACSL4	2136.16	-0.0754164	0.0362075	-2.08289	0.0372609	0.129486
51703	ACSL5	45.7272	0.225914	0.163657	1.38042	0.167459	0.368015
23305	ACSL6	0.37868	0.406344	1.67465	0.242643	0.808282	NA
116285	ACSM1	0.0345865	0	4.86372	0	1	NA
123876	ACSM2A	0	NA	NA	NA	NA	NA
348158	ACSM2B	0	NA	NA	NA	NA	NA
6296	ACSM3	12.9252	0.271616	0.31017	0.875702	0.381192	0.609842
341392	ACSM4	0.444692	-0.17073	1.6027	-0.106526	0.915165	NA
54988	ACSM5	3.55454	-0.682563	0.594052	-1.149	0.250557	NA
142827	ACSM6	0.10524	0.502502	3.41452	0.147166	0.883001	NA
84532	ACSS1	95.8613	0.411815	0.118509	3.47496	0.000510931	0.00388857
55902	ACSS2	485.383	0.0237025	0.0574645	0.412473	0.679993	0.835849
79611	ACSS3	62.9635	-0.151611	0.130821	-1.15892	0.24649	0.470715
58	ACTA1	6.44741	-0.174915	0.391553	-0.446723	0.655075	NA
59	ACTA2	1160.81	-0.248928	0.0468248	-5.31617	1.05973e-07	1.96071e-06
100132116	ACTA2-AS1	2.26163	0.200811	0.711266	0.282328	0.777692	NA
60	ACTB	87149.9	0.00164965	0.0371581	0.0443954	0.964589	0.986435
345651	ACTBL2	1.3122	1.50043	1.08919	1.37756	0.168339	NA
70	ACTC1	134.424	-0.373027	0.0865873	-4.3081	1.64663e-05	0.000191804
399923	ACTE1P	0	NA	NA	NA	NA	NA
71	ACTG1	79399.5	0.0281156	0.0330153	0.851593	0.39444	0.621866
283693	ACTG1P17	2.09796	0.106917	0.705589	0.151529	0.879558	NA
644961	ACTG1P20	2929.64	-0.0630794	0.0445085	-1.41724	0.156412	0.35158
148709	ACTG1P25	4.96881	-0.11742	0.424613	-0.276534	0.782138	NA
648740	ACTG1P4	376.173	0.000945034	0.0631458	0.0149659	0.988059	0.994851
72	ACTG2	41.1821	0.391325	0.172551	2.26789	0.0233362	0.0910096
170487	ACTL10	35.7315	0.61604	0.184756	3.33435	0.000854984	0.0060882
86	ACTL6A	1159.27	0.0496079	0.0358181	1.385	0.166053	0.366159
51412	ACTL6B	0	NA	NA	NA	NA	NA
10881	ACTL7A	0.0348244	0	4.86372	0	1	NA
10880	ACTL7B	0.068329	0	4.40524	0	1	NA
81569	ACTL8	0.34184	-0.651626	1.62022	-0.402182	0.68755	NA
284382	ACTL9	0	NA	NA	NA	NA	NA
284325	ACTMAP	231.119	0.0854685	0.0689867	1.23891	0.215378	0.432954
87	ACTN1	10884.9	-0.0923575	0.0302418	-3.05397	0.00225836	0.0138141
161159	ACTN1-DT	1.06905	1.17904	1.1766	1.00208	0.316307	NA
88	ACTN2	1.43566	0.0164701	0.802125	0.0205331	0.983618	NA
89	ACTN3	0.86409	3.01254	1.24084	2.42782	0.0151897	NA
81	ACTN4	12985.7	-0.0889477	0.0408294	-2.17852	0.0293672	0.108482
55860	ACTR10	1343.13	0.0942915	0.0388935	2.42435	0.0153358	0.0652774
10121	ACTR1A	2134.22	0.0326735	0.0297695	1.09755	0.272401	0.500221
10120	ACTR1B	1037.18	-0.069795	0.0366248	-1.90567	0.0566927	0.174856
10097	ACTR2	7088.46	0.0647145	0.0496554	1.30327	0.192482	0.403183
10096	ACTR3	5301.69	-0.00452178	0.0327713	-0.13798	0.890256	0.950773
101060091	ACTR3-AS1	4.06907	0.211525	0.51138	0.413635	0.679141	NA
57180	ACTR3B	82.9051	-0.11442	0.11531	-0.992283	0.321059	0.552155
440888	ACTR3BP2	0.623518	-0.2422	1.44707	-0.167373	0.867077	NA
399746	ACTR3BP5	2.73736	0.373599	0.613866	0.6086	0.54279	NA
653857	ACTR3C	10.2249	-0.838258	0.349713	-2.39699	0.0165306	0.0692499
79913	ACTR5	174.445	-0.0124611	0.0783914	-0.15896	0.873701	0.94341
64431	ACTR6	317.28	0.151065	0.0648963	2.32779	0.019923	0.0802497
93973	ACTR8	601.775	0.0741541	0.0458145	1.61857	0.105539	0.26802
139741	ACTRT1	0	NA	NA	NA	NA	NA
140625	ACTRT2	0	NA	NA	NA	NA	NA
84517	ACTRT3	96.957	0.21317	0.116089	1.83626	0.0663198	0.195601
90	ACVR1	1871.73	-0.0722063	0.0278727	-2.59058	0.00958149	0.0449297
91	ACVR1B	351.472	0.0839162	0.0588605	1.42568	0.153961	0.347794
130399	ACVR1C	9.85662	-1.26187	0.342664	-3.68253	0.000230934	0.00195179
92	ACVR2A	86.4501	0.115645	0.112595	1.0271	0.304376	0.535106
93	ACVR2B	61.8441	-0.175821	0.136494	-1.28812	0.197703	0.409296
100128640	ACVR2B-AS1	5.16993	-0.0530069	0.514657	-0.102995	0.917967	NA
94	ACVRL1	181.809	0.109255	0.0824448	1.32519	0.185109	0.392842
95	ACY1	29.9889	-0.421128	0.19217	-2.19144	0.0284203	0.105846
91703	ACY3	0	NA	NA	NA	NA	NA
97	ACYP1	110.253	0.318246	0.100577	3.16421	0.00155503	0.0100413
98	ACYP2	122.391	-0.114825	0.102054	-1.12513	0.260533	0.486971
100	ADA	116.737	-0.0551688	0.101078	-0.545802	0.585202	0.774064
51816	ADA2	146.334	-0.319075	0.0979417	-3.2578	0.00112279	0.00760793
132612	ADAD1	0.033947	0.502486	4.86372	0.103313	0.917715	NA
161931	ADAD2	0.0714108	0.50249	4.33944	0.115796	0.907814	NA
161823	ADAL	267.678	0.0655905	0.0639221	1.0261	0.304844	0.535471
102	ADAM10	3638.18	0.179765	0.024857	7.23197	4.76051e-13	1.82706e-11
4185	ADAM11	11.0612	-0.154691	0.315879	-0.489716	0.624335	0.802067
8038	ADAM12	8755.47	-0.0690186	0.0228702	-3.01783	0.00254588	0.0152427
8751	ADAM15	3102.89	0.0142391	0.0366994	0.387993	0.698021	0.846127
6868	ADAM17	717.533	-0.0416674	0.0489977	-0.850396	0.395105	0.621965
8749	ADAM18	0	NA	NA	NA	NA	NA
8728	ADAM19	93.1867	-0.102001	0.118018	-0.864282	0.387433	0.615158
8759	ADAM1A	37.5067	0.100858	0.170411	0.591848	0.553952	0.754177
2515	ADAM2	0	NA	NA	NA	NA	NA
8748	ADAM20	1.34629	-0.978022	1.16289	-0.841031	0.400331	NA
317760	ADAM20P1	2.26412	0.077525	0.6831	0.11349	0.909642	NA
8747	ADAM21	14.5404	-0.0607234	0.271002	-0.22407	0.822703	0.91613
145241	ADAM21P1	1.03486	0.0185743	1.07434	0.017289	0.986206	NA
53616	ADAM22	13.1005	-0.286464	0.340587	-0.841087	0.400299	0.625916
8745	ADAM23	27.3089	-0.0369122	0.210352	-0.175478	0.860704	0.936076
10863	ADAM28	2.01786	-0.0569174	0.695224	-0.0818692	0.934751	NA
11086	ADAM29	0	NA	NA	NA	NA	NA
11085	ADAM30	0	NA	NA	NA	NA	NA
203102	ADAM32	15.269	-0.173787	0.257025	-0.67615	0.498945	0.712431
80332	ADAM33	105.699	0.524576	0.114763	4.57094	4.85549e-06	6.51811e-05
1587	ADAM3A	0	NA	NA	NA	NA	NA
255926	ADAM5	0.0347697	0	4.86372	0	1	NA
8755	ADAM6	0	NA	NA	NA	NA	NA
8756	ADAM7	0	NA	NA	NA	NA	NA
101929294	ADAM7-AS1	0.0337268	0	4.86372	0	1	NA
101929315	ADAM7-AS2	0	NA	NA	NA	NA	NA
101	ADAM8	11.6637	-0.00655534	0.339829	-0.0192901	0.98461	0.994107
8754	ADAM9	4096.42	-0.0578051	0.0285196	-2.02686	0.0426768	0.142682
27299	ADAMDEC1	0.996085	-1.40864	1.03801	-1.35706	0.174764	NA
9510	ADAMTS1	19135.6	-0.403689	0.0229426	-17.5956	2.66045e-69	1.02107e-66
81794	ADAMTS10	335.832	0.0156824	0.0904072	0.173464	0.862287	0.936423
81792	ADAMTS12	39.6349	-0.650511	0.185519	-3.50643	0.000454161	0.00351493
11093	ADAMTS13	129.923	-0.0670164	0.09421	-0.711351	0.476867	0.694067
140766	ADAMTS14	291.068	-1.15622	0.080876	-14.2962	2.30966e-46	4.86916e-44
170689	ADAMTS15	141.321	0.463765	0.1084	4.27826	1.88362e-05	0.000216212
170690	ADAMTS16	4.16411	-0.57328	0.49187	-1.16551	0.243812	NA
101929176	ADAMTS16-DT	0.0695511	0	4.37866	0	1	NA
170691	ADAMTS17	58.9942	0.0235509	0.141719	0.16618	0.868015	0.940114
170692	ADAMTS18	0.68163	0.485498	1.30999	0.37061	0.710928	NA
171019	ADAMTS19	0.139747	0	3.14669	0	1	NA
103689846	ADAMTS19-AS1	0	NA	NA	NA	NA	NA
9509	ADAMTS2	5800.97	-0.00298321	0.0289283	-0.103124	0.917864	0.963836
80070	ADAMTS20	0.0340555	0	4.86372	0	1	NA
9508	ADAMTS3	92.9022	-0.461132	0.108758	-4.23997	2.23554e-05	0.00025197
9507	ADAMTS4	40.7212	0.158104	0.182065	0.86839	0.385181	0.613144
11096	ADAMTS5	2420.45	-0.481077	0.0398835	-12.0621	1.67503e-33	2.30017e-31
11174	ADAMTS6	391.967	-0.208184	0.0561208	-3.70958	0.000207605	0.00177974
11173	ADAMTS7	1364.29	0.218662	0.0417726	5.23458	1.65364e-07	2.93963e-06
390660	ADAMTS7P1	0.726494	-0.24037	1.34532	-0.178671	0.858196	NA
11095	ADAMTS8	1.24587	0.642226	0.972666	0.660274	0.509078	NA
56999	ADAMTS9	36.5938	-0.00625614	0.184244	-0.0339558	0.972912	0.989209
101929335	ADAMTS9-AS1	0.0337268	0	4.86372	0	1	NA
100507098	ADAMTS9-AS2	3.29067	-0.945683	0.556562	-1.69915	0.0892908	NA
92949	ADAMTSL1	2340.65	-0.485112	0.0324364	-14.9558	1.42809e-50	3.44769e-48
9719	ADAMTSL2	1.75253	-0.117193	0.771514	-0.1519	0.879266	NA
57188	ADAMTSL3	212.089	-0.059827	0.078972	-0.757572	0.448707	0.670485
54507	ADAMTSL4	288.806	0.331214	0.0743149	4.4569	8.31535e-06	0.000105927
574406	ADAMTSL4-AS1	1.37615	0.122733	0.866586	0.141629	0.887373	NA
339366	ADAMTSL5	138.831	-0.216421	0.091621	-2.36213	0.0181702	0.0747835
11033	ADAP1	15.1358	0.401646	0.292234	1.3744	0.169318	0.370735
55803	ADAP2	3.33684	-0.15335	0.573192	-0.267538	0.789055	NA
103	ADAR	4230.76	-0.118733	0.0447015	-2.65613	0.0079044	0.0387672
104	ADARB1	376.464	-0.112993	0.0610974	-1.84939	0.064401	0.191185
105	ADARB2	6.74372	-0.155957	0.439443	-0.354897	0.722667	0.86149
642394	ADARB2-AS1	0	NA	NA	NA	NA	NA
23536	ADAT1	456.783	-0.0129642	0.0566689	-0.228771	0.819047	0.914001
134637	ADAT2	162.594	0.105417	0.0997539	1.05677	0.290617	0.518963
113179	ADAT3	73.3613	0.169692	0.130774	1.2976	0.194426	0.405542
57143	ADCK1	106.582	0.0230518	0.106704	0.216036	0.82896	0.920056
90956	ADCK2	492.75	-0.0746257	0.0543121	-1.37402	0.169437	0.370888
203054	ADCK5	160.635	-0.0873805	0.0878335	-0.994842	0.319813	0.550922
107	ADCY1	33.0221	-0.393433	0.191729	-2.05203	0.0401668	0.136796
55811	ADCY10	2.47758	-0.773511	0.707159	-1.09383	0.27403	NA
221442	ADCY10P1	32.0322	0.183712	0.207915	0.883592	0.376917	0.605266
108	ADCY2	74.1083	-0.542046	0.12467	-4.34785	1.37476e-05	0.000163184
109	ADCY3	1035.18	0.0550387	0.0465273	1.18294	0.236835	0.459428
196883	ADCY4	452.281	-0.600943	0.102821	-5.84454	5.07977e-09	1.19927e-07
111	ADCY5	11.1156	0.353741	0.352766	1.00276	0.315974	0.546637
112	ADCY6	1299.35	-0.103329	0.0373782	-2.76442	0.00570246	0.0297714
100506125	ADCY6-DT	0.618324	0.344844	1.16661	0.295594	0.76754	NA
113	ADCY7	1908.92	-0.00513564	0.0300447	-0.170933	0.864276	0.93763
114	ADCY8	2.54258	-0.13394	0.759584	-0.176333	0.860032	NA
115	ADCY9	1356.62	-0.121731	0.04032	-3.01913	0.00253499	0.0151898
116	ADCYAP1	0.06887	0	4.39339	0	1	NA
117	ADCYAP1R1	2.86247	0.76225	0.615901	1.23762	0.215858	NA
118	ADD1	6106.25	0.0173668	0.0233178	0.744786	0.456401	0.676712
119	ADD2	0.997695	-0.466851	1.04074	-0.448576	0.653737	NA
120	ADD3	2842.8	0.0457566	0.0323986	1.4123	0.15786	0.354039
100505933	ADD3-AS1	6.87274	-0.173336	0.388906	-0.445703	0.655812	0.820998
79747	ADGB	0.205147	-0.651621	2.16069	-0.30158	0.762972	NA
101928661	ADGB-DT	0	NA	NA	NA	NA	NA
84435	ADGRA1	0.30757	-0.651625	1.78572	-0.364908	0.71518	NA
100128127	ADGRA1-AS1	0	NA	NA	NA	NA	NA
25960	ADGRA2	2122.81	-0.0985196	0.0370866	-2.65647	0.00789627	0.0387513
166647	ADGRA3	340.188	-0.000618186	0.0586916	-0.0105328	0.991596	0.995781
575	ADGRB1	3.27117	0.42129	0.607753	0.693192	0.488189	NA
576	ADGRB2	135.673	-0.288362	0.0952138	-3.02857	0.00245713	0.0148061
577	ADGRB3	1.37819	0.894388	0.950962	0.940509	0.346956	NA
101928307	ADGRB3-DT	0.136208	-0.0745522	2.85374	-0.0261244	0.979158	NA
283383	ADGRD1	19.8692	0.0402516	0.266928	0.150796	0.880137	0.946109
347088	ADGRD2	0.0685379	-0.555443	4.40065	-0.126218	0.899559	NA
2015	ADGRE1	0.103091	0.502502	3.43713	0.146198	0.883765	NA
30817	ADGRE2	26.6341	-0.0239853	0.197488	-0.121452	0.903333	0.956012
84658	ADGRE3	0	NA	NA	NA	NA	NA
326342	ADGRE4P	0.0351371	0	4.86372	0	1	NA
976	ADGRE5	1475.11	0.145964	0.039489	3.69633	0.000218743	0.00186031
266977	ADGRF1	0	NA	NA	NA	NA	NA
222611	ADGRF2	0.239257	-1.61152	2.02023	-0.797689	0.425051	NA
165082	ADGRF3	29.1908	-0.346684	0.181081	-1.91452	0.0555535	0.172337
221393	ADGRF4	0.92248	-0.0233677	1.10894	-0.021072	0.983188	NA
221395	ADGRF5	0.0333684	-0.555436	4.86372	-0.1142	0.909079	NA
101926962	ADGRF5-AS1	0	NA	NA	NA	NA	NA
9289	ADGRG1	114.355	-0.0999528	0.0976497	-1.02359	0.306031	0.536378
10149	ADGRG2	61.8743	0.45707	0.143969	3.17477	0.00149955	0.00975456
222487	ADGRG3	0.0345001	0	4.86372	0	1	NA
139378	ADGRG4	2.92988	0.391303	0.75191	0.520412	0.602776	NA
221188	ADGRG5	0.448118	0.406343	1.55186	0.261843	0.793443	NA
57211	ADGRG6	765.547	-0.115222	0.0462441	-2.49161	0.0127166	0.0562641
84873	ADGRG7	0.271703	-1.13901	1.83401	-0.62105	0.534566	NA
22859	ADGRL1	143.207	-0.0838195	0.0907083	-0.924055	0.355457	0.585699
100507373	ADGRL1-AS1	60.6506	0.0657246	0.129089	0.509143	0.610652	0.792117
23266	ADGRL2	40.8422	-0.224824	0.155842	-1.44264	0.149123	0.340359
23284	ADGRL3	0.171829	-1.13251	2.68852	-0.42124	0.67358	NA
101927186	ADGRL3-AS1	0	NA	NA	NA	NA	NA
64123	ADGRL4	36.8795	-0.0341951	0.166445	-0.205444	0.837225	0.923886
84059	ADGRV1	0.478677	0.71647	1.56092	0.459005	0.646231	NA
124	ADH1A	0.241158	0.502518	1.95218	0.257413	0.79686	NA
125	ADH1B	14.2945	4.22191	0.631193	6.68878	2.2504e-11	6.98839e-10
126	ADH1C	3.63219	-0.928942	0.547658	-1.69621	0.0898467	NA
127	ADH4	3.12403	-0.061834	0.608324	-0.101646	0.919037	NA
128	ADH5	1542.56	-0.0143044	0.0402144	-0.355705	0.722062	0.861013
130	ADH6	13.3382	-0.22406	0.270257	-0.829065	0.407067	0.632562
131	ADH7	0.48394	-1.13253	1.53309	-0.738718	0.460078	NA
137872	ADHFE1	55.2965	-0.48667	0.140267	-3.46958	0.000521264	0.00395253
55256	ADI1	1532.88	-0.00749537	0.0440142	-0.170294	0.864779	0.937972
149685	ADIG	0.102446	0.502502	3.44403	0.145905	0.883996	NA
9370	ADIPOQ	0.0335063	0.502486	4.86372	0.103313	0.917715	NA
100874095	ADIPOQ-AS1	0	NA	NA	NA	NA	NA
51094	ADIPOR1	1174.79	0.119044	0.041732	2.85258	0.00433653	0.0236808
79602	ADIPOR2	1284.78	-0.0309387	0.0345248	-0.896128	0.370184	0.599991
10974	ADIRF	1008.44	-0.385179	0.0537188	-7.17029	7.48401e-13	2.81459e-11
54976	ADISSP	640.247	0.199294	0.0542269	3.67518	0.000237678	0.00200088
132	ADK	934.862	0.0900836	0.0425838	2.11544	0.0343921	0.122044
133	ADM	2233.91	0.160366	0.0352132	4.55413	5.26026e-06	6.9925e-05
79924	ADM2	44.1579	-0.184921	0.194654	-0.95	0.342112	0.572661
199800	ADM5	6.091	-0.0739088	0.413736	-0.178637	0.858222	NA
105376544	ADM-DT	12.2844	0.301451	0.296353	1.0172	0.309056	0.539172
23394	ADNP	1542.56	-0.110239	0.0329437	-3.34627	0.000819073	0.00586037
22850	ADNP2	601.466	-0.0425016	0.0489829	-0.867681	0.385569	0.61337
101927631	ADNP-AS1	26.911	0.0532468	0.203696	0.261403	0.793781	0.900447
84890	ADO	850.481	0.0338061	0.0389093	0.868843	0.384933	0.61294
134	ADORA1	242.028	-0.462515	0.0718319	-6.43886	1.20377e-10	3.45172e-09
135	ADORA2A	0.892886	0.754726	1.18786	0.635366	0.52519	NA
646023	ADORA2A-AS1	1.54017	-0.244966	0.722066	-0.339257	0.734416	NA
136	ADORA2B	227.39	0.344979	0.0820574	4.20412	2.62097e-05	0.000288248
140	ADORA3	0.204564	0.406345	2.16232	0.18792	0.850939	NA
83440	ADPGK	1309.49	0.162978	0.0353113	4.61545	3.92252e-06	5.37658e-05
100287559	ADPGK-AS1	1.16888	0.168479	1.22072	0.138016	0.890228	NA
141	ADPRH	254.329	-0.0641736	0.0688583	-0.931966	0.351354	0.582335
113622	ADPRHL1	41.7114	0.0305312	0.172255	0.177245	0.859316	0.935436
56985	ADPRM	126.171	0.0149691	0.0952943	0.157083	0.87518	0.944072
54936	ADPRS	683.135	-0.121362	0.0489436	-2.47964	0.0131517	0.057865
148	ADRA1A	0.0335593	0	4.86372	0	1	NA
147	ADRA1B	20.2611	0.993605	0.251582	3.94943	7.83361e-05	0.000753496
146	ADRA1D	1.62129	-0.241164	0.8735	-0.276089	0.78248	NA
150	ADRA2A	135.731	-0.593439	0.0881207	-6.73439	1.64619e-11	5.265e-10
151	ADRA2B	0.0684579	0.502489	4.40241	0.114139	0.909127	NA
152	ADRA2C	19.032	0.478232	0.262396	1.82255	0.0683709	0.199527
153	ADRB1	0.0333684	-0.555436	4.86372	-0.1142	0.909079	NA
154	ADRB2	567.101	0.248057	0.0518468	4.78443	1.71474e-06	2.52124e-05
155	ADRB3	0	NA	NA	NA	NA	NA
11047	ADRM1	2109.3	-0.0369558	0.043829	-0.843182	0.399127	0.625128
158	ADSL	1257.9	0.0694441	0.041187	1.68607	0.0917826	0.244532
122622	ADSS1	102.681	-0.414981	0.132906	-3.12236	0.00179409	0.0113643
159	ADSS2	848.097	0.162607	0.0422527	3.84845	0.000118869	0.00108489
84830	ADTRP	218.035	-0.15701	0.0739706	-2.12261	0.0337868	0.120381
165	AEBP1	13486.7	-0.198822	0.0491316	-4.04673	5.19375e-05	0.000525981
121536	AEBP2	520.782	0.0227171	0.0595031	0.38178	0.702624	0.849506
64782	AEN	1079.39	-0.0151999	0.0354731	-0.428491	0.668294	0.827996
60312	AFAP1	993.213	-0.23689	0.0369094	-6.41815	1.37937e-10	3.94015e-09
84740	AFAP1-AS1	1.44277	-0.429782	0.900605	-0.477215	0.633209	NA
134265	AFAP1L1	185.185	0.516576	0.084441	6.11759	9.50003e-10	2.46015e-08
84632	AFAP1L2	0.81877	-1.42421	1.2148	-1.17238	0.241045	NA
4301	AFDN	692.087	-0.0397424	0.0542155	-0.733045	0.463531	0.68318
653483	AFDN-DT	2.56944	0.338543	0.682617	0.49595	0.61993	NA
4299	AFF1	863.887	-0.192963	0.0527529	-3.65787	0.000254319	0.002129
100506746	AFF1-AS1	41.9305	0.0101504	0.16673	0.0608794	0.951455	0.980339
2334	AFF2	48.3086	0.0340726	0.162719	0.209395	0.83414	0.922039
3899	AFF3	23.4679	-0.0234988	0.21259	-0.110536	0.911985	0.960256
27125	AFF4	2364.6	-0.084101	0.0417924	-2.01235	0.0441828	0.146473
246269	AFG1L	104.344	0.0587971	0.102661	0.572733	0.566826	0.762355
166378	AFG2A	245.751	-0.00318498	0.0738947	-0.0431016	0.965621	0.986715
79029	AFG2B	183.982	0.13859	0.0774223	1.79005	0.0734455	0.209078
172	AFG3L1P	153.151	-0.0870252	0.0928214	-0.937556	0.348473	0.579613
10939	AFG3L2	381.168	0.120629	0.0610378	1.9763	0.0481206	0.155565
173	AFM	0	NA	NA	NA	NA	NA
125061	AFMID	220.234	0.161268	0.0772918	2.08648	0.0369349	0.128598
174	AFP	7.87847	0.0508135	0.361026	0.140747	0.888069	0.95022
54812	AFTPH	453.465	-0.190023	0.0553799	-3.43127	0.000600766	0.00447599
101927402	AFTPH-DT	14.9457	-0.429919	0.264503	-1.62538	0.104081	0.265804
175	AGA	552.416	-0.0498043	0.0503675	-0.988817	0.322753	0.553883
285500	AGA-DT	2.69784	-0.390488	0.721742	-0.541036	0.588483	NA
116987	AGAP1	467.465	0.102786	0.0577919	1.77855	0.0753139	0.212497
119385	AGAP11	81.5692	-0.644161	0.126214	-5.10371	3.33051e-07	5.60754e-06
414224	AGAP12P	58.7295	-0.0179817	0.14648	-0.122759	0.902298	0.955675
116986	AGAP2	6.39007	0.079413	0.393423	0.201851	0.840033	NA
100130776	AGAP2-AS1	75.7146	0.147404	0.12298	1.1986	0.230685	0.45183
116988	AGAP3	930.295	-0.097901	0.0444005	-2.20495	0.0274573	0.103054
119016	AGAP4	101.514	-0.201695	0.11263	-1.79078	0.0733292	0.208906
729092	AGAP5	64.1174	0.093433	0.131575	0.71011	0.477636	0.694642
414189	AGAP6	160.995	-0.0187872	0.0933759	-0.2012	0.840542	0.925584
653268	AGAP7P	32.7815	-0.0544368	0.178007	-0.305814	0.759747	0.88278
642517	AGAP9	159.596	-0.21059	0.0818009	-2.57443	0.0100406	0.0466299
123624	AGBL1	0	NA	NA	NA	NA	NA
727915	AGBL1-AS1	0	NA	NA	NA	NA	NA
79841	AGBL2	9.99815	0.272581	0.326249	0.8355	0.403436	0.629156
340351	AGBL3	17.344	-0.269756	0.241564	-1.11671	0.26412	0.490931
84871	AGBL4	0.0345001	0	4.86372	0	1	NA
101929721	AGBL4-AS1	0	NA	NA	NA	NA	NA
100874313	AGBL4-IT1	0	NA	NA	NA	NA	NA
60509	AGBL5	553.919	0.0385589	0.0470189	0.820073	0.412174	0.636483
100874031	AGBL5-AS1	0.103612	-0.555447	3.43158	-0.161863	0.871414	NA
177	AGER	7.37473	0.328012	0.397326	0.825549	0.40906	0.634313
3267	AGFG1	1427.06	0.190068	0.0373026	5.0953	3.48186e-07	5.84921e-06
3268	AGFG2	348.507	0.293297	0.0593079	4.94532	7.60184e-07	1.20152e-05
55109	AGGF1	620.094	-0.0764401	0.0457795	-1.66974	0.0949698	0.250266
55750	AGK	130.737	-0.00513479	0.0941504	-0.0545382	0.956506	0.98312
178	AGL	466.518	-0.00340919	0.0564699	-0.0603718	0.95186	0.980573
79814	AGMAT	48.4841	0.315723	0.148234	2.1299	0.0331797	0.118812
392636	AGMO	5.52852	0.719187	0.459485	1.5652	0.117535	NA
26523	AGO1	630.9	-0.00596831	0.0443474	-0.134581	0.892943	0.951604
27161	AGO2	1453.78	-0.00346648	0.0445681	-0.0777793	0.938004	0.974259
192669	AGO3	331.71	-0.0100968	0.0589553	-0.171262	0.864018	0.93763
192670	AGO4	302.287	-0.0158886	0.0643756	-0.246811	0.805054	0.90636
10554	AGPAT1	181.301	0.223556	0.0829565	2.69486	0.00704181	0.0353697
10555	AGPAT2	693.405	0.0321793	0.0504891	0.63735	0.523897	0.731739
56894	AGPAT3	2376.12	-0.0590417	0.0277429	-2.12817	0.033323	0.119182
56895	AGPAT4	333.593	-0.102039	0.0606874	-1.68138	0.0926882	0.246145
79992	AGPAT4-IT1	3.22664	-0.656438	0.55843	-1.17551	0.239792	NA
55326	AGPAT5	751.309	0.18394	0.0426936	4.30838	1.64457e-05	0.000191713
8540	AGPS	1324.79	0.17607	0.0379881	4.63488	3.57148e-06	4.94522e-05
10551	AGR2	1.3084	0.496866	1.19943	0.414251	0.67869	NA
155465	AGR3	0	NA	NA	NA	NA	NA
375790	AGRN	1327.51	-0.385095	0.077715	-4.95522	7.22483e-07	1.14556e-05
181	AGRP	0.491123	0.768328	1.57786	0.486944	0.626298	NA
183	AGT	400.218	-0.224538	0.0623289	-3.60246	0.000315215	0.00254347
23287	AGTPBP1	308.014	0.0686993	0.0598207	1.14842	0.250795	0.475895
185	AGTR1	10.5248	0.760625	0.422404	1.80071	0.071749	0.205696
186	AGTR2	0	NA	NA	NA	NA	NA
57085	AGTRAP	824.164	0.181704	0.0464867	3.90874	9.27789e-05	0.000872308
189	AGXT	2.80218	-0.0730374	0.587678	-0.124281	0.901093	NA
64902	AGXT2	0	NA	NA	NA	NA	NA
25909	AHCTF1	509.542	-0.0402816	0.054878	-0.73402	0.462936	0.682817
285116	AHCTF1P1	684.667	0.0325577	0.05125	0.635273	0.52525	0.732707
191	AHCY	1587.68	0.0634622	0.0334442	1.89755	0.0577549	0.177091
10768	AHCYL1	2643.43	0.0321549	0.026336	1.22095	0.222105	0.441566
23382	AHCYL2	257.546	-0.109127	0.0718598	-1.51861	0.12886	0.307718
27245	AHDC1	822.887	-0.252084	0.0486891	-5.17742	2.2497e-07	3.88391e-06
54806	AHI1	450.081	0.0408539	0.0560007	0.729525	0.465681	0.68437
100131814	AHI1-DT	3.61755	-0.0876074	0.571245	-0.153362	0.878113	NA
79026	AHNAK	35727.2	-0.0153496	0.111337	-0.137867	0.890346	0.950773
113146	AHNAK2	9252.6	-0.365857	0.0648297	-5.64336	1.66761e-08	3.56075e-07
196	AHR	2218.06	0.181269	0.0328275	5.52187	3.35411e-08	6.75698e-07
57491	AHRR	1149.15	-0.147405	0.0473374	-3.11391	0.00184624	0.0116552
10598	AHSA1	1715.74	-0.00764332	0.035986	-0.212397	0.831797	0.921218
130872	AHSA2P	549.415	-0.0325039	0.142628	-0.227892	0.81973	0.914466
197	AHSG	0.412267	-1.61859	1.40698	-1.1504	0.249979	NA
51327	AHSP	0.0346805	0	4.86372	0	1	NA
57379	AICDA	0.137573	0.983405	2.84512	0.345647	0.729608	NA
64853	AIDA	1685.5	0.1014	0.0400352	2.53277	0.0113165	0.0513446
199	AIF1	0	NA	NA	NA	NA	NA
83543	AIF1L	26.9715	-0.534313	0.201353	-2.65361	0.00796358	0.0389412
9131	AIFM1	964.527	0.0271579	0.0400873	0.67747	0.498108	0.711837
84883	AIFM2	593.501	-0.0152159	0.0460828	-0.330187	0.741259	0.871713
150209	AIFM3	7.02935	0.839595	0.400763	2.09499	0.0361719	0.126709
51390	AIG1	503.603	-0.0995663	0.0508418	-1.95836	0.0501882	0.160696
9447	AIM2	0.480749	-0.651628	1.45398	-0.448167	0.654033	NA
9255	AIMP1	703.114	-0.0255812	0.0470362	-0.543863	0.586536	0.774869
7965	AIMP2	607.15	0.134831	0.0469647	2.8709	0.00409309	0.0226238
9049	AIP	700.043	-0.0514241	0.0551333	-0.932724	0.350962	0.581948
23746	AIPL1	1.68931	0.129928	0.850988	0.152679	0.878652	NA
326	AIRE	0.0347724	0	4.86372	0	1	NA
54955	AIRIM	415.158	0.0493302	0.0512692	0.962179	0.33596	0.566745
100271873	AIRN	0.0337268	0	4.86372	0	1	NA
55966	AJAP1	5.87384	-0.0142578	0.41607	-0.0342678	0.972664	NA
389813	AJM1	45.6231	-0.361989	0.151743	-2.38555	0.0170537	0.0711623
84962	AJUBA	1039.39	-0.194143	0.0386952	-5.01724	5.24191e-07	8.48226e-06
203	AK1	3277.95	-0.200427	0.0296955	-6.74941	1.48443e-11	4.7989e-10
204	AK2	1288.18	0.120282	0.0365319	3.2925	0.000992992	0.00689086
50808	AK3	1387.08	-0.0668792	0.0359723	-1.85919	0.0630003	0.187959
205	AK4	935.37	-0.109926	0.0471367	-2.33207	0.0196971	0.0795325
26289	AK5	125.832	-0.120069	0.106227	-1.1303	0.258348	0.484338
102157402	AK6	83.3124	-0.00860206	0.118196	-0.072778	0.941983	0.976021
122481	AK7	7.78016	-0.453552	0.378872	-1.19711	0.231263	0.452607
158067	AK8	14.2079	0.0408707	0.277871	0.147085	0.883065	0.947438
221264	AK9	64.8075	-0.514709	0.123774	-4.15846	3.20396e-05	0.000344271
642597	AKAIN1	0.103497	-0.555447	3.4328	-0.161806	0.871459	NA
8165	AKAP1	489.838	0.0204806	0.0483853	0.423282	0.67209	0.830157
11216	AKAP10	526.36	0.0468029	0.0503652	0.92927	0.352749	0.583273
11215	AKAP11	1129.27	-0.0688655	0.0581338	-1.1846	0.236175	0.458444
9590	AKAP12	2005.33	-0.555491	0.0493383	-11.2588	2.09565e-29	2.27302e-27
11214	AKAP13	1135.77	-0.0416217	0.0508475	-0.818559	0.413038	0.63729
158798	AKAP14	0.686732	0.7281	1.37412	0.529867	0.596204	NA
8227	AKAP17A	662.805	-0.0344146	0.0504267	-0.682467	0.494944	0.709066
10566	AKAP3	27.8727	-0.260157	0.20123	-1.29283	0.196069	0.407211
8852	AKAP4	0	NA	NA	NA	NA	NA
9495	AKAP5	17.9497	-0.412103	0.242605	-1.69866	0.0893836	0.239938
9472	AKAP6	25.1119	-0.483844	0.20802	-2.32594	0.0200216	0.0805817
9465	AKAP7	92.2148	0.187271	0.105863	1.76899	0.0768952	0.21582
10270	AKAP8	589.461	0.0440511	0.0477558	0.922425	0.356307	0.586324
26993	AKAP8L	614.658	0.0635879	0.051215	1.24159	0.214389	0.43162
10142	AKAP9	542.582	-0.194344	0.0685707	-2.83422	0.00459381	0.024868
56672	AKIP1	464.759	0.0451604	0.0589207	0.766461	0.443402	0.665747
79647	AKIRIN1	957.329	0.132137	0.0396385	3.33356	0.000857429	0.00609981
55122	AKIRIN2	787.81	0.0208878	0.0425596	0.490789	0.623576	0.801449
80709	AKNA	328.005	0.145503	0.0620581	2.34463	0.0190461	0.0776559
254268	AKNAD1	6.07948	0.321592	0.433788	0.741359	0.458476	NA
10327	AKR1A1	1449.1	-0.01968	0.0419413	-0.469228	0.638907	0.810368
231	AKR1B1	755.819	0.0846711	0.0580796	1.45785	0.144883	0.333341
57016	AKR1B10	11.7266	-0.524238	0.326911	-1.60361	0.1088	0.27393
441282	AKR1B15	4.02534	0.514868	0.577582	0.891421	0.372703	NA
1645	AKR1C1	2214.27	0.31961	0.0490165	6.52046	7.00903e-11	2.08157e-09
1646	AKR1C2	2283.29	-0.00778151	0.0370239	-0.210175	0.833531	0.921704
8644	AKR1C3	1094.85	-0.0084229	0.0436115	-0.193135	0.846853	0.928457
1109	AKR1C4	29.706	0.0834351	0.182592	0.456947	0.647709	0.816047
389932	AKR1C6P	0.275304	-0.651623	2.05651	-0.316859	0.751351	NA
340811	AKR1C8	0.103762	0.502502	3.43	0.146502	0.883525	NA
6718	AKR1D1	0.0335593	0	4.86372	0	1	NA
83592	AKR1E2	66.9727	-0.286525	0.127881	-2.24056	0.0250543	0.0961079
8574	AKR7A2	755.4	-0.109967	0.0548084	-2.0064	0.0448137	0.147715
246182	AKR7A2P1	353.232	-0.142464	0.072007	-1.97847	0.047876	0.155009
22977	AKR7A3	9.10698	-0.0914291	0.323768	-0.282391	0.777644	0.891527
246181	AKR7L	5.01372	0.444198	0.454436	0.977472	0.328336	NA
207	AKT1	4730.08	0.134362	0.0270975	4.95847	7.10499e-07	1.12776e-05
84335	AKT1S1	1713.97	0.128696	0.0448695	2.86824	0.00412769	0.0227646
208	AKT2	2643.47	-0.0185506	0.0316663	-0.585814	0.558	0.756783
10000	AKT3	656.19	-0.066684	0.0434721	-1.53395	0.125042	0.301002
64400	AKTIP	195.097	-0.0494166	0.0736206	-0.671234	0.502071	0.715108
210	ALAD	1507.64	-0.0559963	0.03092	-1.81101	0.07014	0.203022
211	ALAS1	1695.36	0.0724118	0.0279278	2.59282	0.00951916	0.0447356
212	ALAS2	0.341672	2.4625	1.55517	1.58342	0.113325	NA
213	ALB	0.34432	0.313476	1.61684	0.193882	0.846269	NA
214	ALCAM	5082.28	0.210665	0.0326339	6.4554	1.07932e-10	3.12482e-09
126133	ALDH16A1	723.704	0.184442	0.0492373	3.74598	0.000179692	0.00156101
5832	ALDH18A1	2390.55	0.038128	0.027765	1.37324	0.169678	0.371145
216	ALDH1A1	0.30867	0.406344	1.78532	0.227604	0.819954	NA
8854	ALDH1A2	335.489	-0.0377451	0.0830842	-0.454299	0.649614	0.817231
220	ALDH1A3	260.047	-0.0768808	0.0695632	-1.10519	0.269075	0.496857
101927751	ALDH1A3-AS1	7.34888	0.237076	0.375617	0.631163	0.527934	0.734807
219	ALDH1B1	775.85	0.00706283	0.0408952	0.172706	0.862883	0.936866
10840	ALDH1L1	7.92331	-0.443207	0.419138	-1.05743	0.290318	0.518616
100874204	ALDH1L1-AS1	3.58903	-0.447565	0.628984	-0.711568	0.476732	NA
100862662	ALDH1L1-AS2	0.136868	-0.0745533	3.16703	-0.0235405	0.981219	NA
160428	ALDH1L2	1407.73	0.129102	0.0445815	2.89586	0.00378121	0.0212054
217	ALDH2	681.41	-0.151089	0.0462688	-3.26545	0.0010929	0.00744655
218	ALDH3A1	249.583	0.0363181	0.0701094	0.51802	0.604444	0.78734
224	ALDH3A2	2939.22	0.276384	0.0236888	11.6673	1.87374e-31	2.26179e-29
221	ALDH3B1	1499.64	0.0266143	0.0414707	0.641762	0.521028	0.730425
222	ALDH3B2	0.103624	0.406344	3.43146	0.118417	0.905737	NA
8659	ALDH4A1	405.664	0.018354	0.0542969	0.33803	0.735341	0.868301
7915	ALDH5A1	190.533	-0.273154	0.0765579	-3.56794	0.000359792	0.00285696
4329	ALDH6A1	283.418	-0.0646505	0.0674858	-0.957986	0.33807	0.568628
501	ALDH7A1	136.922	-0.167759	0.0959534	-1.74834	0.0804051	0.222624
64577	ALDH8A1	2.84746	-1.99522	0.68308	-2.92091	0.00349005	NA
223	ALDH9A1	2016.43	-0.0224227	0.0290145	-0.772809	0.439635	0.662351
226	ALDOA	14568.3	0.0403532	0.0315108	1.28062	0.200329	0.412848
229	ALDOB	1.0665	1.29697	1.31798	0.984063	0.325085	NA
230	ALDOC	246.5	-0.184071	0.0763214	-2.41179	0.0158743	0.0671017
56052	ALG1	427.915	0.087443	0.0566347	1.54398	0.122592	0.296967
84920	ALG10	119.095	0.224002	0.0985799	2.27229	0.0230691	0.0902503
144245	ALG10B	180.567	0.168234	0.0802646	2.096	0.0360824	0.126542
440138	ALG11	136.842	-0.189819	0.0882659	-2.15054	0.0315129	0.114431
79087	ALG12	552.48	0.0597219	0.0472268	1.26458	0.206023	0.420934
79868	ALG13	429.365	0.0823422	0.0528758	1.55727	0.119405	0.291549
199857	ALG14	226.056	0.160893	0.0824179	1.95216	0.0509191	0.162196
101928098	ALG14-AS1	0.136685	-0.555449	2.85071	-0.194846	0.845514	NA
200810	ALG1L1P	1.88472	-0.104347	0.735162	-0.141937	0.88713	NA
644974	ALG1L2	0.375542	-0.658298	1.66039	-0.396472	0.691757	NA
285407	ALG1L9P	14.3036	0.00823919	0.263927	0.0312177	0.975096	0.989946
85365	ALG2	910.235	0.112911	0.0394972	2.85871	0.00425366	0.0233134
10195	ALG3	523.207	0.180815	0.0547055	3.30525	0.000948911	0.00665572
29880	ALG5	514.281	0.174957	0.0553483	3.16102	0.00157216	0.0101388
29929	ALG6	205.597	-0.0729391	0.076731	-0.950582	0.341816	0.572294
79053	ALG8	492.866	0.203818	0.0626033	3.25571	0.0011311	0.00766079
79796	ALG9	556.981	0.0455472	0.0489587	0.93032	0.352206	0.582843
238	ALK	0.824129	1.49722	1.12224	1.33413	0.18216	NA
389658	ALKAL1	0.0690002	0	4.86372	0	1	NA
285016	ALKAL2	2.25805	0.449381	0.642206	0.699747	0.484086	NA
8846	ALKBH1	211.964	-0.0250807	0.073571	-0.340904	0.733176	0.867318
121642	ALKBH2	198.683	0.254208	0.0772093	3.29246	0.000993166	0.00689086
221120	ALKBH3	388.802	0.067668	0.0546942	1.23721	0.21601	0.433669
100507300	ALKBH3-AS1	3.32978	-0.863253	0.618687	-1.3953	0.162926	NA
54784	ALKBH4	219.943	0.0702418	0.0730645	0.961366	0.336368	0.566939
54890	ALKBH5	2703.44	-0.0868106	0.0320664	-2.70721	0.00678504	0.0343916
84964	ALKBH6	216.973	0.0112587	0.0724159	0.155472	0.876449	0.944402
84266	ALKBH7	483.786	0.17898	0.0577475	3.09936	0.00193939	0.0121765
91801	ALKBH8	221.076	0.0531432	0.071492	0.743344	0.457273	0.67767
55821	ALLC	0.0685472	0.502489	4.40045	0.11419	0.909087	NA
7840	ALMS1	372.726	-0.179126	0.065974	-2.7151	0.00662551	0.033789
100874291	ALMS1-IT1	5.99788	-0.127117	0.435477	-0.291902	0.770362	NA
200420	ALMS1P1	1.37407	1.75813	1.05719	1.66302	0.0963086	NA
239	ALOX12	89.0515	-0.0430028	0.113558	-0.378687	0.704921	0.851182
100506713	ALOX12-AS1	26.9721	-0.174097	0.197193	-0.882876	0.377303	0.605692
242	ALOX12B	0.173492	0.98341	2.43653	0.403611	0.686499	NA
245	ALOX12P2	0.554026	1.31398	1.41203	0.930559	0.352082	NA
246	ALOX15	0.169968	1.8629	2.66295	0.699563	0.4842	NA
247	ALOX15B	10.591	0.572572	0.397701	1.43971	0.149951	0.341519
100652883	ALOX15P1	0.172784	0.888262	2.43882	0.364218	0.715695	NA
240	ALOX5	0	NA	NA	NA	NA	NA
241	ALOX5AP	1.37378	0.76055	0.926623	0.820776	0.411774	NA
59344	ALOXE3	3.73188	-0.30071	0.502006	-0.599016	0.549162	NA
251	ALPG	0	NA	NA	NA	NA	NA
248	ALPI	0	NA	NA	NA	NA	NA
80216	ALPK1	221.986	-0.131894	0.0822624	-1.60333	0.108862	0.273995
115701	ALPK2	186.21	-0.454682	0.0795744	-5.71393	1.104e-08	2.44554e-07
57538	ALPK3	48.3508	-0.217123	0.150983	-1.43806	0.150417	0.342215
249	ALPL	43.891	0.281174	0.161498	1.74104	0.0816767	0.225186
250	ALPP	0	NA	NA	NA	NA	NA
57679	ALS2	623.338	-0.0731333	0.0458966	-1.59344	0.111063	0.277619
259173	ALS2CL	324.226	-0.469067	0.0858949	-5.46094	4.7361e-08	9.3399e-07
8092	ALX1	0.790029	-0.98219	1.26702	-0.775199	0.438222	NA
257	ALX3	62.797	-0.101155	0.133658	-0.756817	0.449159	0.670613
60529	ALX4	1.10246	0.342742	1.08135	0.316958	0.751276	NA
10189	ALYREF	1890.64	0.0753644	0.042082	1.79089	0.0733101	0.208891
23600	AMACR	84.5986	0.133784	0.125411	1.06677	0.286077	0.514601
258	AMBN	0.101013	0	3.88393	0	1	NA
259	AMBP	0.750905	1.16543	1.25491	0.928691	0.353049	NA
55626	AMBRA1	667.991	-0.156899	0.047295	-3.31746	0.000908403	0.00642276
262	AMD1	1379.67	-0.0444646	0.050842	-0.874565	0.381811	0.610441
144193	AMDHD1	23.5815	-0.0397833	0.218895	-0.181746	0.855782	0.933151
51005	AMDHD2	558.283	-0.111683	0.0521868	-2.14007	0.0323494	0.11673
265	AMELX	0	NA	NA	NA	NA	NA
266	AMELY	0	NA	NA	NA	NA	NA
139285	AMER1	105.262	0.0448487	0.107809	0.416001	0.677409	0.834112
219287	AMER2	0	NA	NA	NA	NA	NA
205147	AMER3	0	NA	NA	NA	NA	NA
267	AMFR	2134.06	0.126739	0.0311454	4.06927	4.71609e-05	0.000483828
268	AMH	8.61808	0.141706	0.348904	0.406145	0.684636	0.838801
269	AMHR2	0.546729	0.718464	1.43876	0.499362	0.617525	NA
57463	AMIGO1	99.6195	-0.306193	0.106961	-2.86265	0.00420113	0.0230592
347902	AMIGO2	83.7854	-0.121075	0.100842	-1.20064	0.22989	0.450982
386724	AMIGO3	106.485	0.078136	0.113272	0.689806	0.490316	0.705186
9949	AMMECR1	289.086	0.0324664	0.0650331	0.499228	0.617618	0.796597
83607	AMMECR1L	949.789	0.0409917	0.0358296	1.14408	0.252592	0.478159
81693	AMN	1.23949	-1.69621	0.962719	-1.7619	0.0780864	NA
196394	AMN1	63.7355	0.174495	0.133282	1.30921	0.190462	0.400398
154796	AMOT	173.237	-0.137367	0.0864645	-1.58871	0.112126	0.279252
154810	AMOTL1	2149.9	-0.159464	0.036806	-4.33257	1.47382e-05	0.000173976
51421	AMOTL2	2637.2	0.183637	0.0293195	6.2633	3.76906e-10	1.03136e-08
270	AMPD1	1.13387	-1.82322	1.00363	-1.81662	0.0692746	NA
271	AMPD2	1425.96	0.062097	0.0347749	1.78569	0.0741502	0.210284
272	AMPD3	175.885	0.0018963	0.0934144	0.0202999	0.983804	0.993763
273	AMPH	183.554	-0.191367	0.0795222	-2.40647	0.0161077	0.0678774
275	AMT	64.1731	-0.272984	0.1561	-1.74878	0.0803293	0.222455
401138	AMTN	6.63122	-0.168427	0.39975	-0.42133	0.673514	NA
276	AMY1A	0.274179	-1.20626	1.76842	-0.682112	0.495168	NA
277	AMY1B	0.274883	-0.555452	2.05689	-0.270044	0.787127	NA
278	AMY1C	0.47609	-1.461	1.46603	-0.996569	0.318974	NA
279	AMY2A	1.09772	-0.46577	1.00843	-0.461876	0.64417	NA
280	AMY2B	33.0316	-0.264428	0.189047	-1.39874	0.16189	0.360338
155185	AMZ1	9.14493	-0.673784	0.367196	-1.83494	0.066514	0.196019
51321	AMZ2	1336.61	0.149456	0.0386857	3.86333	0.000111851	0.00102774
201283	AMZ2P1	108.077	0.0370476	0.10645	0.348028	0.72782	0.864457
64682	ANAPC1	630.655	0.120515	0.0476365	2.52989	0.0114098	0.0516267
10393	ANAPC10	79.7905	0.153843	0.11872	1.29585	0.195029	0.406177
51529	ANAPC11	1055.87	0.0858129	0.0509183	1.68531	0.0919297	0.24471
25847	ANAPC13	1250.95	0.0401733	0.0362242	1.10902	0.267422	0.494719
25906	ANAPC15	80.3787	0.0389406	0.130532	0.298322	0.765457	0.885227
119504	ANAPC16	898.847	0.0779115	0.0420423	1.85317	0.063858	0.190042
100286979	ANAPC1P1	8.30694	-0.123365	0.349318	-0.353159	0.723969	0.862344
285074	ANAPC1P2	101.59	-0.128655	0.105961	-1.21417	0.224681	0.444437
730268	ANAPC1P4	90.8647	0.157421	0.109299	1.44027	0.14979	0.341413
29882	ANAPC2	844.265	-0.0366269	0.0444978	-0.823118	0.410441	0.63551
29945	ANAPC4	318.055	-0.0539872	0.0652997	-0.82676	0.408373	0.633777
51433	ANAPC5	2454.03	0.103897	0.0324965	3.19716	0.00138788	0.00912734
51434	ANAPC7	1260.68	-0.0127159	0.0355919	-0.35727	0.72089	0.860331
283	ANG	93.9869	0.14801	0.107581	1.3758	0.168884	0.370003
23357	ANGEL1	228.763	-0.0218394	0.0791017	-0.276093	0.782477	0.894396
90806	ANGEL2	509.916	0.0553125	0.0479171	1.15434	0.248362	0.473142
284	ANGPT1	326.666	0.517821	0.0611044	8.47436	2.36376e-17	1.28191e-15
285	ANGPT2	3.33037	-0.0743344	0.575509	-0.129163	0.897229	NA
51378	ANGPT4	1.75541	0.756152	0.894812	0.84504	0.398088	NA
9068	ANGPTL1	135.423	-0.319826	0.100024	-3.19748	0.00138635	0.00912527
23452	ANGPTL2	1593.67	-0.415644	0.0349792	-11.8826	1.45739e-32	1.83313e-30
27329	ANGPTL3	0.24461	0.502517	1.94489	0.258379	0.796114	NA
51129	ANGPTL4	410.814	1.6497	0.0679222	24.2881	2.61929e-130	3.01581e-127
253935	ANGPTL5	625.831	0.533445	0.0553105	9.64456	5.18326e-22	3.91833e-20
83854	ANGPTL6	5.23179	-0.305598	0.47784	-0.63954	0.522471	NA
10218	ANGPTL7	9.96216	2.15364	0.446799	4.82015	1.43449e-06	2.145e-05
55908	ANGPTL8	1.69276	1.18073	0.82598	1.42949	0.152865	NA
647589	ANHX	0	NA	NA	NA	NA	NA
286	ANK1	210.424	-0.157982	0.0790969	-1.99732	0.0457901	0.150238
287	ANK2	735.397	-0.369328	0.0432238	-8.54455	1.29039e-17	7.23389e-16
288	ANK3	188.048	0.395036	0.0824166	4.79316	1.64175e-06	2.43545e-05
150709	ANKAR	31.4688	-0.108987	0.197605	-0.551542	0.581262	0.771922
348094	ANKDD1A	97.8107	-0.0796839	0.118789	-0.6708	0.502348	0.715428
728780	ANKDD1B	1.85845	0.539672	0.856552	0.630052	0.528661	NA
63926	ANKEF1	98.9567	0.0371459	0.105098	0.353442	0.723757	0.862329
162282	ANKFN1	0.0683915	0	4.86372	0	1	NA
51479	ANKFY1	1637.91	-0.115261	0.0354381	-3.25246	0.00114411	0.00774538
56172	ANKH	6501.65	0.0731359	0.0412342	1.77367	0.0761175	0.214344
54882	ANKHD1	59.2118	-0.162291	0.135067	-1.20156	0.229534	0.45052
404734	ANKHD1-EIF4EBP3	17.0612	-0.0471977	0.257368	-0.183386	0.854495	0.93263
54467	ANKIB1	1807.19	-0.101022	0.0355752	-2.83966	0.00451611	0.0245362
255239	ANKK1	0.520122	-0.651628	1.47289	-0.442413	0.65819	NA
126549	ANKLE1	7.62939	-0.018489	0.383456	-0.0482166	0.961544	0.98524
23141	ANKLE2	2232.19	0.0477698	0.0292385	1.6338	0.102301	0.262904
51281	ANKMY1	100.875	-0.00908936	0.103552	-0.087776	0.930055	0.969636
57037	ANKMY2	362.918	0.0508044	0.055999	0.907237	0.364281	0.594549
57763	ANKRA2	241.126	0.101057	0.0758634	1.3321	0.182829	0.389889
27063	ANKRD1	332.063	-0.0126939	0.0647226	-0.196129	0.84451	0.927056
55608	ANKRD10	507.426	-0.125443	0.0653699	-1.91898	0.0549871	0.171288
29123	ANKRD11	2508.74	-0.161258	0.0406088	-3.971	7.15707e-05	0.000696669
23253	ANKRD12	814.223	-0.0945924	0.0520193	-1.81841	0.0690017	0.200781
88455	ANKRD13A	2013.27	-0.339885	0.0284912	-11.9295	8.30849e-33	1.09089e-30
124930	ANKRD13B	244.742	0.07643	0.0747251	1.02281	0.306395	0.536703
81573	ANKRD13C	829.506	0.0107521	0.0453522	0.237081	0.812594	0.910738
11147	ANKRD13C-DT	140.388	-0.145172	0.0900722	-1.61173	0.107021	0.270955
338692	ANKRD13D	443.529	-0.0475083	0.0570677	-0.83249	0.405132	0.630786
54522	ANKRD16	98.5578	0.050732	0.103608	0.489656	0.624377	0.802067
26057	ANKRD17	1443.3	-0.0490556	0.0396556	-1.23704	0.216072	0.433669
253650	ANKRD18A	3.59363	-0.130807	0.599866	-0.21806	0.827382	NA
441459	ANKRD18B	0.237136	-0.170725	2.10795	-0.080991	0.935449	NA
348840	ANKRD18DP	0.0678244	0	4.41642	0	1	NA
138649	ANKRD19P	551.371	-0.0255466	0.0576723	-0.442961	0.657794	0.822457
26287	ANKRD2	13.3284	-0.359171	0.295407	-1.21585	0.224042	0.443814
84210	ANKRD20A1	0.856813	2.04389	1.20163	1.70093	0.0889566	NA
391267	ANKRD20A11P	0	NA	NA	NA	NA	NA
100874392	ANKRD20A12P	0	NA	NA	NA	NA	NA
400110	ANKRD20A19P	0.171786	0.98341	2.44343	0.402471	0.687337	NA
441430	ANKRD20A2P	1.12793	0.240515	0.973	0.247189	0.804762	NA
441425	ANKRD20A3P	1.06246	-0.236835	0.99702	-0.237542	0.812236	NA
728747	ANKRD20A4P	3.51158	1.51294	0.660032	2.29223	0.0218925	NA
440482	ANKRD20A5P	2.87935	-0.478247	0.580462	-0.823908	0.409992	NA
729171	ANKRD20A8P	0.138348	1.46268	2.8397	0.515082	0.606496	NA
284232	ANKRD20A9P	10.146	-0.119166	0.310291	-0.384045	0.700945	0.848386
118932	ANKRD22	0.137958	1.46268	2.84214	0.514639	0.606805	NA
200539	ANKRD23	26.2497	0.141236	0.217287	0.649999	0.515693	0.726211
170961	ANKRD24	35.6263	-0.157368	0.193107	-0.814928	0.415114	0.639372
22852	ANKRD26	209.916	-0.155214	0.0751728	-2.06477	0.038945	0.133485
124149	ANKRD26P1	2.08586	-1.90907	0.833747	-2.28975	0.0220357	NA
100101938	ANKRD26P3	0	NA	NA	NA	NA	NA
84079	ANKRD27	631.236	0.0716903	0.0448351	1.59898	0.109826	0.275633
23243	ANKRD28	1844.68	-0.100589	0.0332547	-3.02481	0.00248787	0.0149612
147463	ANKRD29	206.796	-0.0361262	0.0798476	-0.452439	0.650953	0.818227
91074	ANKRD30A	0	NA	NA	NA	NA	NA
374860	ANKRD30B	8.43739	-0.295454	0.344992	-0.856409	0.391772	0.619841
554226	ANKRD30BL	0	NA	NA	NA	NA	NA
149992	ANKRD30BP2	0	NA	NA	NA	NA	NA
338579	ANKRD30BP3	0.413676	-0.0745554	1.74635	-0.042692	0.965947	NA
256006	ANKRD31	4.62225	-0.244323	0.469513	-0.520376	0.602802	NA
341405	ANKRD33	0.2078	0.502516	2.15354	0.233344	0.815494	NA
651746	ANKRD33B	64.1518	-0.554008	0.13466	-4.11413	3.8865e-05	0.000409959
284615	ANKRD34A	80.7297	-2.82374e-05	0.11094	-0.000254528	0.999797	0.999853
340120	ANKRD34B	0.0345001	0	4.86372	0	1	NA
390616	ANKRD34C	0	NA	NA	NA	NA	NA
729911	ANKRD34C-AS1	0	NA	NA	NA	NA	NA
148741	ANKRD35	256.826	0.111006	0.0673842	1.64736	0.0994838	0.25807
375248	ANKRD36	63.2756	0.0608281	0.130516	0.466059	0.641173	0.812144
57730	ANKRD36B	52.7324	0.102673	0.154695	0.663714	0.506873	0.718999
84832	ANKRD36BP1	73.2926	-0.164665	0.138706	-1.18715	0.235168	0.457227
645784	ANKRD36BP2	1.89179	-1.13851	0.794412	-1.43315	0.151816	NA
400986	ANKRD36C	17.7423	0.0951927	0.234694	0.405604	0.685034	0.839013
353322	ANKRD37	27.8344	-0.201051	0.198462	-1.01305	0.311038	0.541563
51239	ANKRD39	129.526	-0.167242	0.0960172	-1.74179	0.0815444	0.224946
91369	ANKRD40	1497.23	0.0671742	0.0356062	1.88659	0.0592158	0.180263
55018	ANKRD40CL	0	NA	NA	NA	NA	NA
338699	ANKRD42	240.607	-0.118655	0.0677862	-1.75043	0.0800437	0.221993
91526	ANKRD44	179.864	-0.0442336	0.0805228	-0.549331	0.582779	0.772545
101927547	ANKRD44-IT1	0.104131	0	3.84511	0	1	NA
339416	ANKRD45	9.77311	-0.264471	0.308961	-0.855999	0.391998	0.619842
157567	ANKRD46	104.88	-0.132028	0.111182	-1.1875	0.235031	0.457227
54851	ANKRD49	133.128	0.0681383	0.0973864	0.69967	0.484133	0.70052
57182	ANKRD50	841.501	0.0541699	0.0495776	1.09263	0.274557	0.502638
283373	ANKRD52	3329.51	-0.0213731	0.0402882	-0.530505	0.595762	0.781129
79998	ANKRD53	26.3829	-0.0737894	0.20392	-0.361855	0.71746	0.858162
129138	ANKRD54	498.515	-0.0165115	0.0529115	-0.312058	0.754997	0.88034
79722	ANKRD55	0.135504	-0.65161	3.17696	-0.205105	0.83749	NA
22881	ANKRD6	307.235	-0.244086	0.0607777	-4.01605	5.91812e-05	0.000591338
140731	ANKRD60	0	NA	NA	NA	NA	NA
100310846	ANKRD61	10.0789	-0.35475	0.313752	-1.13067	0.258194	0.484141
342850	ANKRD62	3.49107	0.755588	0.726902	1.03946	0.298589	NA
23783	ANKRD62P1-PARP4P3	1.62083	-0.766967	0.841114	-0.911848	0.361849	NA
100131244	ANKRD63	0.722889	-1.13854	1.3029	-0.873848	0.382201	NA
441869	ANKRD65	36.1648	-0.0592578	0.196347	-0.301801	0.762804	0.884118
100287718	ANKRD66	0	NA	NA	NA	NA	NA
56311	ANKRD7	6.86429	-0.742841	0.375815	-1.97661	0.0480857	0.155524
122416	ANKRD9	1225.36	-0.0278762	0.0487709	-0.571575	0.56761	0.763272
23294	ANKS1A	404.139	0.0569525	0.0584881	0.973746	0.330183	0.561355
56899	ANKS1B	9.20825	-0.456433	0.332901	-1.37108	0.170351	0.372086
124401	ANKS3	362.896	-0.0654125	0.0664427	-0.984496	0.324872	0.556307
257629	ANKS4B	0.204428	-0.651621	2.1627	-0.301299	0.763186	NA
203286	ANKS6	778.171	0.0578438	0.0394429	1.46652	0.142507	0.329631
389161	ANKUB1	0	NA	NA	NA	NA	NA
55139	ANKZF1	436.645	-0.142281	0.0641827	-2.21682	0.0266354	0.100753
54443	ANLN	7719.81	0.163819	0.0310199	5.28109	1.28421e-07	2.34988e-06
55107	ANO1	2.16055	-0.53918	0.656754	-0.820977	0.411659	NA
55129	ANO10	1619.46	0.0205221	0.0311811	0.658159	0.510436	0.722205
57101	ANO2	2.09829	-0.441765	0.683917	-0.645933	0.518323	NA
63982	ANO3	1.99284	1.12253	0.748116	1.50048	0.133491	NA
121601	ANO4	0.444199	-0.651627	1.55982	-0.417757	0.676125	NA
203859	ANO5	0.720992	0.163434	1.37759	0.118638	0.905562	NA
196527	ANO6	1938.47	0.00630463	0.0355505	0.177343	0.859239	0.93542
50636	ANO7	30.327	0.197796	0.185411	1.06679	0.286065	0.514601
101927546	ANO7L1	1.67694	-0.247859	0.933815	-0.265426	0.790681	NA
57719	ANO8	225.838	-0.101675	0.0898305	-1.13185	0.257696	0.483833
338440	ANO9	3.22161	-0.943963	0.586822	-1.6086	0.107703	NA
3730	ANOS1	405.163	-0.822271	0.0559484	-14.697	6.7424e-49	1.55262e-46
8125	ANP32A	518.286	0.0114017	0.0572672	0.199097	0.842187	0.926589
80035	ANP32A-IT1	0.417135	0.983416	1.61004	0.610802	0.54133	NA
723972	ANP32AP1	625.18	0.0233953	0.0487519	0.479885	0.631309	0.806313
10541	ANP32B	1787.62	-0.0522347	0.0457168	-1.14257	0.253217	0.478445
23520	ANP32CP	448.255	-0.0842546	0.0566921	-1.48618	0.137232	0.321553
23519	ANP32D	20.0877	-0.140654	0.22666	-0.620549	0.534896	0.739956
81611	ANP32E	2173.27	0.20869	0.037081	5.62794	1.8237e-08	3.86098e-07
290	ANPEP	16756.5	0.453522	0.0302072	15.0137	5.97169e-51	1.46532e-48
65990	ANTKMT	208.866	0.122607	0.0911171	1.3456	0.178432	0.384063
84168	ANTXR1	7394.3	-0.355014	0.0220671	-16.0879	3.10113e-58	9.10152e-56
118429	ANTXR2	3021.13	-0.35887	0.0274119	-13.0918	3.67043e-39	6.38826e-37
195977	ANTXRL	0	NA	NA	NA	NA	NA
100996567	ANTXRLP1	0.0347267	0	4.86372	0	1	NA
301	ANXA1	11455.5	-0.0213087	0.0339534	-0.627587	0.530274	0.737105
11199	ANXA10	2.94829	0.0663558	0.59547	0.111434	0.911272	NA
311	ANXA11	4820.42	0.050845	0.0264629	1.92137	0.0546848	0.170703
312	ANXA13	0.408128	1.71527	1.46543	1.17049	0.241802	NA
302	ANXA2	4861.88	0.0905835	0.0518778	1.74609	0.0807946	0.223372
303	ANXA2P1	1935.92	0.227159	0.0700811	3.24138	0.00118953	0.00799143
304	ANXA2P2	45644.8	0.174203	0.0300641	5.79439	6.85698e-09	1.58608e-07
305	ANXA2P3	2385.46	0.190642	0.0588251	3.24084	0.0011918	0.00799946
389289	ANXA2R	19.282	-0.14771	0.254202	-0.581073	0.561191	0.758372
153684	ANXA2R-AS1	57.9104	-0.344186	0.144406	-2.38347	0.0171503	0.071426
648987	ANXA2R-OT1	92.9712	0.168617	0.113182	1.48979	0.136279	0.319973
306	ANXA3	11.8143	-0.953552	0.335762	-2.83996	0.00451185	0.0245247
307	ANXA4	1894.69	-0.105097	0.0302876	-3.46998	0.000520506	0.00395078
308	ANXA5	16063.6	0.0650926	0.0274393	2.37224	0.0176804	0.0731877
309	ANXA6	6133.87	-0.0138777	0.0295243	-0.470044	0.638323	0.81016
310	ANXA7	3583.58	-0.0035106	0.0273875	-0.128182	0.898005	0.953806
653145	ANXA8	13.462	0.152956	0.257066	0.595005	0.55184	0.753026
728113	ANXA8L1	5.16416	0.470434	0.439585	1.07018	0.284539	NA
8416	ANXA9	72.0156	-0.218587	0.120728	-1.81058	0.0702059	0.203022
313	AOAH	0.0678486	-1.13247	4.86372	-0.23284	0.815885	NA
100874264	AOAH-IT1	0	NA	NA	NA	NA	NA
26	AOC1	0	NA	NA	NA	NA	NA
314	AOC2	1169.52	1.43085	0.0833172	17.1735	4.19397e-66	1.39501e-63
8639	AOC3	155.509	1.23495	0.115416	10.7	1.0182e-26	9.58517e-25
90586	AOC4P	1.58157	1.34323	1.05172	1.27718	0.20154	NA
84909	AOPEP	1554.2	-0.116076	0.0317623	-3.65451	0.00025767	0.00214801
316	AOX1	1416.79	0.441785	0.0389289	11.3485	7.54402e-30	8.42679e-28
344454	AOX2P	0.895887	-0.460014	1.00398	-0.458189	0.646816	NA
55435	AP1AR	297.161	-0.0224073	0.0648917	-0.345302	0.729867	0.865662
162	AP1B1	2228.11	-0.0330393	0.0402463	-0.820927	0.411688	0.636267
23782	AP1B1P1	0	NA	NA	NA	NA	NA
164	AP1G1	2033	0.0327669	0.0301231	1.08777	0.276699	0.504892
8906	AP1G2	238.961	-0.113191	0.121903	-0.928532	0.353131	0.583422
102724814	AP1G2-AS1	168.519	-0.107139	0.151818	-0.705708	0.48037	0.696755
8907	AP1M1	2883.53	0.244266	0.0326474	7.48196	7.32237e-14	3.06149e-12
10053	AP1M2	4.10919	-0.355219	0.481937	-0.737065	0.461083	NA
1174	AP1S1	1555.85	0.140713	0.0426901	3.29615	0.000980184	0.00683344
8905	AP1S2	474.492	0.0130154	0.0570526	0.228129	0.819546	0.914421
130340	AP1S3	534.519	-0.639413	0.0499353	-12.8048	1.54033e-37	2.50605e-35
160	AP2A1	3805.67	-0.00447192	0.0354452	-0.126164	0.899602	0.954524
161	AP2A2	486.306	-0.0241815	0.0543332	-0.44506	0.656276	0.821127
163	AP2B1	3888.42	0.0314633	0.0289792	1.08572	0.277603	0.505647
1173	AP2M1	11006.9	0.0430623	0.0277436	1.55215	0.120626	0.29369
1175	AP2S1	2348.05	-0.090785	0.0423487	-2.14375	0.0320528	0.115942
8546	AP3B1	1841.17	-0.00816549	0.0281161	-0.29042	0.771495	0.888697
8120	AP3B2	3.15964	-0.983271	0.627954	-1.56583	0.117388	NA
8943	AP3D1	4728.69	-0.0304204	0.0343459	-0.885709	0.375775	0.604581
26985	AP3M1	1258.06	-0.0227976	0.0366887	-0.62138	0.53435	0.739474
10947	AP3M2	362.743	-0.100904	0.0567071	-1.77939	0.0751766	0.212316
1176	AP3S1	952.167	0.010449	0.0513112	0.20364	0.838635	0.924556
10239	AP3S2	128.422	0.0513338	0.0966408	0.531182	0.595293	0.781009
10717	AP4B1	318.086	0.0866481	0.0616581	1.4053	0.159932	0.357133
100287722	AP4B1-AS1	5.57844	0.300278	0.455903	0.658644	0.510124	NA
23431	AP4E1	570.225	0.143109	0.0519472	2.75489	0.00587119	0.0304927
9179	AP4M1	275.648	0.13114	0.0684023	1.91719	0.0552143	0.171722
11154	AP4S1	81.0193	0.100821	0.117613	0.857222	0.391322	0.619525
91056	AP5B1	677.822	0.127557	0.047103	2.70803	0.0067683	0.0343417
55745	AP5M1	622.971	-0.0317582	0.0493802	-0.643136	0.520136	0.729988
55317	AP5S1	470.34	0.0771945	0.0512068	1.50751	0.131681	0.312114
9907	AP5Z1	1113.81	-0.06901	0.051666	-1.33569	0.181649	0.388494
317	APAF1	397.548	0.0380884	0.0597098	0.637893	0.523544	0.731485
320	APBA1	154.392	-0.162385	0.0925964	-1.75368	0.0794847	0.220811
321	APBA2	58.2103	-0.197366	0.133689	-1.4763	0.139862	0.325779
9546	APBA3	263.569	-0.0407316	0.0835753	-0.487364	0.626	0.803163
322	APBB1	970.983	0.0331495	0.040349	0.82157	0.411321	0.63615
54518	APBB1IP	452.56	-0.314382	0.0517086	-6.07987	1.20277e-09	3.07744e-08
323	APBB2	1172.35	0.319463	0.0367321	8.69712	3.40418e-18	1.99819e-16
10307	APBB3	239.416	-0.020925	0.127872	-0.16364	0.870015	0.9414
324	APC	970.563	-0.313225	0.0466768	-6.71051	1.93949e-11	6.07328e-10
10297	APC2	180.585	-0.162198	0.0829787	-1.9547	0.0506187	0.161445
147495	APCDD1	25.2355	0.894211	0.247311	3.61573	0.0002995	0.00243505
164284	APCDD1L	3348.74	0.096741	0.033439	2.89306	0.00381507	0.0213446
149773	APCDD1L-DT	88.5902	-0.0156128	0.109103	-0.143102	0.88621	0.949044
325	APCS	0	NA	NA	NA	NA	NA
327	APEH	1511.17	-0.0385656	0.0320358	-1.20383	0.228656	0.449386
100506013	APELA	0.486151	1.46476	1.59063	0.920868	0.357119	NA
328	APEX1	3463.14	0.0132598	0.0333001	0.398191	0.69049	0.842181
27301	APEX2	500.437	-0.0238827	0.0498228	-0.479353	0.631688	0.806336
51107	APH1A	2341.89	0.14773	0.0380721	3.88027	0.000104342	0.000968852
83464	APH1B	474.706	0.00507717	0.0530426	0.0957188	0.923744	0.966696
8539	API5	1604.01	0.0253503	0.0403741	0.627884	0.53008	0.736994
51074	APIP	53.6	0.105769	0.156061	0.677739	0.497937	0.711787
200558	APLF	86.115	-0.220349	0.109723	-2.00823	0.0446184	0.147461
8862	APLN	131.335	-0.399292	0.100782	-3.96194	7.43443e-05	0.000720249
187	APLNR	0.378457	-0.170728	1.61074	-0.105994	0.915587	NA
333	APLP1	125.95	0.0746926	0.110934	0.673306	0.500753	0.714107
334	APLP2	16388.6	-0.0495035	0.019935	-2.48325	0.0130189	0.0573137
57136	APMAP	3159.64	0.0603326	0.0292131	2.06526	0.0388986	0.133448
335	APOA1	2.26907	-0.462247	0.68805	-0.671822	0.501697	NA
104326055	APOA1-AS	2.20982	-0.0657519	0.826518	-0.0795528	0.936593	NA
336	APOA2	0.0349909	0	4.86372	0	1	NA
337	APOA4	0	NA	NA	NA	NA	NA
116519	APOA5	3.68821	-0.00571104	0.581548	-0.00982041	0.992165	NA
338	APOB	14.6166	1.4195	0.363611	3.90389	9.46586e-05	0.00088775
339	APOBEC1	0	NA	NA	NA	NA	NA
10930	APOBEC2	1.57614	0.946107	0.822598	1.15015	0.250084	NA
200315	APOBEC3A	11.8879	-0.629805	0.313742	-2.0074	0.0447073	0.147526
105377532	APOBEC3AP1	0.170825	-0.0745525	2.44736	-0.0304625	0.975698	NA
9582	APOBEC3B	384.531	0.223238	0.0677575	3.29466	0.000985398	0.00685065
100874530	APOBEC3B-AS1	0.135161	-0.0745522	2.86043	-0.0260633	0.979207	NA
27350	APOBEC3C	615.894	0.0909188	0.0454758	1.99928	0.0455785	0.149675
140564	APOBEC3D	37.719	-0.171434	0.167131	-1.02574	0.305012	0.535624
200316	APOBEC3F	187.302	0.0808704	0.0772744	1.04654	0.295314	0.5241
60489	APOBEC3G	147.367	0.0146298	0.0840638	0.174032	0.86184	0.936277
164668	APOBEC3H	1.33617	-1.24475	0.900973	-1.38157	0.167105	NA
403314	APOBEC4	0	NA	NA	NA	NA	NA
55911	APOBR	1.64488	0.646111	0.85259	0.757821	0.448558	NA
341	APOC1	1.6861	-0.0945651	0.816489	-0.115819	0.907796	NA
342	APOC1P1	0	NA	NA	NA	NA	NA
344	APOC2	0	NA	NA	NA	NA	NA
345	APOC3	0	NA	NA	NA	NA	NA
346	APOC4	0	NA	NA	NA	NA	NA
100533990	APOC4-APOC2	0	NA	NA	NA	NA	NA
347	APOD	17.5852	1.6025	0.327786	4.88885	1.01424e-06	1.56024e-05
348	APOE	19.5399	0.00417611	0.226089	0.0184711	0.985263	0.994306
319	APOF	0.308168	0.880651	1.89175	0.465522	0.641558	NA
350	APOH	0.103769	0	3.42993	0	1	NA
8542	APOL1	1020.4	-0.384605	0.046362	-8.2957	1.07951e-16	5.49593e-15
23780	APOL2	1121.51	0.0248128	0.0398742	0.622277	0.53376	0.739203
80833	APOL3	321.953	0.0237776	0.063986	0.371607	0.710186	0.854163
80832	APOL4	2.6137	0.297002	0.675102	0.439937	0.659983	NA
80831	APOL5	0.10459	0	3.83958	0	1	NA
80830	APOL6	774.762	-0.13527	0.0579519	-2.33418	0.0195862	0.0792127
81575	APOLD1	185.901	0.067708	0.0787396	0.859898	0.389845	0.618267
55937	APOM	1.92509	-0.120506	0.706668	-0.170526	0.864596	NA
79135	APOO	43.6781	0.0184342	0.153826	0.119838	0.904611	0.956636
139322	APOOL	231.928	0.0262784	0.0691211	0.380179	0.703813	0.850646
644649	APOOP5	57.094	0.00866303	0.138918	0.0623608	0.950276	0.979963
351	APP	9525.58	-0.166468	0.0225135	-7.39411	1.42357e-13	5.74341e-12
100506123	APPAT	39.4149	-0.186673	0.16995	-1.0984	0.272028	0.499659
10513	APPBP2	905.374	0.0281827	0.0412151	0.683797	0.494103	0.708268
26060	APPL1	1147.57	0.0512242	0.0399173	1.28326	0.199402	0.411562
55198	APPL2	3523.35	0.149641	0.0281824	5.30975	1.09777e-07	2.02607e-06
339883	APRG1	3.70987	-0.463649	0.555461	-0.834709	0.403881	NA
353	APRT	1361.2	0.14169	0.0395932	3.57864	0.000345388	0.00276015
100505854	APTR	76.5655	0.0569761	0.12223	0.466138	0.641117	0.812144
54840	APTX	463.121	0.0332981	0.0541783	0.614602	0.538818	0.74249
358	AQP1	38.5732	-0.100247	0.185464	-0.540521	0.588838	0.776278
89872	AQP10	0.207539	0.502513	2.34439	0.214347	0.830276	NA
282679	AQP11	26.6688	-0.318931	0.198505	-1.60667	0.108127	0.27291
375318	AQP12A	0	NA	NA	NA	NA	NA
653437	AQP12B	0.0340975	0	4.86372	0	1	NA
359	AQP2	0	NA	NA	NA	NA	NA
360	AQP3	24.6223	0.0957285	0.223381	0.428543	0.668256	0.827996
361	AQP4	0	NA	NA	NA	NA	NA
147429	AQP4-AS1	0	NA	NA	NA	NA	NA
362	AQP5	0.1362	-0.555449	2.85378	-0.194636	0.845678	NA
101927318	AQP5-AS1	0	NA	NA	NA	NA	NA
363	AQP6	1.03322	0.342303	1.09839	0.31164	0.755314	NA
364	AQP7	1.20325	-0.503514	1.03588	-0.486075	0.626914	NA
100509620	AQP7B	1.57501	-0.0175261	0.714554	-0.0245273	0.980432	NA
375719	AQP7P1	2.81246	1.19003	0.663487	1.79361	0.0728762	NA
441432	AQP7P3	0.584421	0.312306	1.4549	0.214658	0.830034	NA
343	AQP8	0.382791	-0.651626	1.67952	-0.387982	0.698029	NA
366	AQP9	4.33349	1.05973	0.575982	1.83987	0.0657867	NA
9716	AQR	767.191	0.112947	0.0421262	2.68116	0.00733674	0.0364989
367	AR	136.257	0.0322748	0.0959935	0.336218	0.736706	0.868667
369	ARAF	966.049	0.0543223	0.0461929	1.17599	0.2396	0.463122
116985	ARAP1	1651.75	-0.126956	0.0427369	-2.97065	0.00297173	0.0173077
116984	ARAP2	106.36	-0.442233	0.110184	-4.01357	5.98064e-05	0.000596788
64411	ARAP3	198.801	-0.045992	0.0730957	-0.629202	0.529216	0.736113
83989	ARB2A	562.608	-0.0495792	0.056309	-0.880484	0.378597	0.60693
131909	ARB2BP	0.170812	-0.0745525	2.44741	-0.0304618	0.975699	NA
23237	ARC	195.896	-0.464742	0.0758179	-6.12971	8.80386e-10	2.29176e-08
372	ARCN1	6020.05	0.119994	0.0247101	4.85607	1.19736e-06	1.82507e-05
374	AREG	0.309429	1.30777	1.73441	0.754017	0.450839	NA
9870	AREL1	890.453	0.00863538	0.0380401	0.227007	0.820418	0.914643
375	ARF1	8491.54	0.137514	0.0261534	5.25798	1.45649e-07	2.6266e-06
377	ARF3	3486.01	-0.0101679	0.0307322	-0.330857	0.740753	0.871399
378	ARF4	3310.98	0.0573091	0.0344354	1.66425	0.096063	0.252302
381	ARF5	1570.85	0.121898	0.0474439	2.5693	0.0101904	0.04715
382	ARF6	4310.03	-0.132714	0.0285776	-4.64399	3.41743e-06	4.75391e-05
55738	ARFGAP1	2449.51	0.112823	0.0428152	2.63512	0.00841065	0.0405054
84364	ARFGAP2	1139.63	0.0742512	0.0332758	2.23139	0.0256555	0.0977652
26286	ARFGAP3	1447.17	0.09103	0.0341699	2.66404	0.00772087	0.0380608
10565	ARFGEF1	1057.24	-0.015688	0.0371258	-0.422564	0.672613	0.830598
102724708	ARFGEF1-DT	4.40193	0.807539	0.534275	1.51147	0.130669	NA
10564	ARFGEF2	1108.78	0.00650998	0.0416271	0.156388	0.875727	0.944342
57221	ARFGEF3	73.1237	-0.521221	0.131798	-3.95471	7.66286e-05	0.000740463
27236	ARFIP1	704.456	0.00769432	0.0440144	0.174814	0.861226	0.936083
23647	ARFIP2	1071.97	0.102243	0.0394744	2.59011	0.00959442	0.0449346
10139	ARFRP1	690.181	0.093377	0.0445183	2.09749	0.0359498	0.126194
383	ARG1	0.484038	0.739167	1.45143	0.509269	0.610564	NA
384	ARG2	203.252	0.142443	0.0774336	1.83955	0.065835	0.194499
503582	ARGFX	0	NA	NA	NA	NA	NA
503640	ARGFXP2	0.170596	0.406345	2.44829	0.16597	0.86818	NA
55082	ARGLU1	947.589	-0.0970883	0.054965	-1.76637	0.0773344	0.216727
283483	ARGLU1-DT	0.172197	-0.651618	2.44176	-0.266864	0.789574	NA
392	ARHGAP1	4989.77	-0.0255586	0.0315247	-0.810748	0.417511	0.641612
79658	ARHGAP10	611.633	-0.0240307	0.0546053	-0.440081	0.659879	0.823363
9824	ARHGAP11A	1183.06	0.167532	0.0380814	4.39932	1.0859e-05	0.000133337
101928042	ARHGAP11A-DT	2.47634	-1.4348	0.730762	-1.96343	0.0495957	NA
89839	ARHGAP11B	77.1717	0.153219	0.121345	1.26267	0.206707	0.42187
102725021	ARHGAP11B-DT	0	NA	NA	NA	NA	NA
94134	ARHGAP12	513.857	-0.0725475	0.0541699	-1.33926	0.180486	0.386982
55843	ARHGAP15	0.0347697	0	4.86372	0	1	NA
55114	ARHGAP17	1427.48	-0.0863397	0.032565	-2.6513	0.00801819	0.0391353
93663	ARHGAP18	687.285	0.0116135	0.0456787	0.254244	0.799307	0.903832
84986	ARHGAP19	189.619	0.141575	0.0774008	1.82912	0.067382	0.197566
100533184	ARHGAP19-SLIT1	0	NA	NA	NA	NA	NA
57569	ARHGAP20	134.815	0.0060995	0.0994695	0.0613203	0.951104	0.980314
57584	ARHGAP21	2627.76	0.0241562	0.0282738	0.854368	0.392901	0.620615
58504	ARHGAP22	1705.74	-0.399219	0.0445019	-8.97082	2.9431e-19	1.86662e-17
57636	ARHGAP23	1338.01	0.00384937	0.0451372	0.0852816	0.932038	0.970689
83478	ARHGAP24	305.966	-0.0401284	0.0665733	-0.602771	0.546661	0.748895
9938	ARHGAP25	3.26912	0.245327	0.580303	0.422756	0.672473	NA
23092	ARHGAP26	68.1241	-0.257539	0.130096	-1.9796	0.0477481	0.154763
100874239	ARHGAP26-AS1	0	NA	NA	NA	NA	NA
100874372	ARHGAP26-IT1	0	NA	NA	NA	NA	NA
201176	ARHGAP27	30.7934	-0.457031	0.195201	-2.34134	0.0192149	0.0780909
146880	ARHGAP27P1	425.696	-0.0527529	0.0642895	-0.820553	0.411901	0.636267
440461	ARHGAP27P2	0.208256	-0.55545	2.15229	-0.258073	0.79635	NA
79822	ARHGAP28	97.0697	-0.381332	0.116413	-3.27568	0.00105408	0.00723077
9411	ARHGAP29	2045.65	-0.311801	0.0376135	-8.2896	1.13632e-16	5.74608e-15
257106	ARHGAP30	11.7405	-0.567675	0.279676	-2.02976	0.0423809	0.141946
57514	ARHGAP31	1256.96	0.0662065	0.0362885	1.82445	0.0680843	0.199035
100874246	ARHGAP31-AS1	6.60741	0.521221	0.437811	1.19052	0.233844	NA
9743	ARHGAP32	223.43	-0.140051	0.0717998	-1.95058	0.0511067	0.16262
115703	ARHGAP33	276.74	0.163015	0.087966	1.85316	0.0638592	0.190042
2909	ARHGAP35	3580.73	-0.122893	0.0338917	-3.62606	0.000287784	0.00235643
158763	ARHGAP36	0	NA	NA	NA	NA	NA
80728	ARHGAP39	133.612	-0.205386	0.0919128	-2.23458	0.0254452	0.0972087
393	ARHGAP4	30.4097	-0.00976582	0.192786	-0.0506562	0.959599	0.984596
343578	ARHGAP40	0.138138	-0.555449	2.84159	-0.195471	0.845024	NA
143872	ARHGAP42	41.2007	-0.193233	0.164745	-1.17292	0.240826	0.464103
9912	ARHGAP44	218.95	0.266402	0.0797795	3.33924	0.000840094	0.00599072
100128006	ARHGAP44-AS1	0.240154	-0.651623	1.9535	-0.333567	0.738706	NA
23526	ARHGAP45	101.182	0.104757	0.102531	1.02171	0.306916	0.53719
394	ARHGAP5	1081.47	0.0334003	0.0482072	0.692848	0.488405	0.703536
84837	ARHGAP5-AS1	35.9682	-0.0058998	0.173188	-0.0340659	0.972825	0.989209
395	ARHGAP6	15.5932	0.173097	0.272196	0.63593	0.524822	0.732451
23779	ARHGAP8	0	NA	NA	NA	NA	NA
64333	ARHGAP9	1.51496	-0.824544	0.864216	-0.954095	0.340036	NA
396	ARHGDIA	9953.51	0.114277	0.0315707	3.61972	0.000294927	0.00240571
397	ARHGDIB	147.146	0.0274382	0.0943339	0.290863	0.771156	0.888444
398	ARHGDIG	1.17579	0.983505	1.10643	0.888898	0.374058	NA
9138	ARHGEF1	1556.1	0.0463686	0.042954	1.07949	0.280368	0.508795
9639	ARHGEF10	716.496	-0.10271	0.0438554	-2.34201	0.0191801	0.0780344
55160	ARHGEF10L	828.354	-0.182103	0.0452567	-4.02378	5.72715e-05	0.000574172
9826	ARHGEF11	1318.21	-0.0314404	0.0391548	-0.802976	0.421988	0.646237
23365	ARHGEF12	3485.55	-0.0965703	0.0370951	-2.60332	0.00923269	0.0437135
22899	ARHGEF15	0.0337268	0	4.86372	0	1	NA
27237	ARHGEF16	89.1118	-0.747381	0.113678	-6.57451	4.88124e-11	1.47007e-09
9828	ARHGEF17	1906.53	-0.0179903	0.0370825	-0.485142	0.627576	0.804242
23370	ARHGEF18	807.135	-0.0140813	0.0452686	-0.311061	0.755754	0.880801
128272	ARHGEF19	283.789	0.16251	0.0670338	2.4243	0.0153381	0.0652774
9181	ARHGEF2	1424.28	-0.117272	0.0310374	-3.7784	0.00015784	0.00139465
115557	ARHGEF25	265.83	0.0429909	0.0722976	0.594639	0.552085	0.753163
26084	ARHGEF26	43.9559	-0.0598002	0.151073	-0.395835	0.692226	0.842839
100507524	ARHGEF26-AS1	0.138644	-0.65161	3.15428	-0.20658	0.836338	NA
64283	ARHGEF28	456.218	0.0591849	0.0539917	1.09618	0.272998	0.500656
50650	ARHGEF3	234.238	-0.185624	0.0774134	-2.39782	0.0164927	0.0691413
100271715	ARHGEF33	10.0907	-0.290892	0.322954	-0.900722	0.367736	0.597901
728377	ARHGEF34P	146.751	-0.220595	0.0892187	-2.47252	0.0134165	0.0587217
445328	ARHGEF35	143.973	-0.228125	0.0866596	-2.63243	0.0084777	0.0407272
101928605	ARHGEF35-AS1	34.3358	0.142238	0.180892	0.786316	0.431683	0.655255
389337	ARHGEF37	69.2039	-0.135255	0.12691	-1.06576	0.286533	0.515113
54848	ARHGEF38	4.98375	0.651488	0.495252	1.31547	0.188352	NA
100874374	ARHGEF38-IT1	0	NA	NA	NA	NA	NA
84904	ARHGEF39	150.501	0.0385729	0.0802595	0.480602	0.630799	0.806303
100874200	ARHGEF3-AS1	0	NA	NA	NA	NA	NA
50649	ARHGEF4	226.404	-0.170003	0.0816106	-2.0831	0.0372422	0.129457
55701	ARHGEF40	2069.01	-0.200013	0.032362	-6.18048	6.39054e-10	1.69599e-08
7984	ARHGEF5	241.264	-0.292419	0.0724009	-4.03889	5.37053e-05	0.000541685
9459	ARHGEF6	384.933	-0.172542	0.0579096	-2.9795	0.00288715	0.0169139
8874	ARHGEF7	813.46	-0.0435502	0.0419519	-1.0381	0.299224	0.528783
100874226	ARHGEF7-AS1	0	NA	NA	NA	NA	NA
23229	ARHGEF9	348.953	0.0289804	0.0604811	0.479165	0.631821	0.80637
100874355	ARHGEF9-IT1	0	NA	NA	NA	NA	NA
8289	ARID1A	1256.31	-0.0448613	0.0450172	-0.996537	0.318989	0.549883
57492	ARID1B	1098.99	-0.0775701	0.0441748	-1.75598	0.0790916	0.220004
196528	ARID2	304.18	-0.125028	0.0684797	-1.82576	0.0678858	0.198732
1820	ARID3A	75.4246	0.0590089	0.129678	0.455042	0.649079	0.817039
10620	ARID3B	54.0268	-0.079566	0.145829	-0.545612	0.585333	0.7741
138715	ARID3C	3.19104	-1.04791	0.605232	-1.73143	0.0833756	NA
5926	ARID4A	246.262	-0.240562	0.0733559	-3.27939	0.00104032	0.00717018
51742	ARID4B	485.222	-0.108811	0.0497467	-2.1873	0.0287206	0.106663
10865	ARID5A	121.474	-0.290551	0.0954153	-3.04512	0.00232588	0.014175
84159	ARID5B	2187.9	-0.02819	0.0344674	-0.817874	0.413429	0.637763
25820	ARIH1	1255.33	-0.0583261	0.0330842	-1.76296	0.0779071	0.217721
10425	ARIH2	802.111	-0.0026615	0.0409201	-0.0650413	0.948141	0.978717
646450	ARIH2OS	13.6723	0.121753	0.318086	0.382766	0.701894	0.848863
494470	ARK2C	0	NA	NA	NA	NA	NA
147339	ARK2N	384.069	0.00759962	0.0562303	0.135152	0.892492	0.951551
400	ARL1	2590.25	0.00764575	0.0324048	0.235945	0.813476	0.911084
285598	ARL10	241.327	-0.00245319	0.078681	-0.0311789	0.975127	0.989946
115761	ARL11	0.0351371	0	4.86372	0	1	NA
392509	ARL13A	1.3	0.170396	0.919637	0.185286	0.853005	NA
200894	ARL13B	371.385	0.000249801	0.0623069	0.0040092	0.996801	0.998145
80117	ARL14	0.371824	1.88281	1.74853	1.07679	0.281572	NA
120534	ARL14EP	482.49	-0.101474	0.0485025	-2.09215	0.0364255	0.127298
644100	ARL14EPL	0.344179	-1.206	1.7292	-0.697434	0.485531	NA
54622	ARL15	116.287	0.278717	0.0979121	2.84661	0.0044188	0.024095
339231	ARL16	345.268	0.114172	0.0603509	1.8918	0.058518	0.178673
51326	ARL17A	61.6331	0.0433352	0.146509	0.295786	0.767394	0.886566
100506084	ARL17B	32.4592	-0.0338898	0.188572	-0.179718	0.857374	0.934085
402	ARL2	785.093	0.14026	0.0563724	2.48809	0.0128431	0.0567065
23568	ARL2BP	2066.79	0.200259	0.0398547	5.02472	5.04179e-07	8.21169e-06
100528018	ARL2-SNX15	2.05806	0.392104	0.724831	0.540959	0.588536	NA
403	ARL3	737.424	0.139654	0.050302	2.77631	0.00549795	0.028885
10124	ARL4A	314.389	0.194089	0.061253	3.16864	0.00153156	0.00991537
10123	ARL4C	6563.36	-0.31532	0.0236184	-13.3506	1.17511e-40	2.22646e-38
379	ARL4D	615.352	0.218118	0.057147	3.81679	0.000135199	0.00121761
26225	ARL5A	544.5	0.164731	0.0494794	3.32928	0.000870711	0.00617961
221079	ARL5B	426.544	0.00665427	0.0590112	0.112763	0.910219	0.959676
390790	ARL5C	0.344318	1.62436	1.59059	1.02124	0.307143	NA
84100	ARL6	169.077	0.127672	0.0839264	1.52124	0.1282	0.306581
23204	ARL6IP1	3795.37	0.232687	0.0472912	4.92032	8.64048e-07	1.35142e-05
51329	ARL6IP4	2567.2	-0.0760948	0.0466279	-1.63196	0.102689	0.263508
10550	ARL6IP5	6309.42	0.0131754	0.0284977	0.462333	0.643843	0.813443
151188	ARL6IP6	461.929	0.166963	0.0565371	2.95316	0.00314536	0.0181565
127829	ARL8A	381.945	0.0619308	0.060456	1.02439	0.305649	0.536086
55207	ARL8B	1591.05	0.037463	0.0427242	0.876856	0.380565	0.609237
132946	ARL9	29.7238	0.149971	0.187541	0.799669	0.423903	0.647909
100996425	ARLNC1	3.30529	-0.237603	0.550144	-0.431893	0.665819	NA
55156	ARMC1	669.956	0.085999	0.0451433	1.90502	0.0567773	0.175045
83787	ARMC10	278.835	-0.0856254	0.0666237	-1.28521	0.198719	0.410663
221481	ARMC12	12.2717	0.897104	0.354268	2.53228	0.0113324	0.0514009
84071	ARMC2	52.219	0.209802	0.155985	1.34502	0.178619	0.384355
101929716	ARMC2-AS1	0.376344	-0.719753	1.63604	-0.439936	0.659983	NA
219681	ARMC3	0.0333684	-0.555436	4.86372	-0.1142	0.909079	NA
79798	ARMC5	564.887	-0.00585217	0.0532179	-0.109966	0.912436	0.96044
93436	ARMC6	875.911	0.09637	0.0480264	2.0066	0.0447918	0.147707
79637	ARMC7	198.435	-0.00557884	0.0802786	-0.0694935	0.944597	0.977444
25852	ARMC8	362.154	0.493088	0.058069	8.49143	2.04114e-17	1.11503e-15
80210	ARMC9	916.162	-0.107415	0.0436097	-2.4631	0.0137741	0.0599334
51309	ARMCX1	1218.91	0.052773	0.0361773	1.45873	0.144638	0.332915
9823	ARMCX2	1463.08	-0.000317387	0.0342055	-0.00927883	0.992597	0.996258
51566	ARMCX3	1910.52	-0.0329637	0.028031	-1.17597	0.239606	0.463122
100131755	ARMCX4	474.387	-0.0609716	0.0513993	-1.18623	0.23553	0.457609
64860	ARMCX5	219.195	-0.0286444	0.0676964	-0.42313	0.6722	0.830225
100528062	ARMCX5-GPRASP2	12.9122	-0.105294	0.28531	-0.369053	0.712088	0.85517
54470	ARMCX6	616.906	-0.0693992	0.0491926	-1.41077	0.158314	0.354843
339541	ARMH1	8.73231	-0.109892	0.3811	-0.288356	0.773075	0.889324
101928603	ARMH2	0.104185	0	3.8445	0	1	NA
79591	ARMH3	501.579	0.128509	0.0488339	2.63154	0.00849983	0.0408035
145407	ARMH4	437.85	-0.162488	0.0562842	-2.88692	0.00389031	0.0216872
387715	ARMS2	2.30477	0.103231	0.680422	0.151717	0.87941	NA
79624	ARMT1	717.438	0.0556913	0.0554351	1.00462	0.315078	0.545884
405	ARNT	848.124	0.113212	0.0401854	2.81724	0.00484387	0.0259682
9915	ARNT2	847.989	-0.268913	0.0404721	-6.64441	3.04439e-11	9.37623e-10
10552	ARPC1A	556.243	-0.0557495	0.056898	-0.979816	0.327177	0.558593
10095	ARPC1B	4931.14	-0.0554311	0.0487377	-1.13734	0.255398	0.480608
10109	ARPC2	7556.42	0.043701	0.0284555	1.53577	0.124595	0.300167
10094	ARPC3	302.16	0.105872	0.081602	1.29742	0.194486	0.40561
10093	ARPC4	2254.86	0.074741	0.0383372	1.94957	0.0512276	0.162901
100526693	ARPC4-TTLL3	0	NA	NA	NA	NA	NA
10092	ARPC5	6170.21	0.0125626	0.0319305	0.393436	0.693997	0.843984
81873	ARPC5L	1160.26	0.0618075	0.0419032	1.47501	0.140211	0.326286
348110	ARPIN	996.121	0.0053651	0.0387239	0.138547	0.889808	0.95077
100526783	ARPIN-AP3S2	1.76138	-0.234484	0.850454	-0.275716	0.782766	NA
10776	ARPP19	3111.09	0.0826021	0.0331351	2.49289	0.0126708	0.0560947
10777	ARPP21	0	NA	NA	NA	NA	NA
407	ARR3	8.0973	0.344131	0.38099	0.903255	0.36639	0.59688
408	ARRB1	214.827	0.193053	0.0741634	2.60307	0.0092392	0.0437219
409	ARRB2	134.854	0.0113922	0.0963321	0.118259	0.905862	0.957251
92714	ARRDC1	393.655	0.0660961	0.0591614	1.11722	0.263902	0.490755
85026	ARRDC1-AS1	240.81	0.0831962	0.0767291	1.08428	0.278239	0.506128
27106	ARRDC2	463.387	-0.0116855	0.0577832	-0.20223	0.839737	0.925157
57561	ARRDC3	1366.84	-0.0657429	0.0364344	-1.80442	0.0711657	0.204494
100129716	ARRDC3-AS1	12.8173	0.180588	0.295645	0.610825	0.541315	0.744364
91947	ARRDC4	576.337	0.0920001	0.0515323	1.78529	0.0742142	0.210346
645432	ARRDC5	0.169931	0.98341	2.45103	0.401223	0.688256	NA
410	ARSA	1471.61	0.00843529	0.0392987	0.214645	0.830044	0.920595
411	ARSB	4184.57	-0.151912	0.0298505	-5.08908	3.59808e-07	6.02417e-06
414	ARSD	519.01	-0.203787	0.0486567	-4.18825	2.81108e-05	0.00030735
416	ARSF	0.0339243	-0.555436	4.86372	-0.1142	0.909079	NA
22901	ARSG	99.1566	-0.0227554	0.108156	-0.210393	0.833361	0.921704
347527	ARSH	0.0351371	0	4.86372	0	1	NA
340075	ARSI	254.531	0.0964539	0.0733069	1.31576	0.188256	0.397202
79642	ARSJ	1762.07	0.121089	0.0317737	3.81097	0.000138423	0.0012429
153642	ARSK	280.961	0.174253	0.0697264	2.49909	0.0124512	0.0552698
415	ARSL	31.3671	-0.165597	0.184255	-0.898738	0.368792	0.598772
417	ART1	0	NA	NA	NA	NA	NA
419	ART3	0.446185	-0.651627	1.50888	-0.43186	0.665843	NA
420	ART4	0.0337738	-0.555436	4.86372	-0.1142	0.909079	NA
116969	ART5	10.8814	-0.266011	0.320558	-0.829839	0.40663	0.63216
9048	ARTN	8.81503	-0.500586	0.361263	-1.38566	0.165852	0.365956
64801	ARV1	338.074	0.102326	0.0610207	1.67691	0.0935591	0.247682
421	ARVCF	101.277	-0.442737	0.110778	-3.9966	6.42597e-05	0.000631957
170302	ARX	0	NA	NA	NA	NA	NA
57412	AS3MT	10.4786	-0.714598	0.333593	-2.14213	0.0321833	0.116245
427	ASAH1	1955.69	-0.0481909	0.0371789	-1.29619	0.194909	0.405984
101929066	ASAH1-AS1	10.4485	0.283554	0.303352	0.934736	0.349924	0.580995
56624	ASAH2	46.7186	0.100808	0.153247	0.657818	0.510655	0.722378
653308	ASAH2B	116.665	0.1128	0.0959447	1.17568	0.239724	0.463292
50807	ASAP1	1661.85	-0.0604706	0.0385498	-1.56864	0.116732	0.287424
29065	ASAP1-IT1	0	NA	NA	NA	NA	NA
100507117	ASAP1-IT2	0.0341957	0	4.86372	0	1	NA
8853	ASAP2	2612.02	-0.0681895	0.0256019	-2.66345	0.00773433	0.0380814
55616	ASAP3	1382.9	0.0107418	0.0400453	0.268242	0.788513	0.898346
51665	ASB1	752.806	0.0650907	0.0412188	1.57915	0.114301	0.283021
136371	ASB10	0	NA	NA	NA	NA	NA
140456	ASB11	0.0350363	0	4.86372	0	1	NA
142689	ASB12	1.71888	-0.415935	0.809063	-0.514095	0.607186	NA
79754	ASB13	307.904	-0.0369491	0.0676246	-0.546386	0.5848	0.77392
142686	ASB14	9.19926	-0.105676	0.363763	-0.290508	0.771427	0.888688
142685	ASB15	0	NA	NA	NA	NA	NA
102724555	ASB15-AS1	0	NA	NA	NA	NA	NA
92591	ASB16	45.2959	-0.166463	0.178227	-0.933994	0.350307	0.581308
339201	ASB16-AS1	128.228	0.0676925	0.0928839	0.728786	0.466132	0.684392
127247	ASB17	0	NA	NA	NA	NA	NA
401036	ASB18	0.0345001	0	4.86372	0	1	NA
51676	ASB2	1.40182	0.754056	0.836264	0.901696	0.367218	NA
51130	ASB3	19.9586	-0.0294128	0.233929	-0.125734	0.899943	0.954524
51666	ASB4	0	NA	NA	NA	NA	NA
140458	ASB5	11.5049	0.295948	0.27914	1.06021	0.289047	0.517643
140459	ASB6	1255.63	0.24504	0.0384979	6.36502	1.95262e-10	5.47317e-09
140460	ASB7	284.072	0.00412175	0.066222	0.0622414	0.950371	0.979963
140461	ASB8	580.802	-0.0349419	0.0445235	-0.784798	0.432572	0.655831
140462	ASB9	5.56817	-0.158608	0.464452	-0.341494	0.732731	NA
728619	ASB9P1	5.32845	-0.291002	0.469336	-0.62003	0.535238	NA
51008	ASCC1	376.018	0.159519	0.0589511	2.70595	0.00681086	0.0344641
84164	ASCC2	1216.28	0.138378	0.0395311	3.50048	0.000464429	0.00358698
10973	ASCC3	1626.74	0.0273435	0.0376613	0.726038	0.467816	0.685823
429	ASCL1	0.892322	0.013906	1.0883	0.0127778	0.989805	NA
430	ASCL2	0.0697213	0	4.37501	0	1	NA
56676	ASCL3	0.135479	-0.0745522	2.85838	-0.026082	0.979192	NA
121549	ASCL4	0	NA	NA	NA	NA	NA
647219	ASCL5	0.689375	-1.46076	1.26804	-1.15198	0.24933	NA
25842	ASF1A	469.715	0.22248	0.0552782	4.02473	5.70397e-05	0.000572232
55723	ASF1B	1131.6	0.0351436	0.0427443	0.822183	0.410973	0.636071
432	ASGR1	5.91759	0.298672	0.472451	0.632176	0.527272	NA
433	ASGR2	0	NA	NA	NA	NA	NA
55870	ASH1L	1074.17	-0.052788	0.0605527	-0.87177	0.383334	0.611657
645676	ASH1L-AS1	19.8548	0.179642	0.222917	0.805869	0.420318	0.644669
9070	ASH2L	1038.88	0.0236814	0.0378763	0.625231	0.531819	0.737543
41	ASIC1	123.426	-0.196267	0.100748	-1.9481	0.0514029	0.163285
40	ASIC2	3.20192	-0.542568	0.609881	-0.889629	0.373665	NA
9311	ASIC3	21.3709	-0.319653	0.226897	-1.4088	0.158893	0.355716
55515	ASIC4	0.817614	1.88538	1.22506	1.539	0.123803	NA
51802	ASIC5	0.205275	-0.170723	2.16033	-0.0790264	0.937012	NA
434	ASIP	2.23399	0.337983	0.769634	0.439148	0.660554	NA
435	ASL	557.644	0.031587	0.0598517	0.527754	0.59767	0.783013
438	ASMT	0.270357	-0.247429	1.88937	-0.130958	0.895808	NA
8623	ASMTL	300.233	0.0317618	0.0627981	0.505777	0.613013	0.793514
80161	ASMTL-AS1	104.281	-0.347938	0.192665	-1.80593	0.07093	0.204314
440	ASNS	695.61	-0.270871	0.0511445	-5.2962	1.18239e-07	2.1742e-06
54529	ASNSD1	926.567	0.0438414	0.0472219	0.928413	0.353193	0.583422
443	ASPA	7.1895	0.145922	0.414773	0.351811	0.72498	0.862874
554235	ASPDH	3.66794	-0.515658	0.536568	-0.961031	0.336537	NA
374569	ASPG	0.443134	0.309511	1.51172	0.204741	0.837775	NA
444	ASPH	7539.92	-0.140632	0.0200315	-7.02055	2.20998e-12	7.89476e-11
253982	ASPHD1	71.7336	0.182755	0.136847	1.33547	0.181724	0.388521
57168	ASPHD2	67.7485	-0.00958579	0.125939	-0.0761143	0.939328	0.974689
259266	ASPM	2234.38	0.0576723	0.0433954	1.329	0.183849	0.391242
54829	ASPN	65.6594	-0.386866	0.139129	-2.78063	0.0054253	0.0285735
151516	ASPRV1	10.9192	0.0132895	0.293223	0.0453222	0.963851	0.986253
79058	ASPSCR1	280.41	-0.0457161	0.0856438	-0.533793	0.593484	0.779713
80150	ASRGL1	21.0469	-0.264352	0.228625	-1.15627	0.247571	0.472272
445	ASS1	77.6837	-0.129634	0.129476	-1.00122	0.31672	0.547169
28990	ASTE1	132.148	-0.133133	0.0925152	-1.43904	0.150139	0.341757
431705	ASTL	0.447428	0.179897	1.66922	0.107773	0.914176	NA
460	ASTN1	0.203677	-2.09354	2.53386	-0.826228	0.408675	NA
23245	ASTN2	106.328	0.037816	0.108529	0.34844	0.727509	0.864384
100128505	ASTN2-AS1	0.0337268	0	4.86372	0	1	NA
171023	ASXL1	2203.67	-0.00502553	0.0302705	-0.166021	0.868141	0.940114
55252	ASXL2	964.59	-0.0776152	0.0488307	-1.58948	0.111953	0.279
80816	ASXL3	0.10231	-0.0745513	3.4455	-0.0216373	0.982737	NA
136991	ASZ1	0	NA	NA	NA	NA	NA
84896	ATAD1	613.078	0.0793826	0.0516783	1.53609	0.124516	0.300072
29028	ATAD2	1952.26	-0.150378	0.0352102	-4.27086	1.94722e-05	0.000222828
54454	ATAD2B	181.379	-0.130706	0.0821554	-1.59096	0.111618	0.278452
55210	ATAD3A	1183.4	0.127448	0.0433582	2.93943	0.00328818	0.0188641
83858	ATAD3B	873.604	0.166051	0.0499075	3.32718	0.000877302	0.00622344
219293	ATAD3C	71.3394	0.0604554	0.120732	0.500741	0.616554	0.796047
79915	ATAD5	166.627	-0.0898994	0.0794898	-1.13096	0.258074	0.484141
79969	ATAT1	20.4456	-0.0860312	0.23356	-0.368348	0.712614	0.855286
85300	ATCAY	0.138421	0.502509	2.83982	0.176951	0.859547	NA
11101	ATE1	445.284	0.00381941	0.0564933	0.0676082	0.946097	0.977915
100130887	ATE1-AS1	12.7696	-0.058566	0.316351	-0.18513	0.853127	0.931881
466	ATF1	463.91	0.13861	0.0542581	2.55464	0.0106298	0.048821
1386	ATF2	677.349	0.0457498	0.0460096	0.994353	0.320051	0.551253
467	ATF3	130.142	0.00620422	0.0829197	0.0748221	0.940356	0.975078
468	ATF4	3239.5	-0.0288573	0.0330399	-0.87341	0.38244	0.610913
22809	ATF5	598.396	-0.220655	0.0513939	-4.29341	1.75953e-05	0.000203848
22926	ATF6	1205.06	-0.038301	0.0360745	-1.06172	0.288363	0.517159
1388	ATF6B	339.272	0.0954318	0.0693214	1.37666	0.168618	0.369582
102724329	ATF6-DT	0.411884	-0.170729	1.68457	-0.101349	0.919274	NA
11016	ATF7	742.123	0.0438464	0.0488628	0.897337	0.369539	0.599335
55729	ATF7IP	823.317	-0.0575769	0.0435985	-1.32062	0.186629	0.394741
80063	ATF7IP2	40.9506	0.175264	0.167837	1.04425	0.296368	0.525516
83734	ATG10	121.715	0.101591	0.0928328	1.09434	0.273804	0.50175
60673	ATG101	1105.33	0.0865373	0.0394774	2.19207	0.0283745	0.105728
9140	ATG12	850.937	0.0820064	0.0480745	1.70582	0.0880416	0.237528
9776	ATG13	1358.65	0.0324959	0.0360546	0.901296	0.367431	0.597892
22863	ATG14	424.48	0.0449019	0.0563779	0.796446	0.425773	0.649574
55054	ATG16L1	555.378	0.0722087	0.0463705	1.55721	0.11942	0.291549
89849	ATG16L2	394.467	-0.252842	0.121945	-2.07341	0.0381344	0.131602
23130	ATG2A	642.666	-0.109806	0.0525017	-2.09147	0.0364857	0.127419
55102	ATG2B	616.221	-0.0551127	0.0453606	-1.21499	0.224369	0.444227
64422	ATG3	1076	0.045582	0.0415831	1.09617	0.273006	0.500656
115201	ATG4A	196.397	0.0983193	0.0763955	1.28698	0.198102	0.409967
23192	ATG4B	972.77	0.0323526	0.0398964	0.810916	0.417414	0.641536
84938	ATG4C	232.43	0.130251	0.0788721	1.65142	0.0986531	0.256741
84971	ATG4D	159.093	0.058201	0.0887068	0.656105	0.511756	0.723253
9474	ATG5	738.386	0.0866975	0.0442701	1.95838	0.0501859	0.160696
10533	ATG7	424.772	0.0283658	0.0555871	0.510296	0.609844	0.791623
79065	ATG9A	2430.16	0.0982784	0.0339579	2.89412	0.00380219	0.0212912
285973	ATG9B	2.27693	-0.101462	0.753556	-0.134644	0.892893	NA
471	ATIC	1415.77	0.0634821	0.0367503	1.72739	0.0840971	0.229953
51062	ATL1	402.683	0.0933688	0.0594243	1.57122	0.116131	0.286226
64225	ATL2	482.866	0.241483	0.0578125	4.177	2.95384e-05	0.000320702
25923	ATL3	6169.48	0.161278	0.0390265	4.13254	3.5878e-05	0.00038195
472	ATM	844.299	-0.0663565	0.0601281	-1.10359	0.269773	0.49765
23300	ATMIN	1048.59	-0.0884153	0.0385569	-2.29311	0.0218415	0.0863051
1822	ATN1	2653.28	0.067936	0.0468767	1.44925	0.147268	0.337293
474	ATOH1	0	NA	NA	NA	NA	NA
220202	ATOH7	0.859263	0.0755123	1.19995	0.0629298	0.949822	NA
84913	ATOH8	3096.13	0.532869	0.0309608	17.2111	2.19362e-66	7.63583e-64
56204	ATOSA	435.674	-0.160636	0.0532469	-3.01681	0.00255451	0.0152821
80256	ATOSB	1096.57	0.0557736	0.0445209	1.25275	0.210296	0.426477
475	ATOX1	708.743	0.0295252	0.104838	0.281626	0.77823	0.891789
57194	ATP10A	2485.7	0.0645271	0.0393337	1.6405	0.100901	0.260573
23120	ATP10B	0.0340378	-0.555436	4.86372	-0.1142	0.909079	NA
57205	ATP10D	825.524	-0.297525	0.0452295	-6.57811	4.76454e-11	1.44072e-09
23250	ATP11A	482.689	-0.0670323	0.0528985	-1.26719	0.205088	0.419653
100874205	ATP11A-AS1	0	NA	NA	NA	NA	NA
400165	ATP11AUN	0.0338713	0.502486	4.86372	0.103313	0.917715	NA
23200	ATP11B	1281.04	-0.0382477	0.0432129	-0.8851	0.376103	0.604726
286410	ATP11C	686.199	-0.0334431	0.0555949	-0.601551	0.547473	0.749253
479	ATP12A	0	NA	NA	NA	NA	NA
57130	ATP13A1	1524.59	0.0610897	0.0436321	1.40011	0.161481	0.359679
23400	ATP13A2	1097.71	0.0627261	0.0403665	1.55392	0.120205	0.293033
79572	ATP13A3	2610.75	-0.0354712	0.0421488	-0.841572	0.400028	0.625861
401106	ATP13A3-DT	7.08749	-0.170243	0.412436	-0.412773	0.679773	0.835647
84239	ATP13A4	0.580736	-1.72319	1.32376	-1.30174	0.193005	NA
101929198	ATP13A4-AS1	0.0350787	0	4.86372	0	1	NA
344905	ATP13A5	0	NA	NA	NA	NA	NA
100874218	ATP13A5-AS1	0.0335063	0.502486	4.86372	0.103313	0.917715	NA
476	ATP1A1	9367.55	0.232063	0.0223975	10.3611	3.72684e-25	3.24321e-23
84852	ATP1A1-AS1	31.9172	-0.323224	0.192651	-1.67777	0.0933926	0.247372
477	ATP1A2	4.79003	-0.704516	0.553476	-1.27289	0.203056	NA
478	ATP1A3	48.5468	-0.281132	0.153805	-1.82785	0.0675722	0.198007
480	ATP1A4	0.378294	-1.68572	1.65117	-1.02092	0.307291	NA
481	ATP1B1	976.943	0.310723	0.0356403	8.71832	2.82371e-18	1.67057e-16
482	ATP1B2	1.33326	0.214086	0.853477	0.25084	0.801938	NA
483	ATP1B3	1887.18	0.0885445	0.0364642	2.42826	0.0151715	0.064771
23439	ATP1B4	0.0341957	0	4.86372	0	1	NA
91419	ATP23	42.6503	0.28368	0.157119	1.80551	0.0709949	0.204356
487	ATP2A1	15.9069	-0.00669996	0.253289	-0.0264519	0.978897	0.991483
100289092	ATP2A1-AS1	19.6885	-0.0391192	0.23255	-0.168219	0.866411	0.939236
488	ATP2A2	6252.44	0.021544	0.024328	0.885566	0.375851	0.604581
489	ATP2A3	221.085	-0.155346	0.0714094	-2.17543	0.029598	0.109086
490	ATP2B1	1501.27	-0.0539854	0.043753	-1.23387	0.217252	0.434935
338758	ATP2B1-AS1	17.1925	0.137609	0.259211	0.530878	0.595503	0.781063
491	ATP2B2	2.54856	0.144582	0.650989	0.222097	0.824239	NA
100874325	ATP2B2-IT2	0	NA	NA	NA	NA	NA
492	ATP2B3	1.51445	-0.23788	0.894086	-0.266059	0.790194	NA
493	ATP2B4	12248.1	-0.252452	0.0387636	-6.51262	7.38518e-11	2.18461e-09
27032	ATP2C1	1677.05	0.0180528	0.0344588	0.523895	0.600352	0.785252
9914	ATP2C2	10.7587	0.271839	0.323852	0.839392	0.40125	0.626921
495	ATP4A	0.375146	0.887632	1.76425	0.503123	0.614878	NA
496	ATP4B	1.50721	-0.626895	0.799433	-0.784174	0.432938	NA
498	ATP5F1A	2388.13	0.0564358	0.0353354	1.59714	0.110234	0.276269
506	ATP5F1B	10295	0.155779	0.0302512	5.14951	2.61173e-07	4.47282e-06
509	ATP5F1C	307.412	0.135572	0.0681432	1.98951	0.0466448	0.152241
513	ATP5F1D	1186.16	0.18295	0.0495663	3.69103	0.000223351	0.00189197
514	ATP5F1E	278.475	-0.151268	0.0787867	-1.91997	0.0548616	0.171063
432369	ATP5F1EP2	1685.8	-0.11323	0.0591196	-1.91528	0.0554574	0.172217
93974	ATP5IF1	1066.35	-0.025022	0.040311	-0.620723	0.534782	0.739866
516	ATP5MC1	118.69	0.183537	0.0969461	1.89319	0.0583331	0.178304
517	ATP5MC2	313.726	0.13917	0.110071	1.26437	0.206097	0.42097
518	ATP5MC3	1896.19	0.106651	0.0328014	3.25141	0.00114832	0.00776687
521	ATP5ME	324.107	-0.0115405	0.0840999	-0.137224	0.890854	0.950852
9551	ATP5MF	104.886	0.240427	0.109389	2.1979	0.0279562	0.104403
100526740	ATP5MF-PTCD1	0	NA	NA	NA	NA	NA
10632	ATP5MG	557.773	0.121544	0.0552907	2.19827	0.0279297	0.10433
267020	ATP5MGL	187.964	-0.0531172	0.0768356	-0.691309	0.489371	0.704453
9556	ATP5MJ	562.389	-0.0477813	0.0561526	-0.850919	0.394814	0.621911
84833	ATP5MK	106.793	-0.144872	0.101204	-1.43148	0.152293	0.345225
515	ATP5PB	1040.93	0.0994089	0.0397556	2.5005	0.0124018	0.0551159
10476	ATP5PD	149.764	0.0764343	0.104879	0.728787	0.466132	0.684392
522	ATP5PF	407.215	0.000321921	0.0648092	0.00496722	0.996037	0.997822
539	ATP5PO	726.136	-0.0610639	0.0578804	-1.055	0.291425	0.519538
4508	ATP6	13512.4	0.08455	0.251454	0.336244	0.736687	0.868667
537	ATP6AP1	2948.75	-0.00270157	0.0296915	-0.0909882	0.927502	0.968538
158960	ATP6AP1-DT	36.9755	-0.309532	0.176323	-1.75548	0.079178	0.220163
92270	ATP6AP1L	37.0037	-0.180183	0.182178	-0.989054	0.322637	0.55381
10159	ATP6AP2	2761.93	0.0561976	0.0360805	1.55756	0.119337	0.29144
535	ATP6V0A1	955.094	0.0279696	0.0424608	0.658714	0.510079	0.72178
23545	ATP6V0A2	422.702	0.0396675	0.054433	0.72874	0.466161	0.684392
50617	ATP6V0A4	1.75832	-0.555686	0.881194	-0.630606	0.528298	NA
533	ATP6V0B	1344.81	0.316645	0.0472034	6.70811	1.97162e-11	6.16099e-10
527	ATP6V0C	2127.39	0.119254	0.0442178	2.69697	0.0069973	0.0351934
442211	ATP6V0CP3	383.641	0.109634	0.0755683	1.45079	0.146838	0.336788
9114	ATP6V0D1	2424.98	-0.0412729	0.0399988	-1.03185	0.302141	0.532497
245972	ATP6V0D2	1.99832	-0.416118	0.802926	-0.518253	0.604282	NA
8992	ATP6V0E1	2631.2	0.0250544	0.0334678	0.74861	0.454092	0.675028
155066	ATP6V0E2	638.121	0.0121028	0.0475701	0.254421	0.79917	0.903746
401431	ATP6V0E2-AS1	34.2034	-0.292559	0.180112	-1.62431	0.104309	0.26616
523	ATP6V1A	2409.73	-0.182508	0.0314479	-5.8035	6.49431e-09	1.51177e-07
525	ATP6V1B1	8.74652	0.0837086	0.402051	0.208204	0.83507	0.922471
101927750	ATP6V1B1-AS1	11.089	-0.171385	0.308522	-0.555504	0.57855	0.770057
526	ATP6V1B2	3196.66	-0.0794564	0.0260099	-3.05485	0.00225172	0.0137848
528	ATP6V1C1	1260.77	-0.0182769	0.0365572	-0.499954	0.617108	0.79638
245973	ATP6V1C2	17.7652	-0.0459995	0.24442	-0.188199	0.850721	0.930691
51382	ATP6V1D	1339.47	-0.0979671	0.0361375	-2.71096	0.00670894	0.0341679
529	ATP6V1E1	816.76	0.159823	0.0422177	3.78569	0.000153285	0.00135922
90423	ATP6V1E2	78.1937	0.205287	0.119332	1.7203	0.0853775	0.23252
9296	ATP6V1F	701.514	0.0684041	0.0508714	1.34465	0.178739	0.384557
9550	ATP6V1G1	1364.91	0.148598	0.0431231	3.4459	0.000569164	0.00426602
534	ATP6V1G2	1.02757	-0.830096	0.975832	-0.850655	0.394961	NA
100532737	ATP6V1G2-DDX39B	0	NA	NA	NA	NA	NA
127124	ATP6V1G3	0.101484	0.983397	3.45445	0.284675	0.775893	NA
51606	ATP6V1H	1711.43	-0.127854	0.0343278	-3.72451	0.000195696	0.00168634
538	ATP7A	306.961	-0.0385688	0.0690304	-0.558723	0.576351	0.768857
540	ATP7B	97.446	-0.0695882	0.11164	-0.623326	0.53307	0.738659
4509	ATP8	2314.81	-0.921012	0.289112	-3.18565	0.00144428	0.00944844
10396	ATP8A1	17.3795	-0.285528	0.255257	-1.11859	0.263316	0.490151
51761	ATP8A2	6.0368	0.275887	0.429312	0.642627	0.520466	NA
5205	ATP8B1	2185.37	-0.587507	0.0341783	-17.1895	3.18277e-66	1.08272e-63
100505549	ATP8B1-AS1	36.1244	0.292623	0.179078	1.63405	0.102248	0.262827
57198	ATP8B2	5592.51	-0.128032	0.0288249	-4.44171	8.92473e-06	0.00011254
148229	ATP8B3	89.1955	-0.148289	0.112047	-1.32345	0.185685	0.393554
79895	ATP8B4	7.95233	0.139991	0.399241	0.350643	0.725856	0.863443
158381	ATP8B5P	344.94	-0.0224338	0.0696127	-0.322266	0.747251	0.875527
10079	ATP9A	1116.16	-0.296962	0.045106	-6.58365	4.59034e-11	1.39368e-09
374868	ATP9B	297.916	-0.0145951	0.062594	-0.23317	0.815629	0.912028
64756	ATPAF1	818.472	-0.094423	0.0439526	-2.14829	0.0316906	0.114853
91647	ATPAF2	219.867	0.0422185	0.0755884	0.558531	0.576482	0.768857
134145	ATPSCKMT	276.734	0.0942742	0.067579	1.39502	0.163009	0.361899
545	ATR	684.388	-0.0426484	0.0454671	-0.938007	0.348241	0.579421
51374	ATRAID	1603.86	0.0423018	0.0373388	1.13292	0.257248	0.483168
84126	ATRIP	341.55	0.0356755	0.0586304	0.608481	0.542869	0.745838
8455	ATRN	1573.53	-0.0326624	0.0381567	-0.856006	0.391994	0.619842
26033	ATRNL1	63.5786	-0.281997	0.127227	-2.21649	0.0266581	0.100788
546	ATRX	924.387	-0.137629	0.0527001	-2.61156	0.0090131	0.0429097
6310	ATXN1	495.302	-0.0769427	0.0564834	-1.36222	0.173129	0.37594
25814	ATXN10	1685.67	0.00929882	0.0351212	0.264764	0.791192	0.899617
101928433	ATXN1-AS1	32.9774	-0.336138	0.175334	-1.91713	0.0552215	0.171722
342371	ATXN1L	880.857	0.0636125	0.037963	1.67565	0.0938077	0.248041
6311	ATXN2	746.366	0.0620675	0.0508784	1.21992	0.222495	0.442004
11273	ATXN2L	1050.87	0.0927137	0.056159	1.65092	0.0987558	0.256888
4287	ATXN3	235.397	-0.0222169	0.0753422	-0.294881	0.768085	0.88668
92552	ATXN3L	1.34049	-0.0521822	0.874049	-0.0597017	0.952393	NA
6314	ATXN7	373.042	0.0562018	0.0575912	0.975874	0.329127	0.560324
222255	ATXN7L1	168.831	-0.149515	0.0942522	-1.58633	0.112665	0.280129
127002	ATXN7L2	102.381	0.0823102	0.112531	0.731442	0.464509	0.683588
56970	ATXN7L3	1465.89	0.0901315	0.0369203	2.44124	0.0146368	0.062937
552889	ATXN7L3B	1313.71	0.0181632	0.0366675	0.49535	0.620353	0.798983
6315	ATXN8OS	0	NA	NA	NA	NA	NA
549	AUH	133.067	-0.0958022	0.0986161	-0.971466	0.331316	0.562358
79000	AUNIP	74.1723	0.0490614	0.120287	0.407871	0.683368	0.837865
550	AUP1	1529.37	0.155937	0.033265	4.68773	2.76249e-06	3.88252e-05
6790	AURKA	1051.74	0.227065	0.0450462	5.04072	4.63794e-07	7.62864e-06
54998	AURKAIP1	1788.83	0.153489	0.0516168	2.97363	0.00294298	0.0171737
6791	AURKAP1	871.585	0.248964	0.0481702	5.16843	2.36075e-07	4.06625e-06
9212	AURKB	680.635	0.0958495	0.0468682	2.04509	0.0408464	0.138375
6795	AURKC	5.24741	-0.12045	0.420221	-0.286635	0.774392	NA
26053	AUTS2	914.163	-0.357719	0.0397746	-8.99367	2.3912e-19	1.52304e-17
57099	AVEN	361.829	0.0585767	0.0588184	0.99589	0.319304	0.550234
10677	AVIL	47.0899	-0.0744681	0.161154	-0.462092	0.644015	0.813443
23080	AVL9	561.507	-0.0393543	0.0467227	-0.842294	0.399623	0.625555
551	AVP	0.0347599	0	4.86372	0	1	NA
60370	AVPI1	410.122	-0.154983	0.0760408	-2.03815	0.041535	0.139938
552	AVPR1A	0	NA	NA	NA	NA	NA
553	AVPR1B	0	NA	NA	NA	NA	NA
554	AVPR2	0.348412	-0.170728	1.68067	-0.101583	0.919087	NA
158833	AWAT1	0.104431	0	3.42295	0	1	NA
158835	AWAT2	0.85623	0.340809	1.08633	0.313725	0.75373	NA
126859	AXDND1	1.55186	1.63926	1.06013	1.54628	0.122037	NA
8312	AXIN1	606.315	-0.0677853	0.0511803	-1.32444	0.185356	0.393199
8313	AXIN2	325.813	-0.317459	0.0586307	-5.41455	6.14447e-08	1.19072e-06
558	AXL	7766.68	-0.209039	0.0244011	-8.56678	1.06416e-17	5.98813e-16
563	AZGP1	0	NA	NA	NA	NA	NA
646282	AZGP1P1	0	NA	NA	NA	NA	NA
64343	AZI2	738.302	0.132596	0.0451454	2.93708	0.0033132	0.0189862
51582	AZIN1	2953.18	0.0246222	0.0347399	0.708758	0.478474	0.695357
113451	AZIN2	37.5316	0.199113	0.179257	1.11077	0.266668	0.493719
566	AZU1	0.621477	-0.651629	1.43326	-0.454647	0.649363	NA
567	B2M	9778.45	0.061635	0.042102	1.46395	0.143209	0.330794
8706	B3GALNT1	840.317	0.0891675	0.0422261	2.11167	0.034715	0.122828
148789	B3GALNT2	439.99	0.0229072	0.0536846	0.4267	0.669598	0.828857
8708	B3GALT1	4.7503	-2.09024	0.601428	-3.47546	0.000509978	NA
8707	B3GALT2	3.26353	-0.0743856	0.582814	-0.127632	0.89844	NA
8705	B3GALT4	20.4655	-0.100694	0.25566	-0.393858	0.693686	0.843811
10317	B3GALT5	5.4206	-0.09036	0.415347	-0.217553	0.827777	NA
114041	B3GALT5-AS1	1.58753	-0.234522	0.86399	-0.271441	0.786052	NA
126792	B3GALT6	916.997	0.0559594	0.0393714	1.42132	0.155223	0.349906
100288842	B3GALT9	30.0207	0.180505	0.189668	0.951687	0.341256	0.57186
27087	B3GAT1	1.70624	-0.0227981	0.708159	-0.0321935	0.974318	NA
283177	B3GAT1-DT	0.0675006	-0.555443	4.42365	-0.125562	0.900079	NA
135152	B3GAT2	0	NA	NA	NA	NA	NA
26229	B3GAT3	378.509	0.0128383	0.0600922	0.213644	0.830825	0.920698
145173	B3GLCT	470.376	0.0439187	0.0531237	0.826725	0.408393	0.633777
10678	B3GNT2	358.27	-0.00745898	0.0575316	-0.12965	0.896843	0.953443
10331	B3GNT3	0	NA	NA	NA	NA	NA
79369	B3GNT4	1.83546	1.67925	0.95422	1.75981	0.0784392	NA
84002	B3GNT5	116.261	1.17187	0.105732	11.0833	1.51138e-28	1.58198e-26
192134	B3GNT6	0.0690257	0.502489	4.39001	0.114462	0.908872	NA
93010	B3GNT7	12.6702	-0.93698	0.30531	-3.06894	0.00214819	0.0133033
374907	B3GNT8	45.4402	0.112355	0.155121	0.724308	0.468877	0.686812
84752	B3GNT9	1401.29	0.0654878	0.038591	1.69697	0.0897021	0.240448
146712	B3GNTL1	54.4714	-0.110936	0.146614	-0.756654	0.449257	0.670613
2583	B4GALNT1	67.8534	0.0376615	0.134286	0.280458	0.779126	0.892269
124872	B4GALNT2	0.102907	-0.555447	3.43909	-0.16151	0.871692	NA
283358	B4GALNT3	143.552	-0.671236	0.0900399	-7.45488	8.99525e-14	3.69893e-12
338707	B4GALNT4	10.4579	0.201874	0.374518	0.539023	0.589871	0.777012
2683	B4GALT1	9601.52	0.0385656	0.0269297	1.43208	0.15212	0.344886
101929639	B4GALT1-AS1	24.5306	0.370153	0.227343	1.62817	0.103489	0.264744
8704	B4GALT2	2623.58	0.155849	0.0361558	4.31048	1.62897e-05	0.000190339
8703	B4GALT3	512.211	0.235236	0.0533388	4.41023	1.03261e-05	0.000127842
8702	B4GALT4	1109.92	0.186524	0.0396766	4.70111	2.58757e-06	3.66769e-05
100874201	B4GALT4-AS1	0.136461	-1.13251	2.85213	-0.397075	0.691312	NA
9334	B4GALT5	1069.24	-0.089213	0.0370214	-2.40977	0.0159626	0.0673606
9331	B4GALT6	432.95	-0.143843	0.058182	-2.47229	0.0134249	0.0587385
11285	B4GALT7	746.23	0.00273692	0.0460758	0.0594003	0.952633	0.980945
11041	B4GAT1	609.685	-0.0205598	0.0492238	-0.417681	0.67618	0.833147
102724064	B4GAT1-DT	11.4982	-0.28809	0.31424	-0.916786	0.359255	0.589684
27077	B9D1	182.348	0.0486079	0.076357	0.636588	0.524393	0.732058
80776	B9D2	88.9551	0.130275	0.110502	1.17894	0.238422	0.461634
79870	BAALC	139.12	0.291782	0.100128	2.91409	0.00356732	0.0201798
100499183	BAALC-AS1	1.9961	-0.617596	0.74227	-0.832036	0.405389	NA
157556	BAALC-AS2	1.81595	-0.478778	0.751245	-0.637313	0.523921	NA
570	BAAT	0.444748	-0.241779	1.4658	-0.164947	0.868986	NA
29086	BABAM1	1233.06	0.00222477	0.0389823	0.0570713	0.954488	0.982179
9577	BABAM2	567.513	-0.0241633	0.0548419	-0.440598	0.659504	0.823225
100302650	BABAM2-AS1	9.00715	-0.289387	0.312528	-0.925957	0.354469	0.584455
23621	BACE1	3313.83	-0.00147279	0.028007	-0.0525864	0.958061	0.983692
100379571	BACE1-AS	16.7719	0.150615	0.273949	0.549793	0.582461	0.772545
25825	BACE2	1250.75	-0.0115666	0.0351219	-0.329327	0.741908	0.872231
571	BACH1	579.48	-0.300783	0.0503716	-5.97127	2.35407e-09	5.79535e-08
100874322	BACH1-IT2	0.275815	0.406345	1.80134	0.225579	0.821529	NA
60468	BACH2	7.19138	-0.613954	0.41196	-1.49032	0.136139	0.319794
572	BAD	352.417	0.00177543	0.070231	0.0252799	0.979832	0.991817
573	BAG1	595.273	-0.0504518	0.055175	-0.914397	0.360508	0.590771
9532	BAG2	1347.01	-0.0847547	0.0420447	-2.01582	0.0438185	0.145556
9531	BAG3	2224.92	0.227105	0.0329914	6.88376	5.82945e-12	1.97858e-10
9530	BAG4	546.13	-0.0112372	0.051591	-0.217813	0.827575	0.918927
9529	BAG5	1221.54	0.0139492	0.0347607	0.401292	0.688205	0.84071
7917	BAG6	472.924	-0.0832429	0.0508674	-1.63647	0.101741	0.261976
85319	BAGE2	0	NA	NA	NA	NA	NA
85316	BAGE5	0	NA	NA	NA	NA	NA
57597	BAHCC1	845.379	-0.129071	0.0527706	-2.44589	0.0144496	0.0622572
22893	BAHD1	629.375	0.0367411	0.0461769	0.79566	0.42623	0.650006
10458	BAIAP2	745.292	-0.0376009	0.053896	-0.697658	0.485391	0.701355
440465	BAIAP2-DT	464.974	-0.146634	0.0545441	-2.68836	0.00718031	0.0359568
55971	BAIAP2L1	522.514	-0.0527977	0.0501926	-1.0519	0.292844	0.521138
80115	BAIAP2L2	57.961	0.330035	0.15545	2.1231	0.0337455	0.120291
8938	BAIAP3	4.41187	-0.0384013	0.526046	-0.0729998	0.941806	NA
578	BAK1	432.623	0.173573	0.0552727	3.1403	0.00168775	0.0107853
339862	BALR6	6.20327	0.031469	0.427749	0.0735688	0.941354	NA
25805	BAMBI	489.671	-0.19343	0.055541	-3.48265	0.000496473	0.00379337
100885775	BANCR	0.0678685	-0.555443	4.41544	-0.125796	0.899894	NA
8815	BANF1	651.902	0.0255988	0.0515318	0.496758	0.61936	0.798087
140836	BANF2	0.102324	-0.555447	3.44535	-0.161216	0.871923	NA
55024	BANK1	110.335	-0.423245	0.10677	-3.96409	7.36774e-05	0.000714251
54971	BANP	221.329	-0.131032	0.0766785	-1.70886	0.0874777	0.236252
8314	BAP1	2309.94	0.0289741	0.0321662	0.900761	0.367716	0.597901
580	BARD1	438.132	-0.136156	0.0535356	-2.54328	0.0109818	0.0501886
56751	BARHL1	0.103817	0.502502	3.42942	0.146527	0.883505	NA
343472	BARHL2	0	NA	NA	NA	NA	NA
56033	BARX1	568.61	0.0204998	0.0633202	0.323748	0.746129	0.874738
8538	BARX2	0.348851	-0.725244	1.72424	-0.420615	0.674036	NA
10409	BASP1	4442.46	-0.0798793	0.0412071	-1.93849	0.052564	0.166022
285696	BASP1-AS1	6.30144	-0.244353	0.420672	-0.580863	0.561333	NA
646201	BASP1P1	21.0597	-0.351805	0.265283	-1.32615	0.18479	0.392387
10538	BATF	17.6324	-0.42117	0.266125	-1.5826	0.113513	0.281487
116071	BATF2	27.6295	-0.16531	0.228045	-0.724902	0.468512	0.686374
55509	BATF3	4.22731	0.226875	0.511427	0.443612	0.657323	NA
581	BAX	1853.87	0.127225	0.0365295	3.4828	0.00049619	0.00379314
11177	BAZ1A	852.388	-0.0477713	0.0432973	-1.10333	0.269883	0.49765
9031	BAZ1B	3310.51	-0.0218978	0.0301498	-0.7263	0.467655	0.68579
11176	BAZ2A	1088.44	0.00179999	0.0430423	0.0418191	0.966643	0.987086
29994	BAZ2B	199.405	-0.0631059	0.08084	-0.780627	0.435022	0.658046
643072	BAZ2B-AS1	9.62249	-0.0918535	0.351283	-0.26148	0.793723	0.900447
27113	BBC3	144.498	-0.180835	0.0958302	-1.88703	0.059156	0.180263
92482	BBIP1	234.301	0.0424713	0.075888	0.559657	0.575713	0.76867
79095	BBLN	504.374	0.0171917	0.0571547	0.300792	0.763573	0.884405
80127	BBOF1	182.523	0.15501	0.0804429	1.92695	0.0539856	0.169227
8424	BBOX1	0.517503	0.718408	1.52283	0.47176	0.637098	NA
103695435	BBOX1-AS1	3.7443	-0.489492	0.557676	-0.877735	0.380088	NA
582	BBS1	587.881	-0.086956	0.0508725	-1.70929	0.0873963	0.236128
79738	BBS10	433.364	-0.00138035	0.0550334	-0.025082	0.97999	0.991832
166379	BBS12	148.384	0.253418	0.0849679	2.98251	0.00285894	0.0167683
583	BBS2	896.522	-0.108432	0.0379416	-2.85786	0.00426511	0.0233504
585	BBS4	469.348	-0.0696802	0.0546042	-1.2761	0.201922	0.415388
129880	BBS5	349.781	0.0925147	0.0647831	1.42807	0.153272	0.346867
55212	BBS7	443.054	0.147434	0.0529345	2.78521	0.00534937	0.0282332
27241	BBS9	270.525	-0.0196841	0.0659644	-0.298405	0.765394	0.885227
56987	BBX	1036.78	-0.132258	0.0404053	-3.27328	0.00106308	0.00727914
4059	BCAM	36.1582	0.253325	0.190914	1.3269	0.18454	0.392079
63827	BCAN	2.02366	-1.24631	0.816816	-1.52582	0.127055	NA
55973	BCAP29	1773.75	-0.0264693	0.0368494	-0.71831	0.472566	0.690153
10134	BCAP31	3115.96	0.0345574	0.0286966	1.20423	0.2285	0.449315
9564	BCAR1	2479.87	-0.00159739	0.044278	-0.0360763	0.971221	0.988968
8412	BCAR3	1454.33	-0.0593658	0.039285	-1.51116	0.130749	0.310873
100129046	BCAR3-AS1	1.10128	-0.656255	1.22513	-0.535659	0.592194	NA
400500	BCAR4	0.170171	-0.0745525	2.45004	-0.0304291	0.975725	NA
8537	BCAS1	0.444454	0.308598	1.55152	0.198901	0.84234	NA
10286	BCAS2	346.678	-0.0167296	0.0707771	-0.236369	0.813146	0.91094
54828	BCAS3	273.545	-0.192421	0.0703976	-2.73334	0.00626949	0.0322813
55653	BCAS4	117.106	0.165849	0.0967331	1.71451	0.0864359	0.234353
586	BCAT1	3789.2	-0.0461189	0.0395821	-1.16515	0.243959	0.467852
587	BCAT2	491.884	-0.00660675	0.0591198	-0.111752	0.91102	0.960049
56647	BCCIP	1031.16	0.0682828	0.0380917	1.79259	0.0730386	0.208316
144233	BCDIN3D	98.5168	0.0735097	0.108876	0.675168	0.499569	0.713099
100286844	BCDIN3D-AS1	13.5331	0.58068	0.280532	2.06993	0.0384593	0.132441
590	BCHE	0.102545	-0.0745513	3.44297	-0.0216532	0.982725	NA
593	BCKDHA	494.476	-0.0574809	0.0547467	-1.04994	0.293745	0.522224
594	BCKDHB	450.792	0.103559	0.0564551	1.83436	0.0666012	0.19616
10295	BCKDK	1222.33	0.0423505	0.0430972	0.982675	0.325767	0.557012
8915	BCL10	505.846	-0.240803	0.050561	-4.76263	1.91089e-06	2.78502e-05
646626	BCL10-AS1	4.3481	0.561683	0.473474	1.1863	0.235503	NA
53335	BCL11A	0.584838	-2.41959	1.34862	-1.79413	0.0727928	NA
64919	BCL11B	0.136172	0.406344	2.85397	0.142379	0.886781	NA
596	BCL2	130.231	-0.00201817	0.0932577	-0.0216408	0.982734	0.993152
597	BCL2A1	11.774	-0.604501	0.302337	-1.99943	0.0455622	0.149675
598	BCL2L1	2530.19	0.356221	0.0358092	9.94776	2.57921e-23	2.06447e-21
10017	BCL2L10	3.24215	0.585905	0.66951	0.875125	0.381506	NA
10018	BCL2L11	52.7534	-0.325269	0.148081	-2.19657	0.0280513	0.104706
83596	BCL2L12	184.141	0.190306	0.0803472	2.36855	0.017858	0.073856
23786	BCL2L13	1342.59	0.00332087	0.0365553	0.0908453	0.927616	0.968577
79370	BCL2L14	1.07117	0.406341	1.35294	0.30034	0.763918	NA
440603	BCL2L15	2.22567	-0.604244	0.820864	-0.736108	0.461665	NA
599	BCL2L2	1172.45	0.0665766	0.041292	1.61234	0.106889	0.270812
100529063	BCL2L2-PABPN1	1.91958	-0.350454	0.681449	-0.514277	0.607058	NA
602	BCL3	455.687	0.0533191	0.0656527	0.812139	0.416712	0.641109
604	BCL6	795.793	0.260292	0.0471268	5.52324	3.32809e-08	6.71359e-07
255877	BCL6B	1.53724	-0.948112	0.845656	-1.12116	0.262222	NA
605	BCL7A	144.956	-0.519658	0.093012	-5.587	2.31028e-08	4.76313e-07
9275	BCL7B	1150.11	0.0408385	0.0390745	1.04514	0.295956	0.525006
9274	BCL7C	779.059	0.0542847	0.0503036	1.07914	0.280525	0.509019
607	BCL9	303.398	0.0146846	0.0620424	0.236687	0.812899	0.910876
283149	BCL9L	2323.35	0.0442053	0.0403589	1.09531	0.273383	0.501224
9774	BCLAF1	2111.54	0.00730552	0.0372528	0.196106	0.844527	0.927056
256643	BCLAF3	180.018	-0.0624443	0.0817414	-0.763925	0.444912	0.667395
53630	BCO1	0	NA	NA	NA	NA	NA
83875	BCO2	3.93285	-0.741407	0.597238	-1.24139	0.214461	NA
54880	BCOR	616.257	-0.209358	0.0537687	-3.89367	9.87388e-05	0.000921973
63035	BCORL1	260.064	-0.0378052	0.0696922	-0.542459	0.587503	0.775481
286554	BCORP1	0	NA	NA	NA	NA	NA
613	BCR	715.593	0.0836616	0.0456361	1.83323	0.0667679	0.196458
400892	BCRP2	3.51391	0.173779	0.576602	0.301384	0.763122	NA
644165	BCRP3	0.308793	-0.170727	1.78437	-0.0956793	0.923775	NA
617	BCS1L	662.924	0.180042	0.0459399	3.91908	8.8886e-05	0.00084099
618	BCYRN1	3.51115	-0.161255	0.599911	-0.268797	0.788086	NA
622	BDH1	63.3376	-0.0816755	0.136208	-0.599638	0.548748	0.750723
56898	BDH2	118.784	-0.0616228	0.0965976	-0.637933	0.523517	0.731485
623	BDKRB1	394.272	-0.350423	0.0592813	-5.9112	3.39623e-09	8.19914e-08
624	BDKRB2	259.232	-0.539016	0.0718164	-7.50547	6.12098e-14	2.56635e-12
627	BDNF	81.2608	-0.457561	0.116611	-3.92384	8.71478e-05	0.000827683
497258	BDNF-AS	31.2023	0.00633419	0.189004	0.0335136	0.973265	0.989209
55814	BDP1	140.11	0.0828414	0.091928	0.901155	0.367506	0.597892
146227	BEAN1	2.37828	-1.82613	0.916399	-1.99273	0.0462915	NA
101927726	BEAN1-AS1	0.477989	-2.19635	1.61363	-1.36112	0.173477	NA
8678	BECN1	1016.31	-0.000595816	0.0394492	-0.0151034	0.98795	0.994851
441925	BECN2	0.102874	-0.0745513	3.43944	-0.0216754	0.982707	NA
57596	BEGAIN	245.139	-0.221756	0.0848701	-2.61289	0.00897813	0.0427756
139105	BEND2	0	NA	NA	NA	NA	NA
57673	BEND3	77.1182	-0.232256	0.119804	-1.93863	0.0525463	0.166001
650623	BEND3P3	48.8918	-0.349215	0.159343	-2.19159	0.0284091	0.105831
389206	BEND4	0.033947	0.502486	4.86372	0.103313	0.917715	NA
79656	BEND5	0.966005	1.9015	1.20141	1.58272	0.113485	NA
221336	BEND6	548.896	-0.133242	0.0531591	-2.50648	0.0121941	0.0544675
222389	BEND7	160.595	-0.184312	0.0908421	-2.02893	0.0424655	0.142078
7439	BEST1	85.154	0.197977	0.123341	1.60511	0.108469	0.273511
54831	BEST2	0.514426	-0.555453	1.55912	-0.356261	0.721645	NA
144453	BEST3	1.40325	0.337223	0.818835	0.411833	0.680462	NA
266675	BEST4	8.95278	-0.3177	0.325461	-0.976152	0.328989	0.560299
10282	BET1	306.908	0.122984	0.0646147	1.90334	0.0569957	0.175465
51272	BET1L	1573.13	0.183503	0.0340882	5.38318	7.318e-08	1.38829e-06
55859	BEX1	7.70449	0.158717	0.420112	0.377796	0.705582	0.851503
84707	BEX2	2.68683	0.828512	0.686971	1.20604	0.227803	NA
27018	BEX3	2167.33	-0.0909816	0.037688	-2.41407	0.0157753	0.0667772
56271	BEX4	271.25	-0.313682	0.0690159	-4.54507	5.49182e-06	7.24271e-05
340542	BEX5	8.28083	-0.0920707	0.353662	-0.260336	0.794605	0.900761
51283	BFAR	712.252	0.0265361	0.0428349	0.619496	0.53559	0.740434
631	BFSP1	96.9775	0.415306	0.106305	3.90675	9.3545e-05	0.000878407
8419	BFSP2	0.104414	0.983398	3.42313	0.28728	0.773898	NA
632	BGLAP	0.593063	1.91494	1.4071	1.36091	0.173542	NA
103344929	BGLT3	0	NA	NA	NA	NA	NA
633	BGN	16613	-0.103064	0.038695	-2.6635	0.00773324	0.0380814
168620	BHLHA15	2.02402	0.756807	0.673992	1.12287	0.261492	NA
727857	BHLHA9	0.137941	-0.555449	2.84281	-0.195387	0.84509	NA
27319	BHLHE22	0.888818	-1.71846	1.2199	-1.40869	0.158927	NA
401463	BHLHE22-AS1	0.207074	0.983413	2.15542	0.456251	0.648209	NA
128408	BHLHE23	0	NA	NA	NA	NA	NA
8553	BHLHE40	1839.75	-0.255282	0.0343003	-7.44255	9.87616e-14	4.03897e-12
100507582	BHLHE40-AS1	7.73341	-0.104344	0.367294	-0.284088	0.776343	0.890929
79365	BHLHE41	74.4591	-0.448589	0.123442	-3.634	0.000279063	0.00229323
635	BHMT	32.5473	-0.210916	0.186534	-1.13071	0.258176	0.484141
23743	BHMT2	382.981	-0.338145	0.0566568	-5.96831	2.39721e-09	5.89186e-08
80114	BICC1	2722.96	0.0991681	0.028787	3.4449	0.000571277	0.00427972
636	BICD1	324.705	-0.238828	0.0687863	-3.47203	0.00051654	0.00392665
23299	BICD2	1403.67	0.0734919	0.0340564	2.15795	0.0309317	0.112731
92558	BICDL1	1.58471	-0.236326	0.744425	-0.317462	0.750893	NA
146439	BICDL2	1.13522	1.16917	1.12039	1.04354	0.296697	NA
29998	BICRA	221.146	0.20219	0.0786741	2.56996	0.0101709	0.0470887
23506	BICRAL	388.542	-0.0643409	0.0547665	-1.17482	0.240066	0.463422
637	BID	280.481	0.0221874	0.0694598	0.319427	0.749403	0.877155
638	BIK	0.824024	-1.05343	1.15921	-0.90875	0.363482	NA
274	BIN1	493.088	0.14576	0.0521917	2.79279	0.00522563	0.0276581
51411	BIN2	0.20595	-1.13252	2.34944	-0.482038	0.629779	NA
55909	BIN3	428.811	-0.0592271	0.0532938	-1.11133	0.266426	0.493486
80094	BIN3-IT1	0.308589	-0.727274	1.74697	-0.416305	0.677187	NA
329	BIRC2	2936.59	0.150135	0.0389744	3.85215	0.000117086	0.00107124
330	BIRC3	299.324	-0.334572	0.0856116	-3.90802	9.3054e-05	0.000874346
332	BIRC5	2824.94	0.281061	0.0329416	8.53209	1.43729e-17	8.02736e-16
57448	BIRC6	1107.86	-0.189508	0.0890686	-2.12766	0.033365	0.119276
103752586	BIRC6-AS2	0.0672801	-0.0745488	4.4286	-0.0168335	0.986569	NA
79444	BIRC7	1.81988	-0.24041	0.699442	-0.343717	0.731059	NA
112401	BIRC8	2.43838	0.38524	0.678194	0.568038	0.570009	NA
105221694	BISPR	2.24738	-0.560487	0.770176	-0.727739	0.466773	NA
54841	BIVM	498.856	-0.0108301	0.0514047	-0.210683	0.833135	0.921704
100533467	BIVM-ERCC5	0.103363	0.502502	3.43423	0.146322	0.883667	NA
101669762	BLACAT1	0.309541	-1.19799	2.01017	-0.595962	0.551201	NA
338436	BLACE	0.170083	-1.13251	2.45041	-0.462174	0.643956	NA
10904	BLCAP	1015.5	0.105908	0.0420488	2.51869	0.0117791	0.0529299
414899	BLID	3.40076	-0.611519	0.588049	-1.03991	0.298381	NA
640	BLK	0.0684966	0	4.40156	0	1	NA
641	BLM	207.745	-0.134001	0.0768796	-1.74299	0.0813349	0.224451
642	BLMH	1062.4	0.0449445	0.0368822	1.2186	0.222998	0.442624
29760	BLNK	9.22777	-1.4374	0.403049	-3.56631	0.000362038	0.00287175
2647	BLOC1S1	290.535	0.0249085	0.0663877	0.375198	0.707513	0.852456
100528022	BLOC1S1-RDH5	0.897943	1.72413	1.24014	1.39027	0.164447	NA
282991	BLOC1S2	694.553	-0.064958	0.0486654	-1.33479	0.181946	0.388607
388552	BLOC1S3	319.184	-0.0062727	0.0635037	-0.0987769	0.921315	0.965907
55330	BLOC1S4	308.317	0.0348936	0.0654448	0.533175	0.593912	0.779976
63915	BLOC1S5	0.998007	1.16988	1.14599	1.02085	0.307326	NA
100526836	BLOC1S5-TXNDC5	0	NA	NA	NA	NA	NA
26258	BLOC1S6	2116.04	-0.0394436	0.0383416	-1.02874	0.303601	0.534372
84162	BLTP1	805.262	-0.116407	0.0842556	-1.3816	0.167095	0.367751
9703	BLTP2	5398.66	-0.0165917	0.025525	-0.650016	0.515682	0.726211
54887	BLTP3A	391.374	-0.12589	0.0627076	-2.00757	0.0446895	0.147515
23074	BLTP3B	987.222	-0.0217327	0.0379137	-0.573215	0.566499	0.762214
644	BLVRA	925.803	-0.0560711	0.0383177	-1.46332	0.143379	0.330983
645	BLVRB	639.728	-0.185525	0.062029	-2.99093	0.00278125	0.0163704
8548	BLZF1	682.657	0.0317615	0.0536989	0.591474	0.554203	0.754252
406	BMAL1	278.057	0.842221	0.0744191	11.3173	1.07775e-29	1.18616e-27
56938	BMAL2	1402.22	-0.127987	0.0353257	-3.62304	0.000291158	0.00238275
101928646	BMAL2-AS1	0.416026	0.312473	1.60145	0.195119	0.8453	NA
89927	BMERB1	701.71	0.0282102	0.043945	0.641943	0.52091	0.730328
90427	BMF	104.772	-0.686978	0.131426	-5.22712	1.72168e-07	3.04971e-06
648	BMI1	112.307	0.124275	0.106017	1.17222	0.241108	0.464466
649	BMP1	2914.92	0.0927945	0.0363522	2.55265	0.0106907	0.0490853
27302	BMP10	0	NA	NA	NA	NA	NA
9210	BMP15	0	NA	NA	NA	NA	NA
650	BMP2	615.675	-0.325353	0.105014	-3.0982	0.00194698	0.0122088
55589	BMP2K	452.208	-0.186118	0.0529423	-3.51549	0.000438946	0.00340775
651	BMP3	0.0688575	0	4.39367	0	1	NA
652	BMP4	486.382	-0.226241	0.0549037	-4.12069	3.77735e-05	0.000400137
653	BMP5	0.103428	0	3.85378	0	1	NA
654	BMP6	51.3379	-0.183066	0.150952	-1.21274	0.225227	0.445278
655	BMP7	0.751808	0.564076	1.11395	0.506375	0.612593	NA
102723590	BMP7-AS1	0	NA	NA	NA	NA	NA
353500	BMP8A	24.5862	-0.036019	0.230376	-0.156349	0.875758	0.944342
656	BMP8B	3.81018	-0.76541	0.54193	-1.41238	0.157838	NA
168667	BMPER	896.707	-0.633594	0.0435226	-14.5578	5.20956e-48	1.16383e-45
657	BMPR1A	379.185	0.0228128	0.0639604	0.35667	0.721339	0.860456
658	BMPR1B	65.939	-0.0654043	0.133654	-0.489355	0.624591	0.802272
100507012	BMPR1B-DT	0.240404	-0.0745526	1.95318	-0.03817	0.969552	NA
659	BMPR2	1562.48	-0.0803993	0.0525173	-1.53091	0.125791	0.302271
9790	BMS1	1176.24	-0.0598486	0.0389264	-1.53748	0.124175	0.299686
399761	BMS1P1	59.4489	-0.233572	0.127965	-1.82528	0.0679582	0.198866
101929959	BMS1P14	28.0943	-0.0684679	0.18886	-0.362532	0.716955	0.858111
101101776	BMS1P17	2.06445	-0.241198	0.758206	-0.318116	0.750397	NA
414763	BMS1P18	2.09749	0.290664	0.746839	0.389193	0.697134	NA
642826	BMS1P2	71.3359	-0.201568	0.124012	-1.62539	0.104079	0.265804
96610	BMS1P20	255.746	-0.106664	0.0687693	-1.55104	0.120892	0.29399
100288974	BMS1P21	2.47209	-0.996211	0.686356	-1.45145	0.146655	NA
729096	BMS1P4	43.2856	-0.00497124	0.167777	-0.02963	0.976362	0.99039
154743	BMT2	283.901	0.100947	0.0639906	1.57752	0.114676	0.283487
660	BMX	0.0349909	0	4.86372	0	1	NA
646	BNC1	119.489	0.489784	0.0985206	4.97139	6.64741e-07	1.05962e-05
54796	BNC2	853.293	-0.0614723	0.0474711	-1.29494	0.195341	0.406431
662	BNIP1	158.334	-0.0118633	0.0855392	-0.138688	0.889696	0.95077
663	BNIP2	1703.76	0.0308735	0.0370351	0.833627	0.404491	0.63021
664	BNIP3	369.283	0.0381451	0.0720659	0.529309	0.596591	0.781942
665	BNIP3L	2120.98	-0.382637	0.0324699	-11.7844	4.69986e-32	5.76619e-30
389384	BNIP5	0.068658	0.502489	4.39802	0.114253	0.909037	NA
149428	BNIPL	5.22716	0.0722039	0.487166	0.148212	0.882175	NA
91653	BOC	981.014	0.197527	0.0412566	4.78776	1.68651e-06	2.48706e-05
91272	BOD1	602.341	0.03628	0.0517865	0.700569	0.483572	0.700131
259282	BOD1L1	848.14	-0.142213	0.0529495	-2.68581	0.00723536	0.0361358
284257	BOD1L2	121.658	-0.0486709	0.102248	-0.476006	0.63407	0.807381
666	BOK	539.172	-0.235833	0.0524584	-4.49562	6.93673e-06	8.96801e-05
100379249	BOK-AS1	0.241996	-0.0745545	2.27524	-0.0327678	0.97386	NA
51027	BOLA1	161.003	0.0935102	0.0878934	1.0639	0.287372	0.516091
552900	BOLA2	263.839	0.063555	0.0720567	0.882013	0.37777	0.606177
654483	BOLA2B	151.12	-0.00743158	0.08423	-0.0882296	0.929694	0.969597
388962	BOLA3	50.0123	0.248682	0.142787	1.74162	0.0815746	0.224946
100507171	BOLA3-DT	97.343	0.174691	0.104659	1.66915	0.0950871	0.250442
66037	BOLL	0	NA	NA	NA	NA	NA
23246	BOP1	1076.18	0.141638	0.0530321	2.6708	0.0075671	0.037381
79866	BORA	194.015	0.243164	0.077775	3.1265	0.001769	0.0112329
118426	BORCS5	210.225	0.0256306	0.0725221	0.353417	0.723776	0.862329
54785	BORCS6	207.163	-0.00690675	0.0734075	-0.0940878	0.925039	0.96743
119032	BORCS7	380.045	0.0613513	0.0549204	1.1171	0.263953	0.490789
100528007	BORCS7-ASMT	0	NA	NA	NA	NA	NA
729991	BORCS8	178.843	0.108735	0.0821135	1.32421	0.185435	0.393254
4207	BORCS8-MEF2B	1.95978	-1.0494	0.775887	-1.35251	0.176212	NA
60467	BPESC1	0	NA	NA	NA	NA	NA
669	BPGM	1063.52	-0.511228	0.0429779	-11.8951	1.25433e-32	1.59109e-30
670	BPHL	275.259	-0.135361	0.0673074	-2.01109	0.044316	0.146761
671	BPI	1.88356	-0.020143	0.699622	-0.0287912	0.977031	NA
51297	BPIFA1	0	NA	NA	NA	NA	NA
140683	BPIFA2	0	NA	NA	NA	NA	NA
128861	BPIFA3	0	NA	NA	NA	NA	NA
317716	BPIFA4P	0	NA	NA	NA	NA	NA
92747	BPIFB1	0	NA	NA	NA	NA	NA
80341	BPIFB2	0	NA	NA	NA	NA	NA
359710	BPIFB3	0	NA	NA	NA	NA	NA
149954	BPIFB4	0.101874	0.983397	3.45022	0.285025	0.775625	NA
128859	BPIFB6	0	NA	NA	NA	NA	NA
254240	BPIFC	0.136782	-0.651613	2.8501	-0.228629	0.819158	NA
10380	BPNT1	560.284	0.0734572	0.0479356	1.53242	0.12542	0.301766
54928	BPNT2	4850.03	0.104442	0.0286195	3.64932	0.000262935	0.00218281
2186	BPTF	988.577	-0.128651	0.0478567	-2.68825	0.00718273	0.0359569
9083	BPY2	0	NA	NA	NA	NA	NA
442867	BPY2B	0	NA	NA	NA	NA	NA
442868	BPY2C	0	NA	NA	NA	NA	NA
673	BRAF	351.501	-0.0524208	0.0627027	-0.836021	0.403143	0.62896
8315	BRAP	440.555	0.0994742	0.053248	1.86813	0.0617439	0.185207
221927	BRAT1	895.128	-0.0182347	0.0466588	-0.39081	0.695937	0.845083
672	BRCA1	857.25	-0.117103	0.0376962	-3.10649	0.0018932	0.0119165
675	BRCA2	327.671	-0.206936	0.0717911	-2.88247	0.00394567	0.0219386
79184	BRCC3	388.983	-0.0910601	0.0564927	-1.61189	0.106985	0.270955
23774	BRD1	737.737	-0.0271951	0.0437322	-0.621854	0.534038	0.739244
6046	BRD2	550.611	-0.0733254	0.0524262	-1.39864	0.161921	0.360338
8019	BRD3	572.785	-0.128934	0.0475095	-2.71387	0.0066503	0.0339039
266655	BRD3OS	920.018	0.0145856	0.0426619	0.341888	0.732435	0.866906
23476	BRD4	1277.52	-0.00214476	0.0405082	-0.0529464	0.957775	0.983533
29117	BRD7	143.702	-0.197709	0.0885987	-2.23151	0.0256471	0.0977652
23629	BRD7P3	0.545626	-0.236195	1.45516	-0.162316	0.871057	NA
10902	BRD8	1439.16	0.083698	0.0413627	2.02351	0.0430203	0.143446
65980	BRD9	702.775	0.094197	0.0413998	2.2753	0.0228881	0.0896594
676	BRDT	0	NA	NA	NA	NA	NA
643486	BRDTP1	0	NA	NA	NA	NA	NA
2972	BRF1	689.565	-0.0874184	0.0479785	-1.82203	0.06845	0.19968
55290	BRF2	406.201	0.0877451	0.0609439	1.43977	0.149933	0.341519
25798	BRI3	1233.74	0.0141111	0.0468693	0.301073	0.763359	0.884362
140707	BRI3BP	106.683	0.146982	0.108454	1.35524	0.17534	0.379261
283870	BRICD5	46.273	0.0347119	0.183627	0.189035	0.850065	0.930577
1620	BRINP1	148.669	-0.316783	0.100105	-3.1645	0.00155352	0.0100402
57795	BRINP2	1.23955	1.14137	0.9325	1.22399	0.220957	NA
339479	BRINP3	0.068149	0.502488	4.40922	0.113963	0.909267	NA
101929120	BRINP3-DT	0	NA	NA	NA	NA	NA
83990	BRIP1	365.654	-0.252391	0.057388	-4.39797	1.09267e-05	0.000133948
55299	BRIX1	262.342	0.0127109	0.0725538	0.175193	0.860928	0.936076
55845	BRK1	1807.25	0.156061	0.0401035	3.89146	9.96443e-05	0.000929847
79173	BRME1	45.3169	-0.431215	0.151297	-2.85013	0.00437013	0.0238556
25855	BRMS1	785.28	0.0426305	0.043054	0.990162	0.322095	0.553104
84312	BRMS1L	243.576	0.206491	0.0684195	3.01802	0.00254432	0.0152394
148362	BROX	915.448	0.0656743	0.050244	1.30711	0.191177	0.401281
7862	BRPF1	493.237	0.0210535	0.0492391	0.427577	0.668959	0.828409
27154	BRPF3	712.462	-0.0829729	0.0422733	-1.96277	0.0496727	0.159481
680	BRS3	0.138531	-0.555449	2.83914	-0.19564	0.844892	NA
84446	BRSK1	22.8364	0.00199183	0.221206	0.00900438	0.992816	0.996337
9024	BRSK2	3.48711	0.0135231	0.603343	0.0224136	0.982118	NA
54014	BRWD1	440.736	-0.197627	0.0570919	-3.46155	0.000537065	0.00405385
100874093	BRWD1-AS1	0.243641	0.983413	2.09239	0.469995	0.638358	NA
103091865	BRWD1-AS2	4.71314	-0.344852	0.469436	-0.734608	0.462578	NA
254065	BRWD3	186.281	-0.105141	0.0815741	-1.2889	0.197433	0.409032
26580	BSCL2	58.9512	0.17682	0.139327	1.2691	0.204405	0.418769
55108	BSDC1	1127.56	0.0154715	0.0363625	0.42548	0.670487	0.829494
682	BSG	10978	0.0491522	0.0305514	1.60883	0.107653	0.27214
8927	BSN	15.3999	0.166472	0.266082	0.625642	0.53155	0.737489
7809	BSND	0.102712	-0.0745513	3.44118	-0.0216644	0.982716	NA
100132677	BSN-DT	2.10181	-0.77515	0.735753	-1.05355	0.292091	NA
100131137	BSPH1	0	NA	NA	NA	NA	NA
54836	BSPRY	5.73026	-0.419875	0.483571	-0.868281	0.385241	NA
683	BST1	182.634	-0.205892	0.0803122	-2.56364	0.0103581	0.0477928
684	BST2	19.9976	-1.04575	0.641489	-1.6302	0.10306	0.264053
390259	BSX	0.0691299	0.502489	4.38775	0.114521	0.908825	NA
9044	BTAF1	636.149	0.0053908	0.0545044	0.0989057	0.921213	0.965907
53339	BTBD1	1987.88	0.0124007	0.0329263	0.376619	0.706457	0.851731
84280	BTBD10	500.084	-0.0237058	0.0578642	-0.40968	0.682041	0.836717
118663	BTBD16	1.23257	-0.731862	1.06813	-0.685178	0.493232	NA
388419	BTBD17	0.101386	-0.651604	3.45552	-0.188569	0.850431	NA
643376	BTBD18	1.06841	-1.23982	1.15601	-1.0725	0.283496	NA
149478	BTBD19	182.475	-0.319717	0.150659	-2.12212	0.0338275	0.120497
55643	BTBD2	1867.3	0.0331328	0.0428317	0.773558	0.439192	0.661817
22903	BTBD3	447.574	-0.143206	0.0521995	-2.74343	0.00608011	0.0314142
90135	BTBD6	1939.51	0.146575	0.0344447	4.25538	2.08695e-05	0.000236827
55727	BTBD7	424.891	-0.0395694	0.0552534	-0.716144	0.473902	0.691249
284697	BTBD8	6.16245	-0.0439625	0.446471	-0.0984666	0.921562	NA
114781	BTBD9	384.505	-0.109914	0.0583923	-1.88234	0.0597893	0.181159
685	BTC	31.891	-0.36475	0.199011	-1.83281	0.0668305	0.196565
686	BTD	515.694	-0.0181572	0.0491638	-0.36932	0.711889	0.855044
689	BTF3	694.644	-0.0240014	0.0879455	-0.272912	0.784921	0.895889
91408	BTF3L4	437.326	0.0154983	0.0593513	0.261128	0.793994	0.900486
690	BTF3P11	0.207059	0.502516	2.15546	0.233136	0.815656	NA
694	BTG1	2476.81	0.166433	0.0276399	6.02146	1.72846e-09	4.34816e-08
7832	BTG2	381.556	-0.0700344	0.0576153	-1.21555	0.224156	0.443922
730227	BTG2-DT	0.240907	-0.170725	1.95203	-0.0874604	0.930306	NA
10950	BTG3	544.343	0.0580933	0.0479663	1.21113	0.225847	0.445915
54766	BTG4	1.22981	1.20666	1.02774	1.17408	0.240361	NA
695	BTK	0.58753	0.0376681	1.21832	0.0309182	0.975335	NA
151888	BTLA	0.413694	-0.0745553	1.75539	-0.0424723	0.966122	NA
696	BTN1A1	0.992215	-0.0209458	1.01495	-0.0206373	0.983535	NA
11120	BTN2A1	866.979	0.12991	0.0412468	3.14959	0.00163501	0.0104944
10385	BTN2A2	222.573	-0.0404988	0.0694986	-0.582728	0.560076	0.758251
54718	BTN2A3P	48.1051	-0.0321464	0.156898	-0.204888	0.83766	0.923888
11119	BTN3A1	288.872	-0.277987	0.0638687	-4.35248	1.34603e-05	0.00016041
11118	BTN3A2	471.862	-0.135121	0.0526515	-2.56632	0.0102784	0.0474771
10384	BTN3A3	272.485	-0.0905039	0.0772058	-1.17224	0.2411	0.464466
100129094	BTNL10P	0.581348	0.495337	1.33844	0.370084	0.71132	NA
[truncated: 26,396 more rows]
