# Supplementary material for: Synovial Fluid Extracellular Vesicles from Patients with Severe Osteoarthritis Differentially Promote a Pro-Catabolic, Inflammatory Chondrocyte Phenotype
Source: Biomolecules. 2025 Jun 6;15(6):829. doi: 10.3390/biom15060829 (PMC12190261; doi:10.3390/biom15060829)
Supplement: Supplementary file 1 [file biomolecules-15-00829-s001.zip › Supplementary Table S8 Severe SFEV vs untreated Diff Expression.xlsx]

## Sheet: Treatment_HighPainEV_vs_Untreat
GeneID	SYMBOL	AvgExp	logFC	StdErr	WALS	P	AdjP
1	A1BG	13.1276	0.400883	0.293809	1.36443	0.172431	0.408285
503538	A1BG-AS1	4.70702	-0.421464	0.479611	-0.878764	0.379529	NA
29974	A1CF	0.341653	-0.247054	1.57786	-0.156575	0.87558	NA
2	A2M	39.9515	-0.0837789	0.177718	-0.471416	0.637344	0.827988
144571	A2M-AS1	38.3182	0.156216	0.166931	0.935814	0.349369	0.613616
144568	A2ML1	0.415579	-1.69403	1.69661	-0.998481	0.318046	NA
3	A2MP1	0	NA	NA	NA	NA	NA
127550	A3GALT2	0.343412	-1.15075	1.69114	-0.680457	0.496215	NA
53947	A4GALT	1085.99	0.13967	0.0453183	3.08198	0.00205627	0.0149772
51146	A4GNT	2.32884	0.457807	0.721603	0.63443	0.5258	NA
100506677	AA06	0	NA	NA	NA	NA	NA
8086	AAAS	830.207	0.0993206	0.0461957	2.15	0.0315554	0.128942
65985	AACS	615.171	0.0169585	0.0443063	0.382755	0.701901	0.8678
729522	AACSP1	0.446325	0.301791	1.51257	0.199522	0.841855	NA
13	AADAC	0.414316	1.6137	1.59317	1.01289	0.311114	NA
344752	AADACL2	0	NA	NA	NA	NA	NA
101928142	AADACL2-AS1	0	NA	NA	NA	NA	NA
126767	AADACL3	0	NA	NA	NA	NA	NA
343066	AADACL4	0	NA	NA	NA	NA	NA
201651	AADACP1	0.0672397	-0.565796	4.42951	-0.127733	0.89836	NA
51166	AADAT	142.662	0.155333	0.0927149	1.67539	0.0938585	0.279022
79719	AAGAB	837.024	-0.062269	0.0403807	-1.54205	0.123062	0.3324
22848	AAK1	1290.34	0.0315558	0.0450222	0.700894	0.483369	0.725059
28971	AAMDC	232.226	0.0275063	0.077329	0.355705	0.722061	0.877098
14	AAMP	1587.23	0.0117193	0.0372757	0.314394	0.753221	0.89219
15	AANAT	0.480678	-0.670164	1.44219	-0.464684	0.642158	NA
25980	AAR2	916.622	0.0775392	0.039535	1.96128	0.0498465	0.18017
441376	AARD	1.40887	-0.251625	0.867069	-0.290202	0.771662	NA
16	AARS1	3306.13	-0.0812214	0.0281507	-2.88524	0.00391117	0.0254548
57505	AARS2	600.548	-0.0237856	0.0425634	-0.558827	0.57628	0.790426
80755	AARSD1	0.339228	0.0821477	1.71417	0.0479229	0.961778	NA
132949	AASDH	195.827	0.104553	0.0798162	1.30992	0.190224	0.430877
60496	AASDHPPT	747.46	0.105195	0.0435677	2.41452	0.0157562	0.0770796
10157	AASS	158.864	0.31881	0.0893826	3.5668	0.000361366	0.00340272
284837	AATBC	2.52175	0.230432	0.726041	0.317382	0.750954	NA
26574	AATF	466.303	0.012923	0.0544145	0.237492	0.812275	0.920825
9625	AATK	11.2808	-0.0254412	0.304028	-0.0836805	0.93331	0.975125
18	ABAT	211.783	-0.00202667	0.075741	-0.0267579	0.978653	0.991565
19	ABCA1	203.571	0.479313	0.0930541	5.15091	2.59223e-07	5.01046e-06
10349	ABCA10	1.54174	-0.256615	0.800476	-0.320578	0.748531	NA
79963	ABCA11P	72.2495	-0.10407	0.129998	-0.800551	0.423392	0.679553
26154	ABCA12	10.0305	0.769448	0.35999	2.13742	0.0325641	0.131875
154664	ABCA13	43.0389	-0.104517	0.158929	-0.657633	0.510774	0.745395
650655	ABCA17P	8.81857	0.106594	0.331276	0.321769	0.747628	0.889154
20	ABCA2	1283.44	-0.185507	0.0444972	-4.16897	3.05981e-05	0.000388914
21	ABCA3	142.687	-0.45834	0.0962271	-4.76311	1.90635e-06	3.07833e-05
24	ABCA4	8.20557	-0.591922	0.360441	-1.64222	0.100545	0.29186
23461	ABCA5	111.726	-0.117988	0.109734	-1.07522	0.282278	0.547351
23460	ABCA6	30.1307	1.19571	0.227989	5.24461	1.56611e-07	3.10102e-06
10347	ABCA7	111.345	-0.245151	0.118202	-2.074	0.0380791	0.148619
10351	ABCA8	77.6362	0.0613651	0.123013	0.498849	0.617885	0.817111
10350	ABCA9	4.6863	-0.0488751	0.512139	-0.0954333	0.923971	NA
104355297	ABCA9-AS1	0	NA	NA	NA	NA	NA
5243	ABCB1	1.29797	0.971096	0.907399	1.0702	0.28453	NA
23456	ABCB10	378.873	0.039045	0.0608287	0.641885	0.520948	0.751908
8647	ABCB11	0.0337268	0.492132	4.86372	0.101184	0.919404	NA
5244	ABCB4	10.9366	-0.296951	0.306757	-0.968033	0.333028	0.596326
340273	ABCB5	3.6421	0.596272	0.870381	0.68507	0.493299	NA
10058	ABCB6	730.462	0.0223893	0.0468478	0.477916	0.63271	0.825715
22	ABCB7	263.221	0.00575459	0.0663898	0.0866789	0.930927	0.974182
11194	ABCB8	886.358	-0.0223911	0.0395952	-0.5655	0.571734	0.787075
23457	ABCB9	197.795	-0.0870252	0.0832223	-1.0457	0.295701	0.560167
4363	ABCC1	2400.55	0.261272	0.0343531	7.60547	2.83869e-14	1.16925e-12
89845	ABCC10	728.459	0.0141694	0.05019	0.282314	0.777702	0.904861
85320	ABCC11	4.67575	-0.199977	0.470773	-0.424784	0.670994	NA
94160	ABCC12	0.310765	0.395991	1.77133	0.223556	0.823103	NA
150000	ABCC13	0	NA	NA	NA	NA	NA
1244	ABCC2	59.0624	0.594735	0.135528	4.38828	1.14252e-05	0.000158421
8714	ABCC3	369.539	0.511025	0.0628967	8.12484	4.47955e-16	2.15648e-14
10257	ABCC4	658.719	0.166576	0.047203	3.52894	0.000417234	0.0038396
10057	ABCC5	439.979	0.0560202	0.0593618	0.943708	0.345319	0.609869
100873982	ABCC5-AS1	0.0347697	0	4.86372	0	1	NA
368	ABCC6	5.42979	-0.0227618	0.432194	-0.0526658	0.957998	0.984518
653190	ABCC6P1	0.824808	-0.252463	1.32952	-0.189891	0.849395	NA
730013	ABCC6P2	2.78057	-0.800043	0.608887	-1.31394	0.188865	NA
6833	ABCC8	0.173853	0.492159	2.43508	0.202112	0.839829	NA
10060	ABCC9	3.88242	0.606343	0.583767	1.03867	0.298956	NA
215	ABCD1	576.27	-0.0192163	0.053378	-0.360005	0.718844	0.875972
225	ABCD2	0.798566	-0.251242	1.34968	-0.186149	0.852328	NA
5825	ABCD3	780.839	0.117305	0.0504867	2.32348	0.0201531	0.0932589
5826	ABCD4	450.235	-0.0457095	0.054374	-0.840649	0.400545	0.661764
6059	ABCE1	1100.51	0.105948	0.0475294	2.2291	0.0258073	0.111757
23	ABCF1	234.731	-0.0142952	0.0697916	-0.204827	0.837707	0.931895
10061	ABCF2	913.333	0.102715	0.0408908	2.51193	0.0120072	0.0624479
55324	ABCF3	1044.78	0.0560139	0.0392236	1.42806	0.153273	0.380803
9619	ABCG1	0.857843	2.17351	1.20904	1.79771	0.0722223	NA
9429	ABCG2	7.32309	0.399873	0.372615	1.07315	0.283202	0.548323
64137	ABCG4	5.32913	-0.158707	0.434484	-0.365277	0.714905	0.874334
64240	ABCG5	1.47434	0.33076	1.04218	0.317374	0.75096	NA
64241	ABCG8	0.170517	-0.661972	2.44862	-0.270345	0.786895	NA
84696	ABHD1	4.44087	0.703392	0.527596	1.3332	0.182465	NA
55347	ABHD10	722.415	0.034916	0.0455229	0.766999	0.443082	0.695197
83451	ABHD11	492.604	-0.123976	0.0503323	-2.46314	0.0137725	0.0696912
171022	ABHD11-AS1	13.5955	0.0785448	0.293949	0.267205	0.789311	0.91013
26090	ABHD12	1550.4	-0.132096	0.0398365	-3.31597	0.00091327	0.00747949
145447	ABHD12B	2.51248	-0.573102	0.674332	-0.849881	0.395392	NA
84945	ABHD13	403.568	0.0431761	0.0598249	0.721707	0.470474	0.715076
25864	ABHD14A	141.284	-0.0970327	0.0984864	-0.98524	0.324506	0.587428
100526760	ABHD14A-ACY1	0.69034	0.162084	1.37813	0.117611	0.906376	NA
84836	ABHD14B	640.785	-0.0362018	0.0495814	-0.730149	0.465299	0.711576
116236	ABHD15	587.34	-0.0507817	0.0503655	-1.00826	0.313328	0.577302
7920	ABHD16A	46.883	0.0766498	0.154475	0.496197	0.619756	0.818362
140701	ABHD16B	137.096	-0.0656268	0.100922	-0.650272	0.515516	0.748912
81926	ABHD17A	968.957	-0.00246601	0.0453153	-0.0544189	0.956601	0.98407
51104	ABHD17B	339.484	0.0389912	0.0606454	0.642937	0.520265	0.751494
58489	ABHD17C	515.245	-0.223381	0.0512615	-4.35768	1.3145e-05	0.000180319
80167	ABHD18	89.1757	-0.00625492	0.110409	-0.0566523	0.954822	0.983356
11057	ABHD2	8464.7	0.0885666	0.0354042	2.50159	0.0123638	0.06385
171586	ABHD3	171.911	-0.0872057	0.09011	-0.96777	0.333159	0.596326
63874	ABHD4	1144.48	-0.101773	0.0397037	-2.56331	0.0103678	0.0560604
51099	ABHD5	975.712	-0.191526	0.045599	-4.20022	2.66654e-05	0.000342602
57406	ABHD6	181.826	0.0955539	0.0800716	1.19336	0.23273	0.490117
79575	ABHD8	193.606	-0.302106	0.0851312	-3.54871	0.000387116	0.00359906
10006	ABI1	1310.66	-0.109175	0.0385749	-2.83021	0.00465172	0.0293808
10152	ABI2	1088.02	-0.00693279	0.0345789	-0.200492	0.841096	0.933171
51225	ABI3	1.88873	-0.137689	0.711038	-0.193646	0.846453	NA
25890	ABI3BP	7791.12	0.277222	0.0331646	8.35897	6.32685e-17	3.3039e-15
54942	ABITRAM	241.194	0.0591473	0.0760889	0.777345	0.436956	0.69138
25	ABL1	2477.01	-0.171722	0.0321741	-5.33726	9.43604e-08	1.95117e-06
27	ABL2	1938.07	0.135492	0.0420033	3.22574	0.00125646	0.00990568
3983	ABLIM1	451.627	-0.491142	0.0559787	-8.77373	1.72845e-18	1.00101e-16
84448	ABLIM2	3.50346	-0.252476	0.535726	-0.471279	0.637442	NA
22885	ABLIM3	942.96	0.813635	0.0430061	18.9191	7.94424e-80	3.70852e-77
28	ABO	0.511982	-1.47061	1.4472	-1.01618	0.309546	NA
29	ABR	1245.79	-0.0783073	0.0360781	-2.1705	0.0299693	0.124408
137735	ABRA	0.207491	-0.0849062	2.15419	-0.0394144	0.96856	NA
58527	ABRACL	493.68	-0.0715509	0.0607592	-1.17761	0.23895	0.498196
84142	ABRAXAS1	213.431	-0.000782885	0.0739468	-0.0105871	0.991553	0.996534
23172	ABRAXAS2	465.692	0.0355274	0.051198	0.693923	0.487731	0.72771
29777	ABT1	417.319	0.0277756	0.0528113	0.52594	0.59893	0.805362
80325	ABTB1	337.625	-0.0694167	0.067089	-1.0347	0.300811	0.564777
25841	ABTB2	222.57	0.172361	0.0688674	2.5028	0.0123216	0.0636959
121551	ABTB3	251.095	-0.0534738	0.0741068	-0.721578	0.470554	0.715076
30	ACAA1	913.413	-0.103993	0.0453519	-2.29302	0.0218469	0.0991317
10449	ACAA2	749.331	0.0195183	0.0426916	0.457192	0.647533	0.832727
31	ACACA	497.343	-0.122755	0.0578989	-2.12016	0.0339924	0.136191
32	ACACB	188.379	-0.154803	0.0779065	-1.98704	0.0469179	0.172293
80724	ACAD10	369.783	-0.0889147	0.0606687	-1.46558	0.142763	0.364538
84129	ACAD11	46.3309	-0.065781	0.163036	-0.403474	0.6866	0.857415
27034	ACAD8	354.74	-0.04825	0.0573307	-0.841609	0.400007	0.661312
28976	ACAD9	826.402	-0.00792138	0.0398323	-0.198868	0.842366	0.933532
33	ACADL	1.09813	-0.249707	0.885806	-0.281898	0.778021	NA
34	ACADM	635.332	-0.019228	0.0452905	-0.424548	0.671166	0.847971
35	ACADS	224.6	-0.180312	0.0770604	-2.33988	0.01929	0.0904603
36	ACADSB	439.185	0.0686099	0.0548909	1.24993	0.211324	0.461047
37	ACADVL	5808.19	-0.0352386	0.0371382	-0.948848	0.342698	0.60723
176	ACAN	25059.8	-0.274423	0.0432523	-6.3447	2.22866e-10	6.35788e-09
9744	ACAP1	26.4941	0.0240438	0.200895	0.119683	0.904734	0.962549
23527	ACAP2	1144.25	0.00626507	0.0426414	0.146924	0.883192	0.954777
116983	ACAP3	1375.04	0.00393754	0.0791283	0.0497615	0.960312	0.985246
38	ACAT1	1431.59	-0.0344009	0.0378287	-0.909385	0.363147	0.625898
39	ACAT2	437.353	-0.0555837	0.0590481	-0.94133	0.346536	0.611208
64746	ACBD3	2028.79	0.0450262	0.0333314	1.35086	0.176739	0.414627
79777	ACBD4	132.052	-0.25421	0.0930621	-2.73161	0.00630251	0.0376027
91452	ACBD5	802.91	0.100148	0.0424813	2.35747	0.0184001	0.0870827
84320	ACBD6	559.131	0.0423069	0.0558014	0.75817	0.448349	0.699155
414149	ACBD7	28.7161	0.0262607	0.199751	0.131467	0.895406	0.959184
84680	ACCS	133.278	-0.13825	0.127496	-1.08435	0.278211	0.542453
390110	ACCSL	2.02654	-0.736789	0.712051	-1.03474	0.300789	NA
65057	ACD	448.447	-0.0199857	0.054584	-0.366145	0.714257	0.874245
1636	ACE	19.8703	0.325998	0.283742	1.14893	0.250586	0.513131
59272	ACE2	0.205932	-0.0849063	2.15858	-0.0393343	0.968624	NA
104798195	ACE2-DT	0	NA	NA	NA	NA	NA
125981	ACER1	0.447367	-0.729546	1.53932	-0.47394	0.635543	NA
340485	ACER2	24.1816	-0.281507	0.243851	-1.15442	0.248327	0.510507
55331	ACER3	403.002	0.11508	0.0534854	2.15161	0.0314285	0.12856
43	ACHE	3.91134	0.195229	0.495606	0.39392	0.69364	NA
22985	ACIN1	3287.31	0.00802518	0.0414871	0.193438	0.846616	0.93594
2532	ACKR1	0.0349909	0	4.86372	0	1	NA
1238	ACKR2	1.43715	0.745839	0.833083	0.895276	0.37064	NA
57007	ACKR3	911.99	-0.709301	0.0460855	-15.391	1.88107e-53	4.67385e-51
51554	ACKR4	184.65	-1.35776	0.0943357	-14.3929	5.73464e-47	1.17789e-44
47	ACLY	5132.2	0.0504081	0.02504	2.0131	0.0441037	0.164909
130013	ACMSD	1.14038	-0.98476	1.23288	-0.798746	0.424438	NA
48	ACO1	2334.11	-0.0582195	0.0296369	-1.96443	0.0494807	0.179184
50	ACO2	300.259	-0.0570655	0.0697834	-0.817751	0.4135	0.671166
730249	ACOD1	0.068866	0	4.39348	0	1	NA
641371	ACOT1	253.132	-0.0646561	0.0687057	-0.941059	0.346675	0.611324
26027	ACOT11	185.895	0.0614674	0.0840451	0.731362	0.464558	0.711337
134526	ACOT12	0	NA	NA	NA	NA	NA
55856	ACOT13	476.077	-0.0344415	0.0553533	-0.622211	0.533803	0.761693
10965	ACOT2	529.729	0.102415	0.0559555	1.83029	0.067207	0.221744
122970	ACOT4	66.0296	-0.168341	0.136143	-1.2365	0.216273	0.46813
641372	ACOT6	3.13094	-0.753579	0.634076	-1.18847	0.234649	NA
11332	ACOT7	1087.82	0.104364	0.0453462	2.3015	0.0213634	0.0976568
10005	ACOT8	305.636	-0.00503048	0.0655217	-0.0767758	0.938802	0.977839
23597	ACOT9	795.39	0.0321576	0.0493182	0.652044	0.514373	0.747843
51	ACOX1	938.875	0.0264462	0.0396635	0.666763	0.504923	0.740724
8309	ACOX2	224.764	-0.360047	0.0745885	-4.82711	1.38529e-06	2.29714e-05
8310	ACOX3	413.475	0.121281	0.0544808	2.22612	0.0260063	0.112346
55289	ACOXL	15.9735	0.220329	0.293351	0.751076	0.452607	0.70277
400997	ACOXL-AS1	0.517979	-0.661981	1.46712	-0.45121	0.651838	NA
52	ACP1	897.652	0.0277272	0.0458994	0.604087	0.545786	0.77015
53	ACP2	803.26	-0.0744813	0.0459269	-1.62174	0.10486	0.300478
55	ACP3	0.103587	-0.565801	3.43185	-0.164867	0.869048	NA
93650	ACP4	1.37688	0.0735332	0.896788	0.0819963	0.93465	NA
54	ACP5	8.71879	0.381594	0.407196	0.937126	0.348694	0.61313
51205	ACP6	115.535	-0.0721462	0.100046	-0.721129	0.47083	0.715076
390928	ACP7	4.5415	0.0564225	0.503917	0.111968	0.910849	NA
49	ACR	0.0698054	0	4.37321	0	1	NA
84519	ACRBP	14.8238	-0.233447	0.27265	-0.856216	0.391878	0.654992
56	ACRV1	5.69675	-0.163879	0.433885	-0.377701	0.705652	0.869853
23205	ACSBG1	16.4745	0.271921	0.262165	1.03721	0.299636	0.563714
81616	ACSBG2	8.06615	-0.131821	0.349269	-0.377419	0.705863	0.869905
80221	ACSF2	156.991	0.0229647	0.089439	0.256764	0.797361	0.914323
197322	ACSF3	432.189	-0.0119377	0.0592622	-0.201439	0.840355	0.93282
2180	ACSL1	785.79	0.0109928	0.0450476	0.244026	0.807211	0.918193
2181	ACSL3	1239.02	0.0702451	0.0350604	2.00355	0.0451187	0.167564
2182	ACSL4	2136.16	-0.0569093	0.0361648	-1.57361	0.115577	0.319653
51703	ACSL5	45.7272	0.245086	0.163142	1.50229	0.133023	0.348565
23305	ACSL6	0.37868	0.879471	1.67373	0.525455	0.599267	NA
116285	ACSM1	0.0345865	0	4.86372	0	1	NA
123876	ACSM2A	0	NA	NA	NA	NA	NA
348158	ACSM2B	0	NA	NA	NA	NA	NA
6296	ACSM3	12.9252	0.702719	0.297262	2.36398	0.01808	0.0858084
341392	ACSM4	0.444692	0.29703	1.60204	0.185408	0.852909	NA
54988	ACSM5	3.55454	-1.03921	0.627112	-1.65713	0.0974934	NA
142827	ACSM6	0.10524	0.492149	3.41452	0.144134	0.885395	NA
84532	ACSS1	95.8613	0.575247	0.116477	4.93873	7.8633e-07	1.38281e-05
55902	ACSS2	485.383	-0.0153643	0.0575924	-0.266776	0.789641	0.910238
79611	ACSS3	62.9635	-0.16123	0.130813	-1.23252	0.217753	0.47008
58	ACTA1	6.44741	-0.215599	0.392873	-0.548775	0.58316	0.794937
59	ACTA2	1160.81	-0.300684	0.0469095	-6.40987	1.45639e-10	4.26535e-09
100132116	ACTA2-AS1	2.26163	-0.127731	0.735049	-0.173772	0.862045	NA
60	ACTB	87149.9	-0.0120282	0.0371582	-0.323703	0.746163	0.888311
345651	ACTBL2	1.3122	1.33346	1.10006	1.21217	0.225448	NA
70	ACTC1	134.424	-0.275134	0.0854896	-3.21833	0.00128937	0.010098
399923	ACTE1P	0	NA	NA	NA	NA	NA
71	ACTG1	79399.5	0.0424255	0.0330143	1.28507	0.198769	0.443388
283693	ACTG1P17	2.09796	-0.12913	0.723204	-0.178553	0.858289	NA
644961	ACTG1P20	2929.64	0.0151662	0.0444335	0.341324	0.73286	0.882146
148709	ACTG1P25	4.96881	-0.389571	0.437971	-0.889489	0.37374	NA
648740	ACTG1P4	376.173	0.117263	0.0625616	1.87436	0.0608804	0.207721
72	ACTG2	41.1821	0.339144	0.173267	1.95735	0.0503068	0.181493
170487	ACTL10	35.7315	0.43306	0.187407	2.3108	0.020844	0.095623
86	ACTL6A	1159.27	0.0796447	0.035709	2.23038	0.0257221	0.111525
51412	ACTL6B	0	NA	NA	NA	NA	NA
10881	ACTL7A	0.0348244	0	4.86372	0	1	NA
10880	ACTL7B	0.068329	0.492135	4.40524	0.111716	0.911049	NA
81569	ACTL8	0.34184	0.297837	1.61953	0.183904	0.854089	NA
284382	ACTL9	0	NA	NA	NA	NA	NA
284325	ACTMAP	231.119	0.0552913	0.0691369	0.799737	0.423863	0.680026
87	ACTN1	10884.9	-0.0386484	0.0302191	-1.27894	0.200919	0.446438
161159	ACTN1-DT	1.06905	0.9706	1.19273	0.813766	0.415779	NA
88	ACTN2	1.43566	-0.256197	0.823451	-0.311126	0.755705	NA
89	ACTN3	0.86409	1.29011	1.379	0.935543	0.349509	NA
81	ACTN4	12985.7	-0.106031	0.0408308	-2.59684	0.00940851	0.0521735
55860	ACTR10	1343.13	0.0118712	0.0390529	0.303977	0.761145	0.896315
10121	ACTR1A	2134.22	0.00724932	0.0297972	0.243288	0.807782	0.918406
10120	ACTR1B	1037.18	-0.0686287	0.0365876	-1.87574	0.0606916	0.207364
10097	ACTR2	7088.46	0.0423647	0.0496592	0.853109	0.393599	0.656495
10096	ACTR3	5301.69	0.00310939	0.032759	0.0949171	0.924381	0.970959
101060091	ACTR3-AS1	4.06907	-0.41243	0.551294	-0.748112	0.454393	NA
57180	ACTR3B	82.9051	-0.0531097	0.114426	-0.464139	0.642548	0.83043
440888	ACTR3BP2	0.623518	-1.21651	1.44973	-0.839129	0.401397	NA
399746	ACTR3BP5	2.73736	-0.251726	0.651959	-0.386107	0.699418	NA
653857	ACTR3C	10.2249	-0.319969	0.327776	-0.976182	0.328974	0.592038
79913	ACTR5	174.445	-0.00673215	0.0782574	-0.0860257	0.931446	0.97446
64431	ACTR6	317.28	0.128169	0.0649642	1.97292	0.0485044	0.176437
93973	ACTR8	601.775	0.0848915	0.045727	1.85648	0.0633846	0.21299
139741	ACTRT1	0	NA	NA	NA	NA	NA
140625	ACTRT2	0	NA	NA	NA	NA	NA
84517	ACTRT3	96.957	0.289212	0.115205	2.51042	0.0120587	0.0626415
90	ACVR1	1871.73	-0.100659	0.0279145	-3.60597	0.000310992	0.0029868
91	ACVR1B	351.472	0.0578073	0.0589549	0.980535	0.326822	0.590026
130399	ACVR1C	9.85662	-0.957185	0.326166	-2.93466	0.00333913	0.0223358
92	ACVR2A	86.4501	0.0256772	0.113536	0.226159	0.821078	0.925507
93	ACVR2B	61.8441	0.142586	0.13149	1.08439	0.278194	0.542453
100128640	ACVR2B-AS1	5.16993	0.536988	0.486446	1.1039	0.269637	0.533833
94	ACVRL1	181.809	0.15683	0.0819137	1.91458	0.0555463	0.195107
95	ACY1	29.9889	-0.243456	0.187742	-1.29676	0.194715	0.437513
91703	ACY3	0	NA	NA	NA	NA	NA
97	ACYP1	110.253	0.108072	0.10249	1.05446	0.291673	0.556919
98	ACYP2	122.391	-0.12967	0.102101	-1.27002	0.204077	0.451069
100	ADA	116.737	-0.0856392	0.101308	-0.845337	0.397923	0.660062
51816	ADA2	146.334	-0.269817	0.0973185	-2.77252	0.00556244	0.033958
132612	ADAD1	0.033947	0	4.86372	0	1	NA
161931	ADAD2	0.0714108	0	4.33944	0	1	NA
161823	ADAL	267.678	0.0830449	0.0637445	1.30278	0.192651	0.434014
102	ADAM10	3638.18	0.227029	0.0247804	9.16164	5.11141e-20	3.29462e-18
4185	ADAM11	11.0612	-0.371398	0.323367	-1.14853	0.250749	0.513395
8038	ADAM12	8755.47	-0.0779213	0.0228691	-3.40727	0.000656161	0.00567874
8751	ADAM15	3102.89	-0.00376727	0.0367071	-0.102631	0.918256	0.96868
6868	ADAM17	717.533	-0.073858	0.0490759	-1.50498	0.13233	0.347487
8749	ADAM18	0	NA	NA	NA	NA	NA
8728	ADAM19	93.1867	0.194577	0.113729	1.71088	0.0871032	0.265375
8759	ADAM1A	37.5067	0.163061	0.16914	0.964061	0.335015	0.598547
2515	ADAM2	0	NA	NA	NA	NA	NA
8748	ADAM20	1.34629	0.598361	0.946833	0.631961	0.527412	NA
317760	ADAM20P1	2.26412	-0.37512	0.718742	-0.521911	0.601732	NA
8747	ADAM21	14.5404	-0.287483	0.277533	-1.03585	0.300272	0.564286
145241	ADAM21P1	1.03486	-0.988638	1.22389	-0.807786	0.419214	NA
53616	ADAM22	13.1005	0.0544544	0.329761	0.165133	0.868839	0.947896
8745	ADAM23	27.3089	-0.406218	0.220399	-1.8431	0.0653138	0.217266
10863	ADAM28	2.01786	-1.06101	0.782918	-1.3552	0.175355	NA
11086	ADAM29	0	NA	NA	NA	NA	NA
11085	ADAM30	0	NA	NA	NA	NA	NA
203102	ADAM32	15.269	-0.251798	0.259258	-0.971226	0.331436	0.594454
80332	ADAM33	105.699	0.451871	0.115446	3.91414	9.07265e-05	0.00102692
1587	ADAM3A	0	NA	NA	NA	NA	NA
255926	ADAM5	0.0347697	0	4.86372	0	1	NA
8755	ADAM6	0	NA	NA	NA	NA	NA
8756	ADAM7	0	NA	NA	NA	NA	NA
101929294	ADAM7-AS1	0.0337268	0.492132	4.86372	0.101184	0.919404	NA
101929315	ADAM7-AS2	0	NA	NA	NA	NA	NA
101	ADAM8	11.6637	-0.226165	0.346888	-0.651984	0.514412	0.747843
8754	ADAM9	4096.42	0.00735144	0.0284368	0.258519	0.796007	0.913422
27299	ADAMDEC1	0.996085	-1.09866	0.986995	-1.11314	0.265648	NA
9510	ADAMTS1	19135.6	-0.40241	0.0229394	-17.5423	6.81351e-69	2.83681e-66
81794	ADAMTS10	335.832	0.0736399	0.0901449	0.816906	0.413982	0.671375
81792	ADAMTS12	39.6349	-0.599863	0.183825	-3.26322	0.00110153	0.0088473
11093	ADAMTS13	129.923	-0.065958	0.0940938	-0.700982	0.483315	0.725059
140766	ADAMTS14	291.068	-1.03855	0.0797387	-13.0244	8.89003e-39	1.34266e-36
170689	ADAMTS15	141.321	0.342727	0.109374	3.13352	0.00172722	0.0129039
170690	ADAMTS16	4.16411	-1.11047	0.530802	-2.09206	0.0364333	NA
101929176	ADAMTS16-DT	0.0695511	0	4.37866	0	1	NA
170691	ADAMTS17	58.9942	0.129399	0.14001	0.924216	0.355374	0.618903
170692	ADAMTS18	0.68163	0.739409	1.28298	0.576322	0.564398	NA
171019	ADAMTS19	0.139747	0	3.14669	0	1	NA
103689846	ADAMTS19-AS1	0	NA	NA	NA	NA	NA
9509	ADAMTS2	5800.97	0.0153817	0.0289038	0.532167	0.594611	0.802559
80070	ADAMTS20	0.0340555	0.492132	4.86372	0.101184	0.919404	NA
9508	ADAMTS3	92.9022	-0.458295	0.108576	-4.22095	2.43278e-05	0.000314668
9507	ADAMTS4	40.7212	0.171191	0.181689	0.94222	0.34608	0.610638
11096	ADAMTS5	2420.45	-0.464118	0.0398467	-11.6476	2.36021e-31	2.81853e-29
11174	ADAMTS6	391.967	-0.22404	0.0561479	-3.99018	6.60226e-05	0.000771098
11173	ADAMTS7	1364.29	0.206981	0.0417751	4.95465	7.24612e-07	1.28454e-05
390660	ADAMTS7P1	0.726494	-0.251094	1.34707	-0.1864	0.852131	NA
11095	ADAMTS8	1.24587	-0.513071	1.08336	-0.473591	0.635792	NA
56999	ADAMTS9	36.5938	0.0630904	0.182668	0.345382	0.729807	0.880577
101929335	ADAMTS9-AS1	0.0337268	0.492132	4.86372	0.101184	0.919404	NA
100507098	ADAMTS9-AS2	3.29067	-0.63222	0.532532	-1.1872	0.23515	NA
92949	ADAMTSL1	2340.65	-0.444623	0.0323388	-13.7489	5.17146e-43	8.95127e-41
9719	ADAMTSL2	1.75253	-1.38974	0.91552	-1.51798	0.12902	NA
57188	ADAMTSL3	212.089	0.066362	0.0778541	0.852389	0.393998	0.656735
54507	ADAMTSL4	288.806	0.277779	0.0745645	3.72535	0.000195046	0.00200313
574406	ADAMTSL4-AS1	1.37615	-0.254607	0.90437	-0.281529	0.778304	NA
339366	ADAMTSL5	138.831	-0.206273	0.0914023	-2.25676	0.024023	0.105979
11033	ADAP1	15.1358	0.652698	0.285288	2.28786	0.0221459	0.100076
55803	ADAP2	3.33684	0.070338	0.556991	0.126282	0.899509	NA
103	ADAR	4230.76	-0.0594298	0.0446563	-1.33083	0.183246	0.422653
104	ADARB1	376.464	0.0329395	0.0602217	0.546971	0.584399	0.79564
105	ADARB2	6.74372	-0.393691	0.451206	-0.872529	0.38292	0.645674
642394	ADARB2-AS1	0	NA	NA	NA	NA	NA
23536	ADAT1	456.783	-0.00270743	0.0565786	-0.0478525	0.961834	0.986028
134637	ADAT2	162.594	0.0898263	0.0997888	0.900164	0.368033	0.630861
113179	ADAT3	73.3613	0.0979961	0.131501	0.745213	0.456143	0.705298
57143	ADCK1	106.582	-0.0668507	0.107575	-0.621433	0.534315	0.762241
90956	ADCK2	492.75	-0.142164	0.0545734	-2.605	0.00918753	0.0511691
203054	ADCK5	160.635	-0.0551353	0.0874799	-0.630262	0.528523	0.757386
107	ADCY1	33.0221	-0.087211	0.185053	-0.471275	0.637444	0.828049
55811	ADCY10	2.47758	-0.145534	0.646041	-0.225271	0.821768	NA
221442	ADCY10P1	32.0322	0.205384	0.207306	0.990729	0.321818	0.585589
108	ADCY2	74.1083	-0.669172	0.126692	-5.28189	1.27856e-07	2.57804e-06
109	ADCY3	1035.18	0.0735683	0.0464575	1.58356	0.113294	0.31549
196883	ADCY4	452.281	-0.615162	0.102835	-5.98201	2.20396e-09	5.64926e-08
111	ADCY5	11.1156	-0.0602891	0.365408	-0.164991	0.868951	0.947896
112	ADCY6	1299.35	-0.0780135	0.0372857	-2.09232	0.0364102	0.143196
100506125	ADCY6-DT	0.618324	-1.14666	1.30689	-0.877394	0.380273	NA
113	ADCY7	1908.92	0.0137643	0.029983	0.459072	0.646182	0.831894
114	ADCY8	2.54258	0.0672013	0.745018	0.0902008	0.928128	NA
115	ADCY9	1356.62	-0.131019	0.0403172	-3.24972	0.00115519	0.00920629
116	ADCYAP1	0.06887	0.492135	4.39339	0.112017	0.91081	NA
117	ADCYAP1R1	2.86247	0.249794	0.644456	0.387605	0.698309	NA
118	ADD1	6106.25	-0.0117667	0.0233337	-0.504279	0.614066	0.814838
119	ADD2	0.997695	-1.95581	1.19562	-1.63581	0.101879	NA
120	ADD3	2842.8	0.114826	0.0322904	3.55606	0.000376455	0.00352326
100505933	ADD3-AS1	6.87274	-0.565423	0.407331	-1.38812	0.165102	0.397903
79747	ADGB	0.205147	-0.661974	2.16069	-0.306372	0.759322	NA
101928661	ADGB-DT	0	NA	NA	NA	NA	NA
84435	ADGRA1	0.30757	0.298494	1.78506	0.167218	0.867198	NA
100128127	ADGRA1-AS1	0	NA	NA	NA	NA	NA
25960	ADGRA2	2122.81	-0.0524538	0.0369746	-1.41864	0.156004	0.384802
166647	ADGRA3	340.188	-0.00884785	0.0586799	-0.150782	0.880148	0.953837
575	ADGRB1	3.27117	0.411733	0.607718	0.677507	0.498085	NA
576	ADGRB2	135.673	-0.346806	0.0957682	-3.62131	0.00029312	0.00283995
577	ADGRB3	1.37819	-0.251531	1.06354	-0.236505	0.813041	NA
101928307	ADGRB3-DT	0.136208	-0.0849059	2.85374	-0.0297525	0.976264	NA
283383	ADGRD1	19.8692	-0.437503	0.281322	-1.55517	0.119906	0.326755
347088	ADGRD2	0.0685379	-0.0849024	4.40065	-0.0192931	0.984607	NA
2015	ADGRE1	0.103091	0	3.43713	0	1	NA
30817	ADGRE2	26.6341	0.0862517	0.194879	0.442591	0.658062	0.839853
84658	ADGRE3	0	NA	NA	NA	NA	NA
326342	ADGRE4P	0.0351371	0	4.86372	0	1	NA
976	ADGRE5	1475.11	0.140356	0.0394798	3.55513	0.000377791	0.00352933
266977	ADGRF1	0	NA	NA	NA	NA	NA
222611	ADGRF2	0.239257	-1.62187	2.02023	-0.802814	0.422082	NA
165082	ADGRF3	29.1908	-0.451388	0.183319	-2.46232	0.0138043	0.0697687
221393	ADGRF4	0.92248	-0.0256219	1.10819	-0.0231204	0.981554	NA
221395	ADGRF5	0.0333684	-0.56579	4.86372	-0.116329	0.907392	NA
101926962	ADGRF5-AS1	0	NA	NA	NA	NA	NA
9289	ADGRG1	114.355	-0.285587	0.0995797	-2.86792	0.00413178	0.0266877
10149	ADGRG2	61.8743	0.639593	0.141331	4.5255	6.02529e-06	8.78142e-05
222487	ADGRG3	0.0345001	0.492132	4.86372	0.101184	0.919404	NA
139378	ADGRG4	2.92988	0.278533	0.759186	0.366884	0.713706	NA
221188	ADGRG5	0.448118	0.879071	1.5509	0.566815	0.57084	NA
57211	ADGRG6	765.547	-0.172952	0.0464034	-3.72715	0.000193659	0.00199021
84873	ADGRG7	0.271703	-1.63026	1.83401	-0.888907	0.374053	NA
22859	ADGRL1	143.207	-0.103999	0.0908099	-1.14524	0.25211	0.51461
100507373	ADGRL1-AS1	60.6506	-0.0919432	0.131178	-0.700906	0.483362	0.725059
23266	ADGRL2	40.8422	-0.396262	0.159049	-2.49144	0.0127226	0.0653089
23284	ADGRL3	0.171829	-1.14287	2.68852	-0.425091	0.67077	NA
101927186	ADGRL3-AS1	0	NA	NA	NA	NA	NA
64123	ADGRL4	36.8795	0.0164373	0.165356	0.0994054	0.920816	0.96934
84059	ADGRV1	0.478677	0.299311	1.61377	0.185473	0.852858	NA
124	ADH1A	0.241158	1.87438	1.90674	0.983031	0.325592	NA
125	ADH1B	14.2945	4.22926	0.631041	6.70204	2.05535e-11	6.69402e-10
126	ADH1C	3.63219	-0.939807	0.547709	-1.71589	0.0861828	NA
127	ADH4	3.12403	0.011181	0.602654	0.0185529	0.985198	NA
128	ADH5	1542.56	-0.0850141	0.0403357	-2.10767	0.0350598	0.139128
130	ADH6	13.3382	-0.153457	0.267808	-0.573011	0.566637	0.783507
131	ADH7	0.48394	-0.181083	1.53309	-0.118116	0.905976	NA
137872	ADHFE1	55.2965	-0.294592	0.136484	-2.15844	0.0308935	0.127043
55256	ADI1	1532.88	0.0247348	0.0439358	0.562978	0.57345	0.788398
149685	ADIG	0.102446	0.492148	3.44403	0.142899	0.88637	NA
9370	ADIPOQ	0.0335063	0	4.86372	0	1	NA
100874095	ADIPOQ-AS1	0	NA	NA	NA	NA	NA
51094	ADIPOR1	1174.79	0.00548979	0.0419768	0.130781	0.895948	0.959344
79602	ADIPOR2	1284.78	-0.0290298	0.0344914	-0.841653	0.399982	0.661312
10974	ADIRF	1008.44	-0.364361	0.0536382	-6.79294	1.09869e-11	3.70356e-10
54976	ADISSP	640.247	0.162865	0.0543094	2.99884	0.00271013	0.0187892
132	ADK	934.862	0.0680183	0.0426163	1.59606	0.110474	0.310558
133	ADM	2233.91	0.259561	0.0350314	7.4094	1.26869e-13	4.93539e-12
79924	ADM2	44.1579	-0.193025	0.194605	-0.991882	0.321255	0.584842
199800	ADM5	6.091	0.529801	0.388722	1.36293	0.172904	0.409027
105376544	ADM-DT	12.2844	-0.0836835	0.308652	-0.271126	0.786294	0.908799
23394	ADNP	1542.56	-0.0815278	0.0328517	-2.48169	0.0130759	0.0667349
22850	ADNP2	601.466	-0.0530618	0.0489839	-1.08325	0.278698	0.543048
101927631	ADNP-AS1	26.911	-0.0292971	0.205118	-0.142831	0.886424	0.956258
84890	ADO	850.481	-0.00516467	0.0390105	-0.132392	0.894674	0.959032
134	ADORA1	242.028	-0.599172	0.0729765	-8.21048	2.20303e-16	1.0983e-14
135	ADORA2A	0.892886	-0.249862	1.32436	-0.188666	0.850354	NA
646023	ADORA2A-AS1	1.54017	-1.0293	0.802996	-1.28182	0.199904	NA
136	ADORA2B	227.39	0.37258	0.0818129	4.55405	5.2622e-06	7.78715e-05
140	ADORA3	0.204564	-0.0849063	2.16232	-0.0392662	0.968678	NA
83440	ADPGK	1309.49	0.0973495	0.0354496	2.74614	0.00603012	0.0363009
100287559	ADPGK-AS1	1.16888	1.48587	1.08452	1.37007	0.170665	NA
141	ADPRH	254.329	-0.106785	0.0690959	-1.54547	0.122233	0.331085
113622	ADPRHL1	41.7114	-0.122033	0.174684	-0.698591	0.484808	0.725939
56985	ADPRM	126.171	-0.0676602	0.0959877	-0.704884	0.480882	0.723083
54936	ADPRS	683.135	-0.177088	0.049107	-3.60617	0.000310754	0.00298638
148	ADRA1A	0.0335593	0.492132	4.86372	0.101184	0.919404	NA
147	ADRA1B	20.2611	1.23822	0.247363	5.0057	5.56582e-07	1.00872e-05
146	ADRA1D	1.62129	-0.251801	0.873566	-0.288245	0.773159	NA
150	ADRA2A	135.731	-0.528909	0.0872813	-6.05983	1.36269e-09	3.54001e-08
151	ADRA2B	0.0684579	0	4.40241	0	1	NA
152	ADRA2C	19.032	0.109234	0.271429	0.402438	0.687361	0.85774
153	ADRB1	0.0333684	-0.56579	4.86372	-0.116329	0.907392	NA
154	ADRB2	567.101	0.151299	0.0521559	2.90091	0.00372081	0.0243911
155	ADRB3	0	NA	NA	NA	NA	NA
11047	ADRM1	2109.3	0.00134476	0.0437688	0.0307242	0.975489	0.990481
158	ADSL	1257.9	0.0917799	0.041116	2.23222	0.0256007	0.111171
122622	ADSS1	102.681	-0.436301	0.133024	-3.27987	0.00103853	0.00841587
159	ADSS2	848.097	0.145552	0.0422741	3.44305	0.000575201	0.00508958
84830	ADTRP	218.035	-0.234166	0.07445	-3.14527	0.00165932	0.0124836
165	AEBP1	13486.7	-0.152738	0.0491196	-3.10951	0.00187395	0.0138656
121536	AEBP2	520.782	0.00630385	0.0595255	0.105902	0.91566	0.967804
64782	AEN	1079.39	-0.0377353	0.0355083	-1.06272	0.28791	0.552679
60312	AFAP1	993.213	-0.175556	0.0366538	-4.78958	1.6713e-06	2.72161e-05
84740	AFAP1-AS1	1.44277	0.0711275	0.85005	0.0836745	0.933315	NA
134265	AFAP1L1	185.185	0.742216	0.082856	8.95789	3.30942e-19	2.02308e-17
84632	AFAP1L2	0.81877	-0.839398	1.13963	-0.73655	0.461396	NA
4301	AFDN	692.087	0.0352089	0.0539509	0.652609	0.514008	0.747573
653483	AFDN-DT	2.56944	0.819272	0.652532	1.25553	0.209287	NA
4299	AFF1	863.887	-0.103394	0.0524699	-1.97055	0.0487755	0.17713
100506746	AFF1-AS1	41.9305	0.159666	0.16396	0.97381	0.330151	0.592978
2334	AFF2	48.3086	0.0743101	0.16195	0.458845	0.646345	0.831964
3899	AFF3	23.4679	-0.315313	0.220274	-1.43146	0.152299	0.379393
27125	AFF4	2364.6	0.0156686	0.041659	0.376116	0.70683	0.870328
246269	AFG1L	104.344	-0.0141603	0.103341	-0.137025	0.891011	0.958125
166378	AFG2A	245.751	0.0882725	0.0732727	1.20471	0.228315	0.484261
79029	AFG2B	183.982	0.0927781	0.0777014	1.19403	0.232465	0.489692
172	AFG3L1P	153.151	0.0165071	0.0919189	0.179583	0.85748	0.94233
10939	AFG3L2	381.168	0.0820101	0.0611743	1.3406	0.180051	0.418937
173	AFM	0	NA	NA	NA	NA	NA
125061	AFMID	220.234	0.133354	0.0774162	1.72255	0.0849693	0.260851
174	AFP	7.87847	0.109777	0.358769	0.305982	0.759619	0.895944
54812	AFTPH	453.465	-0.138811	0.0550693	-2.52066	0.0117135	0.0612304
101927402	AFTPH-DT	14.9457	-0.562813	0.268532	-2.09588	0.0360925	0.142311
175	AGA	552.416	-0.102065	0.0505638	-2.01853	0.0435356	0.163577
285500	AGA-DT	2.69784	-1.25243	0.789993	-1.58537	0.112882	NA
116987	AGAP1	467.465	0.0309507	0.0580535	0.533142	0.593936	0.802045
119385	AGAP11	81.5692	-0.569285	0.125013	-4.55383	5.26786e-06	7.78804e-05
414224	AGAP12P	58.7295	-0.0175354	0.146345	-0.119822	0.904624	0.962545
116986	AGAP2	6.39007	0.140732	0.390214	0.360653	0.718359	0.875906
100130776	AGAP2-AS1	75.7146	0.231743	0.121729	1.90377	0.0569405	0.19815
116988	AGAP3	930.295	-0.0661944	0.0442738	-1.49511	0.134885	0.35165
119016	AGAP4	101.514	-0.0533519	0.110909	-0.481042	0.630487	0.824364
729092	AGAP5	64.1174	0.134227	0.130918	1.02527	0.305234	0.569233
414189	AGAP6	160.995	0.0853515	0.0925075	0.922643	0.356193	0.619248
653268	AGAP7P	32.7815	0.106659	0.174802	0.610172	0.541748	0.767343
642517	AGAP9	159.596	-0.0188774	0.08001	-0.235938	0.813481	0.921108
123624	AGBL1	0	NA	NA	NA	NA	NA
727915	AGBL1-AS1	0	NA	NA	NA	NA	NA
79841	AGBL2	9.99815	0.134135	0.330458	0.405905	0.684812	0.856561
340351	AGBL3	17.344	-0.322952	0.24284	-1.32989	0.183553	0.422856
84871	AGBL4	0.0345001	0.492132	4.86372	0.101184	0.919404	NA
101929721	AGBL4-AS1	0	NA	NA	NA	NA	NA
100874313	AGBL4-IT1	0	NA	NA	NA	NA	NA
60509	AGBL5	553.919	-0.00612395	0.0471734	-0.129818	0.89671	0.959827
100874031	AGBL5-AS1	0.103612	-0.565801	3.43158	-0.16488	0.869038	NA
177	AGER	7.37473	0.860251	0.379064	2.26941	0.0232434	0.103802
3267	AGFG1	1427.06	0.211824	0.0372367	5.68859	1.28094e-08	2.98983e-07
3268	AGFG2	348.507	0.151174	0.0600334	2.51817	0.0117966	0.0615395
55109	AGGF1	620.094	-0.0613059	0.0456703	-1.34236	0.17948	0.418226
55750	AGK	130.737	-0.0753294	0.0947118	-0.795354	0.426407	0.682615
178	AGL	466.518	0.024656	0.0562953	0.437977	0.661403	0.841711
79814	AGMAT	48.4841	0.33713	0.147763	2.28155	0.022516	0.101325
392636	AGMO	5.52852	1.08425	0.445244	2.43518	0.0148843	0.0738699
26523	AGO1	630.9	-0.0587578	0.044529	-1.31954	0.186989	0.427129
27161	AGO2	1453.78	0.161682	0.0442631	3.65274	0.000259457	0.00256542
192669	AGO3	331.71	0.0470168	0.0585298	0.803297	0.421803	0.678204
192670	AGO4	302.287	-0.00920189	0.0642719	-0.143171	0.886155	0.956102
10554	AGPAT1	181.301	0.0754648	0.0840229	0.898146	0.369108	0.632141
10555	AGPAT2	693.405	0.0146351	0.0505138	0.289725	0.772026	0.902739
56894	AGPAT3	2376.12	-0.0410284	0.0276902	-1.48169	0.138422	0.356911
56895	AGPAT4	333.593	0.00787925	0.0599091	0.13152	0.895364	0.959184
79992	AGPAT4-IT1	3.22664	-1.13902	0.597181	-1.90733	0.0564779	NA
55326	AGPAT5	751.309	0.185992	0.0426522	4.36067	1.29667e-05	0.000178031
8540	AGPS	1324.79	0.0998927	0.0381298	2.61981	0.00879798	0.0493745
10551	AGR2	1.3084	1.3296	1.12006	1.18707	0.235198	NA
155465	AGR3	0	NA	NA	NA	NA	NA
375790	AGRN	1327.51	-0.298654	0.077591	-3.84908	0.000118563	0.00129444
181	AGRP	0.491123	-0.661982	1.63658	-0.404491	0.685852	NA
183	AGT	400.218	-0.226959	0.0622892	-3.64364	0.000268809	0.00264601
23287	AGTPBP1	308.014	0.0301955	0.0599975	0.50328	0.614767	0.81495
185	AGTR1	10.5248	0.546518	0.430445	1.26966	0.204207	0.451205
186	AGTR2	0	NA	NA	NA	NA	NA
57085	AGTRAP	824.164	0.119386	0.0466458	2.55942	0.0104847	0.0565534
189	AGXT	2.80218	0.791891	0.541068	1.46357	0.143312	NA
64902	AGXT2	0	NA	NA	NA	NA	NA
25909	AHCTF1	509.542	0.116332	0.0542233	2.14543	0.0319188	0.130116
285116	AHCTF1P1	684.667	0.129397	0.0509077	2.5418	0.0110283	0.0587369
191	AHCY	1587.68	0.0140047	0.0335287	0.417693	0.676171	0.850945
10768	AHCYL1	2643.43	0.0013437	0.0263702	0.0509551	0.959361	0.984851
23382	AHCYL2	257.546	-0.200253	0.0724021	-2.76585	0.00567751	0.034529
27245	AHDC1	822.887	-0.230521	0.0485856	-4.74463	2.0889e-06	3.34506e-05
54806	AHI1	450.081	0.0466619	0.0559263	0.834346	0.404086	0.6652
100131814	AHI1-DT	3.61755	-0.25312	0.581496	-0.435291	0.663351	NA
79026	AHNAK	35727.2	0.227368	0.111329	2.0423	0.0411216	0.1571
113146	AHNAK2	9252.6	-0.211482	0.0647898	-3.26413	0.001098	0.00883413
196	AHR	2218.06	0.201912	0.0327744	6.16065	7.2447e-10	1.95113e-08
57491	AHRR	1149.15	-0.0890992	0.0471891	-1.88813	0.0590086	0.203225
10598	AHSA1	1715.74	0.00562228	0.0359413	0.15643	0.875694	0.951628
130872	AHSA2P	549.415	-0.0765284	0.14268	-0.536363	0.591708	0.800919
197	AHSG	0.412267	-1.62894	1.40698	-1.15776	0.246962	NA
51327	AHSP	0.0346805	0	4.86372	0	1	NA
57379	AICDA	0.137573	0	2.84512	0	1	NA
64853	AIDA	1685.5	0.137311	0.0399522	3.43688	0.000588448	0.00518299
199	AIF1	0	NA	NA	NA	NA	NA
83543	AIF1L	26.9715	-0.618823	0.203621	-3.03909	0.00237295	0.0168535
9131	AIFM1	964.527	0.00321663	0.0401285	0.0801583	0.936111	0.976291
84883	AIFM2	593.501	0.0506341	0.0457639	1.10642	0.268545	0.532629
150209	AIFM3	7.02935	0.164143	0.426571	0.384796	0.700388	0.866764
51390	AIG1	503.603	-0.146006	0.051026	-2.8614	0.00421776	0.0271067
9447	AIM2	0.480749	0.714432	1.39311	0.512831	0.60807	NA
9255	AIMP1	703.114	-0.0802906	0.0471905	-1.70141	0.0888654	0.268426
7965	AIMP2	607.15	0.192167	0.0466992	4.11499	3.872e-05	0.0004822
9049	AIP	700.043	0.00146288	0.0549279	0.0266327	0.978753	0.991565
23746	AIPL1	1.68931	0.748324	0.801872	0.933222	0.350705	NA
326	AIRE	0.0347724	0	4.86372	0	1	NA
54955	AIRIM	415.158	0.0671387	0.0511168	1.31344	0.189036	0.42929
100271873	AIRN	0.0337268	0.492132	4.86372	0.101184	0.919404	NA
55966	AJAP1	5.87384	-0.679821	0.449806	-1.51136	0.130696	0.344932
389813	AJM1	45.6231	-0.448208	0.153203	-2.92558	0.00343813	0.0229112
84962	AJUBA	1039.39	-0.184529	0.0386347	-4.77626	1.78586e-06	2.89427e-05
203	AK1	3277.95	-0.295064	0.0298044	-9.90002	4.16197e-23	3.23814e-21
204	AK2	1288.18	0.0702823	0.0366269	1.91887	0.0550006	0.1938
50808	AK3	1387.08	-0.0975702	0.036021	-2.70871	0.00675458	0.0397881
205	AK4	935.37	-0.0174005	0.0468313	-0.371556	0.710223	0.872487
26289	AK5	125.832	0.0374895	0.104034	0.360359	0.718578	0.875906
102157402	AK6	83.3124	-0.0467732	0.118515	-0.39466	0.693093	0.861335
122481	AK7	7.78016	-0.622951	0.387219	-1.60878	0.107664	0.305615
158067	AK8	14.2079	-0.468726	0.293544	-1.59678	0.110314	0.310221
221264	AK9	64.8075	-0.553325	0.124251	-4.45329	8.4566e-06	0.000120401
642597	AKAIN1	0.103497	-0.565801	3.4328	-0.164822	0.869084	NA
8165	AKAP1	489.838	-0.0204101	0.0485409	-0.420473	0.67414	0.849777
11216	AKAP10	526.36	0.0189499	0.0504451	0.375654	0.707174	0.870477
11215	AKAP11	1129.27	0.0378798	0.0579153	0.654055	0.513076	0.747234
9590	AKAP12	2005.33	-0.461517	0.0491947	-9.38144	6.50777e-21	4.35879e-19
11214	AKAP13	1135.77	0.080137	0.0505573	1.58507	0.11295	0.314905
158798	AKAP14	0.686732	1.29548	1.31031	0.98868	0.32282	NA
8227	AKAP17A	662.805	-0.0299796	0.0503756	-0.595121	0.551763	0.774235
10566	AKAP3	27.8727	-0.24249	0.200632	-1.20863	0.226805	0.482121
8852	AKAP4	0	NA	NA	NA	NA	NA
9495	AKAP5	17.9497	-0.30182	0.239247	-1.26154	0.207113	0.455342
9472	AKAP6	25.1119	-0.407614	0.205804	-1.98059	0.0476375	0.17423
9465	AKAP7	92.2148	0.144878	0.106212	1.36404	0.172556	0.408455
10270	AKAP8	589.461	0.115264	0.0474391	2.42974	0.0151099	0.0746767
26993	AKAP8L	614.658	0.049577	0.0512279	0.967774	0.333157	0.596326
10142	AKAP9	542.582	0.0316695	0.0677948	0.467138	0.640401	0.829204
56672	AKIP1	464.759	0.00494769	0.0590522	0.0837849	0.933227	0.975125
79647	AKIRIN1	957.329	0.150248	0.0395542	3.79853	0.000145556	0.00155735
55122	AKIRIN2	787.81	0.0303607	0.0424875	0.714581	0.474868	0.717777
80709	AKNA	328.005	0.187929	0.0617532	3.04323	0.00234052	0.0166462
254268	AKNAD1	6.07948	0.279148	0.435144	0.641507	0.521193	0.752013
10327	AKR1A1	1449.1	-0.000541019	0.0418805	-0.0129182	0.989693	0.995834
231	AKR1B1	755.819	0.086192	0.0580492	1.48481	0.137594	0.355852
57016	AKR1B10	11.7266	-0.532472	0.326842	-1.62914	0.103283	0.296898
441282	AKR1B15	4.02534	0.905592	0.557329	1.62488	0.104188	NA
1645	AKR1C1	2214.27	0.315033	0.0490108	6.42784	1.29434e-10	3.83448e-09
1646	AKR1C2	2283.29	-0.0795676	0.0371115	-2.14401	0.032032	0.130371
8644	AKR1C3	1094.85	-0.00806122	0.0435819	-0.184967	0.853255	0.939556
1109	AKR1C4	29.706	-0.0167818	0.184438	-0.0909892	0.927501	0.972126
389932	AKR1C6P	0.275304	-0.18108	2.05651	-0.0880519	0.929835	NA
340811	AKR1C8	0.103762	0	3.43	0	1	NA
6718	AKR1D1	0.0335593	0.492132	4.86372	0.101184	0.919404	NA
83592	AKR1E2	66.9727	-0.086711	0.124709	-0.695304	0.486865	0.727181
8574	AKR7A2	755.4	-0.0828618	0.0546868	-1.5152	0.129721	0.343557
246182	AKR7A2P1	353.232	-0.0777332	0.0716138	-1.08545	0.277723	0.542108
22977	AKR7A3	9.10698	-0.510162	0.340571	-1.49796	0.134143	0.350487
246181	AKR7L	5.01372	0.131486	0.468659	0.280557	0.77905	0.905391
207	AKT1	4730.08	0.102334	0.027117	3.7738	0.000160781	0.00170816
84335	AKT1S1	1713.97	0.0423428	0.044985	0.941264	0.34657	0.611208
208	AKT2	2643.47	-0.0472041	0.0316923	-1.48945	0.13637	0.353893
10000	AKT3	656.19	-0.0364492	0.0433019	-0.841746	0.39993	0.661312
64400	AKTIP	195.097	0.024196	0.0729397	0.331725	0.740097	0.885833
210	ALAD	1507.64	-0.0632091	0.0309116	-2.04484	0.040871	0.156621
211	ALAS1	1695.36	0.0647724	0.0279216	2.3198	0.0203517	0.0938958
212	ALAS2	0.341672	1.45342	1.66208	0.874461	0.381867	NA
213	ALB	0.34432	-0.181081	1.61937	-0.111822	0.910964	NA
214	ALCAM	5082.28	0.292988	0.0325735	8.99468	2.36925e-19	1.47171e-17
126133	ALDH16A1	723.704	0.144977	0.0493297	2.93893	0.00329345	0.022107
5832	ALDH18A1	2390.55	0.011617	0.0277938	0.41797	0.675969	0.850875
216	ALDH1A1	0.30867	0.880557	1.78437	0.493483	0.621671	NA
8854	ALDH1A2	335.489	0.153293	0.0821467	1.86608	0.0620296	0.210102
220	ALDH1A3	260.047	0.0365652	0.0686728	0.532456	0.59441	0.80247
101927751	ALDH1A3-AS1	7.34888	0.510775	0.364701	1.40053	0.161354	0.392368
219	ALDH1B1	775.85	0.0164443	0.0408245	0.402804	0.687092	0.85762
10840	ALDH1L1	7.92331	-0.108147	0.402832	-0.268466	0.78834	0.90976
100874204	ALDH1L1-AS1	3.58903	-0.0724059	0.598445	-0.12099	0.903699	NA
100862662	ALDH1L1-AS2	0.136868	0.395989	3.16703	0.125035	0.900496	NA
160428	ALDH1L2	1407.73	0.207477	0.0443782	4.67521	2.9366e-06	4.53744e-05
217	ALDH2	681.41	-0.0815645	0.0459072	-1.77673	0.0756132	0.240169
218	ALDH3A1	249.583	0.0543227	0.0699151	0.776981	0.43717	0.69138
224	ALDH3A2	2939.22	0.274833	0.0236745	11.6088	3.71759e-31	4.37172e-29
221	ALDH3B1	1499.64	-0.0714384	0.0416444	-1.71544	0.0862651	0.263412
222	ALDH3B2	0.103624	-0.565801	3.43146	-0.164886	0.869034	NA
8659	ALDH4A1	405.664	-0.0580818	0.0546828	-1.06216	0.288163	0.553044
7915	ALDH5A1	190.533	-0.212285	0.075955	-2.79488	0.00519186	0.032095
4329	ALDH6A1	283.418	-0.0485558	0.0672944	-0.721544	0.470575	0.715076
501	ALDH7A1	136.922	-0.121931	0.095416	-1.27789	0.201288	0.446936
64577	ALDH8A1	2.84746	-1.09994	0.587737	-1.87149	0.0612777	NA
223	ALDH9A1	2016.43	0.0269444	0.0288842	0.932842	0.350902	0.614766
226	ALDOA	14568.3	-0.00517474	0.0315197	-0.164175	0.869594	0.948329
229	ALDOB	1.0665	2.87944	1.17815	2.44403	0.0145242	NA
230	ALDOC	246.5	-0.232411	0.0766131	-3.03357	0.00241678	0.0171332
56052	ALG1	427.915	0.0189867	0.0569081	0.333637	0.738653	0.884902
84920	ALG10	119.095	0.125852	0.0993798	1.26637	0.20538	0.452759
144245	ALG10B	180.567	0.146193	0.0803546	1.81934	0.0688588	0.225811
440138	ALG11	136.842	-0.127737	0.0875506	-1.459	0.144564	0.36719
79087	ALG12	552.48	0.00790451	0.0474171	0.166702	0.867605	0.947193
79868	ALG13	429.365	0.0133288	0.053172	0.250674	0.802067	0.916062
199857	ALG14	226.056	0.0839303	0.0828186	1.01342	0.310858	0.575158
101928098	ALG14-AS1	0.136685	0.395991	2.85071	0.13891	0.889522	NA
200810	ALG1L1P	1.88472	0.513198	0.688266	0.745639	0.455886	NA
644974	ALG1L2	0.375542	-1.6313	1.66255	-0.981199	0.326494	NA
285407	ALG1L9P	14.3036	-0.194061	0.270237	-0.718112	0.472688	0.716077
85365	ALG2	910.235	0.119922	0.0394415	3.04049	0.00236193	0.016783
10195	ALG3	523.207	0.0762113	0.0550799	1.38365	0.166465	0.4
29880	ALG5	514.281	0.146468	0.0554186	2.64293	0.00821917	0.046719
29929	ALG6	205.597	-0.0653776	0.0765947	-0.853552	0.393353	0.656279
79053	ALG8	492.866	0.0753481	0.0630417	1.19521	0.232005	0.488857
79796	ALG9	556.981	0.0306146	0.0489774	0.625075	0.531922	0.759696
238	ALK	0.824129	0.483871	1.21166	0.399347	0.689638	NA
389658	ALKAL1	0.0690002	0.973019	4.86372	0.200057	0.841436	NA
285016	ALKAL2	2.25805	0.0478727	0.665833	0.071899	0.942682	NA
8846	ALKBH1	211.964	-0.107181	0.0741112	-1.44622	0.148116	0.373443
121642	ALKBH2	198.683	0.272012	0.0770059	3.53235	0.000411878	0.00379484
221120	ALKBH3	388.802	0.0598912	0.0546815	1.09527	0.273396	0.537139
100507300	ALKBH3-AS1	3.32978	0.0131949	0.556054	0.0237295	0.981068	NA
54784	ALKBH4	219.943	-0.0542166	0.0739003	-0.733646	0.463165	0.709955
54890	ALKBH5	2703.44	-0.133081	0.0321162	-4.14375	3.41674e-05	0.000429672
84964	ALKBH6	216.973	-0.120451	0.0733134	-1.64296	0.100392	0.291579
84266	ALKBH7	483.786	0.101802	0.0580412	1.75395	0.0794385	0.248882
91801	ALKBH8	221.076	0.0645768	0.0713433	0.905156	0.365383	0.628048
55821	ALLC	0.0685472	0	4.40045	0	1	NA
7840	ALMS1	372.726	-0.0327137	0.0652165	-0.501617	0.615937	0.815972
100874291	ALMS1-IT1	5.99788	0.133521	0.424848	0.314279	0.753309	0.892191
200420	ALMS1P1	1.37407	1.74741	1.05722	1.65284	0.0983637	NA
239	ALOX12	89.0515	-0.0652307	0.113707	-0.573673	0.566189	0.783309
100506713	ALOX12-AS1	26.9721	-0.352741	0.201364	-1.75176	0.0798154	0.249758
242	ALOX12B	0.173492	0.973056	2.43653	0.399362	0.689627	NA
245	ALOX12P2	0.554026	1.28943	1.41385	0.911994	0.361772	NA
246	ALOX15	0.169968	0	2.69419	0	1	NA
247	ALOX15B	10.591	1.03491	0.380717	2.71831	0.00656155	0.0388473
100652883	ALOX15P1	0.172784	-0.565803	2.44031	-0.231857	0.816649	NA
240	ALOX5	0	NA	NA	NA	NA	NA
241	ALOX5AP	1.37378	1.12466	0.90064	1.24874	0.211761	NA
59344	ALOXE3	3.73188	-0.890884	0.538785	-1.65351	0.0982278	NA
251	ALPG	0	NA	NA	NA	NA	NA
248	ALPI	0	NA	NA	NA	NA	NA
80216	ALPK1	221.986	-0.0817081	0.0818461	-0.998314	0.318127	0.581691
115701	ALPK2	186.21	-0.420599	0.0791625	-5.31311	1.07772e-07	2.20904e-06
57538	ALPK3	48.3508	-0.360012	0.153234	-2.34943	0.0188024	0.0886053
249	ALPL	43.891	0.209552	0.162561	1.28907	0.197374	0.441683
250	ALPP	0	NA	NA	NA	NA	NA
57679	ALS2	623.338	-0.0511781	0.0457568	-1.11848	0.263362	0.527
259173	ALS2CL	324.226	-0.496983	0.085982	-5.78008	7.46643e-09	1.79719e-07
8092	ALX1	0.790029	0.0122299	1.12424	0.0108784	0.99132	NA
257	ALX3	62.797	0.0007606	0.131961	0.00576383	0.995401	0.998109
60529	ALX4	1.10246	0.553227	1.05837	0.522718	0.60117	NA
10189	ALYREF	1890.64	0.119397	0.0420071	2.8423	0.00447886	0.0284758
23600	AMACR	84.5986	0.0480397	0.126262	0.380475	0.703593	0.868678
258	AMBN	0.101013	1.44858	3.88371	0.372989	0.709156	NA
259	AMBP	0.750905	0.481091	1.31548	0.365716	0.714577	NA
55626	AMBRA1	667.991	-0.109429	0.0470661	-2.32502	0.0200711	0.0929369
262	AMD1	1379.67	-0.0591061	0.0508485	-1.1624	0.245074	0.506354
144193	AMDHD1	23.5815	0.312995	0.211027	1.4832	0.138021	0.356257
51005	AMDHD2	558.283	-0.192548	0.0525236	-3.66593	0.000246438	0.00245244
265	AMELX	0	NA	NA	NA	NA	NA
266	AMELY	0	NA	NA	NA	NA	NA
139285	AMER1	105.262	0.121181	0.106868	1.13392	0.256827	0.520033
219287	AMER2	0	NA	NA	NA	NA	NA
205147	AMER3	0	NA	NA	NA	NA	NA
267	AMFR	2134.06	0.0424417	0.0312771	1.35696	0.174794	0.411285
268	AMH	8.61808	-0.0480668	0.355432	-0.135235	0.892426	0.958451
269	AMHR2	0.546729	1.52421	1.35803	1.12237	0.261707	NA
57463	AMIGO1	99.6195	-0.393967	0.10797	-3.64886	0.000263407	0.00259781
347902	AMIGO2	83.7854	-0.191033	0.101504	-1.88201	0.0598342	0.205197
386724	AMIGO3	106.485	-0.00696133	0.114001	-0.0610639	0.951308	0.98181
9949	AMMECR1	289.086	-0.013431	0.0652531	-0.205829	0.836925	0.931464
83607	AMMECR1L	949.789	0.0258523	0.0358464	0.721197	0.470788	0.715076
81693	AMN	1.23949	-0.711332	0.817714	-0.869903	0.384353	NA
196394	AMN1	63.7355	0.107927	0.13404	0.805191	0.420709	0.677182
154796	AMOT	173.237	-0.22288	0.0871818	-2.5565	0.0105731	0.0568909
154810	AMOTL1	2149.9	-0.130364	0.0367448	-3.54781	0.000388449	0.00360485
51421	AMOTL2	2637.2	0.15333	0.0293489	5.2244	1.74723e-07	3.43318e-06
270	AMPD1	1.13387	-3.21211	1.08694	-2.95518	0.0031249	NA
271	AMPD2	1425.96	-0.000464873	0.0348972	-0.0133212	0.989372	0.995771
272	AMPD3	175.885	0.0615806	0.0928797	0.663015	0.507321	0.742545
273	AMPH	183.554	-0.221735	0.0797122	-2.78169	0.00540769	0.033163
275	AMT	64.1731	-0.116218	0.153924	-0.755034	0.450229	0.700937
401138	AMTN	6.63122	-0.0520789	0.394524	-0.132004	0.894981	0.959108
276	AMY1A	0.274179	-0.25725	1.7678	-0.14552	0.8843	NA
277	AMY1B	0.274883	0.872612	2.05643	0.424333	0.671323	NA
278	AMY1C	0.47609	-0.578484	1.40602	-0.411434	0.680755	NA
279	AMY2A	1.09772	-1.05595	1.09052	-0.968303	0.332893	NA
280	AMY2B	33.0316	-0.328583	0.190142	-1.72809	0.0839714	0.258768
155185	AMZ1	9.14493	-0.683871	0.367191	-1.86244	0.0625415	0.211144
51321	AMZ2	1336.61	0.0649329	0.0388545	1.67118	0.0946862	0.280508
201283	AMZ2P1	108.077	-0.00788941	0.106827	-0.0738523	0.941128	0.978476
64682	ANAPC1	630.655	0.119239	0.0476026	2.50488	0.0122492	0.0634759
10393	ANAPC10	79.7905	0.0551467	0.119724	0.460616	0.645074	0.831231
51529	ANAPC11	1055.87	0.196014	0.0506536	3.8697	0.000108971	0.00120683
25847	ANAPC13	1250.95	0.00628379	0.0362844	0.173182	0.862509	0.944816
25906	ANAPC15	80.3787	0.0701643	0.130083	0.539379	0.589625	0.799435
119504	ANAPC16	898.847	0.0926265	0.0419638	2.20729	0.0272936	0.116406
100286979	ANAPC1P1	8.30694	0.0262777	0.343141	0.0765799	0.938958	0.977869
285074	ANAPC1P2	101.59	-0.136045	0.105928	-1.28432	0.19903	0.443788
730268	ANAPC1P4	90.8647	0.203715	0.108642	1.8751	0.0607796	0.207509
29882	ANAPC2	844.265	-0.019359	0.04441	-0.435917	0.662897	0.842938
29945	ANAPC4	318.055	-0.0018769	0.0649497	-0.0288977	0.976946	0.990913
51433	ANAPC5	2454.03	0.1063	0.0324784	3.27293	0.00106437	0.00861167
51434	ANAPC7	1260.68	0.0119782	0.0355012	0.337403	0.735813	0.883394
283	ANG	93.9869	0.161654	0.107291	1.50669	0.13189	0.346777
23357	ANGEL1	228.763	-0.0528441	0.0792439	-0.666854	0.504865	0.740709
90806	ANGEL2	509.916	0.09316	0.0476895	1.95347	0.050764	0.182546
284	ANGPT1	326.666	0.54214	0.0609156	8.89986	5.5917e-19	3.35176e-17
285	ANGPT2	3.33037	0.333292	0.549628	0.606395	0.544253	NA
51378	ANGPT4	1.75541	0.747235	0.894713	0.835167	0.403624	NA
9068	ANGPTL1	135.423	-0.250314	0.0992783	-2.52134	0.0116909	0.0611542
23452	ANGPTL2	1593.67	-0.392204	0.0348786	-11.2448	2.45579e-29	2.64556e-27
27329	ANGPTL3	0.24461	0.492164	1.94489	0.253055	0.800225	NA
51129	ANGPTL4	410.814	1.68382	0.067788	24.8395	3.36043e-136	3.9821e-133
253935	ANGPTL5	625.831	0.495352	0.0554054	8.9405	3.8743e-19	2.35903e-17
83854	ANGPTL6	5.23179	0.473054	0.434168	1.08956	0.275906	0.539314
10218	ANGPTL7	9.96216	2.48631	0.44051	5.64417	1.65978e-08	3.82768e-07
55908	ANGPTL8	1.69276	-0.0310853	0.922168	-0.0337089	0.973109	NA
647589	ANHX	0	NA	NA	NA	NA	NA
286	ANK1	210.424	-0.0645783	0.0783563	-0.824162	0.409847	0.669249
287	ANK2	735.397	-0.377052	0.0432125	-8.72551	2.64972e-18	1.5007e-16
288	ANK3	188.048	0.466127	0.0818634	5.69396	1.24125e-08	2.906e-07
150709	ANKAR	31.4688	-0.0360947	0.195987	-0.184169	0.853881	0.939916
348094	ANKDD1A	97.8107	-0.134025	0.119278	-1.12364	0.261167	0.524753
728780	ANKDD1B	1.85845	0.40489	0.865627	0.467742	0.639969	NA
63926	ANKEF1	98.9567	0.0757562	0.10456	0.724524	0.468744	0.713961
162282	ANKFN1	0.0683915	0.973019	4.86372	0.200057	0.841436	NA
51479	ANKFY1	1637.91	-0.0800811	0.0353396	-2.26604	0.0234488	0.104311
56172	ANKH	6501.65	0.00339788	0.0412601	0.0823527	0.934366	0.97566
54882	ANKHD1	59.2118	-0.01137	0.132719	-0.0856703	0.931729	0.974513
404734	ANKHD1-EIF4EBP3	17.0612	-0.087618	0.258269	-0.33925	0.734421	0.88306
54467	ANKIB1	1807.19	-0.0884955	0.0355309	-2.49066	0.0127506	0.065409
255239	ANKK1	0.520122	0.300157	1.472	0.203912	0.838423	NA
126549	ANKLE1	7.62939	0.359488	0.367907	0.977115	0.328512	0.591808
23141	ANKLE2	2232.19	0.0733809	0.0291751	2.51519	0.0118967	0.0619162
51281	ANKMY1	100.875	-0.156055	0.105157	-1.48403	0.137802	0.355923
57037	ANKMY2	362.918	0.00247614	0.0562114	0.0440506	0.964864	0.986728
57763	ANKRA2	241.126	0.0944578	0.0758392	1.2455	0.212947	0.463121
27063	ANKRD1	332.063	0.207621	0.063672	3.2608	0.001111	0.00889088
55608	ANKRD10	507.426	-0.0533577	0.0650669	-0.820044	0.412191	0.670521
29123	ANKRD11	2508.74	-0.0314826	0.0404375	-0.77855	0.436245	0.690826
23253	ANKRD12	814.223	0.0257367	0.0516281	0.498501	0.618131	0.817172
88455	ANKRD13A	2013.27	-0.367059	0.0285262	-12.8674	6.86609e-38	1.01704e-35
124930	ANKRD13B	244.742	0.00877881	0.0751274	0.116852	0.906977	0.963162
81573	ANKRD13C	829.506	0.0543464	0.0451925	1.20255	0.22915	0.485097
11147	ANKRD13C-DT	140.388	-0.133822	0.0898617	-1.4892	0.136434	0.353893
338692	ANKRD13D	443.529	0.0363539	0.0566256	0.642004	0.520871	0.751908
54522	ANKRD16	98.5578	0.0139583	0.10392	0.134319	0.893151	0.958451
26057	ANKRD17	1443.3	-0.0264884	0.0395839	-0.669171	0.503386	0.739969
253650	ANKRD18A	3.59363	-0.139628	0.599797	-0.232792	0.815923	NA
441459	ANKRD18B	0.237136	0.298221	2.1074	0.141511	0.887466	NA
348840	ANKRD18DP	0.0678244	0.973029	4.41642	0.220321	0.825621	NA
138649	ANKRD19P	551.371	0.0445786	0.0573844	0.776843	0.437252	0.691425
26287	ANKRD2	13.3284	-0.0261291	0.284707	-0.0917755	0.926876	0.971858
84210	ANKRD20A1	0.856813	1.037	1.28511	0.806929	0.419707	NA
391267	ANKRD20A11P	0	NA	NA	NA	NA	NA
100874392	ANKRD20A12P	0	NA	NA	NA	NA	NA
400110	ANKRD20A19P	0.171786	0.492159	2.44343	0.201422	0.840369	NA
441430	ANKRD20A2P	1.12793	1.23198	0.893126	1.3794	0.167771	NA
441425	ANKRD20A3P	1.06246	0.107948	0.964052	0.111973	0.910845	NA
728747	ANKRD20A4P	3.51158	1.50372	0.659992	2.27839	0.0227034	NA
440482	ANKRD20A5P	2.87935	-0.666503	0.594179	-1.12172	0.261981	NA
729171	ANKRD20A8P	0.138348	0	2.8408	0	1	NA
284232	ANKRD20A9P	10.146	-0.330096	0.31826	-1.03719	0.299647	0.563714
118932	ANKRD22	0.137958	0.492155	2.84323	0.173097	0.862575	NA
200539	ANKRD23	26.2497	-0.0430351	0.220773	-0.19493	0.845448	0.935574
170961	ANKRD24	35.6263	0.0097753	0.189828	0.0514954	0.958931	0.984625
22852	ANKRD26	209.916	-0.0473644	0.0743052	-0.637429	0.523845	0.754048
124149	ANKRD26P1	2.08586	-0.691304	0.703961	-0.98202	0.32609	NA
100101938	ANKRD26P3	0	NA	NA	NA	NA	NA
84079	ANKRD27	631.236	0.102833	0.0446602	2.30256	0.0213038	0.0974257
23243	ANKRD28	1844.68	-0.0242894	0.0330776	-0.734314	0.462758	0.709684
147463	ANKRD29	206.796	-0.213598	0.0812235	-2.62975	0.00854474	0.048111
91074	ANKRD30A	0	NA	NA	NA	NA	NA
374860	ANKRD30B	8.43739	-0.418369	0.349589	-1.19675	0.231405	0.488133
554226	ANKRD30BL	0	NA	NA	NA	NA	NA
149992	ANKRD30BP2	0	NA	NA	NA	NA	NA
338579	ANKRD30BP3	0.413676	1.29327	1.69582	0.762619	0.445691	NA
256006	ANKRD31	4.62225	-0.302939	0.472121	-0.641655	0.521098	NA
341405	ANKRD33	0.2078	0.492162	2.15354	0.228536	0.819229	NA
651746	ANKRD33B	64.1518	-0.403769	0.131827	-3.06288	0.00219216	0.0157657
284615	ANKRD34A	80.7297	-0.0523718	0.111468	-0.469836	0.638472	0.828196
340120	ANKRD34B	0.0345001	0.492132	4.86372	0.101184	0.919404	NA
390616	ANKRD34C	0	NA	NA	NA	NA	NA
729911	ANKRD34C-AS1	0	NA	NA	NA	NA	NA
148741	ANKRD35	256.826	0.0532836	0.0677012	0.78704	0.431258	0.687168
375248	ANKRD36	63.2756	0.0504559	0.130518	0.386582	0.699066	0.865893
57730	ANKRD36B	52.7324	0.211611	0.153124	1.38196	0.166985	0.400711
84832	ANKRD36BP1	73.2926	0.178149	0.13443	1.32521	0.185101	0.424581
645784	ANKRD36BP2	1.89179	-1.14552	0.794013	-1.44269	0.149107	NA
400986	ANKRD36C	17.7423	0.0619702	0.235264	0.263407	0.792237	0.911697
353322	ANKRD37	27.8344	-0.477564	0.205817	-2.32033	0.0203228	0.0938468
51239	ANKRD39	129.526	-0.0902826	0.0952099	-0.948248	0.343003	0.607562
91369	ANKRD40	1497.23	0.0115362	0.0357009	0.323135	0.746593	0.888415
55018	ANKRD40CL	0	NA	NA	NA	NA	NA
338699	ANKRD42	240.607	-0.058713	0.0672858	-0.872592	0.382886	0.645674
91526	ANKRD44	179.864	-0.0498491	0.0804868	-0.619345	0.535689	0.762963
101927547	ANKRD44-IT1	0.104131	0	3.84511	0	1	NA
339416	ANKRD45	9.77311	-0.320731	0.310693	-1.03231	0.301927	0.565939
157567	ANKRD46	104.88	-0.0046956	0.109683	-0.0428106	0.965853	0.986832
54851	ANKRD49	133.128	0.10201	0.0969773	1.05189	0.292848	0.557538
57182	ANKRD50	841.501	0.166178	0.0492316	3.37544	0.00073699	0.00624152
283373	ANKRD52	3329.51	-0.0651003	0.0403176	-1.61469	0.106379	0.30325
79998	ANKRD53	26.3829	-0.407568	0.212093	-1.92164	0.0546506	0.192913
129138	ANKRD54	498.515	0.0203277	0.052707	0.385673	0.699739	0.866309
79722	ANKRD55	0.135504	-0.661964	3.17696	-0.208364	0.834945	NA
22881	ANKRD6	307.235	-0.147057	0.0600331	-2.44959	0.0143017	0.0717416
140731	ANKRD60	0	NA	NA	NA	NA	NA
100310846	ANKRD61	10.0789	-0.206526	0.307869	-0.670825	0.502332	0.739105
342850	ANKRD62	3.49107	0.655366	0.732653	0.894511	0.371048	NA
23783	ANKRD62P1-PARP4P3	1.62083	-1.63245	0.945314	-1.72689	0.0841883	NA
100131244	ANKRD63	0.722889	-0.667723	1.3019	-0.512885	0.608032	NA
441869	ANKRD65	36.1648	-0.281077	0.199982	-1.40551	0.159869	0.390298
100287718	ANKRD66	0	NA	NA	NA	NA	NA
56311	ANKRD7	6.86429	-0.603192	0.368161	-1.63839	0.101339	0.293391
122416	ANKRD9	1225.36	-0.13208	0.0489625	-2.69757	0.00698485	0.0408666
23294	ANKS1A	404.139	0.0817131	0.0583125	1.4013	0.161125	0.391936
56899	ANKS1B	9.20825	-0.438252	0.331684	-1.3213	0.186403	0.426247
124401	ANKS3	362.896	-0.0685494	0.0664076	-1.03225	0.301954	0.565939
257629	ANKS4B	0.204428	-0.661974	2.1627	-0.306086	0.759539	NA
203286	ANKS6	778.171	-0.0186666	0.0396888	-0.470325	0.638123	0.828093
389161	ANKUB1	0	NA	NA	NA	NA	NA
55139	ANKZF1	436.645	-0.132019	0.06409	-2.0599	0.0394079	0.152516
54443	ANLN	7719.81	0.221442	0.0309892	7.14577	8.94899e-13	3.28236e-11
55107	ANO1	2.16055	-0.442923	0.648039	-0.683482	0.494302	NA
55129	ANO10	1619.46	-0.0370241	0.031297	-1.18299	0.236812	0.495214
57101	ANO2	2.09829	-0.158897	0.662167	-0.239965	0.810357	NA
63982	ANO3	1.99284	0.848448	0.763454	1.11133	0.266427	NA
121601	ANO4	0.444199	1.03195	1.46865	0.702653	0.482272	NA
203859	ANO5	0.720992	0.484288	1.33811	0.361919	0.717413	NA
196527	ANO6	1938.47	-0.00449203	0.035551	-0.126355	0.899451	0.960624
50636	ANO7	30.327	-0.0665659	0.190795	-0.348887	0.727175	0.879549
101927546	ANO7L1	1.67694	0.835591	0.856258	0.975864	0.329132	NA
57719	ANO8	225.838	-0.221848	0.0905228	-2.45074	0.0142562	0.0716064
338440	ANO9	3.22161	-0.493444	0.555677	-0.888005	0.374538	NA
3730	ANOS1	405.163	-0.83057	0.0559352	-14.8488	7.08259e-50	1.58127e-47
8125	ANP32A	518.286	0.00470902	0.0572529	0.0822494	0.934448	0.97568
80035	ANP32A-IT1	0.417135	0.973063	1.61004	0.604372	0.545597	NA
723972	ANP32AP1	625.18	0.046878	0.0486279	0.964014	0.335039	0.598547
10541	ANP32B	1787.62	0.0628885	0.0455361	1.38107	0.167257	0.400915
23520	ANP32CP	448.255	-0.055555	0.0565161	-0.982994	0.32561	0.58875
23519	ANP32D	20.0877	0.0619058	0.22131	0.279724	0.779689	0.905439
81611	ANP32E	2173.27	0.241863	0.0370207	6.53318	6.43894e-11	1.99181e-09
290	ANPEP	16756.5	0.468317	0.0302012	15.5065	3.13281e-54	8.04349e-52
65990	ANTKMT	208.866	-0.0677273	0.092218	-0.734425	0.462689	0.709651
84168	ANTXR1	7394.3	-0.338547	0.0220427	-15.3586	3.09974e-53	7.46117e-51
118429	ANTXR2	3021.13	-0.299025	0.0272936	-10.9559	6.22828e-28	6.35408e-26
195977	ANTXRL	0	NA	NA	NA	NA	NA
100996567	ANTXRLP1	0.0347267	0	4.86372	0	1	NA
301	ANXA1	11455.5	-0.0382452	0.0339553	-1.12634	0.260022	0.523271
11199	ANXA10	2.94829	-0.737898	0.642887	-1.14779	0.251056	NA
311	ANXA11	4820.42	0.0172456	0.0264851	0.651142	0.514955	0.748253
312	ANXA13	0.408128	-1.14288	1.60601	-0.711626	0.476696	NA
302	ANXA2	4861.88	0.164997	0.0518388	3.18289	0.00145812	0.0112143
303	ANXA2P1	1935.92	0.33699	0.069978	4.81566	1.46716e-06	2.41728e-05
304	ANXA2P2	45644.8	0.212892	0.0300599	7.08228	1.41799e-12	5.11571e-11
305	ANXA2P3	2385.46	0.312538	0.0587169	5.3228	1.02185e-07	2.10168e-06
389289	ANXA2R	19.282	-0.367882	0.259973	-1.41508	0.157045	0.386344
153684	ANXA2R-AS1	57.9104	-0.238559	0.142474	-1.6744	0.0940527	0.279383
648987	ANXA2R-OT1	92.9712	0.0733717	0.114077	0.643175	0.520111	0.751482
306	ANXA3	11.8143	-0.935242	0.334592	-2.79518	0.00518715	0.0320787
307	ANXA4	1894.69	-0.117252	0.0302918	-3.87076	0.000108497	0.00120331
308	ANXA5	16063.6	0.0553723	0.027439	2.01802	0.0435897	0.1637
309	ANXA6	6133.87	0.021981	0.0294926	0.745305	0.456087	0.705298
310	ANXA7	3583.58	-0.00689844	0.0273789	-0.251962	0.801071	0.915331
653145	ANXA8	13.462	0.297218	0.253225	1.17373	0.240503	0.500073
728113	ANXA8L1	5.16416	0.861179	0.425322	2.02477	0.0428912	0.161946
8416	ANXA9	72.0156	-0.287629	0.121587	-2.36563	0.0179995	0.0855905
313	AOAH	0.0678486	-1.14282	4.86372	-0.234969	0.814233	NA
100874264	AOAH-IT1	0	NA	NA	NA	NA	NA
26	AOC1	0	NA	NA	NA	NA	NA
314	AOC2	1169.52	1.56679	0.0831952	18.8327	4.07212e-79	1.84503e-76
8639	AOC3	155.509	1.28691	0.115134	11.1775	5.25537e-29	5.58338e-27
90586	AOC4P	1.58157	1.86381	1.01729	1.83212	0.0669328	NA
84909	AOPEP	1554.2	-0.101112	0.0317018	-3.18947	0.00142534	0.0109897
316	AOX1	1416.79	0.53814	0.0387124	13.901	6.24903e-44	1.11938e-41
344454	AOX2P	0.895887	-1.05783	1.08712	-0.973057	0.330525	NA
55435	AP1AR	297.161	-0.0964177	0.065288	-1.47681	0.139728	0.35911
162	AP1B1	2228.11	-0.014725	0.0402079	-0.366221	0.7142	0.874245
23782	AP1B1P1	0	NA	NA	NA	NA	NA
164	AP1G1	2033	-5.14218e-06	0.0301658	-0.000170464	0.999864	0.999864
8906	AP1G2	238.961	-0.189381	0.122188	-1.54991	0.121163	0.329309
102724814	AP1G2-AS1	168.519	-0.166281	0.152048	-1.09361	0.274126	0.537543
8907	AP1M1	2883.53	0.208776	0.0326768	6.38912	1.66844e-10	4.85867e-09
10053	AP1M2	4.10919	-0.14807	0.469682	-0.315255	0.752568	NA
1174	AP1S1	1555.85	0.0155873	0.042891	0.363417	0.716294	0.87513
8905	AP1S2	474.492	0.0125005	0.0570087	0.219274	0.826437	0.927426
130340	AP1S3	534.519	-0.634351	0.0498624	-12.722	4.46174e-37	6.48426e-35
160	AP2A1	3805.67	0.00734929	0.0354249	0.207461	0.83565	0.930816
161	AP2A2	486.306	0.011989	0.0541115	0.221561	0.824656	0.92659
163	AP2B1	3888.42	0.00231906	0.0289994	0.079969	0.936262	0.976341
1173	AP2M1	11006.9	0.027626	0.0277454	0.995697	0.319397	0.583117
1175	AP2S1	2348.05	0.0034381	0.0422176	0.0814375	0.935094	0.976164
8546	AP3B1	1841.17	0.0185196	0.0280321	0.660656	0.508833	0.743839
8120	AP3B2	3.15964	-0.666931	0.599249	-1.11294	0.265732	NA
8943	AP3D1	4728.69	0.0165554	0.0343037	0.482612	0.629371	0.823955
26985	AP3M1	1258.06	-0.00496177	0.0366152	-0.135511	0.892208	0.958403
10947	AP3M2	362.743	-0.0813727	0.0565225	-1.43965	0.149966	0.375647
1176	AP3S1	952.167	0.080189	0.0511119	1.56889	0.116673	0.32153
10239	AP3S2	128.422	0.0372432	0.0966776	0.385231	0.700066	0.866575
10717	AP4B1	318.086	0.0837826	0.0616138	1.3598	0.173892	0.410043
100287722	AP4B1-AS1	5.57844	0.418902	0.449777	0.931356	0.35167	0.615482
23431	AP4E1	570.225	0.153996	0.0518684	2.96897	0.00298797	0.0203671
9179	AP4M1	275.648	0.122256	0.0683937	1.78753	0.0738523	0.236576
11154	AP4S1	81.0193	0.0573969	0.118035	0.486269	0.626776	0.822762
91056	AP5B1	677.822	0.0667952	0.0472827	1.41268	0.157751	0.387146
55745	AP5M1	622.971	-0.0462986	0.0493967	-0.937282	0.348614	0.613058
55317	AP5S1	470.34	0.0399845	0.051336	0.778879	0.436051	0.690661
9907	AP5Z1	1113.81	-0.0226164	0.0515441	-0.438777	0.660823	0.841529
317	APAF1	397.548	0.23406	0.0587209	3.98598	6.72026e-05	0.000783691
320	APBA1	154.392	-0.11512	0.0920909	-1.25007	0.211273	0.460999
321	APBA2	58.2103	-0.419172	0.137378	-3.05123	0.00227904	0.0162774
9546	APBA3	263.569	0.016599	0.0832118	0.199479	0.841888	0.933359
322	APBB1	970.983	-0.0109082	0.0404551	-0.269636	0.78744	0.909311
54518	APBB1IP	452.56	-0.233332	0.0511882	-4.5583	5.15683e-06	7.64591e-05
323	APBB2	1172.35	0.372609	0.0365774	10.1869	2.26954e-24	1.90013e-22
10307	APBB3	239.416	-0.0585498	0.127984	-0.457478	0.647327	0.832602
324	APC	970.563	-0.246819	0.0464694	-5.31142	1.08776e-07	2.22535e-06
10297	APC2	180.585	-0.192947	0.0831652	-2.32005	0.0203383	0.0938622
147495	APCDD1	25.2355	0.907628	0.246794	3.67767	0.000235376	0.00236065
164284	APCDD1L	3348.74	-0.00784381	0.0335346	-0.233902	0.815061	0.922287
149773	APCDD1L-DT	88.5902	-0.205194	0.111293	-1.84372	0.0652243	0.217109
325	APCS	0	NA	NA	NA	NA	NA
327	APEH	1511.17	-0.087149	0.0321332	-2.71212	0.00668546	0.0394596
100506013	APELA	0.486151	0.492164	1.59284	0.308985	0.757333	NA
328	APEX1	3463.14	-0.0230775	0.0333256	-0.692486	0.488632	0.727986
27301	APEX2	500.437	-0.0216917	0.0497638	-0.435893	0.662915	0.842938
51107	APH1A	2341.89	0.00994597	0.0382501	0.260025	0.794845	0.912889
83464	APH1B	474.706	-0.046887	0.0532511	-0.880489	0.378594	0.641446
8539	API5	1604.01	0.00769385	0.0403869	0.190504	0.848914	0.937102
51074	APIP	53.6	0.179205	0.15495	1.15654	0.247462	0.509754
200558	APLF	86.115	-0.0364747	0.107136	-0.340452	0.733516	0.882385
8862	APLN	131.335	-0.60875	0.103386	-5.88813	3.90593e-09	9.75215e-08
187	APLNR	0.378457	0.299316	1.60996	0.185915	0.852511	NA
333	APLP1	125.95	0.110362	0.110424	0.999444	0.31758	0.581316
334	APLP2	16388.6	-0.0265686	0.0199218	-1.33364	0.182321	0.421783
57136	APMAP	3159.64	0.0895412	0.0291611	3.07056	0.00213655	0.0154089
335	APOA1	2.26907	-0.596911	0.699317	-0.853563	0.393347	NA
104326055	APOA1-AS	2.20982	0.451448	0.782676	0.5768	0.564074	NA
336	APOA2	0.0349909	0	4.86372	0	1	NA
337	APOA4	0	NA	NA	NA	NA	NA
116519	APOA5	3.68821	0.0529566	0.577369	0.0917205	0.92692	NA
338	APOB	14.6166	2.02446	0.350815	5.77072	7.89318e-09	1.89105e-07
339	APOBEC1	0	NA	NA	NA	NA	NA
10930	APOBEC2	1.57614	-0.0581935	0.897835	-0.0648154	0.948321	NA
200315	APOBEC3A	11.8879	-0.189691	0.296131	-0.640565	0.521806	0.75259
105377532	APOBEC3AP1	0.170825	0.395991	2.44736	0.161804	0.871461	NA
9582	APOBEC3B	384.531	0.175775	0.0679201	2.58797	0.0096542	0.0531533
100874530	APOBEC3B-AS1	0.135161	-0.0849059	2.86043	-0.029683	0.97632	NA
27350	APOBEC3C	615.894	-0.0491214	0.046041	-1.06691	0.286015	0.550757
140564	APOBEC3D	37.719	-0.0899922	0.165316	-0.544366	0.58619	0.797092
200316	APOBEC3F	187.302	-0.104134	0.0788181	-1.32119	0.186436	0.426247
60489	APOBEC3G	147.367	-0.0744243	0.0848466	-0.877163	0.380398	0.643041
164668	APOBEC3H	1.33617	-0.573769	0.809165	-0.709088	0.47827	NA
403314	APOBEC4	0	NA	NA	NA	NA	NA
55911	APOBR	1.64488	0.522501	0.860252	0.607382	0.543598	NA
341	APOC1	1.6861	-1.0991	0.934756	-1.17582	0.239667	NA
342	APOC1P1	0	NA	NA	NA	NA	NA
344	APOC2	0	NA	NA	NA	NA	NA
345	APOC3	0	NA	NA	NA	NA	NA
346	APOC4	0	NA	NA	NA	NA	NA
100533990	APOC4-APOC2	0	NA	NA	NA	NA	NA
347	APOD	17.5852	1.30593	0.333135	3.92011	8.85093e-05	0.00100552
348	APOE	19.5399	0.0155195	0.225601	0.0687919	0.945155	0.980005
319	APOF	0.308168	-0.0849077	1.89287	-0.0448567	0.964222	NA
350	APOH	0.103769	0.492148	3.42993	0.143487	0.885906	NA
8542	APOL1	1020.4	-0.152313	0.045545	-3.34423	0.000825118	0.00685226
23780	APOL2	1121.51	0.0834285	0.0396825	2.1024	0.0355185	0.140514
80833	APOL3	321.953	0.164334	0.0630552	2.60619	0.00915557	0.0510281
80832	APOL4	2.6137	0.192885	0.681557	0.283006	0.777172	NA
80831	APOL5	0.10459	0	3.83958	0	1	NA
80830	APOL6	774.762	0.000515234	0.0574655	0.00896597	0.992846	0.997313
81575	APOLD1	185.901	-0.0414093	0.0795232	-0.520719	0.602562	0.807031
55937	APOM	1.92509	-0.0288727	0.698934	-0.0413096	0.967049	NA
79135	APOO	43.6781	-0.263665	0.158673	-1.66168	0.0965762	0.284847
139322	APOOL	231.928	0.0051455	0.0692003	0.0743567	0.940727	0.978323
644649	APOOP5	57.094	-0.0130998	0.13909	-0.0941825	0.924964	0.971198
351	APP	9525.58	-0.0866976	0.0224585	-3.86036	0.000113222	0.00124484
100506123	APPAT	39.4149	0.148809	0.163739	0.908817	0.363447	0.626275
10513	APPBP2	905.374	0.0703716	0.0410437	1.71455	0.0864273	0.263803
26060	APPL1	1147.57	0.0979105	0.0397739	2.46167	0.013829	0.069848
55198	APPL2	3523.35	0.182431	0.028134	6.48437	8.91031e-11	2.69673e-09
339883	APRG1	3.70987	-0.001686	0.525617	-0.00320767	0.997441	NA
353	APRT	1361.2	0.109363	0.0396389	2.75899	0.00579796	0.0351921
100505854	APTR	76.5655	0.0163117	0.122621	0.133025	0.894174	0.958734
54840	APTX	463.121	0.0270597	0.0541601	0.499625	0.617339	0.816669
358	AQP1	38.5732	0.110734	0.181736	0.609315	0.542316	0.767667
89872	AQP10	0.207539	0.492159	2.34439	0.209931	0.833722	NA
282679	AQP11	26.6688	-0.108312	0.193309	-0.560303	0.575272	0.789705
375318	AQP12A	0	NA	NA	NA	NA	NA
653437	AQP12B	0.0340975	0.492132	4.86372	0.101184	0.919404	NA
359	AQP2	0	NA	NA	NA	NA	NA
360	AQP3	24.6223	-0.0977415	0.228045	-0.428606	0.66821	0.845997
361	AQP4	0	NA	NA	NA	NA	NA
147429	AQP4-AS1	0	NA	NA	NA	NA	NA
362	AQP5	0.1362	0.395991	2.85378	0.13876	0.88964	NA
101927318	AQP5-AS1	0	NA	NA	NA	NA	NA
363	AQP6	1.03322	0.749058	1.05802	0.707981	0.478957	NA
364	AQP7	1.20325	0.331995	0.942649	0.352194	0.724693	NA
100509620	AQP7B	1.57501	-0.0319551	0.714857	-0.0447013	0.964345	NA
375719	AQP7P1	2.81246	0.94802	0.673535	1.40753	0.15927	NA
441432	AQP7P3	0.584421	1.52185	1.31456	1.15769	0.246992	NA
343	AQP8	0.382791	-0.66198	1.67952	-0.394147	0.693473	NA
366	AQP9	4.33349	1.09245	0.574323	1.90216	0.0571508	NA
9716	AQR	767.191	0.0891763	0.0421739	2.11449	0.0344733	0.137545
367	AR	136.257	0.102929	0.095212	1.08105	0.279675	0.544334
369	ARAF	966.049	0.00755555	0.046291	0.163218	0.870346	0.948712
116985	ARAP1	1651.75	-0.151604	0.0427625	-3.54526	0.000392233	0.00363559
116984	ARAP2	106.36	-0.428659	0.109917	-3.89985	9.62531e-05	0.00108301
64411	ARAP3	198.801	-0.133155	0.0737489	-1.80553	0.0709925	0.230318
83989	ARB2A	562.608	-0.0861373	0.0564109	-1.52696	0.12677	0.33881
131909	ARB2BP	0.170812	0.395991	2.44741	0.1618	0.871463	NA
23237	ARC	195.896	-0.291905	0.0743643	-3.92534	8.66066e-05	0.000986588
372	ARCN1	6020.05	0.106602	0.0247122	4.31375	1.60508e-05	0.00021595
374	AREG	0.309429	0.395991	1.78425	0.221936	0.824364	NA
9870	AREL1	890.453	-0.0240874	0.0381171	-0.631931	0.527432	0.756456
375	ARF1	8491.54	0.130596	0.0261514	4.99383	5.91946e-07	1.06654e-05
377	ARF3	3486.01	-0.0389202	0.0307526	-1.26559	0.205659	0.452986
378	ARF4	3310.98	0.0800983	0.0344023	2.32828	0.019897	0.092379
381	ARF5	1570.85	0.0395635	0.0475681	0.831724	0.405565	0.665928
382	ARF6	4310.03	-0.147023	0.0285812	-5.14405	2.68883e-07	5.18417e-06
55738	ARFGAP1	2449.51	0.0562497	0.0428651	1.31225	0.189435	0.429787
84364	ARFGAP2	1139.63	0.0339542	0.0333687	1.01755	0.308894	0.573176
26286	ARFGAP3	1447.17	0.130239	0.0340569	3.82417	0.000131214	0.0014175
10565	ARFGEF1	1057.24	0.0361613	0.0369387	0.978954	0.327603	0.59095
102724708	ARFGEF1-DT	4.40193	0.695945	0.539151	1.29082	0.196768	NA
10564	ARFGEF2	1108.78	0.0553006	0.0414751	1.33334	0.182419	0.421819
57221	ARFGEF3	73.1237	-0.258397	0.127822	-2.02153	0.0432245	0.162845
27236	ARFIP1	704.456	-0.0011168	0.0440087	-0.0253767	0.979754	0.991989
23647	ARFIP2	1071.97	0.0792148	0.0395085	2.00501	0.0449621	0.167184
10139	ARFRP1	690.181	-0.0163204	0.0449066	-0.36343	0.716284	0.87513
383	ARG1	0.484038	0.299405	1.51083	0.198172	0.842911	NA
384	ARG2	203.252	-0.0332036	0.078717	-0.42181	0.673164	0.848964
503582	ARGFX	0	NA	NA	NA	NA	NA
503640	ARGFXP2	0.170596	-0.0849062	2.44829	-0.0346797	0.972335	NA
55082	ARGLU1	947.589	-0.0266606	0.0547843	-0.486647	0.626508	0.822595
283483	ARGLU1-DT	0.172197	-0.661972	2.44176	-0.271105	0.786311	NA
392	ARHGAP1	4989.77	-0.119139	0.031595	-3.77082	0.000162714	0.00172395
79658	ARHGAP10	611.633	0.00284824	0.0544676	0.0522924	0.958296	0.984625
9824	ARHGAP11A	1183.06	0.258101	0.0378508	6.81891	9.17347e-12	3.11272e-10
101928042	ARHGAP11A-DT	2.47634	-0.346343	0.612827	-0.565157	0.571967	NA
89839	ARHGAP11B	77.1717	0.170958	0.121024	1.4126	0.157774	0.387146
102725021	ARHGAP11B-DT	0	NA	NA	NA	NA	NA
94134	ARHGAP12	513.857	-0.0853978	0.0541813	-1.57615	0.114991	0.318719
55843	ARHGAP15	0.0347697	0	4.86372	0	1	NA
55114	ARHGAP17	1427.48	-0.069893	0.0324975	-2.15072	0.0314985	0.128812
93663	ARHGAP18	687.285	0.08618	0.0453896	1.89867	0.0576073	0.199604
84986	ARHGAP19	189.619	0.156244	0.0772182	2.02341	0.0430304	0.162312
100533184	ARHGAP19-SLIT1	0	NA	NA	NA	NA	NA
57569	ARHGAP20	134.815	-0.0457882	0.0999035	-0.458325	0.646719	0.832245
57584	ARHGAP21	2627.76	0.0863414	0.0281571	3.06641	0.00216646	0.0155955
58504	ARHGAP22	1705.74	-0.338172	0.0443735	-7.62104	2.51648e-14	1.04774e-12
57636	ARHGAP23	1338.01	-0.0679488	0.0452633	-1.50119	0.133306	0.349062
83478	ARHGAP24	305.966	0.0731664	0.0657467	1.11285	0.265772	0.529715
9938	ARHGAP25	3.26912	0.0904652	0.589237	0.15353	0.877981	NA
23092	ARHGAP26	68.1241	-0.176258	0.128693	-1.36959	0.170814	0.40564
100874239	ARHGAP26-AS1	0	NA	NA	NA	NA	NA
100874372	ARHGAP26-IT1	0	NA	NA	NA	NA	NA
201176	ARHGAP27	30.7934	-0.298007	0.190875	-1.56127	0.11846	0.324549
146880	ARHGAP27P1	425.696	-0.015638	0.0640776	-0.244047	0.807194	0.918193
440461	ARHGAP27P2	0.208256	-0.565804	2.15229	-0.262884	0.79264	NA
79822	ARHGAP28	97.0697	-0.38614	0.116342	-3.319	0.000903403	0.0074105
9411	ARHGAP29	2045.65	-0.34117	0.0376435	-9.06318	1.26707e-19	8.03262e-18
257106	ARHGAP30	11.7405	-0.599768	0.280527	-2.138	0.0325164	0.131716
57514	ARHGAP31	1256.96	0.127869	0.036104	3.54168	0.000397592	0.00367862
100874246	ARHGAP31-AS1	6.60741	0.440371	0.440508	0.999689	0.317461	0.581302
9743	ARHGAP32	223.43	-0.0800661	0.071242	-1.12386	0.261072	0.524699
115703	ARHGAP33	276.74	0.0128586	0.0885973	0.145136	0.884604	0.955499
2909	ARHGAP35	3580.73	-0.137951	0.0338961	-4.06982	4.70489e-05	0.000571149
158763	ARHGAP36	0	NA	NA	NA	NA	NA
80728	ARHGAP39	133.612	-0.047385	0.0902912	-0.524803	0.59972	0.805817
393	ARHGAP4	30.4097	-0.139454	0.195251	-0.714229	0.475085	0.71787
343578	ARHGAP40	0.138138	-0.0849058	2.84159	-0.0298797	0.976163	NA
143872	ARHGAP42	41.2007	-0.354995	0.16765	-2.11748	0.034219	0.136803
9912	ARHGAP44	218.95	0.170808	0.0803237	2.12649	0.0334624	0.134557
100128006	ARHGAP44-AS1	0.240154	-0.661976	1.9535	-0.338867	0.73471	NA
23526	ARHGAP45	101.182	-0.0214256	0.103809	-0.206395	0.836483	0.93134
394	ARHGAP5	1081.47	0.120053	0.0479867	2.50181	0.0123561	0.0638314
84837	ARHGAP5-AS1	35.9682	-0.0413744	0.173645	-0.238271	0.811671	0.920412
395	ARHGAP6	15.5932	0.147557	0.272641	0.541213	0.588361	0.798352
23779	ARHGAP8	0	NA	NA	NA	NA	NA
64333	ARHGAP9	1.51496	-1.25269	0.913255	-1.37168	0.170163	NA
396	ARHGDIA	9953.51	0.0353711	0.0315961	1.11948	0.262937	0.526552
397	ARHGDIB	147.146	0.179475	0.0928398	1.93317	0.0532152	0.189064
398	ARHGDIG	1.17579	0.162619	1.2033	0.135145	0.892497	NA
9138	ARHGEF1	1556.1	0.0357193	0.0429541	0.831569	0.405652	0.665928
9639	ARHGEF10	716.496	-0.0257153	0.0435152	-0.590949	0.554555	0.775297
55160	ARHGEF10L	828.354	-0.187926	0.0452417	-4.15381	3.26986e-05	0.000411874
9826	ARHGEF11	1318.21	-0.0618652	0.0392021	-1.57811	0.114541	0.317963
23365	ARHGEF12	3485.55	-0.0288121	0.0370204	-0.778276	0.436406	0.690939
22899	ARHGEF15	0.0337268	0.492132	4.86372	0.101184	0.919404	NA
27237	ARHGEF16	89.1118	-0.820041	0.11463	-7.15378	8.44206e-13	3.10382e-11
9828	ARHGEF17	1906.53	-0.0902372	0.0371881	-2.42651	0.015245	0.0751536
23370	ARHGEF18	807.135	-0.0121233	0.0452279	-0.268049	0.788661	0.909797
128272	ARHGEF19	283.789	0.180034	0.0668703	2.69228	0.00709648	0.0413782
9181	ARHGEF2	1424.28	-0.0960443	0.0309419	-3.10402	0.00190911	0.0140882
115557	ARHGEF25	265.83	0.0818719	0.0719737	1.13752	0.255319	0.518685
26084	ARHGEF26	43.9559	-0.135184	0.152249	-0.88791	0.374589	0.637347
100507524	ARHGEF26-AS1	0.138644	-1.14286	3.15428	-0.36232	0.717113	NA
64283	ARHGEF28	456.218	-0.0208818	0.0543364	-0.384306	0.700752	0.867075
50650	ARHGEF3	234.238	-0.0971984	0.0766037	-1.26885	0.204496	0.451676
100271715	ARHGEF33	10.0907	-0.182413	0.31861	-0.572529	0.566964	0.78358
728377	ARHGEF34P	146.751	-0.246441	0.0893704	-2.75752	0.00582417	0.0352956
445328	ARHGEF35	143.973	-0.244888	0.0867259	-2.8237	0.00474729	0.0298864
101928605	ARHGEF35-AS1	34.3358	0.0259108	0.182921	0.14165	0.887356	0.956594
389337	ARHGEF37	69.2039	-0.111387	0.126404	-0.881198	0.378211	0.641197
54848	ARHGEF38	4.98375	0.310341	0.508955	0.609761	0.54202	0.767588
100874374	ARHGEF38-IT1	0	NA	NA	NA	NA	NA
84904	ARHGEF39	150.501	-0.0779784	0.0812151	-0.960147	0.336981	0.600624
100874200	ARHGEF3-AS1	0	NA	NA	NA	NA	NA
50649	ARHGEF4	226.404	-0.252988	0.0821344	-3.08017	0.00206884	0.0150262
55701	ARHGEF40	2069.01	-0.273561	0.0324821	-8.42188	3.70494e-17	1.95461e-15
7984	ARHGEF5	241.264	-0.245006	0.0719683	-3.40437	0.000663174	0.00572657
9459	ARHGEF6	384.933	-0.158732	0.057763	-2.748	0.00599605	0.0361932
8874	ARHGEF7	813.46	-0.00935233	0.0417961	-0.223761	0.822943	0.92587
100874226	ARHGEF7-AS1	0	NA	NA	NA	NA	NA
23229	ARHGEF9	348.953	0.00107204	0.0605813	0.0176959	0.985881	0.994532
100874355	ARHGEF9-IT1	0	NA	NA	NA	NA	NA
8289	ARID1A	1256.31	0.0397043	0.0448167	0.885927	0.375657	0.638389
57492	ARID1B	1098.99	-0.0305138	0.0440279	-0.693055	0.488275	0.727806
196528	ARID2	304.18	-0.0200793	0.0677831	-0.296229	0.767055	0.900275
1820	ARID3A	75.4246	0.283991	0.127043	2.23539	0.0253921	0.110499
10620	ARID3B	54.0268	-0.0360888	0.145075	-0.24876	0.803546	0.916692
138715	ARID3C	3.19104	0.309581	0.510114	0.606887	0.543926	NA
5926	ARID4A	246.262	-0.113723	0.0723793	-1.57121	0.116135	0.320847
51742	ARID4B	485.222	0.0072513	0.0491025	0.147677	0.882598	0.954542
10865	ARID5A	121.474	-0.286428	0.0952596	-3.00681	0.00264004	0.0184277
84159	ARID5B	2187.9	-0.0149139	0.0344261	-0.433214	0.664859	0.844286
25820	ARIH1	1255.33	-0.00778619	0.0329082	-0.236604	0.812964	0.921079
10425	ARIH2	802.111	-0.00238983	0.0408831	-0.0584552	0.953386	0.982532
646450	ARIH2OS	13.6723	0.243023	0.314711	0.772212	0.439989	0.692767
494470	ARK2C	0	NA	NA	NA	NA	NA
147339	ARK2N	384.069	0.01874	0.0561164	0.33395	0.738418	0.884757
400	ARL1	2590.25	0.0165203	0.0323777	0.510235	0.609887	0.812487
285598	ARL10	241.327	0.124108	0.0777797	1.59563	0.110572	0.310687
115761	ARL11	0.0351371	0	4.86372	0	1	NA
392509	ARL13A	1.3	0.866301	0.862999	1.00383	0.315462	NA
200894	ARL13B	371.385	0.0315979	0.062098	0.508839	0.610865	0.812992
80117	ARL14	0.371824	-1.14288	1.87559	-0.609342	0.542298	NA
120534	ARL14EP	482.49	-0.13257	0.0486158	-2.72689	0.0063934	0.0379685
644100	ARL14EPL	0.344179	-1.21635	1.7292	-0.703421	0.481793	NA
54622	ARL15	116.287	-0.00753516	0.100807	-0.0747484	0.940415	0.978246
339231	ARL16	345.268	-0.0503759	0.0611839	-0.823352	0.410308	0.669558
51326	ARL17A	61.6331	-0.00353525	0.146994	-0.0240503	0.980812	0.992359
100506084	ARL17B	32.4592	0.0298978	0.187135	0.159765	0.873066	0.950082
402	ARL2	785.093	-0.00758805	0.0567784	-0.133643	0.893685	0.958519
23568	ARL2BP	2066.79	0.0563235	0.0400418	1.40662	0.159541	0.389745
100528018	ARL2-SNX15	2.05806	0.48373	0.717793	0.673913	0.500367	NA
403	ARL3	737.424	0.0650414	0.0504994	1.28796	0.197759	0.442158
10124	ARL4A	314.389	0.187314	0.0612347	3.05895	0.00222112	0.0159368
10123	ARL4C	6563.36	-0.275171	0.0235705	-11.6744	1.72304e-31	2.07371e-29
379	ARL4D	615.352	0.0879447	0.0575376	1.52847	0.126395	0.338295
26225	ARL5A	544.5	0.125202	0.0495982	2.52433	0.0115919	0.0607392
221079	ARL5B	426.544	-0.0511226	0.0592387	-0.862994	0.388141	0.650986
390790	ARL5C	0.344318	-0.565805	1.67556	-0.337681	0.735603	NA
84100	ARL6	169.077	0.158372	0.0836126	1.89412	0.0582091	0.201237
23204	ARL6IP1	3795.37	0.190292	0.0473102	4.02222	5.76529e-05	0.000686355
51329	ARL6IP4	2567.2	-0.022453	0.0465659	-0.482176	0.629681	0.824009
10550	ARL6IP5	6309.42	0.0313328	0.0284772	1.10028	0.271211	0.535504
151188	ARL6IP6	461.929	0.0328623	0.0570732	0.575793	0.564755	0.782309
127829	ARL8A	381.945	0.0562992	0.0604324	0.931606	0.35154	0.615395
55207	ARL8B	1591.05	0.0122707	0.0427507	0.28703	0.774089	0.903286
132946	ARL9	29.7238	0.123626	0.187888	0.65798	0.510551	0.745218
100996425	ARLNC1	3.30529	-0.486565	0.566869	-0.858337	0.390707	NA
55156	ARMC1	669.956	-0.000341569	0.0454292	-0.00751871	0.994001	0.997751
83787	ARMC10	278.835	-0.0577437	0.0663692	-0.870037	0.38428	0.64733
221481	ARMC12	12.2717	0.807838	0.356407	2.26661	0.0234138	0.104243
84071	ARMC2	52.219	0.338709	0.154096	2.19804	0.0279462	0.11837
101929716	ARMC2-AS1	0.376344	-0.730107	1.63604	-0.446265	0.655406	NA
219681	ARMC3	0.0333684	-0.56579	4.86372	-0.116329	0.907392	NA
79798	ARMC5	564.887	-0.0770876	0.0534639	-1.44186	0.149341	0.375005
93436	ARMC6	875.911	0.0906283	0.0480136	1.88755	0.0590858	0.203446
79637	ARMC7	198.435	-0.0598589	0.080622	-0.742464	0.457806	0.706436
25852	ARMC8	362.154	0.451135	0.058225	7.74813	9.32562e-15	4.02412e-13
80210	ARMC9	916.162	0.0109039	0.0431658	0.252605	0.800573	0.915205
51309	ARMCX1	1218.91	0.0303372	0.0362117	0.837772	0.402159	0.663659
9823	ARMCX2	1463.08	0.0281368	0.0341123	0.824828	0.409469	0.668987
51566	ARMCX3	1910.52	-0.0440325	0.0280327	-1.57076	0.116239	0.320907
100131755	ARMCX4	474.387	-0.0140033	0.0511308	-0.273873	0.784183	0.907477
64860	ARMCX5	219.195	-0.0105302	0.0674791	-0.156051	0.875992	0.951818
100528062	ARMCX5-GPRASP2	12.9122	-0.0239645	0.282382	-0.0848657	0.932368	0.974841
54470	ARMCX6	616.906	-0.0465426	0.0490563	-0.948759	0.342743	0.607241
339541	ARMH1	8.73231	-0.183426	0.38382	-0.477895	0.632725	0.825715
101928603	ARMH2	0.104185	0	3.8445	0	1	NA
79591	ARMH3	501.579	0.035757	0.0492448	0.726106	0.467774	0.71333
145407	ARMH4	437.85	-0.148432	0.056146	-2.64369	0.00820087	0.0466351
387715	ARMS2	2.30477	-0.387276	0.722397	-0.536098	0.591891	NA
79624	ARMT1	717.438	0.029728	0.0554804	0.535829	0.592077	0.80104
405	ARNT	848.124	0.0689639	0.0403065	1.71099	0.0870834	0.265375
9915	ARNT2	847.989	-0.236609	0.0402968	-5.87167	4.3143e-09	1.06509e-07
10552	ARPC1A	556.243	-0.0573894	0.0568653	-1.00922	0.312871	0.576528
10095	ARPC1B	4931.14	0.00690096	0.0486989	0.141707	0.887312	0.956594
10109	ARPC2	7556.42	0.00732238	0.0284696	0.2572	0.797024	0.914098
10094	ARPC3	302.16	0.0821144	0.0816651	1.0055	0.314655	0.578437
10093	ARPC4	2254.86	0.00986286	0.0384123	0.256763	0.797362	0.914323
100526693	ARPC4-TTLL3	0	NA	NA	NA	NA	NA
10092	ARPC5	6170.21	0.0199541	0.0319196	0.625136	0.531882	0.759696
81873	ARPC5L	1160.26	0.0528588	0.0418996	1.26156	0.207108	0.455342
348110	ARPIN	996.121	0.00473545	0.0386932	0.122385	0.902594	0.961843
100526783	ARPIN-AP3S2	1.76138	-0.250558	0.851005	-0.294426	0.768433	NA
10776	ARPP19	3111.09	0.0753567	0.0331313	2.27448	0.0229369	0.102755
10777	ARPP21	0	NA	NA	NA	NA	NA
407	ARR3	8.0973	0.533448	0.374397	1.42482	0.15421	0.381806
408	ARRB1	214.827	0.0885677	0.074869	1.18297	0.236822	0.495214
409	ARRB2	134.854	-0.161049	0.0978521	-1.64584	0.0997966	0.290803
92714	ARRDC1	393.655	-0.0377938	0.0596449	-0.633647	0.526311	0.755411
85026	ARRDC1-AS1	240.81	0.11779	0.0764581	1.54058	0.123418	0.332912
27106	ARRDC2	463.387	0.000458902	0.0576839	0.00795546	0.993653	0.997751
57561	ARRDC3	1366.84	-0.0852005	0.0364574	-2.33699	0.0194398	0.0909778
100129716	ARRDC3-AS1	12.8173	0.169316	0.295674	0.572644	0.566886	0.78358
91947	ARRDC4	576.337	0.0775708	0.0515473	1.50485	0.132363	0.347487
645432	ARRDC5	0.169931	0.973056	2.45103	0.396999	0.691369	NA
410	ARSA	1471.61	-0.0791788	0.0394737	-2.00586	0.0448709	0.167005
411	ARSB	4184.57	-0.147129	0.0298347	-4.93147	8.16147e-07	1.43035e-05
414	ARSD	519.01	-0.267763	0.0489562	-5.46943	4.51479e-08	9.8653e-07
416	ARSF	0.0339243	-0.56579	4.86372	-0.116329	0.907392	NA
22901	ARSG	99.1566	-0.0247864	0.108062	-0.229372	0.81858	0.924407
347527	ARSH	0.0351371	0	4.86372	0	1	NA
340075	ARSI	254.531	0.0560529	0.0734852	0.762778	0.445596	0.697088
79642	ARSJ	1762.07	0.165328	0.0316622	5.22162	1.77361e-07	3.47614e-06
153642	ARSK	280.961	0.207987	0.0694568	2.99448	0.00274912	0.0190252
415	ARSL	31.3671	-0.304375	0.187205	-1.62589	0.103972	0.298378
417	ART1	0	NA	NA	NA	NA	NA
419	ART3	0.446185	1.03997	1.41361	0.735685	0.461922	NA
420	ART4	0.0337738	-0.56579	4.86372	-0.116329	0.907392	NA
116969	ART5	10.8814	-0.441122	0.327502	-1.34693	0.178003	0.416105
9048	ARTN	8.81503	-0.175473	0.348023	-0.504201	0.61412	0.814838
64801	ARV1	338.074	-0.010162	0.0615854	-0.165006	0.868939	0.947896
421	ARVCF	101.277	-0.357358	0.10952	-3.26295	0.00110259	0.00885116
170302	ARX	0	NA	NA	NA	NA	NA
57412	AS3MT	10.4786	-0.115894	0.308192	-0.376045	0.706883	0.870328
427	ASAH1	1955.69	-0.0424774	0.0371503	-1.14339	0.252876	0.515284
101929066	ASAH1-AS1	10.4485	-0.0107558	0.312646	-0.0344025	0.972556	0.990218
56624	ASAH2	46.7186	0.353301	0.149453	2.36396	0.0180808	0.0858084
653308	ASAH2B	116.665	0.0293237	0.0966127	0.303518	0.761495	0.89651
50807	ASAP1	1661.85	0.0121856	0.0383872	0.317439	0.75091	0.890925
29065	ASAP1-IT1	0	NA	NA	NA	NA	NA
100507117	ASAP1-IT2	0.0341957	0.492132	4.86372	0.101184	0.919404	NA
8853	ASAP2	2612.02	-0.06244	0.0255726	-2.44168	0.0146193	0.0729306
55616	ASAP3	1382.9	-0.00988933	0.0400691	-0.246807	0.805057	0.917417
51665	ASB1	752.806	0.0249166	0.0413298	0.602872	0.546594	0.770735
136371	ASB10	0	NA	NA	NA	NA	NA
140456	ASB11	0.0350363	0	4.86372	0	1	NA
142689	ASB12	1.71888	-0.42289	0.808713	-0.522917	0.601032	NA
79754	ASB13	307.904	0.00622446	0.0673034	0.0924836	0.926314	0.971598
142686	ASB14	9.19926	-0.223726	0.367782	-0.60831	0.542982	0.768244
142685	ASB15	0	NA	NA	NA	NA	NA
102724555	ASB15-AS1	0	NA	NA	NA	NA	NA
92591	ASB16	45.2959	0.0481626	0.174996	0.275221	0.783147	0.907096
339201	ASB16-AS1	128.228	0.00644402	0.0933782	0.0690098	0.944982	0.980005
127247	ASB17	0	NA	NA	NA	NA	NA
401036	ASB18	0.0345001	0.492132	4.86372	0.101184	0.919404	NA
51676	ASB2	1.40182	0.40203	0.85977	0.467602	0.640069	NA
51130	ASB3	19.9586	0.120787	0.229639	0.525986	0.598898	0.805362
51666	ASB4	0	NA	NA	NA	NA	NA
140458	ASB5	11.5049	0.37891	0.276539	1.37019	0.170628	0.405385
140459	ASB6	1255.63	0.183851	0.0386095	4.76181	1.91862e-06	3.0949e-05
140460	ASB7	284.072	-0.015146	0.0662773	-0.228525	0.819238	0.924545
140461	ASB8	580.802	-0.0957242	0.0447555	-2.13882	0.03245	0.131539
140462	ASB9	5.56817	-0.692707	0.49095	-1.41095	0.158259	0.388014
728619	ASB9P1	5.32845	-0.206043	0.46443	-0.443646	0.657298	0.839191
51008	ASCC1	376.018	0.132837	0.0590386	2.25001	0.0244483	0.107301
84164	ASCC2	1216.28	0.0753515	0.0396522	1.90031	0.0573925	0.198994
10973	ASCC3	1626.74	0.0854575	0.0375346	2.27677	0.0228002	0.102252
429	ASCL1	0.892322	-0.573636	1.16442	-0.492637	0.622269	NA
430	ASCL2	0.0697213	0	4.37501	0	1	NA
56676	ASCL3	0.135479	-0.0849059	2.85838	-0.0297042	0.976303	NA
121549	ASCL4	0	NA	NA	NA	NA	NA
647219	ASCL5	0.689375	-1.47111	1.26804	-1.16014	0.24599	NA
25842	ASF1A	469.715	0.187172	0.0553808	3.37972	0.000725596	0.00616877
55723	ASF1B	1131.6	-0.127647	0.043105	-2.9613	0.00306345	0.0208263
432	ASGR1	5.91759	0.536853	0.461432	1.16345	0.244648	0.505879
433	ASGR2	0	NA	NA	NA	NA	NA
55870	ASH1L	1074.17	0.0902882	0.0602664	1.49815	0.134094	0.350419
645676	ASH1L-AS1	19.8548	-0.0135254	0.227583	-0.0594305	0.952609	0.982193
9070	ASH2L	1038.88	0.01251	0.0378787	0.330265	0.7412	0.886712
41	ASIC1	123.426	-0.149071	0.100093	-1.48932	0.136403	0.353893
40	ASIC2	3.20192	-0.164896	0.578101	-0.285238	0.775462	NA
9311	ASIC3	21.3709	-0.415865	0.229174	-1.81462	0.0695818	0.22734
55515	ASIC4	0.817614	1.29756	1.27098	1.02091	0.307297	NA
51802	ASIC5	0.205275	-1.14287	2.16033	-0.529026	0.596788	NA
434	ASIP	2.23399	-0.082325	0.805976	-0.102143	0.918643	NA
435	ASL	557.644	0.0128683	0.0598799	0.214901	0.829844	0.928449
438	ASMT	0.270357	-0.731829	1.89046	-0.387117	0.69867	NA
8623	ASMTL	300.233	0.0447725	0.062649	0.714657	0.474821	0.717777
80161	ASMTL-AS1	104.281	-0.0959906	0.191114	-0.502268	0.615479	0.815586
440	ASNS	695.61	-0.339854	0.0514148	-6.61003	3.84231e-11	1.21542e-09
54529	ASNSD1	926.567	0.034076	0.04722	0.721644	0.470513	0.715076
443	ASPA	7.1895	0.315458	0.406958	0.775159	0.438245	0.692133
554235	ASPDH	3.66794	0.224076	0.49352	0.454037	0.649803	NA
374569	ASPG	0.443134	0.712081	1.45583	0.489123	0.624755	NA
444	ASPH	7539.92	-0.147369	0.0200284	-7.35799	1.86694e-13	7.20806e-12
253982	ASPHD1	71.7336	0.315385	0.135118	2.33414	0.0195884	0.0914698
57168	ASPHD2	67.7485	-0.108624	0.127304	-0.853264	0.393513	0.656423
259266	ASPM	2234.38	0.240846	0.0431764	5.57819	2.43031e-08	5.53012e-07
54829	ASPN	65.6594	-0.386746	0.138942	-2.7835	0.00537758	0.0330309
151516	ASPRV1	10.9192	-0.183948	0.299792	-0.613585	0.53949	0.765691
79058	ASPSCR1	280.41	-0.0651712	0.0856871	-0.760572	0.446913	0.698467
80150	ASRGL1	21.0469	-0.19686	0.226708	-0.86834	0.385208	0.648256
445	ASS1	77.6837	0.019003	0.127203	0.149391	0.881245	0.954001
28990	ASTE1	132.148	-0.107756	0.0921635	-1.16918	0.242332	0.502556
431705	ASTL	0.447428	-0.730864	1.72085	-0.424711	0.671047	NA
460	ASTN1	0.203677	-2.1039	2.53386	-0.830314	0.406361	NA
23245	ASTN2	106.328	-0.0367257	0.109235	-0.336209	0.736713	0.883815
100128505	ASTN2-AS1	0.0337268	0.492132	4.86372	0.101184	0.919404	NA
171023	ASXL1	2203.67	0.027654	0.0301946	0.915858	0.359741	0.622466
55252	ASXL2	964.59	0.0109685	0.0485812	0.225777	0.821375	0.925557
80816	ASXL3	0.10231	-0.084905	3.4455	-0.0246423	0.98034	NA
136991	ASZ1	0	NA	NA	NA	NA	NA
84896	ATAD1	613.078	0.0668072	0.0516859	1.29256	0.196163	0.439741
29028	ATAD2	1952.26	-0.131389	0.0351611	-3.73676	0.000186403	0.00191929
54454	ATAD2B	181.379	-0.0052588	0.0810704	-0.064867	0.94828	0.981072
55210	ATAD3A	1183.4	0.14116	0.04331	3.25929	0.00111692	0.00893364
83858	ATAD3B	873.604	0.19276	0.0498197	3.86915	0.000109214	0.00120778
219293	ATAD3C	71.3394	0.124243	0.119832	1.0368	0.299828	0.56381
79915	ATAD5	166.627	-0.05094	0.0790705	-0.644235	0.519423	0.750771
79969	ATAT1	20.4456	-0.0118436	0.231386	-0.0511855	0.959178	0.984747
85300	ATCAY	0.138421	0	2.83982	0	1	NA
11101	ATE1	445.284	0.0470164	0.0562421	0.835965	0.403175	0.664587
100130887	ATE1-AS1	12.7696	0.15167	0.309315	0.49034	0.623893	0.821385
466	ATF1	463.91	0.10508	0.0543662	1.93281	0.0532591	0.189133
1386	ATF2	677.349	-0.0155895	0.0462209	-0.337283	0.735903	0.883394
467	ATF3	130.142	-0.00881552	0.0829606	-0.106262	0.915375	0.967635
468	ATF4	3239.5	-0.0600043	0.0330646	-1.81476	0.0695606	0.227319
22809	ATF5	598.396	-0.211055	0.0513145	-4.11298	3.90593e-05	0.000486032
22926	ATF6	1205.06	-0.0390971	0.0360478	-1.08459	0.278103	0.542453
1388	ATF6B	339.272	0.0806876	0.0693459	1.16355	0.244605	0.505859
102724329	ATF6-DT	0.411884	0.29766	1.68391	0.176767	0.859691	NA
11016	ATF7	742.123	0.061577	0.0487678	1.26266	0.206713	0.45472
55729	ATF7IP	823.317	-0.0717086	0.0436115	-1.64426	0.100122	0.29117
80063	ATF7IP2	40.9506	0.0162342	0.17046	0.0952377	0.924126	0.970959
83734	ATG10	121.715	0.0336206	0.0934164	0.3599	0.718922	0.875972
60673	ATG101	1105.33	0.0671856	0.0395004	1.70088	0.0889652	0.268569
9140	ATG12	850.937	-0.0105127	0.0483154	-0.217586	0.827752	0.927923
9776	ATG13	1358.65	-0.0512154	0.0362358	-1.41339	0.15754	0.386943
22863	ATG14	424.48	0.0379142	0.0563608	0.672705	0.501135	0.738412
55054	ATG16L1	555.378	0.101368	0.0461956	2.19433	0.0282117	0.11933
89849	ATG16L2	394.467	-0.245433	0.121895	-2.01348	0.0440645	0.164881
23130	ATG2A	642.666	-0.175875	0.0527113	-3.33658	0.000848166	0.00702095
55102	ATG2B	616.221	-0.00424027	0.0450936	-0.0940326	0.925083	0.971198
64422	ATG3	1076	0.0923046	0.0414383	2.22752	0.0259127	0.112099
115201	ATG4A	196.397	0.176507	0.0757352	2.33058	0.0197756	0.0920035
23192	ATG4B	972.77	-0.00115699	0.0399673	-0.0289483	0.976906	0.990913
84938	ATG4C	232.43	0.0771221	0.0791417	0.974481	0.329818	0.592848
84971	ATG4D	159.093	0.0197843	0.0889311	0.222468	0.82395	0.92634
9474	ATG5	738.386	0.0432377	0.0443864	0.97412	0.329997	0.59285
10533	ATG7	424.772	0.043015	0.0554614	0.775585	0.437994	0.69203
79065	ATG9A	2430.16	0.0242295	0.0340511	0.711562	0.476736	0.719438
285973	ATG9B	2.27693	0.0116068	0.74323	0.0156168	0.98754	NA
471	ATIC	1415.77	0.0747046	0.0367036	2.03535	0.0418159	0.158859
51062	ATL1	402.683	0.0645391	0.0595158	1.0844	0.278187	0.542453
64225	ATL2	482.866	0.264078	0.057685	4.57793	4.6961e-06	6.97622e-05
25923	ATL3	6169.48	0.100273	0.039051	2.56773	0.0102366	0.0556637
472	ATM	844.299	0.0425832	0.0598328	0.711703	0.476649	0.719438
23300	ATMIN	1048.59	-0.0646663	0.0384557	-1.68158	0.0926504	0.276382
1822	ATN1	2653.28	0.0356537	0.0468973	0.760252	0.447104	0.698504
474	ATOH1	0	NA	NA	NA	NA	NA
220202	ATOH7	0.859263	-0.667927	1.30908	-0.510227	0.609892	NA
84913	ATOH8	3096.13	0.496544	0.0309884	16.0235	8.75408e-58	2.40815e-55
56204	ATOSA	435.674	-0.111591	0.0529366	-2.10802	0.0350292	0.139043
80256	ATOSB	1096.57	-0.0659428	0.0447862	-1.47239	0.140915	0.361077
475	ATOX1	708.743	0.136697	0.104658	1.30613	0.191509	0.432136
57194	ATP10A	2485.7	0.0692111	0.0393161	1.76037	0.0783445	0.246557
23120	ATP10B	0.0340378	-0.56579	4.86372	-0.116329	0.907392	NA
57205	ATP10D	825.524	-0.193853	0.0447956	-4.3275	1.50813e-05	0.000204334
23250	ATP11A	482.689	-0.080131	0.0529116	-1.51443	0.129916	0.343876
100874205	ATP11A-AS1	0	NA	NA	NA	NA	NA
400165	ATP11AUN	0.0338713	0	4.86372	0	1	NA
23200	ATP11B	1281.04	0.103456	0.0428664	2.41345	0.0158022	0.0772067
286410	ATP11C	686.199	-0.0582492	0.05564	-1.0469	0.295148	0.5596
479	ATP12A	0	NA	NA	NA	NA	NA
57130	ATP13A1	1524.59	0.0388631	0.0436524	0.890287	0.373312	0.635741
23400	ATP13A2	1097.71	0.00467987	0.0404967	0.115562	0.908	0.963638
79572	ATP13A3	2610.75	0.0311272	0.042068	0.739928	0.459344	0.707266
401106	ATP13A3-DT	7.08749	-0.485962	0.426356	-1.1398	0.254368	0.517646
84239	ATP13A4	0.580736	-0.841608	1.25711	-0.669476	0.503192	NA
101929198	ATP13A4-AS1	0.0350787	0	4.86372	0	1	NA
344905	ATP13A5	0	NA	NA	NA	NA	NA
100874218	ATP13A5-AS1	0.0335063	0	4.86372	0	1	NA
476	ATP1A1	9367.55	0.243201	0.0223852	10.8644	1.70369e-27	1.67168e-25
84852	ATP1A1-AS1	31.9172	-0.0427925	0.186061	-0.229992	0.818098	0.924133
477	ATP1A2	4.79003	-0.462396	0.534248	-0.865509	0.386759	NA
478	ATP1A3	48.5468	-0.654074	0.161187	-4.05786	4.95245e-05	0.000600729
480	ATP1A4	0.378294	-0.734276	1.65117	-0.4447	0.656536	NA
481	ATP1B1	976.943	0.174197	0.0359868	4.84057	1.29465e-06	2.15845e-05
482	ATP1B2	1.33326	-0.08195	0.877504	-0.0933899	0.925594	NA
483	ATP1B3	1887.18	0.00438451	0.0365861	0.119841	0.904609	0.962545
23439	ATP1B4	0.0341957	0.492132	4.86372	0.101184	0.919404	NA
91419	ATP23	42.6503	0.226104	0.157922	1.43174	0.152217	0.379251
487	ATP2A1	15.9069	-0.0177109	0.253313	-0.069917	0.94426	0.979769
100289092	ATP2A1-AS1	19.6885	0.00655588	0.231227	0.0283526	0.977381	0.99115
488	ATP2A2	6252.44	0.0200192	0.0243212	0.823118	0.410441	0.669558
489	ATP2A3	221.085	-0.377091	0.0732659	-5.14688	2.64857e-07	5.11294e-06
490	ATP2B1	1501.27	0.0558355	0.0435427	1.28232	0.199731	0.445019
338758	ATP2B1-AS1	17.1925	0.138414	0.258949	0.534522	0.592981	0.801656
491	ATP2B2	2.54856	-0.250851	0.679152	-0.36936	0.71186	NA
100874325	ATP2B2-IT2	0	NA	NA	NA	NA	NA
492	ATP2B3	1.51445	-0.0603417	0.873607	-0.0690719	0.944932	NA
493	ATP2B4	12248.1	-0.246096	0.038759	-6.34938	2.16183e-10	6.19015e-09
27032	ATP2C1	1677.05	0.0264097	0.0344192	0.767296	0.442906	0.69512
9914	ATP2C2	10.7587	-0.148849	0.337296	-0.441301	0.658995	0.840452
495	ATP4A	0.375146	1.61108	1.68608	0.955516	0.339317	NA
496	ATP4B	1.50721	-1.63296	0.920179	-1.77461	0.075963	NA
498	ATP5F1A	2388.13	0.00331132	0.0353946	0.0935542	0.925463	0.971408
506	ATP5F1B	10295	0.137385	0.0302539	4.54107	5.59681e-06	8.25061e-05
509	ATP5F1C	307.412	0.0248369	0.0686847	0.361607	0.717645	0.875845
513	ATP5F1D	1186.16	0.0718261	0.0497668	1.44325	0.148949	0.374637
514	ATP5F1E	278.475	-0.0467495	0.0781318	-0.598341	0.549612	0.772891
432369	ATP5F1EP2	1685.8	-0.0476278	0.059026	-0.806895	0.419727	0.676915
93974	ATP5IF1	1066.35	0.00544126	0.0401988	0.135359	0.892328	0.958451
516	ATP5MC1	118.69	0.0785848	0.0978552	0.803072	0.421933	0.678312
517	ATP5MC2	313.726	-0.0672699	0.110732	-0.607501	0.543519	0.76849
518	ATP5MC3	1896.19	0.0527677	0.0328808	1.60482	0.108534	0.307233
521	ATP5ME	324.107	-0.0693191	0.0843061	-0.822231	0.410946	0.669558
9551	ATP5MF	104.886	0.157632	0.110141	1.43119	0.152375	0.379411
100526740	ATP5MF-PTCD1	0	NA	NA	NA	NA	NA
10632	ATP5MG	557.773	0.0215455	0.0556228	0.387351	0.698497	0.865675
267020	ATP5MGL	187.964	-0.101319	0.0771457	-1.31334	0.189068	0.42929
9556	ATP5MJ	562.389	-0.0158425	0.0559979	-0.282913	0.777244	0.904766
84833	ATP5MK	106.793	-0.171652	0.10138	-1.69315	0.0904274	0.271865
515	ATP5PB	1040.93	0.101832	0.0397208	2.56369	0.0103566	0.0560197
10476	ATP5PD	149.764	0.0814671	0.104767	0.777601	0.436804	0.69138
522	ATP5PF	407.215	-0.047441	0.0649757	-0.730135	0.465308	0.711576
539	ATP5PO	726.136	0.042358	0.0575662	0.735813	0.461845	0.709203
4508	ATP6	13512.4	-0.0479738	0.251458	-0.190782	0.848696	0.937082
537	ATP6AP1	2948.75	-0.0305932	0.0297173	-1.02948	0.303255	0.566879
158960	ATP6AP1-DT	36.9755	-0.0452	0.170739	-0.264732	0.791216	0.91135
92270	ATP6AP1L	37.0037	-0.205812	0.182496	-1.12776	0.25942	0.522538
10159	ATP6AP2	2761.93	-0.00885003	0.0361475	-0.244831	0.806587	0.918098
535	ATP6V0A1	955.094	-0.0525531	0.0426776	-1.2314	0.218174	0.470856
23545	ATP6V0A2	422.702	0.0087503	0.054537	0.160447	0.872529	0.949781
50617	ATP6V0A4	1.75832	-0.402757	0.865348	-0.465428	0.641625	NA
533	ATP6V0B	1344.81	0.0918232	0.0475968	1.92919	0.0537074	0.190198
527	ATP6V0C	2127.39	-0.0680875	0.0444484	-1.53183	0.125564	0.336695
442211	ATP6V0CP3	383.641	-0.0472348	0.07618	-0.620043	0.53523	0.76274
9114	ATP6V0D1	2424.98	-0.0553686	0.0400033	-1.3841	0.166328	0.399857
245972	ATP6V0D2	1.99832	-0.616365	0.825495	-0.746662	0.455268	NA
8992	ATP6V0E1	2631.2	-0.0367518	0.0335404	-1.09575	0.27319	0.536977
155066	ATP6V0E2	638.121	-0.191932	0.0483385	-3.97059	7.16957e-05	0.000833564
401431	ATP6V0E2-AS1	34.2034	-0.252309	0.179086	-1.40887	0.158874	0.388854
523	ATP6V1A	2409.73	-0.180528	0.031427	-5.74437	9.22616e-09	2.19674e-07
525	ATP6V1B1	8.74652	0.483101	0.387617	1.24634	0.212641	0.462806
101927750	ATP6V1B1-AS1	11.089	0.198809	0.295855	0.671983	0.501595	0.738545
526	ATP6V1B2	3196.66	-0.0473923	0.0259428	-1.8268	0.0677292	0.222752
528	ATP6V1C1	1260.77	-0.0217706	0.0365394	-0.595811	0.551302	0.774184
245973	ATP6V1C2	17.7652	-0.0444195	0.244126	-0.181954	0.855619	0.941285
51382	ATP6V1D	1339.47	-0.0382305	0.0359677	-1.06291	0.287821	0.552647
529	ATP6V1E1	816.76	0.0484699	0.0425634	1.13877	0.254799	0.518375
90423	ATP6V1E2	78.1937	-0.013009	0.121971	-0.106656	0.915062	0.967525
9296	ATP6V1F	701.514	-0.0569366	0.0512649	-1.11063	0.266726	0.53063
9550	ATP6V1G1	1364.91	0.142194	0.043115	3.29801	0.000973737	0.00793673
534	ATP6V1G2	1.02757	-2.3167	1.13933	-2.03339	0.0420131	NA
100532737	ATP6V1G2-DDX39B	0	NA	NA	NA	NA	NA
127124	ATP6V1G3	0.101484	0.492148	3.45445	0.142468	0.886711	NA
51606	ATP6V1H	1711.43	-0.130323	0.0343107	-3.79833	0.000145676	0.00155735
538	ATP7A	306.961	0.00576516	0.0687187	0.0838951	0.93314	0.975125
540	ATP7B	97.446	-0.0655711	0.111473	-0.588224	0.556382	0.776646
4509	ATP8	2314.81	-0.260706	0.288995	-0.902113	0.366997	0.629576
10396	ATP8A1	17.3795	-0.18098	0.252023	-0.718109	0.47269	0.716077
51761	ATP8A2	6.0368	0.127655	0.434943	0.293498	0.769141	0.901173
5205	ATP8B1	2185.37	-0.527523	0.0340525	-15.4914	3.9626e-54	1.00072e-51
100505549	ATP8B1-AS1	36.1244	0.190237	0.180736	1.05257	0.292539	0.557538
57198	ATP8B2	5592.51	-0.122543	0.0288125	-4.25313	2.10801e-05	0.000275669
148229	ATP8B3	89.1955	-0.0810302	0.111054	-0.729644	0.465608	0.711576
79895	ATP8B4	7.95233	0.229127	0.395186	0.579794	0.562053	0.779898
158381	ATP8B5P	344.94	-0.01084	0.0695069	-0.155955	0.876068	0.951818
10079	ATP9A	1116.16	-0.219439	0.0448697	-4.89058	1.00539e-06	1.72452e-05
374868	ATP9B	297.916	-0.0786957	0.0629499	-1.25013	0.211251	0.460999
64756	ATPAF1	818.472	-0.0631266	0.0438154	-1.44074	0.149659	0.375181
91647	ATPAF2	219.867	0.0463554	0.0754854	0.614098	0.539151	0.765494
134145	ATPSCKMT	276.734	-0.0225572	0.0682355	-0.330579	0.740962	0.886496
545	ATR	684.388	-0.00528656	0.0452913	-0.116723	0.907079	0.963162
51374	ATRAID	1603.86	-0.0495798	0.0375093	-1.3218	0.186234	0.426196
84126	ATRIP	341.55	0.023585	0.0586408	0.402194	0.687541	0.857756
8455	ATRN	1573.53	0.0191953	0.0380302	0.504737	0.613744	0.814641
26033	ATRNL1	63.5786	-0.507009	0.130886	-3.87367	0.000107209	0.00119159
546	ATRX	924.387	-0.00151237	0.0523161	-0.0289082	0.976938	0.990913
6310	ATXN1	495.302	-0.0304754	0.0562445	-0.541838	0.58793	0.79819
25814	ATXN10	1685.67	0.0159334	0.0350886	0.454089	0.649765	0.833975
101928433	ATXN1-AS1	32.9774	-0.324879	0.17491	-1.85741	0.0632534	0.21281
342371	ATXN1L	880.857	0.0797317	0.0378716	2.10531	0.0352639	0.139651
6311	ATXN2	746.366	0.017204	0.0509884	0.33741	0.735808	0.883394
11273	ATXN2L	1050.87	-0.0331684	0.0563967	-0.588126	0.556448	0.776667
4287	ATXN3	235.397	0.0200798	0.0749836	0.26779	0.788861	0.909825
92552	ATXN3L	1.34049	-0.06005	0.873815	-0.0687216	0.945211	NA
6314	ATXN7	373.042	0.0223361	0.0577188	0.386981	0.69877	0.865708
222255	ATXN7L1	168.831	-0.113872	0.0938541	-1.21329	0.225018	0.480007
127002	ATXN7L2	102.381	-0.00331599	0.113282	-0.029272	0.976648	0.990913
56970	ATXN7L3	1465.89	0.0370681	0.0370146	1.00144	0.316612	0.580436
552889	ATXN7L3B	1313.71	0.0611209	0.0365286	1.67323	0.0942814	0.279793
6315	ATXN8OS	0	NA	NA	NA	NA	NA
549	AUH	133.067	-0.116254	0.0987127	-1.1777	0.238916	0.498196
79000	AUNIP	74.1723	-0.115579	0.122249	-0.945439	0.344435	0.608956
550	AUP1	1529.37	0.105578	0.0333537	3.16542	0.00154861	0.0118042
6790	AURKA	1051.74	0.309984	0.0448436	6.91256	4.75985e-12	1.65895e-10
54998	AURKAIP1	1788.83	0.0858483	0.0516857	1.66097	0.09672	0.28507
6791	AURKAP1	871.585	0.314759	0.0479867	6.55929	5.40633e-11	1.68934e-09
9212	AURKB	680.635	0.0676319	0.0469283	1.44118	0.149535	0.375138
6795	AURKC	5.24741	-0.480956	0.438241	-1.09747	0.272436	0.536464
26053	AUTS2	914.163	-0.393272	0.0398634	-9.86549	5.8747e-23	4.50247e-21
57099	AVEN	361.829	-0.0611283	0.0594049	-1.02901	0.303474	0.567219
10677	AVIL	47.0899	0.02593	0.15914	0.162938	0.870567	0.948853
23080	AVL9	561.507	0.0374946	0.0463074	0.809689	0.418119	0.67524
551	AVP	0.0347599	0	4.86372	0	1	NA
60370	AVPI1	410.122	-0.14074	0.0759397	-1.85331	0.0638376	0.214159
552	AVPR1A	0	NA	NA	NA	NA	NA
553	AVPR1B	0	NA	NA	NA	NA	NA
554	AVPR2	0.348412	-0.661979	1.68067	-0.393879	0.693671	NA
158833	AWAT1	0.104431	0	3.42295	0	1	NA
158835	AWAT2	0.85623	-0.250433	1.16307	-0.215321	0.829517	NA
126859	AXDND1	1.55186	2.07055	1.03644	1.99775	0.0457442	NA
8312	AXIN1	606.315	-0.00353427	0.0508906	-0.0694484	0.944633	0.979871
8313	AXIN2	325.813	-0.28753	0.0583571	-4.92708	8.34663e-07	1.45948e-05
558	AXL	7766.68	-0.252836	0.0244232	-10.3523	4.08631e-25	3.51674e-23
563	AZGP1	0	NA	NA	NA	NA	NA
646282	AZGP1P1	0	NA	NA	NA	NA	NA
64343	AZI2	738.302	0.158201	0.0450149	3.51442	0.000440716	0.0040388
51582	AZIN1	2953.18	0.0660216	0.0346799	1.90375	0.0569433	0.19815
113451	AZIN2	37.5316	0.137688	0.180094	0.764533	0.44455	0.696389
566	AZU1	0.621477	1.29931	1.3067	0.994344	0.320055	NA
567	B2M	9778.45	-0.0394574	0.0421284	-0.936599	0.348965	0.613326
8706	B3GALNT1	840.317	-0.0132788	0.042553	-0.312052	0.755001	0.893223
148789	B3GALNT2	439.99	-0.0387489	0.0539548	-0.718173	0.472651	0.716077
8708	B3GALT1	4.7503	-1.42222	0.532575	-2.67047	0.00757462	NA
8707	B3GALT2	3.26353	-0.00381741	0.577381	-0.00661159	0.994725	NA
8705	B3GALT4	20.4655	-0.345106	0.262347	-1.31546	0.188356	0.428728
10317	B3GALT5	5.4206	-0.51625	0.435763	-1.1847	0.236135	0.494314
114041	B3GALT5-AS1	1.58753	-0.665505	0.91336	-0.728633	0.466226	NA
126792	B3GALT6	916.997	0.0132532	0.0394772	0.335717	0.737084	0.883878
100288842	B3GALT9	30.0207	0.0753785	0.191479	0.393664	0.693829	0.861693
27087	B3GAT1	1.70624	0.06899	0.700941	0.0984249	0.921595	NA
283177	B3GAT1-DT	0.0675006	-0.0849024	4.42365	-0.0191928	0.984687	NA
135152	B3GAT2	0	NA	NA	NA	NA	NA
26229	B3GAT3	378.509	-0.0449443	0.060349	-0.74474	0.456429	0.705504
145173	B3GLCT	470.376	-0.00246809	0.0532966	-0.0463086	0.963064	0.986128
10678	B3GNT2	358.27	0.0662079	0.0570515	1.16049	0.245848	0.50734
10331	B3GNT3	0	NA	NA	NA	NA	NA
79369	B3GNT4	1.83546	1.44962	0.965975	1.50068	0.133438	NA
84002	B3GNT5	116.261	1.28949	0.10479	12.3055	8.46535e-35	1.12421e-32
192134	B3GNT6	0.0690257	0	4.39001	0	1	NA
93010	B3GNT7	12.6702	-1.15046	0.313803	-3.66619	0.000246187	0.00245153
374907	B3GNT8	45.4402	-0.0571373	0.158142	-0.361304	0.717872	0.875906
84752	B3GNT9	1401.29	-0.00643807	0.0387305	-0.166227	0.867978	0.947439
146712	B3GNTL1	54.4714	-0.0349247	0.145312	-0.240344	0.810064	0.919224
2583	B4GALNT1	67.8534	0.262047	0.131237	1.99674	0.0458535	0.169313
124872	B4GALNT2	0.102907	-0.084905	3.43909	-0.0246882	0.980304	NA
283358	B4GALNT3	143.552	-0.893461	0.0923991	-9.66959	4.05998e-22	2.95019e-20
338707	B4GALNT4	10.4579	-0.110342	0.386526	-0.28547	0.775284	0.903902
2683	B4GALT1	9601.52	-0.0166037	0.0269508	-0.616074	0.537846	0.76484
101929639	B4GALT1-AS1	24.5306	0.412174	0.226145	1.82261	0.0683621	0.224546
8704	B4GALT2	2623.58	0.0489141	0.0362809	1.34821	0.177592	0.415712
8703	B4GALT3	512.211	0.124119	0.0537798	2.3079	0.0210046	0.0963024
8702	B4GALT4	1109.92	0.162483	0.039711	4.09162	4.28367e-05	0.000526235
100874201	B4GALT4-AS1	0.136461	-0.661967	2.85213	-0.232096	0.816464	NA
9334	B4GALT5	1069.24	-0.0138825	0.0367534	-0.37772	0.705639	0.869853
9331	B4GALT6	432.95	-0.206063	0.0584354	-3.52634	0.000421351	0.00387517
11285	B4GALT7	746.23	0.00687538	0.0460252	0.149383	0.881252	0.954001
11041	B4GAT1	609.685	0.0214669	0.049013	0.437984	0.661398	0.841711
102724064	B4GAT1-DT	11.4982	-0.0517723	0.305307	-0.169575	0.865345	0.946106
27077	B9D1	182.348	-0.0340169	0.0769588	-0.442015	0.658479	0.840011
80776	B9D2	88.9551	0.267543	0.108798	2.45909	0.0139289	0.0703062
79870	BAALC	139.12	0.35876	0.0995101	3.60526	0.000311836	0.00299209
100499183	BAALC-AS1	1.9961	-0.628625	0.742356	-0.846798	0.397108	NA
157556	BAALC-AS2	1.81595	0.297615	0.696453	0.427329	0.66914	NA
570	BAAT	0.444748	-0.251163	1.4671	-0.171198	0.864068	NA
29086	BABAM1	1233.06	-0.00796697	0.0389817	-0.204377	0.838059	0.931949
9577	BABAM2	567.513	-0.0962037	0.055093	-1.74621	0.0807753	0.251942
100302650	BABAM2-AS1	9.00715	-0.344743	0.314234	-1.09709	0.272602	0.536464
23621	BACE1	3313.83	-0.0422789	0.0280489	-1.50733	0.131726	0.346524
100379571	BACE1-AS	16.7719	0.438535	0.266118	1.6479	0.0993733	0.290087
25825	BACE2	1250.75	0.056317	0.0348863	1.6143	0.106462	0.303417
571	BACH1	579.48	-0.292194	0.0502876	-5.81045	6.23054e-09	1.50914e-07
100874322	BACH1-IT2	0.275815	-0.0849064	1.80134	-0.0471352	0.962406	NA
60468	BACH2	7.19138	-0.583719	0.409903	-1.42404	0.154434	0.382162
572	BAD	352.417	-0.0479395	0.0704156	-0.680808	0.495993	0.734266
573	BAG1	595.273	-0.0481915	0.0551285	-0.874166	0.382028	0.644876
9532	BAG2	1347.01	-0.0721005	0.0419944	-1.71691	0.0859963	0.262947
9531	BAG3	2224.92	0.250582	0.0329394	7.60738	2.79713e-14	1.15833e-12
9530	BAG4	546.13	0.0203155	0.0514115	0.395155	0.692729	0.86122
9529	BAG5	1221.54	0.058988	0.0346129	1.70422	0.0883405	0.267575
7917	BAG6	472.924	-0.131727	0.0510622	-2.57974	0.00988733	0.0542237
85319	BAGE2	0	NA	NA	NA	NA	NA
85316	BAGE5	0	NA	NA	NA	NA	NA
57597	BAHCC1	845.379	-0.111476	0.0526895	-2.11571	0.0343695	0.13717
22893	BAHD1	629.375	-0.0786316	0.0466385	-1.68598	0.0917992	0.274696
10458	BAIAP2	745.292	-0.0937415	0.0540283	-1.73504	0.0827332	0.256285
440465	BAIAP2-DT	464.974	-0.104025	0.0542839	-1.91631	0.0553252	0.194674
55971	BAIAP2L1	522.514	-0.0433078	0.0501011	-0.864409	0.387363	0.650187
80115	BAIAP2L2	57.961	0.304563	0.155648	1.95674	0.0503778	0.181621
8938	BAIAP3	4.41187	0.232786	0.510606	0.455902	0.648461	NA
578	BAK1	432.623	0.109816	0.0555353	1.97741	0.047995	0.175122
339862	BALR6	6.20327	-0.212647	0.436974	-0.486634	0.626518	0.822595
25805	BAMBI	489.671	-0.199009	0.0555195	-3.58449	0.000337742	0.00320574
100885775	BANCR	0.0678685	-0.0849024	4.41544	-0.0192285	0.984659	NA
8815	BANF1	651.902	0.0277389	0.0514887	0.538737	0.590068	0.799754
140836	BANF2	0.102324	-0.084905	3.44535	-0.0246434	0.980339	NA
55024	BANK1	110.335	-0.507015	0.107745	-4.70571	2.52987e-06	3.98086e-05
54971	BANP	221.329	-0.0449995	0.075934	-0.592613	0.55344	0.775209
8314	BAP1	2309.94	0.0594523	0.0321013	1.85202	0.0640228	0.214547
580	BARD1	438.132	0.00624349	0.0528105	0.118224	0.90589	0.963019
56751	BARHL1	0.103817	0	3.42942	0	1	NA
343472	BARHL2	0	NA	NA	NA	NA	NA
56033	BARX1	568.61	-0.0149714	0.0634059	-0.236121	0.813339	0.921083
8538	BARX2	0.348851	-1.69739	1.72424	-0.984427	0.324906	NA
10409	BASP1	4442.46	-0.00945496	0.0411456	-0.229793	0.818253	0.924201
285696	BASP1-AS1	6.30144	-0.608773	0.441696	-1.37826	0.168123	0.401914
646201	BASP1P1	21.0597	0.204963	0.250691	0.81759	0.413591	0.671166
10538	BATF	17.6324	0.264495	0.245632	1.07679	0.281572	0.546506
116071	BATF2	27.6295	0.0710399	0.223401	0.317993	0.75049	0.890728
55509	BATF3	4.22731	0.261942	0.509258	0.514361	0.607	NA
581	BAX	1853.87	0.0326481	0.0366769	0.890155	0.373383	0.635768
11177	BAZ1A	852.388	0.048725	0.0429508	1.13444	0.256611	0.519715
9031	BAZ1B	3310.51	0.0730119	0.0300268	2.43156	0.0150341	0.0743502
11176	BAZ2A	1088.44	0.0384856	0.0429226	0.896626	0.369918	0.632825
29994	BAZ2B	199.405	0.019217	0.0801283	0.239827	0.810464	0.919494
643072	BAZ2B-AS1	9.62249	0.528809	0.330087	1.60203	0.109149	0.308069
27113	BBC3	144.498	-0.347979	0.0975267	-3.56804	0.000359665	0.00338989
92482	BBIP1	234.301	0.107739	0.0754107	1.4287	0.153091	0.380631
79095	BBLN	504.374	-0.060515	0.057457	-1.05322	0.292239	0.557538
80127	BBOF1	182.523	0.128244	0.0805701	1.59171	0.11145	0.312218
8424	BBOX1	0.517503	-1.14288	1.57798	-0.724269	0.468901	NA
103695435	BBOX1-AS1	3.7443	-0.194138	0.540496	-0.359186	0.719456	NA
582	BBS1	587.881	-0.079182	0.0507966	-1.5588	0.119043	0.325151
79738	BBS10	433.364	0.0448314	0.054741	0.818974	0.412801	0.670989
166379	BBS12	148.384	0.205399	0.0853092	2.40771	0.0160531	0.0782838
583	BBS2	896.522	-0.0789017	0.0377884	-2.08799	0.0367987	0.144466
585	BBS4	469.348	-0.0615816	0.0545185	-1.12955	0.258664	0.521902
129880	BBS5	349.781	0.0601801	0.064895	0.927345	0.353748	0.617295
55212	BBS7	443.054	0.130818	0.0529651	2.46989	0.0135153	0.0686461
27241	BBS9	270.525	0.0204917	0.0656158	0.312298	0.754814	0.893132
56987	BBX	1036.78	-0.0218135	0.0400477	-0.544688	0.585968	0.796931
4059	BCAM	36.1582	0.158679	0.19261	0.823838	0.410032	0.669322
63827	BCAN	2.02366	-0.25156	0.719441	-0.34966	0.726594	NA
55973	BCAP29	1773.75	-0.0131868	0.0368066	-0.358272	0.72014	0.876456
10134	BCAP31	3115.96	0.00661268	0.0287202	0.230245	0.817901	0.924008
9564	BCAR1	2479.87	0.0276978	0.0442345	0.626158	0.531211	0.759288
8412	BCAR3	1454.33	-0.0314499	0.0392076	-0.80214	0.422472	0.6788
100129046	BCAR3-AS1	1.10128	1.44775	0.987126	1.46663	0.142477	NA
400500	BCAR4	0.170171	0.395991	2.45004	0.161626	0.8716	NA
8537	BCAS1	0.444454	0.301922	1.55257	0.194466	0.845811	NA
10286	BCAS2	346.678	-0.0335692	0.0708069	-0.474096	0.635432	0.827178
54828	BCAS3	273.545	-0.114563	0.069766	-1.64211	0.100567	0.291869
55653	BCAS4	117.106	-0.0615799	0.098949	-0.62234	0.533719	0.761643
586	BCAT1	3789.2	-0.0344809	0.0395641	-0.871522	0.383469	0.646247
587	BCAT2	491.884	0.022402	0.0589482	0.380028	0.703925	0.868907
56647	BCCIP	1031.16	0.0871513	0.0380109	2.2928	0.0218596	0.0991598
144233	BCDIN3D	98.5168	0.0147574	0.109415	0.134876	0.89271	0.958451
100286844	BCDIN3D-AS1	13.5331	0.0280633	0.297137	0.0944457	0.924755	0.971154
590	BCHE	0.102545	-0.565801	3.44297	-0.164335	0.869467	NA
593	BCKDHA	494.476	-0.0880234	0.0548399	-1.6051	0.108472	0.307172
594	BCKDHB	450.792	0.0929846	0.0564563	1.64702	0.0995544	0.290449
10295	BCKDK	1222.33	0.0182024	0.0431275	0.42206	0.672981	0.848964
8915	BCL10	505.846	-0.18431	0.0502416	-3.66847	0.000244007	0.00243139
646626	BCL10-AS1	4.3481	0.333017	0.483662	0.688532	0.491118	NA
53335	BCL11A	0.584838	-0.986881	1.34764	-0.732305	0.463982	NA
64919	BCL11B	0.136172	-0.565802	2.85397	-0.198251	0.842848	NA
596	BCL2	130.231	-0.183846	0.0950414	-1.93438	0.0530663	0.18878
597	BCL2A1	11.774	-0.482977	0.297531	-1.62328	0.104529	0.299698
598	BCL2L1	2530.19	0.24866	0.0359321	6.92027	4.50779e-12	1.57466e-10
10017	BCL2L10	3.24215	0.577476	0.669397	0.862681	0.388313	NA
10018	BCL2L11	52.7534	-0.241102	0.146394	-1.64695	0.099569	0.290449
83596	BCL2L12	184.141	0.19438	0.0802384	2.42253	0.015413	0.0757859
23786	BCL2L13	1342.59	0.0259357	0.0364729	0.711096	0.477024	0.719495
79370	BCL2L14	1.07117	2.75105	1.15148	2.38915	0.0168876	NA
440603	BCL2L15	2.22567	1.27669	0.675712	1.8894	0.0588382	NA
599	BCL2L2	1172.45	0.0407431	0.0413282	0.985843	0.32421	0.587111
100529063	BCL2L2-PABPN1	1.91958	-0.47607	0.691171	-0.688788	0.490957	NA
602	BCL3	455.687	0.0751023	0.0655053	1.14651	0.251585	0.514048
604	BCL6	795.793	0.254744	0.0471115	5.40724	6.40018e-08	1.35432e-06
255877	BCL6B	1.53724	-0.785509	0.82804	-0.948636	0.342806	NA
605	BCL7A	144.956	-0.36178	0.0911377	-3.9696	7.19945e-05	0.000836407
9275	BCL7B	1150.11	-0.0656025	0.0393256	-1.66819	0.0952786	0.281812
9274	BCL7C	779.059	0.00530854	0.0504168	0.105293	0.916143	0.96808
607	BCL9	303.398	-0.0425318	0.0623479	-0.682169	0.495132	0.734035
283149	BCL9L	2323.35	0.0398842	0.0403511	0.98843	0.322942	0.586458
9774	BCLAF1	2111.54	0.0293888	0.0372049	0.789918	0.429576	0.685476
256643	BCLAF3	180.018	-0.0391941	0.0814468	-0.481223	0.630358	0.824334
53630	BCO1	0	NA	NA	NA	NA	NA
83875	BCO2	3.93285	0.0190053	0.553049	0.0343646	0.972586	NA
54880	BCOR	616.257	-0.0626657	0.0531836	-1.17829	0.238681	0.49802
63035	BCORL1	260.064	-0.0905171	0.0699933	-1.29323	0.195933	0.439352
286554	BCORP1	0	NA	NA	NA	NA	NA
613	BCR	715.593	0.0814012	0.0456067	1.78485	0.0742855	0.237569
400892	BCRP2	3.51391	0.300945	0.568355	0.529501	0.596458	NA
644165	BCRP3	0.308793	-0.661978	1.78437	-0.370988	0.710647	NA
617	BCS1L	662.924	0.162835	0.0459642	3.54264	0.000396141	0.0036674
618	BCYRN1	3.51115	0.223326	0.577678	0.386592	0.699058	NA
622	BDH1	63.3376	-0.133601	0.136793	-0.976662	0.328737	0.591887
56898	BDH2	118.784	-0.152349	0.0974592	-1.56321	0.118003	0.323631
623	BDKRB1	394.272	-0.38012	0.0593895	-6.40046	1.5491e-10	4.51967e-09
624	BDKRB2	259.232	-0.529783	0.071641	-7.39496	1.41446e-13	5.48859e-12
627	BDNF	81.2608	-0.437545	0.11619	-3.76576	0.000166044	0.00175199
497258	BDNF-AS	31.2023	-0.127409	0.19166	-0.664766	0.5062	0.74182
55814	BDP1	140.11	0.176985	0.091036	1.94412	0.0518809	0.18578
146227	BEAN1	2.37828	0.164343	0.670606	0.245067	0.806405	NA
101927726	BEAN1-AS1	0.477989	-1.7258	1.61363	-1.06951	0.284839	NA
8678	BECN1	1016.31	0.0280907	0.0393351	0.714139	0.475142	0.717885
441925	BECN2	0.102874	-0.565801	3.43944	-0.164504	0.869335	NA
57596	BEGAIN	245.139	-0.188773	0.08462	-2.23083	0.0256924	0.111428
139105	BEND2	0	NA	NA	NA	NA	NA
57673	BEND3	77.1182	-0.261587	0.120064	-2.17874	0.0293513	0.122636
650623	BEND3P3	48.8918	-0.215504	0.157227	-1.37066	0.170481	0.405176
389206	BEND4	0.033947	0	4.86372	0	1	NA
79656	BEND5	0.966005	1.29711	1.24928	1.03828	0.299138	NA
221336	BEND6	548.896	-0.142722	0.0531554	-2.685	0.0072529	0.0421299
222389	BEND7	160.595	-0.0604558	0.0897935	-0.673276	0.500772	0.738412
7439	BEST1	85.154	0.181805	0.123416	1.47311	0.140722	0.360762
54831	BEST2	0.514426	1.87019	1.44415	1.29501	0.195318	NA
144453	BEST3	1.40325	0.331126	0.81853	0.404537	0.685818	NA
266675	BEST4	8.95278	-0.520408	0.333518	-1.56036	0.118675	0.324549
10282	BET1	306.908	-0.0424109	0.0655473	-0.647027	0.517614	0.74995
51272	BET1L	1573.13	0.0949987	0.0342538	2.77338	0.00554775	0.0339085
55859	BEX1	7.70449	0.407717	0.410038	0.99434	0.320057	0.583558
84707	BEX2	2.68683	-0.250156	0.762106	-0.328243	0.742728	NA
27018	BEX3	2167.33	-0.0952017	0.0376781	-2.52672	0.0115135	0.0603898
56271	BEX4	271.25	-0.413247	0.0696954	-5.92933	3.0417e-09	7.64394e-08
340542	BEX5	8.28083	-0.534905	0.373709	-1.43134	0.152333	0.379411
51283	BFAR	712.252	0.0909851	0.0425412	2.13875	0.0324556	0.131539
631	BFSP1	96.9775	0.429567	0.106072	4.04978	5.12659e-05	0.000618927
8419	BFSP2	0.104414	0.492148	3.42313	0.143771	0.885681	NA
632	BGLAP	0.593063	0.877291	1.52668	0.574639	0.565536	NA
103344929	BGLT3	0	NA	NA	NA	NA	NA
633	BGN	16613	-0.102702	0.0386924	-2.65432	0.00794676	0.045408
168620	BHLHA15	2.02402	-0.11719	0.734574	-0.159534	0.873248	NA
727857	BHLHA9	0.137941	-0.0849059	2.84281	-0.0298668	0.976173	NA
27319	BHLHE22	0.888818	-0.0298009	1.04527	-0.0285103	0.977255	NA
401463	BHLHE22-AS1	0.207074	0	2.15542	0	1	NA
128408	BHLHE23	0	NA	NA	NA	NA	NA
8553	BHLHE40	1839.75	-0.283726	0.0343367	-8.26306	1.41989e-16	7.21893e-15
100507582	BHLHE40-AS1	7.73341	-0.0507444	0.364501	-0.139216	0.889279	0.957336
79365	BHLHE41	74.4591	-0.181096	0.119463	-1.51592	0.129539	0.343468
635	BHMT	32.5473	-0.376035	0.189906	-1.98011	0.0476912	0.174302
23743	BHMT2	382.981	-0.314592	0.0564571	-5.57223	2.51499e-08	5.71436e-07
80114	BICC1	2722.96	0.109394	0.0287534	3.80456	0.000142057	0.00152288
636	BICD1	324.705	-0.177232	0.0683841	-2.59171	0.00954991	0.0527488
23299	BICD2	1403.67	0.151017	0.0338507	4.46126	8.14775e-06	0.000116111
92558	BICDL1	1.58471	-1.51564	0.893173	-1.69692	0.0897117	NA
146439	BICDL2	1.13522	0.486024	1.1876	0.40925	0.682356	NA
29998	BICRA	221.146	0.153096	0.0789344	1.93953	0.0524369	0.187118
23506	BICRAL	388.542	-0.0791393	0.0547937	-1.44431	0.148651	0.374239
637	BID	280.481	0.13495	0.0687349	1.96334	0.0496067	0.179556
638	BIK	0.824024	-1.9566	1.23133	-1.58902	0.112057	NA
274	BIN1	493.088	0.112938	0.0522926	2.15973	0.030794	0.126927
51411	BIN2	0.20595	-0.661974	2.34944	-0.281759	0.778129	NA
55909	BIN3	428.811	-0.0434973	0.0531597	-0.818239	0.413221	0.670989
80094	BIN3-IT1	0.308589	-1.21853	1.74697	-0.697507	0.485486	NA
329	BIRC2	2936.59	0.16583	0.0389512	4.25738	2.06839e-05	0.000272106
330	BIRC3	299.324	-0.151994	0.084853	-1.79127	0.0732504	0.235159
332	BIRC5	2824.94	0.271219	0.0329407	8.23357	1.81709e-16	9.12935e-15
57448	BIRC6	1107.86	-0.0312434	0.0888576	-0.351612	0.725129	0.878748
103752586	BIRC6-AS2	0.0672801	-0.565796	4.4286	-0.12776	0.898339	NA
79444	BIRC7	1.81988	-0.83557	0.758907	-1.10102	0.270889	NA
112401	BIRC8	2.43838	0.0963496	0.697194	0.138196	0.890085	NA
105221694	BISPR	2.24738	-0.404781	0.751669	-0.538509	0.590226	NA
54841	BIVM	498.856	-0.0437934	0.0515163	-0.850089	0.395276	0.657584
100533467	BIVM-ERCC5	0.103363	0.492148	3.43423	0.143307	0.886048	NA
101669762	BLACAT1	0.309541	-1.68924	2.01017	-0.840345	0.400715	NA
338436	BLACE	0.170083	-0.181075	2.45041	-0.0738957	0.941093	NA
10904	BLCAP	1015.5	0.0956991	0.0420482	2.27594	0.0228495	0.102444
414899	BLID	3.40076	-0.0676384	0.553917	-0.122109	0.902812	NA
640	BLK	0.0684966	0.492135	4.40156	0.111809	0.910975	NA
641	BLM	207.745	0.00857858	0.0757849	0.113197	0.909875	0.9648
642	BLMH	1062.4	0.0411085	0.0368626	1.11518	0.264772	0.52855
29760	BLNK	9.22777	-0.574769	0.350866	-1.63815	0.101391	0.293486
2647	BLOC1S1	290.535	0.00547907	0.0664451	0.0824601	0.934281	0.975637
100528022	BLOC1S1-RDH5	0.897943	0.301107	1.40307	0.214606	0.830074	NA
282991	BLOC1S2	694.553	-0.0434115	0.0485548	-0.894072	0.371283	0.633894
388552	BLOC1S3	319.184	-0.0250853	0.0635571	-0.394689	0.693072	0.861335
55330	BLOC1S4	308.317	-0.047905	0.0658666	-0.727303	0.46704	0.712771
63915	BLOC1S5	0.998007	0.483445	1.21205	0.398864	0.689993	NA
100526836	BLOC1S5-TXNDC5	0	NA	NA	NA	NA	NA
26258	BLOC1S6	2116.04	-0.0630808	0.0383608	-1.64441	0.100092	0.29117
84162	BLTP1	805.262	0.087938	0.0838589	1.04864	0.294343	0.558762
9703	BLTP2	5398.66	-0.0186203	0.0255175	-0.729706	0.46557	0.711576
54887	BLTP3A	391.374	-0.119296	0.0626199	-1.90508	0.0567701	0.197704
23074	BLTP3B	987.222	-0.0452595	0.0379538	-1.19249	0.233069	0.490544
644	BLVRA	925.803	-0.0390159	0.0382246	-1.0207	0.307396	0.571585
645	BLVRB	639.728	-0.135594	0.0618386	-2.19271	0.0283284	0.11966
8548	BLZF1	682.657	0.0994212	0.0534651	1.85955	0.0629486	0.212047
406	BMAL1	278.057	0.705167	0.0750093	9.40106	5.40185e-21	3.66588e-19
56938	BMAL2	1402.22	-0.160323	0.0353793	-4.53155	5.85525e-06	8.57659e-05
101928646	BMAL2-AS1	0.416026	-1.14288	1.60387	-0.712573	0.47611	NA
89927	BMERB1	701.71	-0.100562	0.0444048	-2.26466	0.0235336	0.104537
90427	BMF	104.772	-0.77088	0.132271	-5.82803	5.60862e-09	1.3671e-07
648	BMI1	112.307	0.180612	0.105406	1.7135	0.0866208	0.264289
649	BMP1	2914.92	0.119639	0.0363114	3.29481	0.000984896	0.00802344
27302	BMP10	0	NA	NA	NA	NA	NA
9210	BMP15	0	NA	NA	NA	NA	NA
650	BMP2	615.675	-0.2792	0.104923	-2.66101	0.00779074	0.0447822
55589	BMP2K	452.208	-0.139625	0.0526593	-2.65148	0.00801392	0.045744
651	BMP3	0.0688575	0.492135	4.39367	0.11201	0.910815	NA
652	BMP4	486.382	-0.30265	0.0552146	-5.48134	4.22126e-08	9.27654e-07
653	BMP5	0.103428	0.973036	3.85378	0.252489	0.800663	NA
654	BMP6	51.3379	-0.243582	0.151612	-1.60661	0.10814	0.306457
655	BMP7	0.751808	0.75008	1.09682	0.683865	0.49406	NA
102723590	BMP7-AS1	0	NA	NA	NA	NA	NA
353500	BMP8A	24.5862	0.15668	0.226014	0.693233	0.488163	0.72771
656	BMP8B	3.81018	-0.132157	0.496866	-0.265981	0.790254	NA
168667	BMPER	896.707	-0.733006	0.0439252	-16.6876	1.61316e-62	4.8727e-60
657	BMPR1A	379.185	-0.0142497	0.0640919	-0.222333	0.824055	0.92634
658	BMPR1B	65.939	-0.10437	0.134018	-0.778778	0.43611	0.690684
100507012	BMPR1B-DT	0.240404	0.395991	1.95318	0.202742	0.839337	NA
659	BMPR2	1562.48	0.00775249	0.0523706	0.148031	0.882318	0.954368
9790	BMS1	1176.24	0.010477	0.0387319	0.2705	0.786776	0.909096
399761	BMS1P1	59.4489	-0.0451075	0.124905	-0.361134	0.717999	0.875906
101929959	BMS1P14	28.0943	-0.145812	0.190339	-0.766064	0.443638	0.695456
101101776	BMS1P17	2.06445	-0.375492	0.768408	-0.488662	0.625081	NA
414763	BMS1P18	2.09749	0.276681	0.747121	0.370329	0.711137	NA
642826	BMS1P2	71.3359	-0.110635	0.122683	-0.901793	0.367167	0.629797
96610	BMS1P20	255.746	0.00124975	0.0679863	0.0183823	0.985334	0.994306
100288974	BMS1P21	2.47209	-1.12717	0.696427	-1.61851	0.105554	NA
729096	BMS1P4	43.2856	0.222585	0.163979	1.3574	0.174653	0.411187
154743	BMT2	283.901	0.0542315	0.0642268	0.844374	0.398461	0.660315
660	BMX	0.0349909	0	4.86372	0	1	NA
646	BNC1	119.489	0.458481	0.0986887	4.64573	3.38884e-06	5.13829e-05
54796	BNC2	853.293	-0.0467335	0.047391	-0.986125	0.324072	0.587111
662	BNIP1	158.334	0.0418735	0.0850167	0.492533	0.622343	0.820329
663	BNIP2	1703.76	0.0289956	0.0370188	0.783266	0.433471	0.688517
664	BNIP3	369.283	-0.0180831	0.0722786	-0.250187	0.802443	0.916355
665	BNIP3L	2120.98	-0.350194	0.0323819	-10.8145	2.93866e-27	2.82938e-25
389384	BNIP5	0.068658	0	4.39802	0	1	NA
149428	BNIPL	5.22716	0.314733	0.475983	0.661228	0.508466	0.743542
91653	BOC	981.014	0.0793682	0.0415604	1.90971	0.0561711	0.196484
91272	BOD1	602.341	0.0621227	0.0516432	1.20292	0.229007	0.484928
259282	BOD1L1	848.14	0.0802505	0.0523178	1.53391	0.125053	0.335909
284257	BOD1L2	121.658	-0.0651283	0.102312	-0.636568	0.524406	0.754081
666	BOK	539.172	-0.211302	0.0522932	-4.04072	5.32882e-05	0.000640331
100379249	BOK-AS1	0.241996	-0.565805	2.27524	-0.24868	0.803609	NA
51027	BOLA1	161.003	0.164381	0.0871792	1.88555	0.059356	0.204034
552900	BOLA2	263.839	0.167836	0.0714184	2.35003	0.0187718	0.0885426
654483	BOLA2B	151.12	0.00347861	0.084054	0.0413855	0.966989	0.987241
388962	BOLA3	50.0123	0.111307	0.144553	0.770008	0.441295	0.69376
100507171	BOLA3-DT	97.343	0.146311	0.104856	1.39535	0.162912	0.394491
66037	BOLL	0	NA	NA	NA	NA	NA
23246	BOP1	1076.18	0.0680118	0.0531497	1.27963	0.200676	0.446078
79866	BORA	194.015	0.328531	0.0771163	4.2602	2.04248e-05	0.000269387
118426	BORCS5	210.225	-0.0606717	0.073098	-0.830005	0.406536	0.666831
54785	BORCS6	207.163	-0.0433675	0.0736173	-0.589094	0.555798	0.776112
119032	BORCS7	380.045	0.0124567	0.0551438	0.225894	0.821284	0.925521
100528007	BORCS7-ASMT	0	NA	NA	NA	NA	NA
729991	BORCS8	178.843	0.0133171	0.0827526	0.160926	0.872152	0.949572
4207	BORCS8-MEF2B	1.95978	-0.598847	0.728619	-0.821893	0.411138	NA
60467	BPESC1	0	NA	NA	NA	NA	NA
669	BPGM	1063.52	-0.591398	0.0432052	-13.6881	1.19553e-42	1.98033e-40
670	BPHL	275.259	-0.0806396	0.0668527	-1.20623	0.22773	0.483554
671	BPI	1.88356	-0.515714	0.740935	-0.696032	0.486409	NA
51297	BPIFA1	0	NA	NA	NA	NA	NA
140683	BPIFA2	0	NA	NA	NA	NA	NA
128861	BPIFA3	0	NA	NA	NA	NA	NA
317716	BPIFA4P	0	NA	NA	NA	NA	NA
92747	BPIFB1	0	NA	NA	NA	NA	NA
80341	BPIFB2	0	NA	NA	NA	NA	NA
359710	BPIFB3	0	NA	NA	NA	NA	NA
149954	BPIFB4	0.101874	0.492148	3.45022	0.142643	0.886572	NA
128859	BPIFB6	0	NA	NA	NA	NA	NA
254240	BPIFC	0.136782	-1.14286	2.8501	-0.400991	0.688427	NA
10380	BPNT1	560.284	0.0172064	0.0481336	0.357471	0.720739	0.876528
54928	BPNT2	4850.03	0.0522982	0.028653	1.82522	0.0679671	0.223486
2186	BPTF	988.577	0.0241655	0.0474285	0.509515	0.610392	0.812839
9083	BPY2	0	NA	NA	NA	NA	NA
442867	BPY2B	0	NA	NA	NA	NA	NA
442868	BPY2C	0	NA	NA	NA	NA	NA
673	BRAF	351.501	-0.0121063	0.0624232	-0.193939	0.846224	0.935874
8315	BRAP	440.555	0.0279517	0.0535498	0.521976	0.601687	0.806239
221927	BRAT1	895.128	-0.0610978	0.0467508	-1.30688	0.191253	0.431874
672	BRCA1	857.25	-0.0640612	0.0374664	-1.70983	0.0872971	0.265668
675	BRCA2	327.671	-0.0926481	0.07116	-1.30197	0.192927	0.434459
79184	BRCC3	388.983	-0.0284721	0.0561126	-0.507411	0.611867	0.813692
23774	BRD1	737.737	0.0249467	0.043507	0.573397	0.566376	0.783365
6046	BRD2	550.611	-0.0192383	0.0521643	-0.368802	0.712275	0.873757
8019	BRD3	572.785	-0.0706278	0.0471857	-1.49681	0.134444	0.351035
266655	BRD3OS	920.018	0.00297402	0.0426655	0.0697056	0.944428	0.979769
23476	BRD4	1277.52	0.0461965	0.0403699	1.14433	0.252487	0.515173
29117	BRD7	143.702	-0.110395	0.0877044	-1.25871	0.208134	0.456608
23629	BRD7P3	0.545626	0.329885	1.39523	0.236438	0.813093	NA
10902	BRD8	1439.16	0.0867598	0.0413362	2.09888	0.0358271	0.141408
65980	BRD9	702.775	0.0761653	0.0414296	1.83843	0.0659993	0.218885
676	BRDT	0	NA	NA	NA	NA	NA
643486	BRDTP1	0	NA	NA	NA	NA	NA
2972	BRF1	689.565	-0.0588244	0.0478375	-1.22967	0.21882	0.471721
55290	BRF2	406.201	0.0675767	0.0609887	1.10802	0.267853	0.531891
25798	BRI3	1233.74	-0.0134569	0.0469068	-0.286885	0.7742	0.903321
140707	BRI3BP	106.683	0.137533	0.108446	1.26822	0.204721	0.451952
283870	BRICD5	46.273	0.0345451	0.183488	0.188269	0.850666	0.937979
1620	BRINP1	148.669	-0.225046	0.0990244	-2.27263	0.0230484	0.103125
57795	BRINP2	1.23955	0.597935	0.970001	0.616427	0.537612	NA
339479	BRINP3	0.068149	0.492135	4.40922	0.111615	0.911129	NA
101929120	BRINP3-DT	0	NA	NA	NA	NA	NA
83990	BRIP1	365.654	-0.230228	0.0572096	-4.02428	5.71498e-05	0.000681418
55299	BRIX1	262.342	0.0804144	0.0721013	1.1153	0.264723	0.528533
55845	BRK1	1807.25	0.045791	0.0402623	1.13732	0.255406	0.518793
79173	BRME1	45.3169	-0.488987	0.152221	-3.21235	0.00131653	0.0102689
25855	BRMS1	785.28	0.0567645	0.0429737	1.32091	0.186531	0.426366
84312	BRMS1L	243.576	0.236379	0.0681566	3.46818	0.000524	0.0046877
148362	BROX	915.448	0.0496927	0.0502579	0.988754	0.322783	0.586458
7862	BRPF1	493.237	0.0413665	0.049099	0.842512	0.399501	0.661083
27154	BRPF3	712.462	0.0236764	0.0418089	0.566299	0.57119	0.786625
680	BRS3	0.138531	-0.565802	2.83914	-0.199287	0.842039	NA
84446	BRSK1	22.8364	0.0914403	0.218739	0.418033	0.675923	0.850875
9024	BRSK2	3.48711	0.0727999	0.59908	0.121519	0.90328	NA
54014	BRWD1	440.736	-0.00838441	0.0560891	-0.149484	0.881172	0.954001
100874093	BRWD1-AS1	0.243641	0	2.09239	0	1	NA
103091865	BRWD1-AS2	4.71314	-0.718333	0.492383	-1.45889	0.144595	NA
254065	BRWD3	186.281	-0.000934502	0.0806507	-0.011587	0.990755	0.996452
26580	BSCL2	58.9512	-0.0496339	0.142519	-0.348262	0.727643	0.879674
55108	BSDC1	1127.56	0.0201312	0.0363174	0.554314	0.579364	0.791999
682	BSG	10978	-0.00932719	0.0305689	-0.30512	0.760274	0.896315
8927	BSN	15.3999	0.0939654	0.267935	0.350702	0.725812	0.87902
7809	BSND	0.102712	-0.565801	3.44118	-0.16442	0.8694	NA
100132677	BSN-DT	2.10181	-1.14471	0.778987	-1.46949	0.141701	NA
100131137	BSPH1	0	NA	NA	NA	NA	NA
54836	BSPRY	5.73026	-0.704489	0.502815	-1.40109	0.161187	0.392025
683	BST1	182.634	-0.291562	0.0809902	-3.59996	0.000318261	0.00304523
684	BST2	19.9976	-0.733819	0.638087	-1.15003	0.250132	0.512617
390259	BSX	0.0691299	0	4.38775	0	1	NA
9044	BTAF1	636.149	0.0811789	0.054227	1.49702	0.134388	0.350949
53339	BTBD1	1987.88	0.0212087	0.032891	0.644818	0.519045	0.750598
84280	BTBD10	500.084	-0.0609521	0.0579727	-1.05139	0.293079	0.557641
118663	BTBD16	1.23257	0.525825	0.946941	0.555288	0.578697	NA
388419	BTBD17	0.101386	-1.14285	3.45552	-0.330733	0.740846	NA
643376	BTBD18	1.06841	0.483747	0.926577	0.522079	0.601615	NA
149478	BTBD19	182.475	-0.256115	0.15031	-1.70391	0.0883975	0.267695
55643	BTBD2	1867.3	-0.0336691	0.0429204	-0.784454	0.432774	0.688158
22903	BTBD3	447.574	-0.164629	0.0522588	-3.15027	0.00163122	0.0123241
90135	BTBD6	1939.51	0.126463	0.0344603	3.66983	0.000242714	0.00242321
55727	BTBD7	424.891	-0.00292887	0.0550164	-0.0532362	0.957544	0.984382
284697	BTBD8	6.16245	-0.149037	0.451563	-0.330046	0.741365	0.886771
114781	BTBD9	384.505	-0.141282	0.0585077	-2.41477	0.0157453	0.0770511
685	BTC	31.891	-0.226485	0.195727	-1.15715	0.247212	0.509404
686	BTD	515.694	-0.0733737	0.0493988	-1.48533	0.137455	0.355703
689	BTF3	694.644	-0.06817	0.0880068	-0.774599	0.438577	0.69217
91408	BTF3L4	437.326	-0.0308659	0.0595156	-0.518618	0.604027	0.807589
690	BTF3P11	0.207059	0.492162	2.15546	0.228332	0.819388	NA
694	BTG1	2476.81	0.129842	0.0276848	4.69003	2.73172e-06	4.26364e-05
7832	BTG2	381.556	-0.19479	0.0582967	-3.34136	0.000833691	0.00691227
730227	BTG2-DT	0.240907	-0.181079	1.95203	-0.0927644	0.926091	NA
10950	BTG3	544.343	0.036655	0.0480125	0.763448	0.445196	0.696801
54766	BTG4	1.22981	0.55161	1.07873	0.511351	0.609105	NA
695	BTK	0.58753	-0.988557	1.3537	-0.730262	0.46523	NA
151888	BTLA	0.413694	1.61833	1.67409	0.966694	0.333697	NA
696	BTN1A1	0.992215	0.483505	0.969969	0.498475	0.618149	NA
11120	BTN2A1	866.979	0.146125	0.0411632	3.54988	0.000385401	0.00358955
10385	BTN2A2	222.573	-0.163753	0.0703951	-2.3262	0.0200081	0.0927271
54718	BTN2A3P	48.1051	0.0174399	0.155989	0.111803	0.91098	0.965364
11119	BTN3A1	288.872	-0.0754202	0.0621833	-1.21287	0.22518	0.480057
11118	BTN3A2	471.862	-0.0389383	0.052052	-0.748065	0.454421	0.703978
10384	BTN3A3	272.485	-0.0578332	0.0769084	-0.751975	0.452066	0.702284
100129094	BTNL10P	0.581348	-0.246334	1.43691	-0.171433	0.863883	NA
[truncated: 26,396 more rows]
[truncated: 7 more columns]

## Sheet: Sheet1
GeneID	AvgExp	logFC	StdErr	WALS	P	AdjP
2246	1102.61	-0.891519	0.0330401	-26.9829	2.344e-160	6.01823e-157
5999	1075.2	-1.10172	0.0430956	-25.5645	3.7901e-144	6.48739e-141
285704	2762.9	-0.800204	0.0314757	-25.4229	1.4078e-142	2.16871e-139
3488	4049.91	-0.803714	0.035108	-22.8926	5.503e-116	4.46178e-113
4982	694.758	-1.00714	0.0470846	-21.39	1.65524e-101	1.15905e-98
2615	1316.39	-0.830598	0.0422332	-19.667	4.13887e-86	2.45228e-83
3638	2736.12	-0.595456	0.0305661	-19.4809	1.59461e-84	8.77319e-82
5420	3676.74	-0.67525	0.0354344	-19.0563	5.82109e-81	2.98913e-78
3038	210.751	-1.52021	0.0802958	-18.9327	6.13519e-80	2.95352e-77
57214	43511.3	-0.691025	0.0396315	-17.4362	4.3788e-68	1.77514e-65
10371	612.841	-0.843991	0.0490867	-17.1939	2.95175e-66	1.10907e-63
8863	675.843	-0.823258	0.0485185	-16.9679	1.41895e-64	4.85753e-62
5321	1276.41	-0.737655	0.044046	-16.7474	5.91918e-63	1.86092e-60
168667	896.707	-0.733006	0.0439252	-16.6876	1.61316e-62	4.8727e-60
56243	1121.33	-0.700271	0.0424965	-16.4783	5.25297e-61	1.52683e-58
4884	1054.13	-0.787676	0.048031	-16.3993	1.93384e-60	5.51682e-58
4094	1203.44	-0.666675	0.0424666	-15.6988	1.54085e-55	4.16435e-53
57007	911.99	-0.709301	0.0460855	-15.391	1.88107e-53	4.67385e-51
4232	1087.92	-0.937247	0.062374	-15.0262	4.94241e-51	1.13639e-48
114907	768.882	-0.707732	0.0474959	-14.9009	3.25142e-50	7.36589e-48
3730	405.163	-0.83057	0.0559352	-14.8488	7.08259e-50	1.58127e-47
10046	986.944	-0.58041	0.0392996	-14.7689	2.32635e-49	5.04753e-47
51554	184.65	-1.35776	0.0943357	-14.3929	5.73464e-47	1.17789e-44
63898	1036.41	-0.603285	0.0425023	-14.1942	9.95535e-46	1.99172e-43
8200	3314.35	-0.602418	0.0429426	-14.0284	1.04445e-44	1.98639e-42
3868	64.6938	-2.03445	0.145572	-13.9756	2.19663e-44	4.12672e-42
3037	826.611	-0.817695	0.0587978	-13.9069	5.75149e-44	1.05478e-41
9586	1195.18	-0.612829	0.0442367	-13.8534	1.21344e-43	2.14863e-41
51200	620.556	-0.744489	0.0542929	-13.7125	8.55122e-43	1.43187e-40
669	1063.52	-0.591398	0.0432052	-13.6881	1.19553e-42	1.98033e-40
1296	1249.82	-0.629262	0.0471018	-13.3596	1.04096e-40	1.688e-38
4147	922.116	-0.596815	0.0453723	-13.1537	1.61974e-39	2.52041e-37
64399	153.423	-1.17149	0.0897517	-13.0525	6.14677e-39	9.37534e-37
140766	291.068	-1.03855	0.0797387	-13.0244	8.89003e-39	1.34266e-36
130340	534.519	-0.634351	0.0498624	-12.722	4.46174e-37	6.48426e-35
23089	746.236	-0.651313	0.0526746	-12.3648	4.05005e-35	5.4729e-33
84952	559.437	-0.650425	0.0527331	-12.3343	5.92212e-35	7.93307e-33
80206	287.297	-0.768312	0.064561	-11.9006	1.17537e-32	1.4602e-30
317762	461.07	-0.601046	0.0516509	-11.6367	2.68161e-31	3.17771e-29
55351	367.368	-0.64475	0.055866	-11.541	8.19615e-31	9.35272e-29
339855	223.637	-0.80891	0.0740371	-10.9257	8.6831e-28	8.74269e-26
3739	237.262	-0.790185	0.0726989	-10.8693	1.61468e-27	1.59449e-25
6662	636.763	-0.594118	0.0548198	-10.8377	2.28245e-27	2.21139e-25
6387	153.277	-0.939935	0.0877026	-10.7173	8.44415e-27	7.93184e-25
6004	56.3856	-1.46049	0.137558	-10.6173	2.47648e-26	2.27084e-24
100133941	324.674	-0.662502	0.0626269	-10.5785	3.74713e-26	3.39556e-24
730755	97.6559	-1.06768	0.102782	-10.3878	2.81678e-25	2.45155e-23
55349	224.975	-0.789492	0.0772701	-10.2173	1.65905e-24	1.40427e-22
9957	42.8672	-1.54371	0.154291	-10.0052	1.44652e-23	1.17282e-21
57381	210.31	-0.774989	0.0790659	-9.80181	1.10586e-22	8.31017e-21
400745	208.796	-0.746149	0.0767847	-9.71741	2.54156e-22	1.88139e-20
5743	188.566	-0.801906	0.0825239	-9.71725	2.54566e-22	1.88139e-20
283358	143.552	-0.893461	0.0923991	-9.66959	4.05998e-22	2.95019e-20
3880	25.8197	-2.11671	0.22767	-9.29728	1.4409e-20	9.48594e-19
9518	374.417	-0.602739	0.0684821	-8.80141	1.35108e-18	7.97445e-17
253738	148.969	-0.71234	0.0860289	-8.28024	1.22926e-16	6.31228e-15
9052	193.837	-0.675417	0.081693	-8.26774	1.36524e-16	6.98721e-15
134	242.028	-0.599172	0.0729765	-8.21048	2.20303e-16	1.0983e-14
8671	115.273	-0.781381	0.0976457	-8.0022	1.22212e-15	5.65368e-14
168002	19.5868	-1.89346	0.237042	-7.98789	1.37267e-15	6.31224e-14
4645	186.12	-0.630975	0.0800565	-7.88162	3.2316e-15	1.4514e-13
728392	155.24	-0.648974	0.0825345	-7.86307	3.74846e-15	1.67377e-13
115265	134.513	-0.82486	0.105971	-7.78379	7.0385e-15	3.08912e-13
6563	231.905	-0.647336	0.0832449	-7.77629	7.4682e-15	3.24993e-13
79007	81.7248	-0.845372	0.112719	-7.49982	6.39079e-14	2.55715e-12
3664	33.9381	-1.24213	0.170144	-7.30046	2.86782e-13	1.09898e-11
151354	45.6573	-1.12803	0.157401	-7.16659	7.68874e-13	2.84041e-11
27237	89.1118	-0.820041	0.11463	-7.15378	8.44206e-13	3.10382e-11
1230	110.995	-0.961342	0.136096	-7.06372	1.62098e-12	5.80726e-11
401474	41.013	-1.13872	0.164859	-6.90725	4.94136e-12	1.71832e-10
9671	31.8474	-1.34612	0.19784	-6.80412	1.01671e-11	3.44228e-10
5959	57.5278	-0.957293	0.140964	-6.79105	1.11322e-11	3.74435e-10
10391	73.0977	-0.836744	0.123935	-6.75146	1.46364e-11	4.85935e-10
3861	15.8315	-1.96123	0.292024	-6.71601	1.86766e-11	6.12155e-10
4803	142.832	-0.59369	0.0884275	-6.71387	1.89534e-11	6.18596e-10
5021	57.9457	-0.814258	0.123615	-6.58706	4.48622e-11	1.41041e-09
57125	260.657	-0.827712	0.126163	-6.56063	5.35806e-11	1.67766e-09
7100	44.9683	-1.03148	0.158253	-6.5179	7.12974e-11	2.19808e-09
124976	26.8426	-1.20054	0.185752	-6.46316	1.02536e-10	3.06713e-09
27254	123.273	-0.617084	0.0956919	-6.44866	1.12846e-10	3.36245e-09
9066	102.746	-0.679118	0.107223	-6.3337	2.39345e-10	6.77777e-09
55061	27.7076	-1.19147	0.189411	-6.2904	3.16641e-10	8.89872e-09
1734	80.7309	-0.75353	0.120473	-6.25476	3.98116e-10	1.10703e-08
9079	40.3547	-1.01214	0.166197	-6.09001	1.12905e-09	2.96304e-08
3084	89.8518	-0.626468	0.103526	-6.05132	1.43668e-09	3.71967e-08
1364	43.2333	-0.94727	0.156755	-6.043	1.51271e-09	3.90994e-08
102723886	69.4192	-0.778756	0.129235	-6.02591	1.68162e-09	4.32476e-08
196883	452.281	-0.615162	0.102835	-5.98201	2.20396e-09	5.64926e-08
5172	60.2087	-0.825074	0.138632	-5.95156	2.65595e-09	6.72943e-08
8862	131.335	-0.60875	0.103386	-5.88813	3.90593e-09	9.75215e-08
56911	100.651	-0.617651	0.105053	-5.8794	4.11747e-09	1.02471e-07
79812	100.137	-0.593539	0.10103	-5.8749	4.23087e-09	1.04785e-07
255928	44.8412	-0.968142	0.164995	-5.86772	4.41835e-09	1.08391e-07
90427	104.772	-0.77088	0.132271	-5.82803	5.60862e-09	1.3671e-07
1628	78.9272	-0.730801	0.127529	-5.73045	1.00166e-08	2.37394e-07
158158	44.6003	-0.90391	0.159306	-5.67403	1.39473e-08	3.23582e-07
11187	57.0719	-0.7925	0.142629	-5.55637	2.75448e-08	6.22182e-07
5669	43.1266	-0.931433	0.170475	-5.46376	4.66152e-08	1.01571e-06
646576	48.5583	-0.783106	0.146852	-5.33264	9.67962e-08	1.99618e-06
79190	91.8414	-0.631894	0.119461	-5.28952	1.22634e-07	2.48577e-06
108	74.1083	-0.669172	0.126692	-5.28189	1.27856e-07	2.57804e-06
8605	59.8738	-0.717584	0.136787	-5.24599	1.55445e-07	3.08189e-06
4056	52.133	-0.85025	0.163392	-5.20375	1.95311e-07	3.81822e-06
9119	28.5419	-1.07027	0.206028	-5.19476	2.04981e-07	4.0022e-06
399947	28.3416	-1.10787	0.217088	-5.10333	3.33729e-07	6.33141e-06
23475	46.6938	-0.794047	0.157908	-5.02854	4.94236e-07	9.06393e-06
2047	28.5657	-0.891703	0.18046	-4.94129	7.76089e-07	1.36949e-05
5239	70.5389	-0.631223	0.129297	-4.88197	1.05032e-06	1.79182e-05
4688	66.2285	-0.605734	0.124275	-4.87414	1.09285e-06	1.85412e-05
84978	47.9079	-0.74309	0.153445	-4.84272	1.28074e-06	2.13758e-05
3800	62.3418	-0.735013	0.152456	-4.82114	1.42742e-06	2.35938e-05
23762	46.6973	-0.728014	0.151059	-4.81939	1.43997e-06	2.37758e-05
503569	56.0615	-0.654185	0.137617	-4.75367	1.99758e-06	3.21554e-05
57864	20.9269	-1.10429	0.234526	-4.70858	2.4945e-06	3.93324e-05
2170	67.0768	-0.648515	0.138324	-4.68838	2.75375e-06	4.285e-05
4978	30.9046	-0.830727	0.187176	-4.43822	9.07059e-06	0.000128077
57165	41.0771	-0.715949	0.163006	-4.39215	1.12235e-05	0.000155763
6442	33.0187	-0.770883	0.176546	-4.36647	1.26268e-05	0.00017383
23225	44.46	-0.695825	0.162662	-4.27774	1.88797e-05	0.000250294
348174	14.3847	-1.16176	0.274648	-4.22998	2.33716e-05	0.00030383
113157	50.6872	-0.607944	0.143798	-4.22776	2.36025e-05	0.000306573
84293	41.2702	-0.687661	0.163922	-4.19505	2.72815e-05	0.000350227
2903	24.7087	-0.815677	0.195621	-4.16968	3.05022e-05	0.000388336
8739	32.8762	-0.853711	0.206871	-4.12679	3.67867e-05	0.000459983
259307	52.9869	-0.612818	0.149673	-4.09438	4.23291e-05	0.000521664
478	48.5468	-0.654074	0.161187	-4.05786	4.95245e-05	0.000600729
54897	34.5467	-0.691789	0.175026	-3.95249	7.73434e-05	0.000893159
4306	13.8668	-1.18149	0.299885	-3.93982	8.15437e-05	0.000934658
3955	43.1625	-0.622286	0.159347	-3.90523	9.41353e-05	0.00106083
100287482	24.628	-0.827823	0.212867	-3.88893	0.000100688	0.0011248
1382	31.7716	-0.72173	0.186494	-3.86999	0.000108841	0.00120625
83706	22.5854	-0.802097	0.20766	-3.86255	0.00011221	0.00123559
388662	51.1148	-0.628378	0.162784	-3.8602	0.000113292	0.00124484
23414	34.2064	-0.672259	0.175194	-3.83723	0.000124431	0.00135085
886	10.0226	-1.56085	0.407668	-3.82872	0.000128813	0.00139449
57528	29.7651	-0.819267	0.21841	-3.75105	0.000176096	0.00183419
93010	12.6702	-1.15046	0.313803	-3.66619	0.000246187	0.00245153
7053	7.01185	-1.62963	0.448594	-3.63275	0.000280415	0.00274379
50486	48.2297	-0.581353	0.160161	-3.6298	0.000283636	0.00276545
10077	39.4546	-0.61128	0.168775	-3.62187	0.000292476	0.00283549
80852	30.8209	-0.692096	0.191157	-3.62057	0.000293957	0.00284626
29906	29.6906	-0.76353	0.215138	-3.54902	0.000386662	0.00359906
58985	15.5145	-0.974641	0.275747	-3.53454	0.000408482	0.00376806
51704	9.15741	-1.32196	0.377256	-3.50414	0.000458078	0.00417556
933	13.7857	-1.01595	0.290767	-3.49405	0.00047576	0.00431123
55203	37.8755	-0.67149	0.194528	-3.45189	0.000556665	0.00494546
26045	33.0052	-0.627856	0.182239	-3.44523	0.000570573	0.00505445
131873	19.639	-0.808225	0.235792	-3.42771	0.000608694	0.00533994
91977	12.0421	-1.09354	0.321905	-3.39708	0.000681093	0.00583876
2735	20.4337	-0.861891	0.254485	-3.38681	0.000707115	0.00602828
63876	34.5837	-0.605443	0.178783	-3.38647	0.000707977	0.0060323
100885789	12.2803	-1.13387	0.338203	-3.35263	0.000800489	0.00669465
7484	8.28828	-1.40146	0.421305	-3.32648	0.000879492	0.00723749
57586	8.6556	-1.39517	0.419864	-3.3229	0.000890855	0.00731927
843	8.32143	-1.36761	0.414299	-3.30101	0.000963361	0.00785631
81792	39.6349	-0.599863	0.183825	-3.26322	0.00110153	0.0088473
5794	36.612	-0.591402	0.183578	-3.22153	0.00127507	0.0100217
2352	33.8924	-0.621661	0.19348	-3.21305	0.00131332	0.0102543
770	26.4985	-0.703846	0.223764	-3.14548	0.00165813	0.0124836
2254	9.03487	-1.13122	0.359987	-3.1424	0.0016757	0.01258
145581	12.3137	-0.958283	0.306534	-3.12619	0.0017709	0.0131982
114928	9.8483	-1.1085	0.360802	-3.07232	0.00212405	0.015326
83543	26.9715	-0.618823	0.203621	-3.03909	0.00237295	0.0168535
1016	10.733	-1.01718	0.33596	-3.0277	0.00246426	0.0174057
60676	37.1877	-0.619653	0.205159	-3.02035	0.00252484	0.0177523
23426	6.13642	-1.22713	0.407143	-3.01401	0.0025782	0.0180615
126755	30.5323	-0.608986	0.204838	-2.97301	0.00294894	0.0201859
55592	20.4522	-0.663449	0.223409	-2.96966	0.00298132	0.0203398
440584	13.1879	-0.829237	0.279526	-2.96658	0.00301128	0.0204988
5241	24.6205	-0.602852	0.204324	-2.95047	0.00317292	0.0214569
130399	9.85662	-0.957185	0.326166	-2.93466	0.00333913	0.0223358
55083	13.3417	-0.896891	0.306582	-2.92545	0.00343954	0.0229112
9651	11.3427	-0.887189	0.303744	-2.92085	0.00349081	0.0232093
115399	10.5489	-0.982679	0.337092	-2.91517	0.003555	0.0235143
27147	9.85971	-1.00373	0.345884	-2.90191	0.00370892	0.0243339
5143	10.4836	-0.9199	0.317364	-2.89857	0.00374872	0.0245532
100507584	7.85554	-1.07961	0.381262	-2.83168	0.00463039	0.0292821
252995	23.8475	-0.650758	0.230274	-2.82602	0.0047131	0.0296954
84440	6.76606	-1.08451	0.383745	-2.82611	0.0047117	0.0296954
400680	12.9464	-0.836851	0.297185	-2.81592	0.00486373	0.03047
65055	13.9932	-0.771951	0.274252	-2.81475	0.00488154	0.0305443
56171	14.4424	-0.797196	0.284405	-2.80303	0.00506242	0.0314843
306	11.8143	-0.935242	0.334592	-2.79518	0.00518715	0.0320787
203111	17.689	-0.688311	0.248649	-2.76821	0.00563654	0.0343477
146336	6.71526	-1.18463	0.428009	-2.76776	0.00564434	0.034368
9770	8.89605	-1.01503	0.366942	-2.76618	0.00567176	0.0345077
9890	8.13211	-1.0054	0.366397	-2.74403	0.00606901	0.0364548
815	19.0225	-0.636718	0.232673	-2.73653	0.00620906	0.0371459
9333	6.08414	-1.32192	0.487374	-2.71232	0.00668132	0.0394502
2070	9.9885	-0.879331	0.328951	-2.67314	0.00751457	0.0433565
5744	15.2588	-0.629329	0.23599	-2.66676	0.00765871	0.0440727
90485	13.413	-0.761061	0.285425	-2.66642	0.00766649	0.0441009
4320	19.5195	-0.698199	0.262489	-2.65991	0.00781612	0.0448946
79698	10.8721	-0.762915	0.287699	-2.65178	0.00800679	0.045734
542767	16.7976	-0.639055	0.24182	-2.64269	0.0082251	0.0467211
57709	10.6515	-1.0658	0.405791	-2.62647	0.0086275	0.0485238
4741	8.79143	-0.787775	0.300765	-2.61924	0.00881257	0.0494203
339965	18.0083	-0.649411	0.248241	-2.61605	0.0088953	0.0498299
