# Supplementary material for: Synovial Fluid Extracellular Vesicles from Patients with Severe Osteoarthritis Differentially Promote a Pro-Catabolic, Inflammatory Chondrocyte Phenotype
Source: Biomolecules. 2025 Jun 6;15(6):829. doi: 10.3390/biom15060829 (PMC12190261; doi:10.3390/biom15060829)
Supplement: Supplementary file 1 [file biomolecules-15-00829-s001.zip › Supplementary Table S9 Canonical pathways mild moderate SFEV vs untreated.xls]

## Sheet: Sheet0
Ingenuity Canonical Pathways	-log(p-value)	Ratio	z-score	Molecules
Agranulocyte Adhesion and Diapedesis	5.56	0.0536	#NUM!	ACKR4,AOC3,CCL20,CCL7,CCR1,CLDN4,CXCL1,CXCL12,CXCL3,ITGA5,MMP13,PODXL
Role of IL-17A in Arthritis	4.63	0.103	#NUM!	CCL20,CCL7,CXCL1,CXCL3,MMP13,PTGS2
Class A/1 (Rhodopsin-like receptors)	4.51	0.0392	-0.277	ACKR4,ADRA1B,ADRA2A,CCKAR,CCL20,CCL7,CCR1,CXCL1,CXCL12,CXCL3,HCAR1,OXTR,PTGER2
Pathogen Induced Cytokine Storm Signaling Pathway	4.5	0.0366	-1.941	CCL20,CCL7,CCR1,COL6A6,COL8A2,CXCL1,CXCL12,CXCL3,IFIH1,LIF,PGF,STAT4,TLR5,TNFRSF11B
Granulocyte Adhesion and Diapedesis	4.4	0.049	#NUM!	ACKR4,CCL20,CCL7,CCR1,CLDN4,CXCL1,CXCL12,CXCL3,MMP13,TNFRSF11B
Glycosaminoglycan metabolism	4.36	0.0625	-0.707	B3GNT7,CEMIP,CHST1,HAS2,HAS3,HS3ST1,HS3ST2,OMD
Interleukin-10 signaling	4.09	0.111	-0.447	CCL20,CCR1,CXCL1,LIF,PTGS2
Sheddase Signaling Pathway	3.67	0.0441	1	ACKR4,CCL7,CCR1,DDIT4,HGF,IGFBP5,ITGA5,MMP13,ZBTB16
Docosahexaenoic Acid (DHA) Signaling	3.66	0.0398	-1.265	ADCY4,CCL20,HGF,PLA2G4A,PLA2G4C,PTGS2,SPTBN2,SYT13,SYT14,TNFRSF11B
G alpha (i) signalling events	3.56	0.0388	-0.632	ADCY4,ADRA2A,CCL20,CCR1,CXCL1,CXCL12,CXCL3,HCAR1,RGS16,RGS4
Role of IL-17A in Psoriasis	3.49	0.214	#NUM!	CCL20,CXCL1,CXCL3
Neuroinflammation Signaling Pathway	3.3	0.0333	-0.632	ACVR1C,CXCL12,GLUL,GRIA1,GRIN2A,NCF2,NGF,PLA2G4A,PLA2G4C,PTGS2,TLR5
Phenylethylamine Degradation I	3.24	0.5	#NUM!	AOC2,AOC3
Role of Chondrocytes in Rheumatoid Arthritis Signaling Pathway	3.22	0.0486	-0.378	CEBPD,CXCL12,ITGA5,MMP13,PGF,PTGS2,TNFRSF11B
Signaling by Activin	3.08	0.158	#NUM!	ACVR1C,FSTL3,INHBA
O-linked glycosylation	3.03	0.0531	-0.816	ADAMTS12,ADAMTS14,B3GNT5,B3GNT7,GALNT15,SEMA5B
G alpha (z) signalling events	2.88	0.0833	-2	ADCY4,ADRA2A,RGS16,RGS4
RAR Activation	2.86	0.0277	0	ACVR1C,ADCY4,ADH1B,DUSP1,GRIA1,LIF,MMP13,PDE5A,RDH5,RHOJ,STRA6,ZBTB16
Axonal Guidance Signaling	2.67	0.0251	#NUM!	ABLIM3,ADAMTS12,ADAMTS14,CXCL12,EPHB1,GLIS1,HHIP,ITGA5,MMP13,NGF,PAPPA2,PGF,SEMA3A
Eicosanoid Signaling	2.67	0.0319	-1.667	ADCY4,AP1S3,LRRC38,LTC4S,PGF,PLA2G4A,PLA2G4C,PTGER2,PTGS2
G-Protein Coupled Receptor Signaling	2.66	0.0224	-0.5	ACKR4,ADCY4,ADRA1B,ADRA2A,CCKAR,CCR1,DUSP1,DUSP4,GPRC5B,HCAR1,OXTR,PDE5A,PTGER2,RGS16,RGS4,SIX1
BMAL1:CLOCK,NPAS2 activates circadian gene expression	2.63	0.111	#NUM!	BMAL1,DBP,KLF15
Atherosclerosis Signaling	2.62	0.0441	-0.816	APOB,APOD,CXCL12,MMP13,PLA2G4A,PLA2G4C
Role of Osteoblasts in Rheumatoid Arthritis Signaling Pathway	2.54	0.0333	-1.414	CXCL12,DLX5,LIF,MMP13,PGF,PTGS2,STAT4,TNFRSF11B
Dermatan Sulfate Biosynthesis (Late Stages)	2.52	0.0667	#NUM!	CHST1,HS3ST1,HS3ST2,WSCD2
Assembly of collagen fibrils and other multimeric structures	2.5	0.0656	-1	COL6A6,COL8A2,MMP13,TLL1
FXR/RXR Activation	2.46	0.0359	0.816	ABCB4,ABCC2,APOB,CYP19A1,FBP1,LIF,PTGS2
Chondroitin Sulfate Biosynthesis (Late Stages)	2.45	0.0635	#NUM!	CHST1,HS3ST1,HS3ST2,WSCD2
Ephrin Receptor Signaling	2.38	0.0347	0	CXCL12,EPHB1,FGF1,GRIN2A,ITGA5,PGF,SORBS1
Collagen biosynthesis and modifying enzymes	2.35	0.0597	-1	ADAMTS14,COL6A6,COL8A2,TLL1
Clathrin-mediated Endocytosis Signaling	2.3	0.0335	#NUM!	AP1S3,APOB,APOD,FGF1,FGF9,ITGA5,PGF
S100 Family Signaling Pathway	2.28	0.0205	-0.5	ACKR4,ADRA1B,ADRA2A,CCKAR,CCL20,CCR1,GPRC5B,HCAR1,MMP13,NCF2,NGF,OXTR,PGF,PLA2G4A,PLA2G4C,PTGER2
Activin Inhibin Signaling Pathway	2.27	0.033	-1.89	FBXO32,FSTL3,INHBA,MAF,PTGS2,TLR5,TNFRSF11B
Phase I - Functionalization of compounds	2.26	0.0442	2.236	ADH1B,AOC2,AOC3,CYP19A1,CYP26B1
Chondroitin Sulfate Biosynthesis	2.26	0.0563	#NUM!	CHST1,HS3ST1,HS3ST2,WSCD2
Circadian Rhythm Signaling	2.24	0.0296	#NUM!	ADCY4,BMAL1,DBP,GRIA1,GRIN2A,NGF,PER1,PER3
Dermatan Sulfate Biosynthesis	2.22	0.0548	#NUM!	CHST1,HS3ST1,HS3ST2,WSCD2
Amyotrophic Lateral Sclerosis Signaling	2.2	0.0427	#NUM!	GLUL,GRIA1,GRIN2A,NEFM,PGF
MIF-mediated Glucocorticoid Regulation	2.2	0.0789	#NUM!	PLA2G4A,PLA2G4C,PTGS2
Interferon alpha/beta signaling	2.16	0.0526	-2	IFIT1,IRF6,ISG20,OAS1
Transcriptional regulation of testis differentiation	2.15	0.154	#NUM!	FGF9,ZFPM2
Glucocorticoid Receptor Signaling	2.14	0.0217	#NUM!	DUSP1,FBP1,FKBP5,KRT14,KRT16,KRT19,KRT75,MMP13,NR3C2,PLA2G4A,PLA2G4C,PTGS2,TSC22D3
IL-17A Signaling in Fibroblasts	2.08	0.05	0	CCL7,CEBPD,CXCL1,CXCL12
Th1 and Th2 Activation Pathway	2.07	0.0341	#NUM!	ACVR1C,CCR1,HAVCR2,IFNG-AS1,MAF,STAT4
Role of JAK family kinases in IL-6-type Cytokine Signaling	2.06	0.0494	#NUM!	CEBPD,LIF,PGF,SERPINA9
Transport of vitamins, nucleosides, and related molecules	2.05	0.0698	#NUM!	APOD,SLC28A3,SLCO4A1
CREB Signaling in Neurons	2.05	0.0211	-0.832	ACKR4,ADCY4,ADRA1B,ADRA2A,CCKAR,CCR1,GPRC5B,GRIA1,GRIN2A,HCAR1,HGF,OXTR,PTGER2
LXR/RXR Activation	2.01	0.0385	2.236	APOB,APOD,CCL7,PTGS2,TNFRSF11B
Glutamine Biosynthesis I	2	1	#NUM!	GLUL
Osteoarthritis Pathway	2	0.0294	0	DDIT4,DLX5,GLIS1,ITGA5,MMP13,PGF,PTGS2
Arachidonic acid metabolism	2	0.0667	#NUM!	LTC4S,PLA2G4A,PTGS2
cAMP-mediated signaling	1.97	0.029	-1.134	ADCY4,ADRA2A,DUSP1,DUSP4,PDE5A,PTGER2,RGS4
BBSome Signaling Pathway	1.97	0.0223	-0.905	ACKR4,ADRA1B,ADRA2A,CCKAR,CCR1,CXCL12,GLIS1,GPRC5B,HCAR1,OXTR,PTGER2
MIF Regulation of Innate Immunity	1.97	0.0652	#NUM!	PLA2G4A,PLA2G4C,PTGS2
Role of IL-17F in Allergic Inflammatory Airway Diseases	1.97	0.0652	#NUM!	CCL7,CXCL1,MMP13
IL-27 Signaling Pathway	1.96	0.0373	-0.447	MAF,PTGS2,TLR5,TNFRSF11B,TNFRSF9
Phagosome Formation	1.94	0.0198	-1.604	ACKR4,ADRA1B,ADRA2A,AP1S3,CCKAR,CCR1,GPRC5B,HCAR1,ITGA5,OXTR,PLA2G4A,PLA2G4C,PTGER2,TLR5
Wound Healing Signaling Pathway	1.9	0.0281	-1.89	ACVR1C,COL6A6,COL8A2,KRT16,LIF,PGF,TNFRSF11B
Molecular Mechanisms of Cancer	1.9	0.0186	-1.5	ACKR4,ADCY4,ADRA1B,ADRA2A,ARHGEF16,CCKAR,CCR1,GPRC5B,HCAR1,HGF,ITGA5,MMP13,OXTR,PMAIP1,PTGER2,RHOJ
Tuberculosis Latent Signaling Pathway	1.9	0.0444	2	ABCA4,ADCY4,PGF,TNFRSF11B
Transcriptional regulation by RUNX2	1.85	0.0588	#NUM!	ITGA5,MAF,MMP13
Heparan Sulfate Biosynthesis (Late Stages)	1.84	0.0426	#NUM!	CHST1,HS3ST1,HS3ST2,WSCD2
Signaling by FGFR1	1.83	0.0577	#NUM!	ANOS1,FGF1,FGF9
Lung Ionic Balance Signaling Pathway	1.8	0.0211	-1.508	ACKR4,ADRA1B,ADRA2A,CCKAR,CCR1,GPRC5B,HCAR1,LRRC38,OXTR,PTGER2,SCNN1A
Role of Tissue Factor in Cancer	1.75	0.0288	-0.816	ACVR1C,CXCL1,HGF,MMP13,PTGS2,TNFRSF11B
Synaptic adhesion-like molecules	1.74	0.0952	#NUM!	GRIA1,GRIN2A
Heparan Sulfate Biosynthesis	1.74	0.0396	#NUM!	CHST1,HS3ST1,HS3ST2,WSCD2
Breast Cancer Regulation by Stathmin1	1.73	0.0198	-0.577	ACKR4,ADRA1B,ADRA2A,ARHGEF16,CCKAR,CCR1,GPRC5B,HCAR1,HGF,OXTR,PGF,PTGER2
Cardiac Hypertrophy Signaling (Enhanced)	1.72	0.0205	-2.111	ACVR1C,ADCY4,ADRA1B,ADRA2A,FGF1,FGF9,ITGA5,LIF,PDE5A,PTGS2,TNFRSF11B
Colorectal Cancer Metastasis Signaling	1.72	0.0258	-1.134	ADCY4,MMP13,PGF,PTGER2,PTGS2,RHOJ,TLR5
Serotonin Receptor Signaling	1.71	0.0213	-2.333	ADCY4,ADRA1B,ADRA2A,FBP1,IL4I1,PLA2G4A,PLA2G4C,PTGS2,RHOJ,TGM3
ABC-family proteins mediated transport	1.71	0.0388	0	ABCA4,ABCA6,ABCB4,ABCC2
Choline Degradation I	1.7	0.5	#NUM!	CHDH
Cellular Effects of Sildenafil (Viagra)	1.7	0.019	1.387	ACKR4,ACVR1C,ADCY4,ADRA1B,ADRA2A,CCKAR,CCR1,GPRC5B,HCAR1,OXTR,PDE5A,PGF,PTGER2
RAF-independent MAPK1/3 activation	1.66	0.087	#NUM!	DUSP1,DUSP4
Preeclampsia Signaling Pathway	1.65	0.0311	-1.342	ANGPTL4,LIF,LRRC38,PGF,PTGS2
Transport of inorganic cations/anions and amino acids/oligopeptides	1.64	0.037	0	SLC26A4,SLC38A4,SLC4A4,SLC7A2
Visual phototransduction	1.64	0.0492	#NUM!	ABCA4,RDH5,STRA6
Xenobiotic Metabolism PXR Signaling Pathway	1.63	0.0271	1	ABCC2,CHST1,HS3ST1,HS3ST2,IL4I1,WSCD2
Hepatic Fibrosis Signaling Pathway	1.62	0.0216	0.333	ACVR1C,GLIS1,ITGA5,KLF9,MMP13,NCF2,PGF,RHOJ,TNFRSF11B
Hepatic Cholestasis	1.6	0.0267	-1.342	ABCB4,ABCC2,ADCY4,ATP8B1,LIF,TNFRSF11B
Interleukin-4 and Interleukin-13 signaling	1.6	0.036	0	CEBPD,HGF,LIF,PTGS2
Collagen degradation	1.59	0.0469	#NUM!	COL6A6,COL8A2,MMP13
Irritable Bowel Syndrome Signaling Pathway	1.59	0.0242	-1.134	CCL20,CCL7,CXCL1,LIF,MMP13,RHOJ,TLR5
IL-17A Signaling in Gastric Cells	1.56	0.0769	#NUM!	CCL20,CXCL1
Neurovascular Coupling Signaling Pathway	1.54	0.0259	-1.342	GRIA1,GRIN2A,LRRC38,PLA2G4A,PLA2G4C,PTGS2
LPS/IL-1 Mediated Inhibition of RXR Function	1.52	0.0235	#NUM!	ABCC2,CHST1,HS3ST1,HS3ST2,IL4I1,TNFRSF11B,WSCD2
G alpha (q) signalling events	1.52	0.0287	-1.342	ADRA1B,CCKAR,OXTR,RGS16,RGS4
IL-17A Signaling in Airway Cells	1.52	0.0441	#NUM!	CCL20,CXCL1,CXCL3
Glutamate Receptor Signaling	1.52	0.0441	#NUM!	GLUL,GRIA1,GRIN2A
Regulation of lipid metabolism by PPARalpha	1.51	0.0336	0	ABCB4,ANGPTL4,BMAL1,G0S2
Bladder Cancer Signaling	1.51	0.0336	#NUM!	FGF1,FGF9,MMP13,PGF
TNFs bind their physiological receptors	1.48	0.069	#NUM!	TNFRSF11B,TNFRSF9
IL-12 Signaling and Production in Macrophages	1.46	0.0248	-1.633	ADRA2A,APOB,APOD,IFIH1,MAF,STAT4
Regulation of Insulin-like Growth Factor (IGF) transport and uptake by IGFBPs	1.45	0.0323	0	APOB,FSTL3,IGFBP5,PAPPA2
FOXO-mediated transcription of oxidative stress, metabolic and neuronal genes	1.45	0.0667	#NUM!	ABCA6,FBXO32
Sonic Hedgehog Signaling	1.42	0.0645	#NUM!	GLIS1,HHIP
Synaptogenesis Signaling Pathway	1.41	0.0222	-1.89	ADCY4,EPHB1,GRIA1,GRIN2A,LRRTM2,SYT13,SYT14
Neurotransmitter uptake and metabolism In glial cells	1.41	0.25	#NUM!	GLUL
NGF processing	1.41	0.25	#NUM!	NGF
Role of Osteoclasts in Rheumatoid Arthritis Signaling Pathway	1.4	0.0221	-0.816	BLNK,COL6A6,COL8A2,ITGA5,MMP13,RHOJ,TNFRSF11B
Macropinocytosis Signaling	1.4	0.0395	#NUM!	HGF,ITGA5,NGF
Production of Nitric Oxide and Reactive Oxygen Species in Macrophages	1.37	0.026	-0.447	APOB,APOD,NCF2,RHOJ,TNFRSF11B
TREM1 Signaling	1.36	0.038	#NUM!	CCL7,ITGA5,TLR5
Role of MAPK Signaling in Inhibiting the Pathogenesis of Influenza	1.36	0.038	#NUM!	PLA2G4A,PLA2G4C,PTGS2
Pulmonary Fibrosis Idiopathic Signaling Pathway	1.35	0.0215	-1.89	ACVR1C,COL6A6,COL8A2,CXCL12,FGF9,MMP13,PMAIP1
Regulation of the Epithelial Mesenchymal Transition by Growth Factors Pathway	1.35	0.0258	#NUM!	FGF1,FGF9,HGF,MEST,TNFRSF11B
Endothelin-1 Signaling	1.35	0.0258	-1.342	ADCY4,PLA2G4A,PLA2G4C,PTGER2,PTGS2
Glutaminergic Receptor Signaling Pathway (Enhanced)	1.35	0.0215	-0.378	ADCY4,GLUL,GRIA1,GRIN2A,PLA2G4A,PLA2G4C,SLC38A4
RAF/MAP kinase cascade	1.33	0.0229	0	DUSP1,DUSP4,FGF1,FGF9,HGF,SPTBN2
Xenobiotic Metabolism Signaling	1.32	0.0211	#NUM!	ABCC2,CHST1,HS3ST1,HS3ST2,IL4I1,MAF,WSCD2
Adrenergic Receptor Signaling Pathway (Enhanced)	1.32	0.0253	0	ADCY4,ADRA1B,ADRA2A,IL4I1,LIF
Melatonin Degradation II	1.31	0.2	#NUM!	IL4I1
Gap Junction Signaling	1.3	0.0209	-1.89	ADCY4,GRIA1,OXTR,PLA2G4A,PLA2G4C,PTGER2,TNFRSF11B
Transport of bile salts and organic acids, metal ions and amine compounds	1.29	0.0357	#NUM!	SLC14A1,SLC40A1,SLC5A3
Role of MAPK Signaling in the Pathogenesis of Influenza	1.29	0.0357	#NUM!	PLA2G4A,PLA2G4C,PTGS2
Interferon Signaling	1.28	0.0541	#NUM!	IFIT1,OAS1
Th2 Pathway	1.28	0.0284	0	ACVR1C,CCR1,MAF,STAT4
Integrin cell surface interactions	1.28	0.0353	#NUM!	COL6A6,COL8A2,ITGA5
Platelet homeostasis	1.27	0.0349	#NUM!	APOB,PDE5A,PLA2G4A
VEGF Family Ligand-Receptor Interactions	1.27	0.0349	#NUM!	PGF,PLA2G4A,PLA2G4C
FGF Signaling	1.27	0.0349	#NUM!	FGF1,FGF9,HGF
Bone Mineralization Signaling Pathway	1.25	0.0278	-1	DBP,FGF1,FGF9,TNFRSF11B
IL-8 Signaling	1.24	0.024	-0.447	CXCL1,NCF2,PGF,PTGS2,RHOJ
Noradrenaline and Adrenaline Degradation	1.24	0.0513	#NUM!	ADH1B,IL4I1
ABRA Signaling Pathway	1.24	0.0341	#NUM!	ABLIM3,LIF,PGF
Synthesis of Lipoxins (LX)	1.24	0.167	#NUM!	LTC4S
Choline catabolism	1.24	0.167	#NUM!	CHDH
HIF1α Signaling	1.23	0.0238	0.447	ADRA1B,HGF,MMP13,NCF2,PGF
Signaling by FGFR3	1.22	0.05	#NUM!	FGF1,FGF9
Signaling by FGFR4	1.2	0.0488	#NUM!	FGF1,FGF9
Endocannabinoid Neuronal Synapse Pathway	1.2	0.0267	0	ADCY4,GRIA1,GRIN2A,PTGS2
Keratinization	1.19	0.0231	-2.236	KRT14,KRT16,KRT19,KRT75,KRTAP2-3/KRTAP2-4
WNT/SHH Axonal Guidance Signaling Pathway	1.19	0.0265	0	ADCY4,GLIS1,HHIP,SEMA3A
Role of Pattern Recognition Receptors in Recognition of Bacteria and Viruses	1.17	0.026	#NUM!	IFIH1,LIF,OAS1,TLR5
Multiple Sclerosis Signaling Pathway	1.17	0.0228	-1.342	CXCL1,DUSP1,GRIN2A,LIF,TLR5
Vasopressin regulates renal water homeostasis via Aquaporins	1.17	0.0465	#NUM!	ADCY4,MYO5B
Smooth Muscle Contraction	1.17	0.0465	#NUM!	PDE5A,SORBS1
ERK/MAPK Signaling	1.16	0.0227	-1.342	DUSP1,DUSP4,ITGA5,PLA2G4A,PLA2G4C
IL-10 Signaling	1.16	0.0258	0	CCR1,DDIT4,DUSP1,MAF
PI3K Cascade	1.15	0.0455	#NUM!	FGF1,FGF9
Netrin-1 signaling	1.15	0.0455	#NUM!	ABLIM3,RGMB
TBC/RABGAPs	1.15	0.0455	#NUM!	RAB33A,TBC1D3 (includes others)
Collagen chain trimerization	1.15	0.0455	#NUM!	COL6A6,COL8A2
NAFLD Signaling Pathway	1.14	0.0223	-2.236	APOB,LIF,PTGS2,TLR5,TNFRSF11B
Signaling by Retinoic Acid	1.12	0.0435	#NUM!	CYP26B1,RDH5
Interleukin-2 family signaling	1.1	0.0426	#NUM!	HAVCR2,STAT4
Heme signaling	1.1	0.0426	#NUM!	APOB,BMAL1
Necroptosis Signaling Pathway	1.1	0.0245	-1	GLUL,PLA2G4A,PLA2G4C,TNFRSF11B
Xenobiotic Metabolism CAR Signaling Pathway	1.08	0.0215	1	ABCC2,CHST1,HS3ST1,HS3ST2,WSCD2
Mitochondrial Division Signaling Pathway	1.08	0.0241	1	ADRA1B,HGF,PGF,TNFRSF11B
OAS antiviral response	1.07	0.111	#NUM!	OAS1
Atorvastatin ADME	1.07	0.111	#NUM!	ABCC2
Pathogenesis of Multiple Sclerosis	1.07	0.111	#NUM!	CCR1
GDP-glucose Biosynthesis	1.07	0.111	#NUM!	PGM5
MYC Mediated Apoptosis Signaling	1.05	0.04	#NUM!	PMAIP1,TNFRSF11B
Retinoate Biosynthesis I	1.05	0.04	#NUM!	ADH1B,RDH5
Gαq Signaling	1.05	0.0237	1	ADRA1B,RGS16,RGS4,RHOJ
Post-translational protein phosphorylation	1.04	0.028	#NUM!	APOB,FSTL3,IGFBP5
Aldosterone Signaling in Epithelial Cells	1.04	0.0234	#NUM!	DUSP1,LRRC38,NR3C2,SCNN1A
FAT10 Cancer Signaling Pathway	1.04	0.0392	#NUM!	ACVR1C,TNFRSF11B
ISGylation Signaling Pathway	1.02	0.0275	#NUM!	IFIH1,IRF6,TLR5
Glucose and Glucose-1-phosphate Degradation	1.02	0.1	#NUM!	PGM5
Glycogen Degradation II	1.02	0.1	#NUM!	PGM5
Pancreatic Secretion Signaling Pathway	1.02	0.0206	-2.236	ADCY4,ARHGEF16,CA11,CCKAR,SLC4A4
Parkinson's Signaling Pathway	1.02	0.019	-0.447	GRIA1,GRIN2A,IL4I1,LIF,SLC40A1,TLR5
Sphingolipid metabolism	1.01	0.0273	#NUM!	B3GNT5,SPNS2,ST8SIA5
Sertoli Cell-Sertoli Cell Junction Signaling	0.998	0.0202	-0.447	CLDN4,IGSF5,SORBS1,SPTBN2,TNFRSF11B
Intrinsic Pathway for Apoptosis	0.985	0.0364	#NUM!	BMF,PMAIP1
Phenylalanine and tyrosine metabolism	0.983	0.0909	#NUM!	IL4I1
Prostanoid Biosynthesis	0.983	0.0909	#NUM!	PTGS2
Role of MAPK Signaling in Promoting the Pathogenesis of Influenza	0.98	0.0263	#NUM!	PLA2G4A,PLA2G4C,PTGS2
HSP90 chaperone cycle for steroid hormone receptors in the presence of ligand	0.959	0.0351	#NUM!	FKBP5,NR3C2
Neurexins and neuroligins	0.959	0.0351	#NUM!	GRIN2A,LRRTM2
Neurotransmitter receptors and postsynaptic signal transmission	0.948	0.0833	#NUM!	GLRA1
Peptide hormone biosynthesis	0.948	0.0833	#NUM!	INHBA
Glycogen Degradation III	0.948	0.0833	#NUM!	PGM5
Circadian Clock	0.947	0.0345	#NUM!	BMAL1,PER1
Cancer Drug Resistance by Drug Efflux	0.947	0.0345	#NUM!	ABCC2,PTGS2
Semaphorin Signaling in Neurons	0.934	0.0339	#NUM!	RHOJ,SEMA3A
Hematoma Resolution Signaling Pathway	0.934	0.0193	2.236	BMAL1,DUSP1,GRIN2A,LIF,MMP13
Macrophage Classical Activation Signaling Pathway	0.929	0.0213	0	CCL20,LIF,MAF,NCF2
Iron uptake and transport	0.922	0.0333	#NUM!	SLC40A1,STEAP4
Role of Macrophages, Fibroblasts and Endothelial Cells in Rheumatoid Arthritis	0.92	0.0178	0	CEBPD,CXCL12,MMP13,PGF,TLR5,TNFRSF11B
Platelet Aggregation (Plug Formation)	0.915	0.0769	#NUM!	ADRA2A
L1CAM interactions	0.9	0.0242	#NUM!	CD24,ITGA5,SPTBN2
p38 MAPK Signaling	0.9	0.0242	#NUM!	DUSP1,PLA2G4A,PLA2G4C
Leukocyte Extravasation Signaling	0.893	0.0206	#NUM!	CLDN4,CXCL12,MMP13,NCF2
Th1 Pathway	0.892	0.024	#NUM!	HAVCR2,IFNG-AS1,STAT4
NCAM signaling for neurite out-growth	0.888	0.0317	#NUM!	COL6A6,SPTBN2
Transcriptional Regulation by MECP2	0.888	0.0317	#NUM!	FKBP5,GRIN2A
LGI-ADAM interactions	0.885	0.0714	#NUM!	LGI2
Glutamate and glutamine metabolism	0.885	0.0714	#NUM!	GLUL
Glycerophospholipid biosynthesis	0.87	0.0234	#NUM!	CPNE7,PLA2G4A,PLA2G4C
MHC class II antigen presentation	0.87	0.0234	#NUM!	AP1S3,KIF5C,SPTBN2
Regulation of cholesterol biosynthesis by SREBP (SREBF)	0.857	0.0667	#NUM!	INSIG1
Synthesis of Prostaglandins (PG) and Thromboxanes (TX)	0.857	0.0667	#NUM!	PTGS2
Mitotic Telophase/Cytokinesis	0.857	0.0667	#NUM!	PTGER2
Phenylalanine Degradation IV (Mammalian, via Side Chain)	0.857	0.0667	#NUM!	IL4I1
Oxytocin in Brain Signaling Pathway	0.853	0.0199	-2	OXTR,PLA2G4A,PLA2G4C,PTGS2
Pulmonary Healing Signaling Pathway	0.853	0.0199	-1	CXCL12,MMP13,PGF,TNFRSF11B
TR/RXR Activation	0.849	0.0229	#NUM!	ITGA5,KLF9,PGF
HGF Signaling	0.849	0.0229	#NUM!	HGF,ITGA5,PTGS2
ID1 Signaling Pathway	0.847	0.0198	0	ACVR1C,LIF,PGF,TNFRSF11B
Insulin Secretion Signaling Pathway	0.837	0.0179	-0.447	ADCY4,CCKAR,KCNA4,SCNN1A,STAT4
Phospholipases	0.834	0.0294	#NUM!	PLA2G4A,PLA2G4C
Leukotriene Biosynthesis	0.831	0.0625	#NUM!	LTC4S
CLEAR Signaling Pathway	0.81	0.0175	0.447	DDIT4,HGF,MIOS,TLR5,TNFRSF11B
Specification of the neural plate border	0.807	0.0588	#NUM!	DLX5
Chondroitin Sulfate Degradation (Metazoa)	0.807	0.0588	#NUM!	CEMIP
Basal Cell Carcinoma Signaling	0.805	0.0282	#NUM!	GLIS1,HHIP
SNARE Signaling Pathway	0.801	0.0217	#NUM!	ADCY4,SYT13,SYT14
Reelin Signaling in Neurons	0.801	0.0217	#NUM!	ARHGEF16,GRIN2A,ITGA5
Adipogenesis pathway	0.801	0.0217	#NUM!	BMAL1,CEBPD,FGF1
Dopamine Receptor Signaling	0.795	0.0278	#NUM!	ADCY4,IL4I1
GABAergic Receptor Signaling Pathway (Enhanced)	0.788	0.0214	#NUM!	ADCY4,GLUL,GRIN2A
Ephrin A Signaling	0.788	0.0214	#NUM!	ARHGEF16,CLDN4,HGF
Signaling by FGFR2	0.786	0.0274	#NUM!	FGF1,FGF9
Ephrin B Signaling	0.786	0.0274	#NUM!	CXCL12,EPHB1
Differential Regulation of Cytokine Production in Macrophages and T Helper Cells by IL-17A and IL-17F	0.784	0.0556	#NUM!	CXCL1
Dermatan Sulfate Degradation (Metazoa)	0.784	0.0556	#NUM!	CEMIP
ISG15 antiviral mechanism	0.777	0.027	#NUM!	IFIT1,NUP210
ERK5 Signaling	0.777	0.027	#NUM!	LIF,NGF
Plasma lipoprotein assembly, remodeling, and clearance	0.759	0.0263	#NUM!	ANGPTL4,APOB
GPCR-Mediated Integration of Enteroendocrine Signaling Exemplified by an L Cell	0.759	0.0263	#NUM!	ADCY4,CCKAR
PIP3 activates AKT signaling	0.757	0.0207	#NUM!	FGF1,FGF9,HGF
Iron homeostasis signaling pathway	0.757	0.0207	#NUM!	ERFE,GDF15,SLC40A1
Gαi Signaling	0.745	0.0204	#NUM!	ADCY4,ADRA2A,RGS4
Interleukin-12 family signaling	0.743	0.05	#NUM!	STAT4
Formation of ATP by chemiosmotic coupling	0.743	0.05	#NUM!	MT-ATP8
VDR/RXR Activation	0.741	0.0256	#NUM!	HR,IGFBP5
Maturity Onset Diabetes of Young (MODY) Signaling	0.741	0.0256	#NUM!	APOB,APOD
Glycation Signaling Pathway	0.731	0.0178	0	LIF,MAF,NCF2,PGF
G alpha (12/13) signalling events	0.725	0.025	#NUM!	ADRA1B,ARHGEF16
Formation of the ureteric bud	0.723	0.0476	#NUM!	SIX1
Degradation of the extracellular matrix	0.716	0.0247	#NUM!	MMP13,TLL1
Signaling by NTRK1 (TRKA)	0.716	0.0247	#NUM!	DUSP4,NGF
Chemokine Signaling	0.716	0.0247	#NUM!	CCL7,CXCL12
Role of Osteoblasts, Osteoclasts and Chondrocytes in Rheumatoid Arthritis	0.713	0.0175	#NUM!	DLX5,ITGA5,MMP13,TNFRSF11B
BEX2 Signaling Pathway	0.708	0.0244	#NUM!	NGF,PGF
Regulation of TLR by endogenous ligand	0.705	0.0455	#NUM!	APOB
Fatty Acid α-oxidation	0.705	0.0455	#NUM!	PTGS2
Transcriptional regulation of white adipocyte differentiation	0.693	0.0238	#NUM!	ANGPTL4,CEBPD
Signaling by NODAL	0.688	0.0435	#NUM!	ACVR1C
Azathioprine ADME	0.688	0.0435	#NUM!	SLC28A3
Differential Regulation of Cytokine Production in Intestinal Epithelial Cells by IL-17A and IL-17F	0.688	0.0435	#NUM!	CXCL1
Activation of NMDA receptors and postsynaptic events	0.685	0.0235	#NUM!	GRIA1,GRIN2A
Epithelial Adherens Junction Signaling	0.683	0.019	#NUM!	ACVR1C,FGF1,HGF
Sertoli Cell-Germ Cell Junction Signaling Pathway (Enhanced)	0.682	0.0169	-1	CLDN4,IGSF5,SORBS1,TNFRSF11B
Ovarian Cancer Signaling	0.678	0.0189	#NUM!	FGF9,PGF,PTGS2
Glucose metabolism	0.677	0.0233	#NUM!	FBP1,NUP210
HMGB1 Signaling	0.672	0.0187	#NUM!	LIF,RHOJ,TNFRSF11B
Interleukin-7 signaling	0.672	0.0417	#NUM!	HGF
RHO GTPases Activate NADPH Oxidases	0.672	0.0417	#NUM!	NCF2
Interleukin-6 family signaling	0.672	0.0417	#NUM!	LIF
Putrescine Degradation III	0.672	0.0417	#NUM!	IL4I1
HEY1 Signaling Pathway	0.667	0.0186	#NUM!	ACVR1C,MMP13,PGF
Insulin processing	0.656	0.04	#NUM!	KIF5C
MyD88 cascade initiated on plasma membrane	0.656	0.04	#NUM!	TLR5
Mitochondrial RNA degradation	0.656	0.04	#NUM!	MT-ATP8
Neutrophil Extracellular Trap Signaling Pathway	0.653	0.0147	-0.816	CCR1,COL6A6,COL8A2,NCF2,PLA2G4A,PLA2G4C
Transcriptional Regulatory Network in Embryonic Stem Cells	0.652	0.0183	#NUM!	ACVR1C,INHBA,LIF
Opioid Signalling	0.648	0.0222	#NUM!	ADCY4,PLA2G4A
Actin Nucleation by ARP-WASP Complex	0.641	0.022	#NUM!	ITGA5,RHOJ
Superpathway of Melatonin Degradation	0.641	0.022	#NUM!	CYP19A1,IL4I1
Metabolism of porphyrins	0.641	0.0385	#NUM!	ABCC2
Interleukin-20 family signaling	0.641	0.0385	#NUM!	STAT4
Bupropion Degradation	0.641	0.0385	#NUM!	CYP19A1
The Visual Cycle	0.641	0.0385	#NUM!	RDH5
Pregnenolone Biosynthesis	0.641	0.0385	#NUM!	CYP26B1
Neddylation	0.641	0.0163	0	COPS8,FBXO32,KLHL41,ZBTB16
Cell junction organization	0.634	0.0217	#NUM!	CLDN4,KRT14
Role of Hypercytokinemia/hyperchemokinemia in the Pathogenesis of Influenza	0.634	0.0217	#NUM!	ISG20,OAS1
Unfolded protein response	0.634	0.0217	#NUM!	CEBPD,INSIG1
CXCR4 Signaling	0.632	0.0179	#NUM!	ADCY4,CXCL12,RHOJ
Post-translational modification: synthesis of GPI-anchored proteins	0.628	0.0215	#NUM!	CPM,OPCML
Histidine Degradation VI	0.627	0.037	#NUM!	CYP26B1
Apelin Adipocyte Signaling Pathway	0.621	0.0213	#NUM!	ADCY4,NCF2
Serotonin Degradation	0.614	0.0211	#NUM!	ADH1B,IL4I1
TGF-β Signaling	0.601	0.0206	#NUM!	ACVR1C,INHBA
SUMOylation of intracellular receptors	0.6	0.0345	#NUM!	NR3C2
Paracetamol ADME	0.6	0.0345	#NUM!	ABCC2
Glycolysis I	0.6	0.0345	#NUM!	FBP1
p53 Signaling	0.595	0.0204	#NUM!	DRAM1,PMAIP1
Interferon gamma signaling	0.595	0.0204	#NUM!	IRF6,OAS1
Regulation of CDH11 Expression and Function	0.587	0.0333	#NUM!	ANGPTL4
Tryptophan Degradation X (Mammalian, via Tryptamine)	0.587	0.0333	#NUM!	IL4I1
Gluconeogenesis I	0.587	0.0333	#NUM!	FBP1
Cardiac Hypertrophy Signaling	0.583	0.0153	-1	ADCY4,ADRA1B,ADRA2A,RHOJ
Neuropathic Pain Signaling in Dorsal Horn Neurons	0.577	0.0198	#NUM!	GRIA1,GRIN2A
Sumoylation Pathway	0.577	0.0198	#NUM!	ISG20,RHOJ
Nicotinate metabolism	0.575	0.0323	#NUM!	PTGS2
Signaling by BMP	0.575	0.0323	#NUM!	INHBA
Glutamate binding, activation of AMPA receptors and synaptic plasticity	0.575	0.0323	#NUM!	GRIA1
Ubiquinol-10 Biosynthesis (Eukaryotic)	0.575	0.0323	#NUM!	CYP26B1
Protein Sorting Signaling Pathway	0.572	0.0166	#NUM!	ADCY4,AP1S3,SNX22
Tight Junction Signaling	0.572	0.0166	#NUM!	CLDN4,IGSF5,TNFRSF11B
Pyroptosis Signaling Pathway	0.571	0.0196	#NUM!	TLR5,TNFRSF11B
mRNA 3 Prime End Processing Signaling Pathway	0.571	0.0196	#NUM!	NGF,PCBP3
GPER1 signaling	0.565	0.0194	#NUM!	ADCY4,ITGA5
Ion channel transport	0.563	0.0164	#NUM!	ATP8B1,SCNN1A,TSC22D3
Toll-like Receptor Cascades	0.563	0.0312	#NUM!	TLR5
Surfactant metabolism	0.563	0.0312	#NUM!	ADRA2A
rRNA processing	0.563	0.0312	#NUM!	MT-ATP8
Signaling by Rho Family GTPases	0.562	0.015	-1	ARHGEF16,ITGA5,NCF2,RHOJ
Cargo recognition for clathrin-mediated endocytosis	0.553	0.019	#NUM!	APOB,COPS8
Activation of Matrix Metalloproteinases	0.552	0.0303	#NUM!	MMP13
Signal amplification	0.552	0.0303	#NUM!	PLA2G4A
MAPK targets/ Nuclear events mediated by MAP kinases	0.552	0.0303	#NUM!	DUSP4
Cristae formation	0.552	0.0303	#NUM!	MT-ATP8
Sialic acid metabolism	0.552	0.0303	#NUM!	ST8SIA5
Airway Inflammation in Asthma	0.552	0.0303	#NUM!	CCL20
CDK5 Signaling	0.547	0.0189	#NUM!	ADCY4,NGF
WNK Renal Signaling Pathway	0.542	0.0187	#NUM!	NR3C2,SCNN1A
Extracellular matrix organization	0.542	0.0187	#NUM!	COL6A6,ITGA5
Signaling by VEGF	0.542	0.0187	#NUM!	NCF2,PGF
Cargo concentration in the ER	0.541	0.0294	#NUM!	GRIA1
4-1BB Signaling in T Lymphocytes	0.541	0.0294	#NUM!	TNFRSF9
Integration of energy metabolism	0.536	0.0185	#NUM!	ADCY4,ADRA2A
PPAR Signaling	0.536	0.0185	#NUM!	PTGS2,TNFRSF11B
Oxytocin in Spinal Neurons Signaling Pathway	0.53	0.0286	#NUM!	OXTR
SUMOylation of SUMOylation proteins	0.53	0.0286	#NUM!	NUP210
Transcriptional Regulation by NPAS4	0.53	0.0286	#NUM!	BMAL1
Macrophage Alternative Activation Signaling Pathway	0.526	0.0156	#NUM!	DUSP1,MAF,TSC22D3
Regulation of Actin-based Motility by Rho	0.52	0.018	#NUM!	ITGA5,RHOJ
α-Adrenergic Signaling	0.52	0.018	#NUM!	ADCY4,ADRA2A
Ethanol Degradation II	0.52	0.0278	#NUM!	ADH1B
Regulation of the Epithelial-Mesenchymal Transition Pathway	0.519	0.0155	#NUM!	FGF1,FGF9,HGF
Opioid Signaling Pathway	0.516	0.0142	0	ADCY4,GRIN2A,RGS16,RGS4
Detoxification of Reactive Oxygen Species	0.51	0.027	#NUM!	NCF2
Gene and protein expression by JAK-STAT signaling after IL-12 stimulation	0.51	0.027	#NUM!	STAT4
CDX Gastrointestinal Cancer Signaling Pathway	0.507	0.0152	#NUM!	LIF,NCF2,PTGS2
ILK Signaling	0.507	0.0152	#NUM!	PGF,PTGS2,RHOJ
Synaptic Long Term Depression	0.503	0.0152	#NUM!	GRIA1,PLA2G4A,PLA2G4C
Oxytocin Signaling Pathway	0.503	0.014	-2	OXTR,PLA2G4A,PLA2G4C,PTGS2
Metabolism of steroid hormones	0.501	0.0263	#NUM!	CYP19A1
Inhibition of Matrix Metalloproteases	0.501	0.0263	#NUM!	MMP13
Human Embryonic Stem Cell Pluripotency	0.496	0.015	#NUM!	INHBA,LIF,NGF
PI3K/AKT Signaling	0.496	0.015	#NUM!	GDF15,ITGA5,PTGS2
SUMOylation of ubiquitinylation proteins	0.492	0.0256	#NUM!	NUP210
Cerebral Malformation Signaling Pathway	0.49	0.0171	#NUM!	PGF,PTGS2
Cholecystokinin/Gastrin-mediated Signaling	0.49	0.0171	#NUM!	PTGS2,RHOJ
Antioxidant Action of Vitamin C	0.49	0.0171	#NUM!	PLA2G4A,PLA2G4C
ESR-mediated signaling	0.485	0.0169	#NUM!	CXCL12,FKBP5
Class I MHC mediated antigen processing and presentation	0.484	0.0131	-0.447	FBXO32,KLHL41,NCF2,RNF182,ZBTB16
Dopamine Degradation	0.483	0.025	#NUM!	IL4I1
Sphingosine-1-phosphate Signaling	0.48	0.0168	#NUM!	ADCY4,RHOJ
Fc Epsilon RI Signaling	0.476	0.0167	#NUM!	PLA2G4A,PLA2G4C
Virus Entry via Endocytic Pathways	0.476	0.0167	#NUM!	AP1S3,ITGA5
Nitric Oxide Signaling in the Cardiovascular System	0.476	0.0167	#NUM!	PDE5A,PGF
DAG and IP3 signaling	0.474	0.0244	#NUM!	ADCY4
tRNA processing in the mitochondrion	0.474	0.0244	#NUM!	MT-ATP8
Acetone Degradation I (to Methylglyoxal)	0.474	0.0244	#NUM!	CYP19A1
Renin-Angiotensin Signaling	0.466	0.0164	#NUM!	ADCY4,PTGER2
Oncostatin M Signaling	0.457	0.0233	#NUM!	MMP13
Synaptic Long Term Potentiation	0.457	0.0161	#NUM!	GRIA1,GRIN2A
Pancreatic Adenocarcinoma Signaling	0.453	0.016	#NUM!	PGF,PTGS2
Elastic fibre formation	0.449	0.0227	#NUM!	ITGA5
TP53 Regulates Transcription of Cell Death Genes	0.449	0.0227	#NUM!	PMAIP1
Assembly and cell surface presentation of NMDA receptors	0.449	0.0227	#NUM!	GRIN2A
Aspirin ADME	0.449	0.0227	#NUM!	ABCC2
Retinoid metabolism and transport	0.449	0.0227	#NUM!	APOB
Cell surface interactions at the vascular wall	0.447	0.014	#NUM!	APOB,ITGA5,PSG1
mTOR Signaling	0.447	0.014	#NUM!	DDIT4,PGF,RHOJ
Protein Kinase A Signaling	0.447	0.0126	-2.236	ADCY4,DUSP1,DUSP4,PDE5A,PTGS2
Gαs Signaling	0.444	0.0157	#NUM!	ADCY4,PTGER2
tRNA Splicing	0.441	0.0222	#NUM!	PDE5A
GP6 Signaling Pathway	0.44	0.0156	#NUM!	COL6A6,COL8A2
IL-6 Signaling	0.435	0.0155	#NUM!	CYP19A1,TNFRSF11B
SUMOylation of DNA replication proteins	0.434	0.0217	#NUM!	NUP210
IL-23 Signaling Pathway	0.434	0.0217	#NUM!	STAT4
Autophagy	0.431	0.0137	#NUM!	DRAM1,HGF,TNFRSF11B
RHOGDI Signaling	0.428	0.0136	#NUM!	ARHGEF16,ITGA5,RHOJ
SUMOylation of RNA binding proteins	0.427	0.0213	#NUM!	NUP210
Sensory perception of taste	0.427	0.0213	#NUM!	SCNN1A
Role of RIG1-like Receptors in Antiviral Innate Immunity	0.427	0.0213	#NUM!	IFIH1
Estrogen Biosynthesis	0.427	0.0213	#NUM!	CYP19A1
Response to elevated platelet cytosolic Ca2+	0.423	0.0152	#NUM!	FERMT3,HGF
Thrombin Signaling	0.419	0.0135	#NUM!	ADCY4,ARHGEF16,RHOJ
Pyruvate metabolism	0.412	0.0204	#NUM!	MPC1L
PFKFB4 Signaling Pathway	0.412	0.0204	#NUM!	FBP1
CCR3 Signaling in Eosinophils	0.407	0.0147	#NUM!	PLA2G4A,PLA2G4C
Signaling by TGFBR3	0.406	0.02	#NUM!	INHBA
nNOS Signaling in Neurons	0.406	0.02	#NUM!	GRIN2A
RAC Signaling	0.403	0.0146	#NUM!	ITGA5,NCF2
CGAS-STING Signaling Pathway	0.399	0.0145	#NUM!	CCL20,LIF
Hereditary Breast Cancer Signaling	0.399	0.0145	#NUM!	HGF,PGF
NR1H2 and NR1H3-mediated signaling	0.399	0.0196	#NUM!	APOD
White Adipose Tissue Browning Pathway	0.396	0.0144	#NUM!	ADCY4,FNDC5
DHCR24 Signaling Pathway	0.381	0.014	#NUM!	APOB,APOD
Amino acids regulate mTORC1	0.374	0.0182	#NUM!	MIOS
Sensory processing of sound by outer hair cells of the cochlea	0.374	0.0182	#NUM!	RIPOR2
Lymphotoxin β Receptor Signaling	0.374	0.0182	#NUM!	CXCL1
G alpha (s) signalling events	0.374	0.0138	#NUM!	ADCY4,PTGER2
Metabolism of non-coding RNA	0.368	0.0179	#NUM!	NUP210
Interleukin-3, Interleukin-5 and GM-CSF signaling	0.368	0.0179	#NUM!	BLNK
Endocannabinoid Cancer Inhibition Pathway	0.367	0.0136	#NUM!	ADCY4,PGF
Semaphorin Neuronal Repulsive Signaling Pathway	0.367	0.0136	#NUM!	ITGA5,SEMA3A
Actin Cytoskeleton Signaling	0.365	0.0124	#NUM!	FGF1,FGF9,ITGA5
Orexin Signaling Pathway	0.365	0.0124	#NUM!	ADCY4,PLA2G4A,PLA2G4C
Folate Signaling Pathway	0.363	0.0175	#NUM!	FOLR3
Tuberculosis Active Signaling Pathway	0.357	0.0122	#NUM!	NCF2,PTGS2,TNFRSF11B
Signaling by PDGF	0.357	0.0172	#NUM!	COL6A6
NAD Signaling Pathway	0.354	0.0132	#NUM!	BMAL1,HGF
Signaling by ERBB4	0.351	0.0169	#NUM!	CXCL12
GABA receptor activation	0.346	0.0167	#NUM!	ADCY4
GADD45 Signaling	0.346	0.0167	#NUM!	ACVR1C
PCP (Planar Cell Polarity) Pathway	0.346	0.0167	#NUM!	CTHRC1
FAK Signaling	0.344	0.0106	-0.905	ACKR4,ACVR1C,ADRA1B,ADRA2A,CCKAR,CCR1,GPRC5B,HCAR1,ITGA5,OXTR,PTGER2
Corticotropin Releasing Hormone Signaling	0.341	0.0129	#NUM!	ADCY4,PTGS2
Relaxin Signaling	0.338	0.0128	#NUM!	ADCY4,PDE5A
Kinesins	0.336	0.0161	#NUM!	KIF5C
Primary Immunodeficiency Signaling	0.336	0.0161	#NUM!	BLNK
p75 NTR receptor-mediated signalling	0.331	0.0127	#NUM!	ARHGEF16,NGF
Microautophagy Signaling Pathway	0.328	0.0126	#NUM!	COL6A6,COL8A2
Sperm Motility	0.327	0.0117	#NUM!	EPHB1,PLA2G4A,PLA2G4C
Semaphorin interactions	0.326	0.0156	#NUM!	SEMA3A
eNOS Signaling	0.322	0.0124	#NUM!	ADCY4,PGF
RAB geranylgeranylation	0.321	0.0154	#NUM!	RAB33A
Role of JAK2 in Hormone-like Cytokine Signaling	0.321	0.0154	#NUM!	PGF
SPINK1 Pancreatic Cancer Pathway	0.321	0.0154	#NUM!	CPM
Inhibition of ARE-Mediated mRNA Degradation Pathway	0.32	0.0123	#NUM!	TNFRSF11B,ZFP36
Xenobiotic Metabolism General Signaling Pathway	0.317	0.0123	#NUM!	ABCA4,MAF
Activation of IRF by Cytosolic Pattern Recognition Receptors	0.316	0.0152	#NUM!	IFIH1
Induction of Apoptosis by HIV1	0.316	0.0152	#NUM!	TNFRSF11B
Ribavirin ADME	0.312	0.0149	#NUM!	SLC28A3
PXR/RXR Activation	0.312	0.0149	#NUM!	ABCC2
CD40 Signaling	0.312	0.0149	#NUM!	PTGS2
Sensory processing of sound by inner hair cells of the cochlea	0.303	0.0145	#NUM!	RIPOR2
Role of JAK1 and JAK3 in γc Cytokine Signaling	0.303	0.0145	#NUM!	BLNK
TP53 Regulates Transcription of DNA Repair Genes	0.298	0.0143	#NUM!	AP1S3
NRF2-mediated Oxidative Stress Response	0.298	0.0111	#NUM!	ABCC2,FKBP5,MAF
Signaling by the B Cell Receptor (BCR)	0.297	0.0118	#NUM!	BLNK,CD22
Cardiac β-adrenergic Signaling	0.297	0.0118	#NUM!	ADCY4,PDE5A
Germ Cell-Sertoli Cell Junction Signaling	0.294	0.0117	#NUM!	RHOJ,SORBS1
SUMOylation of chromatin organization proteins	0.294	0.0141	#NUM!	NUP210
Glioma Invasiveness Signaling	0.294	0.0141	#NUM!	RHOJ
Remodeling of Epithelial Adherens Junctions	0.294	0.0141	#NUM!	HGF
Regulation of RUNX2 expression and activity	0.29	0.0139	#NUM!	DLX5
COPII-mediated vesicle transport	0.286	0.0137	#NUM!	GRIA1
Netrin Signaling	0.284	0.0114	#NUM!	ABLIM3,GRIA1
trans-Golgi Network Vesicle Budding	0.278	0.0133	#NUM!	AP1S3
Nicotine Degradation III	0.278	0.0133	#NUM!	CYP19A1
Dopamine-DARPP32 Feedback in cAMP Signaling	0.277	0.0112	#NUM!	ADCY4,GRIN2A
SUMOylation of DNA damage response and repair proteins	0.27	0.013	#NUM!	NUP210
Leptin Signaling in Obesity	0.27	0.013	#NUM!	ADCY4
Toll-like Receptor Signaling	0.27	0.013	#NUM!	TLR5
Renal Cell Carcinoma Signaling	0.267	0.0128	#NUM!	HGF
Thyroid Cancer Signaling	0.267	0.0128	#NUM!	NGF
Neurotrophin/TRK Signaling	0.267	0.0128	#NUM!	NGF
Signaling by MET	0.263	0.0127	#NUM!	HGF
Caveolar-mediated Endocytosis Signaling	0.263	0.0127	#NUM!	ITGA5
IL-7 Signaling Pathway	0.263	0.0127	#NUM!	HGF
DDX58/IFIH1-mediated induction of interferon-alpha/beta	0.256	0.0123	#NUM!	IFIH1
FLT3 Signaling in Hematopoietic Progenitor Cells	0.252	0.0122	#NUM!	STAT4
D-myo-inositol (1,4,5,6)-Tetrakisphosphate Biosynthesis	0.251	0.0106	#NUM!	DUSP1,DUSP4
D-myo-inositol (3,4,5,6)-tetrakisphosphate Biosynthesis	0.251	0.0106	#NUM!	DUSP1,DUSP4
Estrogen-Dependent Breast Cancer Signaling	0.249	0.012	#NUM!	CYP19A1
JAK/STAT Signaling	0.249	0.012	#NUM!	STAT4
PI Metabolism	0.246	0.0119	#NUM!	TNFAIP8L3
PEDF Signaling	0.246	0.0119	#NUM!	NGF
TP53 Regulates Metabolic Genes	0.242	0.0118	#NUM!	DDIT4
Melatonin Degradation I	0.242	0.0118	#NUM!	CYP19A1
Nicotine Degradation II	0.242	0.0118	#NUM!	CYP19A1
NOD1/2 Signaling Pathway	0.242	0.0104	#NUM!	LIF,TLR5
Regulation of the Epithelial Mesenchymal Transition in Development Pathway	0.239	0.0116	#NUM!	GLIS1
Amyloid fiber formation	0.233	0.0114	#NUM!	SORL1
PPARα/RXRα Activation	0.232	0.0101	#NUM!	ACVR1C,ADCY4
Regulation of mRNA stability by proteins that bind AU-rich elements	0.23	0.0112	#NUM!	ZFP36
Regulation of Cellular Mechanics by Calpain Protease	0.23	0.0112	#NUM!	ITGA5
3-phosphoinositide Degradation	0.228	0.01	#NUM!	DUSP1,DUSP4
Ceramide Signaling	0.224	0.011	#NUM!	TNFRSF11B
NER (Nucleotide Excision Repair, Enhanced Pathway)	0.224	0.011	#NUM!	COPS8
EPH-Ephrin signaling	0.218	0.0108	#NUM!	EPHB1
Factors involved in megakaryocyte development and platelet production	0.218	0.0108	#NUM!	ZFPM2
Immunogenic Cell Death Signaling Pathway	0.213	0.0105	#NUM!	TNFRSF11B
Prolactin Signaling	0.21	0.0104	#NUM!	LRRC38
VEGF Signaling	0.207	0.0103	#NUM!	PGF
Small Cell Lung Cancer Signaling	0.205	0.0102	#NUM!	PTGS2
IL-1 Signaling	0.205	0.0102	#NUM!	ADCY4
Melanocyte Development and Pigmentation Signaling	0.202	0.0101	#NUM!	ADCY4
Dilated Cardiomyopathy Signaling Pathway	0	0.00662	#NUM!	ADCY4
IL-13 Signaling Pathway	0	0.00813	#NUM!	DUSP1
MicroRNA Biogenesis Signaling Pathway	0	0.00535	#NUM!	HGF
Ribonucleotide Reductase Signaling Pathway	0	0.00575	#NUM!	HGF
Natural Killer Cell Signaling	0	0.00493	#NUM!	STAT4
Neuregulin Signaling	0	0.00847	#NUM!	ITGA5
Huntington's Disease Signaling	0	0.00348	#NUM!	NGF
Chaperone Mediated Autophagy Signaling Pathway	0	0.00314	#NUM!	BMAL1,MMP13
IL-33 Signaling Pathway	0	0.00513	#NUM!	PTGS2
Myelination Signaling Pathway	0	0.0061	#NUM!	GLIS1,NGF
Acetylcholine Receptor Signaling Pathway	0	0.00505	#NUM!	ADCY4
NFKBIE Signaling Pathway	0	0.00223	#NUM!	TNFRSF11B
Potassium Channels	0	0.00971	#NUM!	KCNA4
Immunoregulatory interactions between a Lymphoid and a non-Lymphoid cell	0	0.00465	#NUM!	CD22
Generic Transcription Pathway	0	0.00233	#NUM!	NR3C2
Gene Silencing by RNA	0	0.0098	#NUM!	NUP210
Binding and Uptake of Ligands by Scavenger Receptors	0	0.00877	#NUM!	APOB
Cellular response to heat stress	0	0.0099	#NUM!	NUP210
Signaling by ROBO receptors	0	0.00407	#NUM!	CXCL12
Hedgehog 'off' state	0	0.00877	#NUM!	ADCY4
Hedgehog 'on' state	0	0.00694	#NUM!	HHIP
Deubiquitination	0	0.00377	#NUM!	IFIH1
Nucleotide Excision Repair	0	0.00917	#NUM!	COPS8
Neutrophil degranulation	0	0.00629	#NUM!	CXCL1,FOLR3,TMT1A
COPI-mediated anterograde transport	0	0.0098	#NUM!	SPTBN2
Intra-Golgi and retrograde Golgi-to-ER traffic	0	0.0098	#NUM!	KIF5C,PLA2G4A
Mitotic Prophase	0	0.00962	#NUM!	NUP210
Processing of Capped Intron-Containing Pre-mRNA	0	0.00347	#NUM!	NUP210
Clathrin-mediated endocytosis	0	0.00775	#NUM!	APOB
RHO GTPase cycle	0	0.00889	-2	ARHGEF16,NCF2,PDE5A,RHOJ
Acute Phase Response Signaling	0	0.00524	#NUM!	TNFRSF11B
Autism Signaling Pathway	0	0.00971	#NUM!	GRIN2A,HGF,LIF
ROBO SLIT Signaling Pathway	0	0.00781	#NUM!	PGF
Sleep NREM Signaling Pathway	0	0.00862	#NUM!	ADCY4
Sleep REM Signaling Pathway	0	0.00943	#NUM!	LIF
Cohesin Chromatin Regulation Pathway	0	0.0038	#NUM!	PTGER2
Histone Modification Signaling Pathway	0	0.00667	#NUM!	HR,PGF
Nuclear Cytoskeleton Signaling Pathway	0	0.00905	#NUM!	ITGA5,KIF5C
Cyclophilin Signaling Pathway	0	0.00803	#NUM!	CXCL1,CXCL12
Hepatitis B Chronic Liver Pathogenesis Signaling Pathway	0	0.00532	#NUM!	AP1S3
ID3 Signaling Pathway	0	0.0031	#NUM!	BMAL1,CXCL1,NCF2
Erythropoietin Signaling Pathway	0	0.00552	#NUM!	LIF
Role of PKR in Interferon Induction and Antiviral Response	0	0.00725	#NUM!	IFIH1
Role of NFAT in Regulation of the Immune Response	0	0.000955	#NUM!	BLNK
FcγRIIB Signaling in B Lymphocytes	0	0.00188	#NUM!	BLNK
fMLP Signaling in Neutrophils	0	0.00752	#NUM!	NCF2
CTLA4 Signaling in Cytotoxic T Lymphocytes	0	0.00164	#NUM!	AP1S3
IL-15 Production	0	0.0082	#NUM!	EPHB1
T Helper Cell Differentiation	0	0.00422	#NUM!	STAT4,TNFRSF11B
Dendritic Cell Maturation	0	0.00329	#NUM!	STAT4,TNFRSF11B
Factors Promoting Cardiogenesis in Vertebrates	0	0.00662	#NUM!	ACVR1C
GNRH Signaling	0	0.00518	#NUM!	ADCY4
Role of NANOG in Mammalian Embryonic Stem Cell Pluripotency	0	0.00813	#NUM!	LIF
Type I Diabetes Mellitus Signaling	0	0.00195	#NUM!	TNFRSF11B
Type II Diabetes Mellitus Signaling	0	0.00658	#NUM!	TNFRSF11B
Chronic Myeloid Leukemia Signaling	0	0.00356	#NUM!	GLIS1
Communication between Innate and Adaptive Immune Cells	0	0.00106	#NUM!	TLR5
Systemic Lupus Erythematosus Signaling	0	0.000936	#NUM!	CD22
CDC42 Signaling	0	0.00173	#NUM!	ITGA5
AMPK Signaling	0	0.0082	#NUM!	ADRA1B,ADRA2A
PAK Signaling	0	0.00847	#NUM!	ITGA5
Phospholipase C Signaling	0	0.00623	-1.633	ADCY4,ARHGEF16,BLNK,ITGA5,PLA2G4A,PLA2G4C,RHOJ
HER-2 Signaling in Breast Cancer	0	0.00441	#NUM!	PTGS2
Altered T Cell and B Cell Signaling in Rheumatoid Arthritis	0	0.00106	#NUM!	TLR5
Regulation of eIF4 and p70S6K Signaling	0	0.00532	#NUM!	ITGA5
Role of NFAT in Cardiac Hypertrophy	0	0.00873	#NUM!	ADCY4,LIF
Glioblastoma Multiforme Signaling	0	0.00585	#NUM!	RHOJ
PI3K Signaling in B Lymphocytes	0	0.00169	#NUM!	BLNK
P2Y Purinergic Receptor Signaling Pathway	0	0.00746	#NUM!	ADCY4
NGF Signaling	0	0.00826	#NUM!	NGF
Paxillin Signaling	0	0.00943	#NUM!	ITGA5
Mouse Embryonic Stem Cell Pluripotency	0	0.00971	#NUM!	LIF
Hematopoiesis from Pluripotent Stem Cells	0	0.00223	#NUM!	LIF
D-myo-inositol-5-phosphate Metabolism	0	0.0098	#NUM!	DUSP1,DUSP4
Superpathway of Inositol Phosphate Compounds	0	0.0083	#NUM!	DUSP1,DUSP4
3-phosphoinositide Biosynthesis	0	0.0093	#NUM!	DUSP1,DUSP4
TEC Kinase Signaling	0	0.00519	#NUM!	ITGA5,RHOJ,STAT4
STAT3 Pathway	0	0.00719	#NUM!	HGF
Systemic Lupus Erythematosus in B Cell Signaling Pathway	0	0.00687	-1.342	BLNK,CD22,IFIH1,ISG20,LIF
SAPK/JNK Signaling	0	0.00199	#NUM!	DUSP4
PTEN Signaling	0	0.00662	#NUM!	ITGA5
GABA Receptor Signaling	0	0.00752	#NUM!	ADCY4
IL-4 Signaling	0	0.00522	#NUM!	COL6A6,COL8A2,MAF
B Cell Receptor Signaling	0	0.00313	#NUM!	BLNK,CD22
WNT/β-catenin Signaling	0	0.00578	#NUM!	ACVR1C
Insulin Receptor Signaling	0	0.00775	#NUM!	SCNN1A
Integrin Signaling	0	0.00952	#NUM!	ITGA5,RHOJ
IGF-1 Signaling	0	0.00952	#NUM!	IGFBP5
NF-κB Signaling	0	0.00525	#NUM!	NGF,TLR5,TNFRSF11B
GPCR-Mediated Nutrient Sensing in Enteroendocrine Cells	0	0.0084	#NUM!	ADCY4
Gustation Pathway	0	0.00948	#NUM!	ADCY4,SCNN1A
Phagosome Maturation	0	0.00585	#NUM!	NCF2
PD-1, PD-L1 cancer immunotherapy pathway	0	0.00877	#NUM!	TNFRSF11B
Sirtuin Signaling Pathway	0	0.00673	#NUM!	BMAL1,SCNN1A
Adrenomedullin signaling pathway	0	0.00495	#NUM!	ADCY4
Th17 Activation Pathway	0	0.00612	#NUM!	CCL20,PTGER2,STAT4
Endocannabinoid Developing Neuron Pathway	0	0.00781	#NUM!	ADCY4
Apelin Endothelial Signaling Pathway	0	0.0069	#NUM!	ADCY4
T Cell Exhaustion Signaling Pathway	0	0.00529	#NUM!	ACVR1C,HAVCR2,STAT4
Systemic Lupus Erythematosus in T Cell Signaling Pathway	0	0.00155	#NUM!	RHOJ
Estrogen Receptor Signaling	0	0.00973	0	ADCY4,FBXO32,MMP13,PGF
Senescence Pathway	0	0.00332	#NUM!	ACVR1C
HOTAIR Regulatory Pathway	0	0.00606	#NUM!	MMP13
Coronavirus Pathogenesis Pathway	0	0.00948	#NUM!	OAS1,PTGS2
MSP-RON Signaling in Cancer Cells Pathway	0	0.00699	#NUM!	PGF
MSP-RON Signaling in Macrophages Pathway	0	0.00833	#NUM!	PTGS2
Calcium Signaling	0	0.00917	#NUM!	GRIA1,GRIN2A
Ferroptosis Signaling Pathway	0	0.0073	#NUM!	ANGPTL4
